# Supplementary material for: Immunosuppression of spleen in mice treated with erythropoietin: transcriptomic and immunological analysis
Source: Front Immunol. 2025 Mar 21;16:1560589. doi: 10.3389/fimmu.2025.1560589 (PMC11968373; doi:10.3389/fimmu.2025.1560589)
Supplement: Supplementary Table 1 — The DEGs of two groups. [file Table1.xlsx]

## Sheet: 表达量差异详情表
Gene id	Gene name	Gene description	FC(EPO_124/CON_123)	Log2FC(EPO_124/CON_123)	Pvalue	Padjust	Significant	Regulate	A1_SP	A2_SP	A4_SP	C1_SP	C2_SP	C3_SP	EPO_124	CON_123
ENSMUSG00000000028	Cdc45	cell division cycle 45 [Source:MGI Symbol;Acc:MGI:1338073]	2.94679	1.55914	1.49028e-24	3.37004e-23	yes	up	42.32	42.77	47.51	27.67	23.24	25.88	44.2	25.5967
ENSMUSG00000000056	Narf	nuclear prelamin A recognition factor [Source:MGI Symbol;Acc:MGI:1914858]	3.39397	1.76297	5.42712e-38	3.85958e-36	yes	up	83.33	80.92	89.67	48.07	40.97	43.45	84.64	44.1633
ENSMUSG00000000142	Axin2	axin 2 [Source:MGI Symbol;Acc:MGI:1270862]	0.303307	-1.72115	1.94466e-09	1.1351e-08	yes	down	0.7	0.7	0.58	3.51	3.47	4.57	0.66	3.85
ENSMUSG00000000148	Brat1	BRCA1-associated ATM activator 1 [Source:MGI Symbol;Acc:MGI:1891679]	0.485886	-1.04131	4.01229e-07	1.79727e-06	yes	down	1.98	1.39	1.85	5.58	6.3	7.12	1.74	6.33333
ENSMUSG00000000204	Slfn4	schlafen 4 [Source:MGI Symbol;Acc:MGI:1329010]	0.216389	-2.2083	7.24015e-23	1.42718e-21	yes	down	0.94	0.71	1.57	8.41	11.2	8.41	1.07333	9.34
ENSMUSG00000000253	Gmpr	guanosine monophosphate reductase [Source:MGI Symbol;Acc:MGI:1913605]	2.5724	1.36312	3.73643e-06	1.47972e-05	yes	up	3.73	4.92	4.2	2.57	2.14	3.87	4.28333	2.86
ENSMUSG00000000290	Itgb2	integrin beta 2 [Source:MGI Symbol;Acc:MGI:96611]	0.431192	-1.2136	3.48396e-18	4.64975e-17	yes	down	29.73	28.65	27.84	107.91	99.22	133.51	28.74	113.547
ENSMUSG00000000303	Cdh1	cadherin 1 [Source:MGI Symbol;Acc:MGI:88354]	0.155234	-2.68749	7.55125e-07	3.27183e-06	yes	down	0.1	0.1	0.02	0.65	1.02	0.92	0.0733333	0.863333
ENSMUSG00000000326	Comt	catechol-O-methyltransferase [Source:MGI Symbol;Acc:MGI:88470]	2.01842	1.01323	7.43694e-12	5.57037e-11	yes	up	62.48	61.75	70.82	60.32	52.59	58.03	65.0167	56.98
ENSMUSG00000000359	Rem1	rad and gem related GTP binding protein 1 [Source:MGI Symbol;Acc:MGI:1097696]	0.297	-1.75147	0.000105045	0.000340824	yes	down	0.54	0.54	0.31	1.81	3.12	3.48	0.463333	2.80333
ENSMUSG00000000386	Mx1	MX dynamin-like GTPase 1 [Source:MGI Symbol;Acc:MGI:97243]	0.265317	-1.91421	2.47928e-13	2.11074e-12	yes	down	1	0.69	1.06	5.2	6.32	6.86	0.916667	6.12667
ENSMUSG00000000409	Lck	lymphocyte protein tyrosine kinase [Source:MGI Symbol;Acc:MGI:96756]	0.277045	-1.85181	1.10314e-31	4.53098e-30	yes	down	6.32	7.45	8.02	40.15	50.81	59.61	7.26333	50.19
ENSMUSG00000000420	Galnt1	polypeptide N-acetylgalactosaminyltransferase 1 [Source:MGI Symbol;Acc:MGI:894693]	2.18894	1.13023	4.69046e-22	8.71654e-21	yes	up	89.48	74.49	86.16	59.5	77.89	65.04	83.3767	67.4767
ENSMUSG00000000489	Pdgfb	platelet derived growth factor, B polypeptide [Source:MGI Symbol;Acc:MGI:97528]	0.473117	-1.07973	4.87718e-06	1.90082e-05	yes	down	2.02	1.83	1.18	5.32	5.09	6.12	1.67667	5.51
ENSMUSG00000000530	Acvrl1	activin A receptor, type II-like 1 [Source:MGI Symbol;Acc:MGI:1338946]	0.464939	-1.10489	9.42082e-08	4.56766e-07	yes	down	3.79	3.48	4.54	13.13	9.52	15.85	3.93667	12.8333
ENSMUSG00000000532	Acvr1b	activin A receptor, type 1B [Source:MGI Symbol;Acc:MGI:1338944]	0.298426	-1.74456	1.56846e-20	2.57059e-19	yes	down	1.34	1.13	1.34	6.08	7.36	8.92	1.27	7.45333
ENSMUSG00000000538	Tom1l2	target of myb1-like 2 (chicken) [Source:MGI Symbol;Acc:MGI:2443306]	0.472061	-1.08296	2.92539e-09	1.67739e-08	yes	down	2.42	2.74	2.07	6.94	9.62	12	2.41	9.52
ENSMUSG00000000563	Atp5pb	ATP synthase peripheral stalk-membrane subunit b [Source:MGI Symbol;Acc:MGI:1100495]	2.36921	1.24441	3.96105e-25	9.5018e-24	yes	up	207.91	199.51	213.35	144.09	165.89	144.71	206.923	151.563
ENSMUSG00000000579	Dynlt1c	dynein light chain Tctex-type 1C [Source:MGI Symbol;Acc:MGI:3807476]	0.457298	-1.1288	2.17239e-05	7.77546e-05	yes	down	3.34	3.09	2.29	12.59	20.92	13.14	2.90667	15.55
ENSMUSG00000000594	Gm2a	GM2 ganglioside activator protein [Source:MGI Symbol;Acc:MGI:95762]	0.360881	-1.47041	4.13302e-23	8.32644e-22	yes	down	15.62	16.93	14.92	71.35	67.05	91.58	15.8233	76.66
ENSMUSG00000000627	Sema4f	sema domain, immunoglobulin domain (Ig), TM domain, and short cytoplasmic domain [Source:MGI Symbol;Acc:MGI:1340055]	0.256984	-1.96025	7.01799e-05	0.000233754	yes	down	0.17	0.06	0.16	0.92	0.98	0.98	0.13	0.96
ENSMUSG00000000673	Haao	3-hydroxyanthranilate 3,4-dioxygenase [Source:MGI Symbol;Acc:MGI:1349444]	0.118136	-3.08148	2.08772e-39	1.68883e-37	yes	down	2	1.91	1.81	18.58	39.24	34.36	1.90667	30.7267
ENSMUSG00000000682	Cd52	CD52 antigen [Source:MGI Symbol;Acc:MGI:1346088]	0.260781	-1.93909	2.19168e-52	4.5474e-50	yes	down	138.1	138.44	170.31	908.45	1067.15	1044.91	148.95	1006.84
ENSMUSG00000000706	Btn1a1	butyrophilin, subfamily 1, member A1 [Source:MGI Symbol;Acc:MGI:103118]	2.34122	1.22726	6.48006e-05	0.000216785	yes	up	1.46	1.43	1.4	0.88	1.51	0.96	1.43	1.11667
ENSMUSG00000000708	Kat2b	K(lysine) acetyltransferase 2B [Source:MGI Symbol;Acc:MGI:1343094]	2.18831	1.12982	8.63282e-21	1.4515e-19	yes	up	22.33	18.98	21.39	18.1	17.33	18.07	20.9	17.8333
ENSMUSG00000000732	Icosl	icos ligand [Source:MGI Symbol;Acc:MGI:1354701]	0.151752	-2.72021	2.94256e-57	8.46029e-55	yes	down	3.86	4.59	3.84	35.29	53.6	61	4.09667	49.9633
ENSMUSG00000000751	Rpa1	replication protein A1 [Source:MGI Symbol;Acc:MGI:1915525]	2.16765	1.11613	2.50061e-17	3.06126e-16	yes	up	158.87	143.79	146.48	115.79	107.46	127.94	149.713	117.063
ENSMUSG00000000782	Tcf7	transcription factor 7, T cell specific [Source:MGI Symbol;Acc:MGI:98507]	0.156544	-2.67536	9.14569e-67	4.84385e-64	yes	down	4.82	4.58	4.87	47.24	48.01	63.97	4.75667	53.0733
ENSMUSG00000000804	Usp32	ubiquitin specific peptidase 32 [Source:MGI Symbol;Acc:MGI:2144475]	3.09382	1.62939	4.05803e-30	1.48494e-28	yes	up	73.13	59.03	69.24	36.92	41.98	32.05	67.1333	36.9833
ENSMUSG00000000817	Fasl	Fas ligand (TNF superfamily, member 6) [Source:MGI Symbol;Acc:MGI:99255]	0.215766	-2.21246	2.76894e-05	9.7768e-05	yes	down	0.22	0.65	0.24	1.37	2.32	3.64	0.37	2.44333
ENSMUSG00000000823	Zfp512b	zinc finger protein 512B [Source:MGI Symbol;Acc:MGI:2685478]	0.4703	-1.08835	2.29251e-09	1.33004e-08	yes	down	2.53	2.19	2.31	6.5	14.15	14.33	2.34333	11.66
ENSMUSG00000000838	Fmr1	fragile X messenger ribonucleoprotein 1 [Source:MGI Symbol;Acc:MGI:95564]	2.11491	1.0806	1.73887e-11	1.25166e-10	yes	up	33.65	24.73	30.85	24.41	35.24	22.36	29.7433	27.3367
ENSMUSG00000000903	Vpreb3	V-set pre-B cell surrogate light chain 3 [Source:MGI Symbol;Acc:MGI:98938]	0.18192	-2.45862	3.06861e-12	2.37534e-11	yes	down	1.53	2.14	4.41	24.31	26.79	26.27	2.69333	25.79
ENSMUSG00000000915	Hip1r	huntingtin interacting protein 1 related [Source:MGI Symbol;Acc:MGI:1352504]	0.22047	-2.18134	7.86641e-45	9.8335e-43	yes	down	1.49	1.86	1.83	11.57	20.26	17.75	1.72667	16.5267
ENSMUSG00000001014	Icam4	intercellular adhesion molecule 4, Landsteiner-Wiener blood group [Source:MGI Symbol;Acc:MGI:1925619]	3.43958	1.78223	4.52917e-24	9.82264e-23	yes	up	60.95	59.96	63.52	35.36	29.37	27.71	61.4767	30.8133
ENSMUSG00000001020	S100a4	S100 calcium binding protein A4 [Source:MGI Symbol;Acc:MGI:1330282]	0.365981	-1.45016	2.0939e-14	1.98128e-13	yes	down	21.06	22.99	25.37	104.64	123.17	108.57	23.14	112.127
ENSMUSG00000001027	Scn4a	sodium channel, voltage-gated, type IV, alpha [Source:MGI Symbol;Acc:MGI:98250]	0.127267	-2.97407	1.03003e-22	2.00099e-21	yes	down	0.14	0.15	0.2	1.6	2.41	2.87	0.163333	2.29333
ENSMUSG00000001029	Icam2	intercellular adhesion molecule 2 [Source:MGI Symbol;Acc:MGI:96394]	0.357992	-1.482	8.63076e-15	8.41583e-14	yes	down	8.47	8.46	6.07	38.42	48.47	50.68	7.66667	45.8567
ENSMUSG00000001036	Epn2	epsin 2 [Source:MGI Symbol;Acc:MGI:1333766]	0.458049	-1.12643	8.14389e-08	3.97343e-07	yes	down	1.44	1.66	1.28	4.96	6.57	6.72	1.46	6.08333
ENSMUSG00000001053	N4bp3	NEDD4 binding protein 3 [Source:MGI Symbol;Acc:MGI:2442218]	0.246708	-2.01912	4.31513e-11	2.97521e-10	yes	down	0.56	0.54	0.86	4.09	4.56	5.34	0.653333	4.66333
ENSMUSG00000001062	Vps9d1	VPS9 domain containing 1 [Source:MGI Symbol;Acc:MGI:1914143]	0.499435	-1.00163	3.95591e-05	0.000136681	yes	down	1.52	1.6	1.91	3.64	10.27	6.78	1.67667	6.89667
ENSMUSG00000001134	Uxt	ubiquitously expressed prefoldin like chaperone [Source:MGI Symbol;Acc:MGI:1277988]	2.6239	1.39172	4.29577e-10	2.67668e-09	yes	up	24.03	21.75	31.16	16.27	15.22	14.12	25.6467	15.2033
ENSMUSG00000001156	Mxd1	MAX dimerization protein 1 [Source:MGI Symbol;Acc:MGI:96908]	2.61021	1.38417	3.80989e-28	1.15653e-26	yes	up	72.39	65.86	78.02	48.17	47.61	47.81	72.09	47.8633
ENSMUSG00000001158	Snrnp27	small nuclear ribonucleoprotein 27 (U4/U6.U5) [Source:MGI Symbol;Acc:MGI:1913868]	2.21418	1.14677	1.21905e-15	1.27651e-14	yes	up	67	62.17	68.21	47.73	59.95	48.19	65.7933	51.9567
ENSMUSG00000001228	Uhrf1	ubiquitin-like, containing PHD and RING finger domains, 1 [Source:MGI Symbol;Acc:MGI:1338889]	2.69857	1.4322	2.92723e-31	1.162e-29	yes	up	111.78	96.44	107.54	67.3	70.18	68.26	105.253	68.58
ENSMUSG00000001248	Gramd1a	GRAM domain containing 1A [Source:MGI Symbol;Acc:MGI:105490]	0.232159	-2.10681	4.60334e-29	1.55709e-27	yes	down	5.51	6.44	8.62	28.71	49.47	48.23	6.85667	42.1367
ENSMUSG00000001281	Itgb7	integrin beta 7 [Source:MGI Symbol;Acc:MGI:96616]	0.281433	-1.82914	9.54416e-30	3.41182e-28	yes	down	12.29	13.49	11.85	61.48	60.79	84.56	12.5433	68.9433
ENSMUSG00000001288	Rarg	retinoic acid receptor, gamma [Source:MGI Symbol;Acc:MGI:97858]	0.355677	-1.49136	4.56394e-12	3.48063e-11	yes	down	1.57	1.51	1.46	7.01	7.4	10.25	1.51333	8.22
ENSMUSG00000001300	Efnb2	ephrin B2 [Source:MGI Symbol;Acc:MGI:105097]	0.40036	-1.32063	1.38801e-10	9.09348e-10	yes	down	1	0.83	1.07	3.71	4.19	4.77	0.966667	4.22333
ENSMUSG00000001380	Hars1	histidyl-tRNA synthetase 1 [Source:MGI Symbol;Acc:MGI:108087]	2.54986	1.35042	7.1064e-26	1.79227e-24	yes	up	105.48	100.19	110	72.18	69.72	73.5	105.223	71.8
ENSMUSG00000001403	Ube2c	ubiquitin-conjugating enzyme E2C [Source:MGI Symbol;Acc:MGI:1915862]	3.0797	1.62279	6.22107e-30	2.25189e-28	yes	up	506.01	504.94	499.58	304.7	280.6	267.92	503.51	284.407
ENSMUSG00000001440	Kpnb1	karyopherin subunit beta 1 [Source:MGI Symbol;Acc:MGI:107532]	2.07242	1.05131	7.31227e-19	1.043e-17	yes	up	111.64	94.35	107.41	88.86	95.7	91.14	104.467	91.9
ENSMUSG00000001444	Tbx21	T-box 21 [Source:MGI Symbol;Acc:MGI:1888984]	0.242913	-2.04149	4.53859e-10	2.82248e-09	yes	down	0.61	0.72	0.41	3.71	3.59	5.33	0.58	4.21
ENSMUSG00000001493	Meox1	mesenchyme homeobox 1 [Source:MGI Symbol;Acc:MGI:103220]	0.0995647	-3.32822	3.44212e-05	0.000119793	yes	down	0.05	0.02	0.1	0.98	1.31	0.64	0.0566667	0.976667
ENSMUSG00000001497	Pax9	paired box 9 [Source:MGI Symbol;Acc:MGI:97493]	3.32246	1.73225	0.000315916	0.000949259	yes	up	0.4	0.41	0.49	0.22	0.27	0.18	0.433333	0.223333
ENSMUSG00000001507	Itga3	integrin alpha 3 [Source:MGI Symbol;Acc:MGI:96602]	0.298409	-1.74464	2.53384e-08	1.31163e-07	yes	down	0.35	0.49	0.78	1.82	1.73	3.43	0.54	2.32667
ENSMUSG00000001517	Foxm1	forkhead box M1 [Source:MGI Symbol;Acc:MGI:1347487]	2.52955	1.33888	7.13892e-25	1.67067e-23	yes	up	31.79	30.96	30.98	20.78	22.28	24.26	31.2433	22.44
ENSMUSG00000001525	Tubb5	tubulin, beta 5 class I [Source:MGI Symbol;Acc:MGI:107812]	2.11982	1.08394	3.51993e-14	3.2616e-13	yes	up	463.61	446	420.85	387.99	338.43	371.36	443.487	365.927
ENSMUSG00000001542	Ell2	elongation factor for RNA polymerase II 2 [Source:MGI Symbol;Acc:MGI:2183438]	2.64907	1.40549	8.65713e-30	3.10024e-28	yes	up	37.02	32.7	35.39	22.75	23.84	22.08	35.0367	22.89
ENSMUSG00000001552	Jup	junction plakoglobin [Source:MGI Symbol;Acc:MGI:96650]	0.458763	-1.12418	1.94654e-10	1.25847e-09	yes	down	7.29	5.96	4.54	19.38	20.28	26.48	5.93	22.0467
ENSMUSG00000001588	Acap1	ArfGAP with coiled-coil, ankyrin repeat and PH domains 1 [Source:MGI Symbol;Acc:MGI:2388270]	0.155035	-2.68933	9.26544e-51	1.77597e-48	yes	down	4.97	4.73	5.27	36.9	73.07	60.24	4.99	56.7367
ENSMUSG00000001700	Gramd2b	GRAM domain containing 2B [Source:MGI Symbol;Acc:MGI:1914815]	0.261409	-1.93562	3.35279e-33	1.60281e-31	yes	down	3.38	2.78	3.48	17.41	24.45	23.49	3.21333	21.7833
ENSMUSG00000001707	Eef1e1	eukaryotic translation elongation factor 1 epsilon 1 [Source:MGI Symbol;Acc:MGI:1913393]	2.47125	1.30524	3.65817e-20	5.76542e-19	yes	up	27.3	20.88	25.14	18.21	18.13	18.58	24.44	18.3067
ENSMUSG00000001741	Il16	interleukin 16 [Source:MGI Symbol;Acc:MGI:1270855]	0.273299	-1.87145	6.50289e-39	5.11239e-37	yes	down	10.67	9.43	8.17	52.78	55.39	68.15	9.42333	58.7733
ENSMUSG00000001750	Tcirg1	T cell, immune regulator 1, ATPase, H+ transporting, lysosomal V0 protein A3 [Source:MGI Symbol;Acc:MGI:1350931]	0.351151	-1.50984	5.47499e-14	4.97695e-13	yes	down	4.34	5.97	6.75	23.09	47.21	31.9	5.68667	34.0667
ENSMUSG00000001763	Tspan33	tetraspanin 33 [Source:MGI Symbol;Acc:MGI:1919012]	3.16268	1.66115	4.56318e-37	2.95301e-35	yes	up	270.71	272.64	279.85	153.81	145.78	140.22	274.4	146.603
ENSMUSG00000001767	Crnkl1	crooked neck pre-mRNA splicing factor 1 [Source:MGI Symbol;Acc:MGI:1914127]	2.25814	1.17514	1.11467e-14	1.07597e-13	yes	up	20.28	19.46	20.66	14.42	20.15	13.61	20.1333	16.06
ENSMUSG00000001768	Rin2	Ras and Rab interactor 2 [Source:MGI Symbol;Acc:MGI:1921280]	0.376227	-1.41032	1.77158e-11	1.27475e-10	yes	down	0.88	0.89	0.96	4.04	5.24	4.81	0.91	4.69667
ENSMUSG00000001774	Chordc1	cysteine and histidine-rich domain (CHORD)-containing, zinc-binding protein 1 [Source:MGI Symbol;Acc:MGI:1914167]	2.03861	1.02758	1.56569e-13	1.3559e-12	yes	up	18.35	14.19	13.33	13.59	17.44	13.56	15.29	14.8633
ENSMUSG00000001786	Fbxo7	F-box protein 7 [Source:MGI Symbol;Acc:MGI:1917004]	2.33201	1.22158	2.97214e-24	6.5661e-23	yes	up	67.9	64.82	71.79	47.74	50.57	55.57	68.17	51.2933
ENSMUSG00000001827	Folr1	folate receptor 1 (adult) [Source:MGI Symbol;Acc:MGI:95568]	4.48415	2.16483	1.41481e-05	5.20463e-05	yes	up	2.49	2.22	2.15	1.25	0.73	1.04	2.28667	1.00667
ENSMUSG00000001995	Sipa1l2	signal-induced proliferation-associated 1 like 2 [Source:MGI Symbol;Acc:MGI:2676970]	0.387858	-1.3664	2.03447e-10	1.31194e-09	yes	down	1.03	0.91	0.89	4.08	3.32	5.19	0.943333	4.19667
ENSMUSG00000002006	Pdzd4	PDZ domain containing 4 [Source:MGI Symbol;Acc:MGI:2443483]	0.253501	-1.97994	1.52778e-07	7.18751e-07	yes	down	0.3	0.34	0.16	1.52	1.65	2.39	0.266667	1.85333
ENSMUSG00000002007	Srpk3	serine/arginine-rich protein specific kinase 3 [Source:MGI Symbol;Acc:MGI:1891338]	0.099709	-3.32613	3.97523e-29	1.35602e-27	yes	down	0.68	0.82	0.6	7.96	19.68	15.33	0.7	14.3233
ENSMUSG00000002033	Cd3g	CD3 antigen, gamma polypeptide [Source:MGI Symbol;Acc:MGI:88333]	0.244973	-2.02931	1.5668e-29	5.5032e-28	yes	down	6.78	5.98	6.44	36.98	51.31	48.34	6.4	45.5433
ENSMUSG00000002055	Spag5	sperm associated antigen 5 [Source:MGI Symbol;Acc:MGI:1927470]	2.65251	1.40736	1.69126e-30	6.39816e-29	yes	up	50.76	47.2	55.25	31.15	40.74	36.8	51.07	36.23
ENSMUSG00000002068	Ccne1	cyclin E1 [Source:MGI Symbol;Acc:MGI:88316]	3.12924	1.64581	5.25729e-30	1.9099e-28	yes	up	97.9	96.69	92.81	57.47	57.32	56.51	95.8	57.1
ENSMUSG00000002083	Bbc3	BCL2 binding component 3 [Source:MGI Symbol;Acc:MGI:2181667]	2.92689	1.54937	3.49448e-08	1.77955e-07	yes	up	6.37	3.24	6.99	3.54	2.75	4.4	5.53333	3.56333
ENSMUSG00000002102	Psmc3	proteasome (prosome, macropain) 26S subunit, ATPase 3 [Source:MGI Symbol;Acc:MGI:1098754]	2.31971	1.21394	2.23133e-18	3.02613e-17	yes	up	222.86	224.22	235.33	177.25	166.12	189.97	227.47	177.78
ENSMUSG00000002107	Celf2	CUGBP, Elav-like family member 2 [Source:MGI Symbol;Acc:MGI:1338822]	0.359029	-1.47783	4.63792e-32	1.96511e-30	yes	down	6.2	7.35	4.56	24.02	26.58	27.86	6.03667	26.1533
ENSMUSG00000002108	Nr1h3	nuclear receptor subfamily 1, group H, member 3 [Source:MGI Symbol;Acc:MGI:1352462]	0.499936	-1.00018	5.90618e-09	3.28413e-08	yes	down	9.87	8.71	9.69	28.81	29.34	34.23	9.42333	30.7933
ENSMUSG00000002109	Ddb2	damage specific DNA binding protein 2 [Source:MGI Symbol;Acc:MGI:1355314]	0.483381	-1.04877	4.70049e-05	0.000160861	yes	down	3.51	2.61	3.19	6.71	14.59	9.24	3.10333	10.18
ENSMUSG00000002111	Spi1	spleen focus forming virus (SFFV) proviral integration oncogene [Source:MGI Symbol;Acc:MGI:98282]	0.39339	-1.34597	5.66395e-18	7.4214e-17	yes	down	16.27	14.62	13.39	58.44	60.03	81.45	14.76	66.64
ENSMUSG00000002147	Stat6	signal transducer and activator of transcription 6 [Source:MGI Symbol;Acc:MGI:103034]	0.488042	-1.03492	4.79508e-15	4.80607e-14	yes	down	13.59	13.02	13.38	41.18	51.02	59.1	13.33	50.4333
ENSMUSG00000002190	Clgn	calmegin [Source:MGI Symbol;Acc:MGI:107472]	4.08822	2.03147	4.91802e-12	3.74215e-11	yes	up	2.09	1.75	2.06	0.53	1.09	0.66	1.96667	0.76
ENSMUSG00000002204	Napsa	napsin A aspartic peptidase [Source:MGI Symbol;Acc:MGI:109365]	0.233912	-2.09596	1.85316e-36	1.12679e-34	yes	down	12	12.05	11.37	88.63	78.55	106.44	11.8067	91.2067
ENSMUSG00000002221	Paxip1	PAX interacting (with transcription-activation domain) protein 1 [Source:MGI Symbol;Acc:MGI:1890430]	2.20332	1.13968	3.33224e-20	5.27653e-19	yes	up	24.24	22.69	26.19	18.51	23.22	20.86	24.3733	20.8633
ENSMUSG00000002257	Def6	differentially expressed in FDCP 6 [Source:MGI Symbol;Acc:MGI:1346328]	0.48927	-1.0313	9.17475e-10	5.51691e-09	yes	down	4.39	4.32	4.49	14.5	15.77	20.75	4.4	17.0067
ENSMUSG00000002274	Metrn	meteorin, glial cell differentiation regulator [Source:MGI Symbol;Acc:MGI:1917333]	2.10907	1.07661	1.2061e-06	5.08356e-06	yes	up	12.32	12.81	14.77	12.26	8.68	12.08	13.3	11.0067
ENSMUSG00000002297	Dbf4	DBF4 zinc finger [Source:MGI Symbol;Acc:MGI:1351328]	3.43053	1.77843	7.31506e-35	3.98978e-33	yes	up	53.08	45.55	56.2	24.05	34.44	24.47	51.61	27.6533
ENSMUSG00000002458	Rgs19	regulator of G-protein signaling 19 [Source:MGI Symbol;Acc:MGI:1915153]	0.31556	-1.66401	3.35387e-26	8.68726e-25	yes	down	7.92	8.54	7.18	39	45.53	45.69	7.88	43.4067
ENSMUSG00000002477	Snrpd1	small nuclear ribonucleoprotein D1 [Source:MGI Symbol;Acc:MGI:98344]	2.33661	1.22442	2.04058e-20	3.30666e-19	yes	up	148.42	129.12	144.7	98.19	120.63	98.8	140.747	105.873
ENSMUSG00000002504	Nherf2	NHERF family PDZ scaffold protein 2 [Source:MGI Symbol;Acc:MGI:1890662]	0.432887	-1.20794	8.60057e-13	7.00506e-12	yes	down	5.34	5.16	5.42	17.65	22.06	24.7	5.30667	21.47
ENSMUSG00000002565	Scin	scinderin [Source:MGI Symbol;Acc:MGI:1306794]	0.284281	-1.81461	3.5257e-05	0.000122553	yes	down	0.18	0.24	0.26	1.28	1.36	1.52	0.226667	1.38667
ENSMUSG00000002668	Dennd1c	DENN domain containing 1C [Source:MGI Symbol;Acc:MGI:1918035]	0.124241	-3.00879	8.95045e-40	7.41304e-38	yes	down	2.01	2.32	2.46	20.56	39.22	31.67	2.26333	30.4833
ENSMUSG00000002679	Med6	mediator complex subunit 6 [Source:MGI Symbol;Acc:MGI:1917042]	2.02975	1.02131	7.72948e-07	3.34473e-06	yes	up	20.71	16.28	23.15	13.18	32.7	17.27	20.0467	21.05
ENSMUSG00000002699	Lcp2	lymphocyte cytosolic protein 2 [Source:MGI Symbol;Acc:MGI:1321402]	0.41787	-1.25887	1.48169e-16	1.67531e-15	yes	down	12.2	11.93	10.76	45.59	45.75	59.72	11.63	50.3533
ENSMUSG00000002748	Baz1b	bromodomain adjacent to zinc finger domain, 1B [Source:MGI Symbol;Acc:MGI:1353499]	2.00424	1.00305	2.43619e-17	2.98786e-16	yes	up	58.42	48	57.09	44.97	48.02	53.26	54.5033	48.75
ENSMUSG00000002808	Epdr1	ependymin related protein 1 (zebrafish) [Source:MGI Symbol;Acc:MGI:2145369]	2.24444	1.16636	2.74131e-12	2.13512e-11	yes	up	21.39	20.74	20.86	18.15	14.49	20.64	20.9967	17.76
ENSMUSG00000002820	Atg4d	autophagy related 4D, cysteine peptidase [Source:MGI Symbol;Acc:MGI:2444308]	3.03229	1.60041	3.9363e-32	1.69278e-30	yes	up	63.78	64.53	64.27	35.93	32.94	31.62	64.1933	33.4967
ENSMUSG00000002835	Chaf1a	chromatin assembly factor 1, subunit A (p150) [Source:MGI Symbol;Acc:MGI:1351331]	2.84191	1.50686	3.76419e-23	7.60624e-22	yes	up	71.83	67.88	67.58	46.78	38.72	42.92	69.0967	42.8067
ENSMUSG00000002870	Mcm2	minichromosome maintenance complex component 2 [Source:MGI Symbol;Acc:MGI:105380]	2.5427	1.34636	7.42077e-22	1.35527e-20	yes	up	136.23	127.88	130.41	94.11	79.48	95.27	131.507	89.62
ENSMUSG00000002885	Adgre5	adhesion G protein-coupled receptor E5 [Source:MGI Symbol;Acc:MGI:1347095]	0.292185	-1.77505	2.90906e-46	4.18198e-44	yes	down	22.97	20.13	22.57	113.33	136.73	151.27	21.89	133.777
ENSMUSG00000002957	Ap2a2	adaptor-related protein complex 2, alpha 2 subunit [Source:MGI Symbol;Acc:MGI:101920]	2.30509	1.20482	4.29449e-16	4.67194e-15	yes	up	50.72	48.5	50.48	40.15	32.57	39.46	49.9	37.3933
ENSMUSG00000002980	Bcam	basal cell adhesion molecule [Source:MGI Symbol;Acc:MGI:1929940]	0.394067	-1.34349	4.57006e-10	2.84055e-09	yes	down	1.8	2.5	2.28	8.43	9.69	11.55	2.19333	9.89
ENSMUSG00000002983	Relb	avian reticuloendotheliosis viral (v-rel) oncogene related B [Source:MGI Symbol;Acc:MGI:103289]	0.284589	-1.81305	1.51302e-22	2.89184e-21	yes	down	3.48	4.38	4.54	22.03	23.25	31.25	4.13333	25.51
ENSMUSG00000002985	Apoe	apolipoprotein E [Source:MGI Symbol;Acc:MGI:88057]	0.42219	-1.24403	3.04051e-20	4.84125e-19	yes	down	382.79	436.74	408.87	1572.14	1620.11	2041.05	409.467	1744.43
ENSMUSG00000002997	Prkar2b	protein kinase, cAMP dependent regulatory, type II beta [Source:MGI Symbol;Acc:MGI:97760]	2.72612	1.44685	3.21786e-31	1.27485e-29	yes	up	109.71	98.08	103.29	64.93	74.33	63.16	103.693	67.4733
ENSMUSG00000003032	Klf4	Kruppel-like transcription factor 4 (gut) [Source:MGI Symbol;Acc:MGI:1342287]	0.467379	-1.09734	2.9837e-06	1.19478e-05	yes	down	1.41	1.29	1.21	3.6	5.63	5.37	1.30333	4.86667
ENSMUSG00000003038	Hmgn2	high mobility group nucleosomal binding domain 2 [Source:MGI Symbol;Acc:MGI:96136]	2.0182	1.01307	6.58273e-15	6.51988e-14	yes	up	405.08	390.04	392.1	348.89	346.75	329.49	395.74	341.71
ENSMUSG00000003068	Stk11	serine/threonine kinase 11 [Source:MGI Symbol;Acc:MGI:1341870]	2.15586	1.10827	5.15877e-20	8.07351e-19	yes	up	137.75	140.26	150.05	110.86	108.03	129.76	142.687	116.217
ENSMUSG00000003123	Lipe	lipase, hormone sensitive [Source:MGI Symbol;Acc:MGI:96790]	0.440638	-1.18233	4.7555e-09	2.66674e-08	yes	down	1.85	1.56	2.19	6.2	7.48	8.37	1.86667	7.35
ENSMUSG00000003134	Tbc1d8	TBC1 domain family, member 8 [Source:MGI Symbol;Acc:MGI:1927225]	0.491973	-1.02335	1.24244e-09	7.36318e-09	yes	down	3.44	2.69	2.39	8.24	12.07	12.98	2.84	11.0967
ENSMUSG00000003199	Mpnd	MPN domain containing [Source:MGI Symbol;Acc:MGI:1915297]	0.398412	-1.32767	3.05919e-11	2.14752e-10	yes	down	4	6.17	4.12	17.28	20.39	23.96	4.76333	20.5433
ENSMUSG00000003206	Ebi3	Epstein-Barr virus induced gene 3 [Source:MGI Symbol;Acc:MGI:1354171]	0.47412	-1.07668	0.000177858	0.000556439	yes	down	2.41	2.15	2.25	7.54	8.08	9.53	2.27	8.38333
ENSMUSG00000003226	Ranbp2	RAN binding protein 2 [Source:MGI Symbol;Acc:MGI:894323]	2.85268	1.51232	7.62781e-13	6.238e-12	yes	up	42.49	27.59	39.35	22.71	29.26	14.15	36.4767	22.04
ENSMUSG00000003283	Hck	hemopoietic cell kinase [Source:MGI Symbol;Acc:MGI:96052]	0.372546	-1.42451	1.55731e-20	2.55647e-19	yes	down	10.12	9.8	9.27	44.76	41.55	50.15	9.73	45.4867
ENSMUSG00000003352	Cacnb3	calcium channel, voltage-dependent, beta 3 subunit [Source:MGI Symbol;Acc:MGI:103307]	0.397533	-1.33085	5.98337e-07	2.62928e-06	yes	down	0.91	1.07	1.09	5.04	6.19	5.19	1.02333	5.47333
ENSMUSG00000003379	Cd79a	CD79A antigen (immunoglobulin-associated alpha) [Source:MGI Symbol;Acc:MGI:101774]	0.150965	-2.72771	9.67129e-88	1.29763e-84	yes	down	37.15	40.69	38	424.63	409.66	506.95	38.6133	447.08
ENSMUSG00000003382	Etv3	ets variant 3 [Source:MGI Symbol;Acc:MGI:1350926]	0.404573	-1.30553	9.54209e-20	1.45598e-18	yes	down	4.51	4.41	4.06	15.35	19.34	21.59	4.32667	18.76
ENSMUSG00000003418	St8sia6	ST8 alpha-N-acetyl-neuraminide alpha-2,8-sialyltransferase 6 [Source:MGI Symbol;Acc:MGI:2386797]	0.46357	-1.10914	5.54013e-07	2.44305e-06	yes	down	0.85	0.62	0.89	2.57	3.85	2.48	0.786667	2.96667
ENSMUSG00000003438	Timm50	translocase of inner mitochondrial membrane 50 [Source:MGI Symbol;Acc:MGI:1913775]	2.03621	1.02589	1.09962e-08	5.93166e-08	yes	up	28.1	27.85	25.29	25.24	21.4	24.81	27.08	23.8167
ENSMUSG00000003452	Bicd1	BICD cargo adaptor 1 [Source:MGI Symbol;Acc:MGI:1101760]	2.90967	1.54085	9.24297e-07	3.96386e-06	yes	up	1.81	0.47	0.97	0.29	0.5	0.47	1.08333	0.42
ENSMUSG00000003469	Phyhip	phytanoyl-CoA hydroxylase interacting protein [Source:MGI Symbol;Acc:MGI:1860417]	2.27111	1.1834	3.68997e-11	2.56615e-10	yes	up	12.92	12.32	10.26	9.64	8.19	9.26	11.8333	9.03
ENSMUSG00000003484	Cyp4f18	cytochrome P450, family 4, subfamily f, polypeptide 18 [Source:MGI Symbol;Acc:MGI:1919304]	0.215776	-2.21239	2.02816e-26	5.34278e-25	yes	down	2.63	3.23	3.02	23.01	20.91	27.12	2.96	23.68
ENSMUSG00000003534	Ddr1	discoidin domain receptor family, member 1 [Source:MGI Symbol;Acc:MGI:99216]	0.466153	-1.10112	1.61851e-08	8.56315e-08	yes	down	2.69	2.77	2.39	8.9	8.19	10.46	2.61667	9.18333
ENSMUSG00000003541	Ier3	immediate early response 3 [Source:MGI Symbol;Acc:MGI:104814]	2.32279	1.21586	7.27016e-05	0.000241611	yes	up	4.8	5.86	4.77	4.12	4.43	3.02	5.14333	3.85667
ENSMUSG00000003559	As3mt	arsenite methyltransferase [Source:MGI Symbol;Acc:MGI:1929882]	0.416644	-1.26311	5.77407e-10	3.54404e-09	yes	down	3.58	2.81	2.95	11.86	14.23	13.83	3.11333	13.3067
ENSMUSG00000003585	Sec14l2	SEC14-like lipid binding 2 [Source:MGI Symbol;Acc:MGI:1915065]	3.41966	1.77385	1.33928e-32	6.01658e-31	yes	up	49.32	47.91	47.83	25.45	23.51	26.85	48.3533	25.27
ENSMUSG00000003779	Kif20a	kinesin family member 20A [Source:MGI Symbol;Acc:MGI:1201682]	2.97083	1.57087	1.76898e-27	5.06438e-26	yes	up	48.82	50.01	49.18	31.77	28.01	30.03	49.3367	29.9367
ENSMUSG00000003813	Rad23a	RAD23 homolog A, nucleotide excision repair protein [Source:MGI Symbol;Acc:MGI:105126]	2.97702	1.57387	2.14736e-26	5.642e-25	yes	up	493.73	528.19	558.83	324.59	278.35	275.77	526.917	292.903
ENSMUSG00000003824	Syce2	synaptonemal complex central element protein 2 [Source:MGI Symbol;Acc:MGI:1919096]	3.1282	1.64533	3.4073e-22	6.36135e-21	yes	up	47.64	44.42	50.45	25.41	24.12	21.18	47.5033	23.57
ENSMUSG00000003849	Nqo1	NAD(P)H dehydrogenase, quinone 1 [Source:MGI Symbol;Acc:MGI:103187]	2.62005	1.38959	2.44551e-18	3.3099e-17	yes	up	25.08	23.26	24.64	16.66	16.43	15.23	24.3267	16.1067
ENSMUSG00000003882	Il7r	interleukin 7 receptor [Source:MGI Symbol;Acc:MGI:96562]	0.289843	-1.78665	1.3098e-18	1.8155e-17	yes	down	3.36	2.99	2.8	12.24	22.87	14.83	3.05	16.6467
ENSMUSG00000003934	Efnb3	ephrin B3 [Source:MGI Symbol;Acc:MGI:109196]	2.96998	1.57045	1.41756e-05	5.21283e-05	yes	up	1.05	1.05	1.18	0.47	0.95	0.54	1.09333	0.653333
ENSMUSG00000003992	Ssbp2	single-stranded DNA binding protein 2 [Source:MGI Symbol;Acc:MGI:1914220]	2.70324	1.43469	8.08396e-25	1.87873e-23	yes	up	41.87	40.12	47.62	29.37	31.11	29.16	43.2033	29.88
ENSMUSG00000004018	Fancl	Fanconi anemia, complementation group L [Source:MGI Symbol;Acc:MGI:1914280]	2.37428	1.24749	5.16263e-13	4.28643e-12	yes	up	19.18	17.19	18.81	12.76	16.64	12.21	18.3933	13.87
ENSMUSG00000004032	Gstm5	glutathione S-transferase, mu 5 [Source:MGI Symbol;Acc:MGI:1309466]	2.80936	1.49024	5.08123e-23	1.01453e-21	yes	up	92.72	96.73	89.35	58.08	60.46	51.76	92.9333	56.7667
ENSMUSG00000004040	Stat3	signal transducer and activator of transcription 3 [Source:MGI Symbol;Acc:MGI:103038]	0.413153	-1.27525	9.2996e-19	1.30519e-17	yes	down	8.04	7.44	8.91	32.22	34.69	47.78	8.13	38.23
ENSMUSG00000004085	Map3k20	mitogen-activated protein kinase kinase kinase 20 [Source:MGI Symbol;Acc:MGI:2443258]	2.26959	1.18243	1.55909e-20	2.55732e-19	yes	up	14.59	12.25	15.21	9.16	11.2	11.29	14.0167	10.55
ENSMUSG00000004110	Cacna1e	calcium channel, voltage-dependent, R type, alpha 1E subunit [Source:MGI Symbol;Acc:MGI:106217]	0.166456	-2.58679	2.94038e-34	1.5411e-32	yes	down	0.33	0.34	0.36	2.51	4.74	3.5	0.343333	3.58333
ENSMUSG00000004113	Cacna1b	calcium channel, voltage-dependent, N type, alpha 1B subunit [Source:MGI Symbol;Acc:MGI:88296]	0.134131	-2.89829	5.19276e-07	2.29944e-06	yes	down	0.09	0.02	0.06	0.34	1.22	1.23	0.0566667	0.93
ENSMUSG00000004127	Trmt10a	tRNA methyltransferase 10A [Source:MGI Symbol;Acc:MGI:1920421]	2.02101	1.01508	5.14362e-07	2.27918e-06	yes	up	4.21	4.08	6.46	3.09	4.67	2.85	4.91667	3.53667
ENSMUSG00000004263	Atn1	atrophin 1 [Source:MGI Symbol;Acc:MGI:104725]	0.369258	-1.4373	1.8487e-13	1.59004e-12	yes	down	2.35	1.54	3.75	6.38	6.76	9.13	2.54667	7.42333
ENSMUSG00000004266	Ptpn6	protein tyrosine phosphatase, non-receptor type 6 [Source:MGI Symbol;Acc:MGI:96055]	0.322806	-1.63126	4.52939e-40	3.86265e-38	yes	down	29.99	28.32	29.17	140.88	154.86	179.75	29.16	158.497
ENSMUSG00000004319	Clcn3	chloride channel, voltage-sensitive 3 [Source:MGI Symbol;Acc:MGI:103555]	4.15627	2.05529	1.77826e-43	1.95569e-41	yes	up	113.97	92.83	139.42	46.97	55.82	43.64	115.407	48.81
ENSMUSG00000004328	Hif3a	hypoxia inducible factor 3, alpha subunit [Source:MGI Symbol;Acc:MGI:1859778]	2.09793	1.06897	0.000237297	0.000726917	yes	up	0.62	0.72	0.68	0.48	0.62	0.87	0.673333	0.656667
ENSMUSG00000004462	Tbccd1	TBCC domain containing 1 [Source:MGI Symbol;Acc:MGI:1917823]	2.26253	1.17793	3.08315e-19	4.52599e-18	yes	up	26.79	24.02	28.63	18.75	19.87	22.31	26.48	20.31
ENSMUSG00000004535	Tax1bp1	Tax1 (human T cell leukemia virus type I) binding protein 1 [Source:MGI Symbol;Acc:MGI:1289308]	2.77557	1.47278	2.70566e-16	2.99034e-15	yes	up	100.05	77.66	109.08	49.79	83.32	46.97	95.5967	60.0267
ENSMUSG00000004552	Ctse	cathepsin E [Source:MGI Symbol;Acc:MGI:107361]	2.37303	1.24673	8.16375e-19	1.15382e-17	yes	up	705.98	704.49	654.28	536.86	483.5	481.47	688.25	500.61
ENSMUSG00000004558	Ndrg2	N-myc downstream regulated gene 2 [Source:MGI Symbol;Acc:MGI:1352498]	0.368003	-1.44221	3.98528e-08	2.01933e-07	yes	down	1.54	1.21	1.2	5.9	10.13	8.59	1.31667	8.20667
ENSMUSG00000004562	Arhgef40	Rho guanine nucleotide exchange factor (GEF) 40 [Source:MGI Symbol;Acc:MGI:2685515]	2.2745	1.18555	5.51823e-14	5.01399e-13	yes	up	13.62	13.1	12.66	9.58	11.04	11.11	13.1267	10.5767
ENSMUSG00000004568	Arhgef18	rho/rac guanine nucleotide exchange factor (GEF) 18 [Source:MGI Symbol;Acc:MGI:2142567]	0.175426	-2.51107	2.71251e-68	1.51645e-65	yes	down	3.26	3.2	2.72	24.57	33.56	33.22	3.06	30.45
ENSMUSG00000004591	Pkn2	protein kinase N2 [Source:MGI Symbol;Acc:MGI:109211]	2.98128	1.57593	2.75575e-25	6.68219e-24	yes	up	42.02	31.58	39.87	20.7	25.2	18.17	37.8233	21.3567
ENSMUSG00000004609	Cd33	CD33 molecule [Source:MGI Symbol;Acc:MGI:99440]	0.288139	-1.79516	2.3658e-19	3.50362e-18	yes	down	1.93	2.65	1.65	8.44	14.53	15.85	2.07667	12.94
ENSMUSG00000004612	Nkg7	natural killer cell group 7 sequence [Source:MGI Symbol;Acc:MGI:1931250]	0.32214	-1.63424	9.91644e-12	7.32935e-11	yes	down	7.87	9.69	5.26	42.4	37.32	43.24	7.60667	40.9867
ENSMUSG00000004631	Sgce	sarcoglycan, epsilon [Source:MGI Symbol;Acc:MGI:1329042]	0.496419	-1.01037	0.000100919	0.000328604	yes	down	2.4	1.82	1.84	5.88	6.79	8.52	2.02	7.06333
ENSMUSG00000004642	Slbp	stem-loop binding protein [Source:MGI Symbol;Acc:MGI:108402]	3.16635	1.66282	1.98222e-43	2.16816e-41	yes	up	272.49	253.36	277.34	143.19	166.27	141.76	267.73	150.407
ENSMUSG00000004655	Aqp1	aquaporin 1 [Source:MGI Symbol;Acc:MGI:103201]	2.34806	1.23147	3.16316e-17	3.81894e-16	yes	up	633.23	657.73	633.61	515.69	439.17	461.66	641.523	472.173
ENSMUSG00000004661	Arid3b	AT rich interactive domain 3B (BRIGHT-like) [Source:MGI Symbol;Acc:MGI:1930768]	0.248647	-2.00783	8.50647e-23	1.66538e-21	yes	down	1.4	1.24	1.77	7.13	13.29	11.99	1.47	10.8033
ENSMUSG00000004665	Cnn2	calponin 2 [Source:MGI Symbol;Acc:MGI:105093]	0.349872	-1.5151	1.30099e-29	4.60981e-28	yes	down	17.71	19.04	16.91	83	86.96	98.46	17.8867	89.4733
ENSMUSG00000004698	Hdac9	histone deacetylase 9 [Source:MGI Symbol;Acc:MGI:1931221]	0.344399	-1.53785	3.27048e-18	4.38519e-17	yes	down	1.57	1.42	1.41	6.27	8.67	7.64	1.46667	7.52667
ENSMUSG00000004707	Ly9	lymphocyte antigen 9 [Source:MGI Symbol;Acc:MGI:96885]	0.347728	-1.52397	1.74447e-26	4.6349e-25	yes	down	8.12	7.24	8.21	37.3	37.22	43.37	7.85667	39.2967
ENSMUSG00000004709	Cd244a	CD244 molecule A [Source:MGI Symbol;Acc:MGI:109294]	0.317307	-1.65605	1.22119e-14	1.1754e-13	yes	down	2.08	1.2	0.95	6.47	9.05	8.13	1.41	7.88333
ENSMUSG00000004748	Mtfp1	mitochondrial fission process 1 [Source:MGI Symbol;Acc:MGI:1916686]	2.36434	1.24144	7.7832e-09	4.27407e-08	yes	up	13.24	12.9	13.1	10.91	9.11	8.28	13.08	9.43333
ENSMUSG00000004815	Dgkq	diacylglycerol kinase, theta [Source:MGI Symbol;Acc:MGI:102918]	0.499993	-1.00002	1.24534e-05	4.6209e-05	yes	down	1.96	0.89	1.74	3.18	5.22	7.64	1.53	5.34667
ENSMUSG00000004837	Grap	GRB2-related adaptor protein [Source:MGI Symbol;Acc:MGI:1918770]	0.238781	-2.06624	6.01927e-43	6.34261e-41	yes	down	8.09	7.78	7.86	51.87	54.99	67.17	7.91	58.01
ENSMUSG00000004880	Lbr	lamin B receptor [Source:MGI Symbol;Acc:MGI:2138281]	2.63769	1.39928	4.77655e-29	1.61022e-27	yes	up	278.88	239.04	261.99	169.11	167.89	177.04	259.97	171.347
ENSMUSG00000004891	Nes	nestin [Source:MGI Symbol;Acc:MGI:101784]	0.4453	-1.16715	7.42479e-05	0.000246424	yes	down	0.39	0.4	0.49	1.73	1.22	2.02	0.426667	1.65667
ENSMUSG00000004896	Mettl25b	methyltransferase like 25B [Source:MGI Symbol;Acc:MGI:2387197]	0.476117	-1.07061	1.36409e-06	5.70524e-06	yes	down	2.93	3.48	3.66	8.43	15.31	10.95	3.35667	11.5633
ENSMUSG00000004897	Hdgf	heparin binding growth factor [Source:MGI Symbol;Acc:MGI:1194494]	2.25186	1.17112	4.65255e-15	4.67485e-14	yes	up	288.42	298.19	267.04	237.57	203.14	227.69	284.55	222.8
ENSMUSG00000004933	Matk	megakaryocyte-associated tyrosine kinase [Source:MGI Symbol;Acc:MGI:99259]	0.231677	-2.10981	4.4088e-09	2.48339e-08	yes	down	0.51	1.05	0.49	3.77	5.44	5.11	0.683333	4.77333
ENSMUSG00000004947	Dtx2	deltex 2, E3 ubiquitin ligase [Source:MGI Symbol;Acc:MGI:1921448]	0.473613	-1.07822	3.32764e-06	1.32539e-05	yes	down	1.91	1.98	1.91	5.86	5.73	8.2	1.93333	6.59667
ENSMUSG00000004952	Rasa4	RAS p21 protein activator 4 [Source:MGI Symbol;Acc:MGI:1858600]	0.40072	-1.31933	6.08717e-14	5.49867e-13	yes	down	3.84	3.55	3.2	12.43	20.6	19.56	3.53	17.53
ENSMUSG00000004980	Hnrnpa2b1	heterogeneous nuclear ribonucleoprotein A2/B1 [Source:MGI Symbol;Acc:MGI:104819]	2.02665	1.0191	2.17163e-16	2.4214e-15	yes	up	1245.2	1108.48	1223.26	926.35	1295.54	970.93	1192.31	1064.27
ENSMUSG00000005043	Sgsh	N-sulfoglucosamine sulfohydrolase (sulfamidase) [Source:MGI Symbol;Acc:MGI:1350341]	0.295538	-1.75858	1.4051e-16	1.59229e-15	yes	down	1.65	1.78	1.16	7.38	7.79	11.18	1.53	8.78333
ENSMUSG00000005057	Sh2b2	SH2B adaptor protein 2 [Source:MGI Symbol;Acc:MGI:1345171]	0.315006	-1.66655	4.68583e-07	2.08736e-06	yes	down	2.18	0.62	0.57	2.45	5.53	12.79	1.12333	6.92333
ENSMUSG00000005089	Slc1a2	solute carrier family 1 (glial high affinity glutamate transporter), member 2 [Source:MGI Symbol;Acc:MGI:101931]	0.244079	-2.03458	9.61627e-07	4.11343e-06	yes	down	0.26	0.75	0.47	0.91	0.95	1.88	0.493333	1.24667
ENSMUSG00000005107	Slc2a9	solute carrier family 2 (facilitated glucose transporter), member 9 [Source:MGI Symbol;Acc:MGI:2152844]	0.396419	-1.3349	2.90637e-05	0.000102279	yes	down	0.85	0.54	1.28	2.13	2.95	2.41	0.89	2.49667
ENSMUSG00000005125	Ndrg1	N-myc downstream regulated gene 1 [Source:MGI Symbol;Acc:MGI:1341799]	0.448371	-1.15723	7.13836e-11	4.80812e-10	yes	down	6.8	6.62	5.23	19.96	22.34	29	6.21667	23.7667
ENSMUSG00000005148	Klf5	Kruppel-like transcription factor 5 [Source:MGI Symbol;Acc:MGI:1338056]	3.04741	1.60758	6.29743e-14	5.67079e-13	yes	up	3.56	3.02	3.11	1.53	1.98	2.09	3.23	1.86667
ENSMUSG00000005161	Prdx2	peroxiredoxin 2 [Source:MGI Symbol;Acc:MGI:109486]	3.50152	1.80798	5.72623e-36	3.35018e-34	yes	up	1707.68	1743.97	1643.7	921.6	818.34	791.6	1698.45	843.847
ENSMUSG00000005233	Spc25	SPC25, NDC80 kinetochore complex component, homolog (S. cerevisiae) [Source:MGI Symbol;Acc:MGI:1913692]	4.08071	2.02882	5.12139e-29	1.70934e-27	yes	up	82.41	74.86	85.05	31.31	46.9	24.65	80.7733	34.2867
ENSMUSG00000005262	Ufd1	ubiquitin recognition factor in ER-associated degradation 1 [Source:MGI Symbol;Acc:MGI:109353]	2.20006	1.13754	5.71645e-17	6.73197e-16	yes	up	39.52	34.26	45.1	26.96	42.32	37.82	39.6267	35.7
ENSMUSG00000005267	Zfp287	zinc finger protein 287 [Source:MGI Symbol;Acc:MGI:2176561]	0.262183	-1.93135	1.6074e-06	6.66886e-06	yes	down	0.33	0.45	0.15	2.04	2.36	2.25	0.31	2.21667
ENSMUSG00000005320	Fgfr4	fibroblast growth factor receptor 4 [Source:MGI Symbol;Acc:MGI:95525]	0.353173	-1.50155	0.000244371	0.000747107	yes	down	0.29	0.37	0.24	1.34	1.87	2.53	0.3	1.91333
ENSMUSG00000005364	Il5ra	interleukin 5 receptor, alpha [Source:MGI Symbol;Acc:MGI:96558]	0.0920964	-3.44071	3.00656e-19	4.41679e-18	yes	down	0.14	0.13	0.36	2.47	5.63	4.09	0.21	4.06333
ENSMUSG00000005410	Mcm5	minichromosome maintenance complex component 5 [Source:MGI Symbol;Acc:MGI:103197]	2.60925	1.38363	1.7099e-20	2.79103e-19	yes	up	176.27	179.65	177.28	127.85	106.07	130.04	177.733	121.32
ENSMUSG00000005447	Pafah1b3	platelet-activating factor acetylhydrolase, isoform 1b, subunit 3 [Source:MGI Symbol;Acc:MGI:108414]	0.423244	-1.24044	1.12695e-06	4.77696e-06	yes	down	3.74	5.25	5.7	18.12	17.99	22.46	4.89667	19.5233
ENSMUSG00000005465	Il27ra	interleukin 27 receptor, alpha [Source:MGI Symbol;Acc:MGI:1355318]	0.214907	-2.21822	4.05936e-32	1.73827e-30	yes	down	2.05	1.97	1.61	13.29	18.71	17.93	1.87667	16.6433
ENSMUSG00000005470	Asf1b	anti-silencing function 1B histone chaperone [Source:MGI Symbol;Acc:MGI:1914179]	3.39362	1.76283	1.30831e-32	5.89061e-31	yes	up	205.69	217.52	223.87	117.48	83.35	93.79	215.693	98.2067
ENSMUSG00000005481	Ddx39a	DEAD box helicase 39a [Source:MGI Symbol;Acc:MGI:1915528]	2.3304	1.22058	4.08635e-19	5.92949e-18	yes	up	111.44	106.91	112.4	82.18	66.97	84.53	110.25	77.8933
ENSMUSG00000005483	Dnajb1	DnaJ heat shock protein family (Hsp40) member B1 [Source:MGI Symbol;Acc:MGI:1931874]	2.94683	1.55916	2.25319e-25	5.51005e-24	yes	up	61.42	61.44	51.83	35.71	35.29	31.91	58.23	34.3033
ENSMUSG00000005540	Fcer2a	Fc receptor, IgE, low affinity II, alpha polypeptide [Source:MGI Symbol;Acc:MGI:95497]	0.10859	-3.20304	3.23917e-90	5.43262e-87	yes	down	4.57	5.97	4.76	67.15	97.58	99.02	5.1	87.9167
ENSMUSG00000005583	Mef2c	myocyte enhancer factor 2C [Source:MGI Symbol;Acc:MGI:99458]	0.303632	-1.71961	1.58056e-35	8.91046e-34	yes	down	6.92	7.06	7.39	37.65	44.27	40.86	7.12333	40.9267
ENSMUSG00000005615	Pcyt1a	phosphate cytidylyltransferase 1, choline, alpha isoform [Source:MGI Symbol;Acc:MGI:88557]	2.20788	1.14266	2.82424e-18	3.80205e-17	yes	up	51.52	46.24	48.9	40.55	38.15	41.09	48.8867	39.93
ENSMUSG00000005667	Mthfd2	methylenetetrahydrofolate dehydrogenase (NAD+ dependent), methenyltetrahydrofolate cyclohydrolase [Source:MGI Symbol;Acc:MGI:1338850]	8.24872	3.04417	2.79329e-90	5.1107e-87	yes	up	131.58	122.42	162.65	30.53	25.88	31.89	138.883	29.4333
ENSMUSG00000005686	Ampd3	adenosine monophosphate deaminase 3 [Source:MGI Symbol;Acc:MGI:1096344]	2.21394	1.14661	2.9399e-21	5.1317e-20	yes	up	67.08	55.61	59.29	51.81	44.76	52.33	60.66	49.6333
ENSMUSG00000005687	Bcas2	BCAS2 pre-mRNA processing factor [Source:MGI Symbol;Acc:MGI:1915433]	2.1056	1.07423	2.34262e-19	3.47184e-18	yes	up	87.25	75.42	89.29	63.15	63.35	64.44	83.9867	63.6467
ENSMUSG00000005699	Pard6a	par-6 family cell polarity regulator alpha [Source:MGI Symbol;Acc:MGI:1927223]	2.15166	1.10545	6.00195e-05	0.0002021	yes	up	6.74	7.09	7.13	9.04	4.99	7.45	6.98667	7.16
ENSMUSG00000005732	Ranbp1	RAN binding protein 1 [Source:MGI Symbol;Acc:MGI:96269]	2.33327	1.22236	2.7582e-20	4.40218e-19	yes	up	152.78	149.67	154.55	113.63	121.24	106.55	152.333	113.807
ENSMUSG00000005763	Cd247	CD247 antigen [Source:MGI Symbol;Acc:MGI:88334]	0.279261	-1.84031	7.85633e-16	8.36595e-15	yes	down	2.58	4.18	4.88	25.5	24.48	31.03	3.88	27.0033
ENSMUSG00000005774	Rfx5	regulatory factor X, 5 (influences HLA class II expression) [Source:MGI Symbol;Acc:MGI:1858421]	0.246888	-2.01807	1.68435e-27	4.84274e-26	yes	down	1.84	1.92	1.94	11.25	20.88	18.62	1.9	16.9167
ENSMUSG00000005779	Psmb4	proteasome (prosome, macropain) subunit, beta type 4 [Source:MGI Symbol;Acc:MGI:1098257]	2.09614	1.06774	5.01649e-13	4.16682e-12	yes	up	146.8	153.24	153.49	134.04	118.36	129.58	151.177	127.327
ENSMUSG00000005824	Tnfsf14	tumor necrosis factor (ligand) superfamily, member 14 [Source:MGI Symbol;Acc:MGI:1355317]	0.438543	-1.18921	0.000195353	0.000607209	yes	down	1.28	0.89	0.88	3.77	4.32	3.99	1.01667	4.02667
ENSMUSG00000005947	Itgae	integrin alpha E, epithelial-associated [Source:MGI Symbol;Acc:MGI:1298377]	0.309783	-1.69067	4.78454e-07	2.12898e-06	yes	down	0.45	0.62	0.26	2.5	2.37	2.61	0.443333	2.49333
ENSMUSG00000005986	Ankrd13d	ankyrin repeat domain 13 family, member D [Source:MGI Symbol;Acc:MGI:1915673]	0.17251	-2.53524	6.79513e-07	2.96143e-06	yes	down	0.52	0.26	0.2	1.87	2.22	2.22	0.326667	2.10333
ENSMUSG00000006154	Eps8l1	EPS8-like 1 [Source:MGI Symbol;Acc:MGI:1914675]	0.160803	-2.63664	1.07186e-19	1.62932e-18	yes	down	1.31	0.82	4.66	13.59	17.21	10.66	2.26333	13.82
ENSMUSG00000006235	Epor	erythropoietin receptor [Source:MGI Symbol;Acc:MGI:95408]	2.53901	1.34427	1.04797e-22	2.03193e-21	yes	up	69.73	59.9	69.17	46.96	48.99	43.93	66.2667	46.6267
ENSMUSG00000006262	Mob1b	MOB kinase activator 1B [Source:MGI Symbol;Acc:MGI:1915723]	2.67769	1.42099	2.25493e-19	3.35176e-18	yes	up	14.03	9.94	12.74	6.48	8.16	6.15	12.2367	6.93
ENSMUSG00000006281	Tep1	telomerase associated protein 1 [Source:MGI Symbol;Acc:MGI:109573]	0.427183	-1.22707	7.38191e-14	6.57964e-13	yes	down	10.2	5.21	4.63	21.77	18.56	23.01	6.68	21.1133
ENSMUSG00000006310	Zbtb32	zinc finger and BTB domain containing 32 [Source:MGI Symbol;Acc:MGI:1891838]	0.22407	-2.15798	0.000103427	0.00033601	yes	down	0.59	0.16	0.4	1.57	1.57	2.59	0.383333	1.91
ENSMUSG00000006344	Ggt5	gamma-glutamyltransferase 5 [Source:MGI Symbol;Acc:MGI:1346063]	0.427943	-1.22451	7.48286e-08	3.66691e-07	yes	down	1.89	1.19	1.23	6.8	8.14	10.32	1.43667	8.42
ENSMUSG00000006345	Ggt1	gamma-glutamyltransferase 1 [Source:MGI Symbol;Acc:MGI:95706]	0.1007	-3.31187	2.06706e-05	7.41561e-05	yes	down	0.15	0.05	0	2.12	1.49	3.54	0.0666667	2.38333
ENSMUSG00000006395	Hyi	hydroxypyruvate isomerase (putative) [Source:MGI Symbol;Acc:MGI:1915430]	0.40071	-1.31937	0.000169659	0.000532941	yes	down	2.39	3.1	2.07	5.77	13.9	13.17	2.52	10.9467
ENSMUSG00000006398	Cdc20	cell division cycle 20 [Source:MGI Symbol;Acc:MGI:1859866]	2.69659	1.43114	1.29456e-20	2.1356e-19	yes	up	90.93	91.1	99.38	66.66	56.56	59.61	93.8033	60.9433
ENSMUSG00000006445	Epha2	Eph receptor A2 [Source:MGI Symbol;Acc:MGI:95278]	0.34423	-1.53856	1.34112e-06	5.61153e-06	yes	down	0.5	0.49	0.58	2.34	1.84	3.9	0.523333	2.69333
ENSMUSG00000006457	Actn3	actinin alpha 3 [Source:MGI Symbol;Acc:MGI:99678]	4.52483	2.17787	9.3714e-06	3.53001e-05	yes	up	0.7	0.76	1.04	0.41	0.25	0.39	0.833333	0.35
ENSMUSG00000006464	Bbs1	Bardet-Biedl syndrome 1 (human) [Source:MGI Symbol;Acc:MGI:1277215]	2.01639	1.01177	1.6947e-05	6.16216e-05	yes	up	1.53	1.16	1.79	0.99	1.37	1.61	1.49333	1.32333
ENSMUSG00000006574	Slc4a1	solute carrier family 4 (anion exchanger), member 1 [Source:MGI Symbol;Acc:MGI:109393]	3.08852	1.62692	3.07094e-28	9.42159e-27	yes	up	2065.68	2050.83	2121.24	1289.96	1071.24	1121.93	2079.25	1161.04
ENSMUSG00000006575	Rundc3a	RUN domain containing 3A [Source:MGI Symbol;Acc:MGI:1858752]	4.87441	2.28523	1.08436e-17	1.37864e-16	yes	up	4.58	4.1	5.77	1.62	2.5	1.63	4.81667	1.91667
ENSMUSG00000006585	Cdt1	chromatin licensing and DNA replication factor 1 [Source:MGI Symbol;Acc:MGI:1914427]	2.22001	1.15057	2.33619e-15	2.40011e-14	yes	up	52.75	52.43	50.38	41.94	38.79	49.53	51.8533	43.42
ENSMUSG00000006678	Pola1	polymerase (DNA directed), alpha 1 [Source:MGI Symbol;Acc:MGI:99660]	3.41683	1.77266	6.4089e-25	1.51214e-23	yes	up	27.57	18.56	24.67	11.37	14.76	9.94	23.6	12.0233
ENSMUSG00000006715	Gmnn	geminin [Source:MGI Symbol;Acc:MGI:1927344]	2.93547	1.55359	5.47729e-26	1.39221e-24	yes	up	121.06	103.3	122.08	61.45	85.75	59.9	115.48	69.0333
ENSMUSG00000006731	B4galnt1	beta-1,4-N-acetyl-galactosaminyl transferase 1 [Source:MGI Symbol;Acc:MGI:1342057]	0.327904	-1.60865	8.9695e-29	2.90225e-27	yes	down	14.83	16.29	13.44	70.64	76.92	90.31	14.8533	79.29
ENSMUSG00000006800	Sulf2	sulfatase 2 [Source:MGI Symbol;Acc:MGI:1919293]	0.405023	-1.30393	1.89431e-11	1.35869e-10	yes	down	1.96	2.67	2.46	8.52	8.25	10.44	2.36333	9.07
ENSMUSG00000006930	Hap1	huntingtin-associated protein 1 [Source:MGI Symbol;Acc:MGI:1261831]	0.275741	-1.85861	1.13393e-18	1.58043e-17	yes	down	2.81	2.43	2.44	11.79	13.78	13.54	2.56	13.0367
ENSMUSG00000007038	Neu1	neuraminidase 1 [Source:MGI Symbol;Acc:MGI:97305]	0.474471	-1.07561	1.78683e-11	1.28435e-10	yes	down	4.15	3.97	4.33	12.25	14.03	16.09	4.15	14.1233
ENSMUSG00000007097	Atp1a2	ATPase, Na+/K+ transporting, alpha 2 polypeptide [Source:MGI Symbol;Acc:MGI:88106]	0.360764	-1.47087	1.69057e-06	6.99229e-06	yes	down	0.27	0.26	0.26	1.03	1.5	1.3	0.263333	1.27667
ENSMUSG00000007338	Mrpl49	mitochondrial ribosomal protein L49 [Source:MGI Symbol;Acc:MGI:108180]	2.11827	1.08288	7.523e-15	7.38575e-14	yes	up	36.67	33.62	38.97	29.6	29.68	30.23	36.42	29.8367
ENSMUSG00000007379	Dennd2c	DENN domain containing 2C [Source:MGI Symbol;Acc:MGI:3036254]	2.25355	1.1722	3.2787e-14	3.05072e-13	yes	up	11.09	9.2	10.45	7.9	8.22	7.55	10.2467	7.89
ENSMUSG00000007617	Homer1	homer scaffolding protein 1 [Source:MGI Symbol;Acc:MGI:1347345]	2.3216	1.21512	3.52559e-11	2.45522e-10	yes	up	4.29	3.84	4.85	2.99	4.07	3.06	4.32667	3.37333
ENSMUSG00000007646	Rad51c	RAD51 paralog C [Source:MGI Symbol;Acc:MGI:2150020]	3.83901	1.94073	5.0609e-22	9.36174e-21	yes	up	7.63	6.68	8.17	3.73	4	3.1	7.49333	3.61
ENSMUSG00000007659	Bcl2l1	BCL2-like 1 [Source:MGI Symbol;Acc:MGI:88139]	2.76722	1.46844	5.77832e-21	9.87219e-20	yes	up	124.48	120.82	140.77	93.64	75.74	78.67	128.69	82.6833
ENSMUSG00000007777	Trappc2b	trafficking protein particle complex 2B [Source:MGI Symbol;Acc:MGI:1913300]	2.15707	1.10908	4.32499e-07	1.93132e-06	yes	up	16.66	15.02	19.94	11.86	17.55	12.65	17.2067	14.02
ENSMUSG00000007817	Zmiz1	zinc finger, MIZ-type containing 1 [Source:MGI Symbol;Acc:MGI:3040693]	0.452263	-1.14477	3.07585e-17	3.71799e-16	yes	down	5.06	4.7	5.82	16.27	18.33	25.72	5.19333	20.1067
ENSMUSG00000007872	Id3	inhibitor of DNA binding 3 [Source:MGI Symbol;Acc:MGI:96398]	0.37614	-1.41066	2.20422e-11	1.57201e-10	yes	down	5.15	7.25	6.29	29.53	24.56	28.58	6.23	27.5567
ENSMUSG00000007888	Crlf1	cytokine receptor-like factor 1 [Source:MGI Symbol;Acc:MGI:1340030]	5.3622	2.42282	5.44486e-05	0.000184639	yes	up	2.89	2.15	1.85	0.85	0.86	0.46	2.29667	0.723333
ENSMUSG00000008035	Mid1ip1	Mid1 interacting protein 1 (gastrulation specific G12-like (zebrafish)) [Source:MGI Symbol;Acc:MGI:1915291]	2.98164	1.57611	5.58421e-21	9.54866e-20	yes	up	48.62	48.41	60.43	35.82	27.26	35.68	52.4867	32.92
ENSMUSG00000008090	Fgfrl1	fibroblast growth factor receptor-like 1 [Source:MGI Symbol;Acc:MGI:2150920]	2.99777	1.58389	9.7178e-18	1.24336e-16	yes	up	21.03	22.17	16.39	11.96	9.67	13.19	19.8633	11.6067
ENSMUSG00000008193	Spib	Spi-B transcription factor (Spi-1/PU.1 related) [Source:MGI Symbol;Acc:MGI:892986]	0.153684	-2.70196	3.00939e-99	8.65244e-96	yes	down	8.17	8.61	8.24	82.57	93.58	108.39	8.34	94.8467
ENSMUSG00000008206	Cers4	ceramide synthase 4 [Source:MGI Symbol;Acc:MGI:1914510]	0.191969	-2.38106	3.64921e-24	7.98303e-23	yes	down	0.59	0.74	0.76	4.9	6.96	7.75	0.696667	6.53667
ENSMUSG00000008226	Scrn3	secernin 3 [Source:MGI Symbol;Acc:MGI:1921866]	3.26447	1.70685	1.18339e-33	5.83748e-32	yes	up	45.95	39.03	45.05	21.4	29.09	21.63	43.3433	24.04
ENSMUSG00000008393	Carhsp1	calcium regulated heat stable protein 1 [Source:MGI Symbol;Acc:MGI:1196368]	3.2724	1.71035	1.70548e-35	9.58783e-34	yes	up	189.05	180.31	198.37	106.72	97.85	95.11	189.243	99.8933
ENSMUSG00000008398	Elk3	ELK3, member of ETS oncogene family [Source:MGI Symbol;Acc:MGI:101762]	0.429648	-1.21877	7.26623e-16	7.75398e-15	yes	down	4.97	3.91	4.75	15.95	18.86	22.28	4.54333	19.03
ENSMUSG00000008450	Nutf2	nuclear transport factor 2 [Source:MGI Symbol;Acc:MGI:1915301]	2.2964	1.19937	1.47371e-08	7.82994e-08	yes	up	31.73	24.53	26.94	23.83	23.64	16.97	27.7333	21.48
ENSMUSG00000008496	Pou2f2	POU domain, class 2, transcription factor 2 [Source:MGI Symbol;Acc:MGI:101897]	0.253825	-1.97809	3.52113e-34	1.83591e-32	yes	down	2.82	2.65	2.47	13.6	22.28	16.93	2.64667	17.6033
ENSMUSG00000008690	Ncaph2	non-SMC condensin II complex, subunit H2 [Source:MGI Symbol;Acc:MGI:1289164]	2.12297	1.08609	1.64959e-13	1.42244e-12	yes	up	85.96	86.7	80.73	72.57	70.06	83.88	84.4633	75.5033
ENSMUSG00000008734	Gprc5b	G protein-coupled receptor, family C, group 5, member B [Source:MGI Symbol;Acc:MGI:1927596]	0.277434	-1.84978	9.66191e-10	5.79254e-09	yes	down	0.5	0.61	0.54	3.02	3.06	4.02	0.55	3.36667
ENSMUSG00000008843	Cldn13	claudin 13 [Source:MGI Symbol;Acc:MGI:1913102]	4.20745	2.07295	5.44518e-47	8.23982e-45	yes	up	476.62	478.43	493.42	214.72	187.8	193.55	482.823	198.69
ENSMUSG00000008892	Vdac3	voltage-dependent anion channel 3 [Source:MGI Symbol;Acc:MGI:106922]	2.25177	1.17106	2.04749e-22	3.88021e-21	yes	up	166.88	163.97	163.71	124	130.76	127.16	164.853	127.307
ENSMUSG00000009013	Dynll1	dynein light chain LC8-type 1 [Source:MGI Symbol;Acc:MGI:1861457]	2.25039	1.17018	7.92778e-18	1.0274e-16	yes	up	161.3	184.4	149.54	138.18	159.84	135.48	165.08	144.5
ENSMUSG00000009035	Tmem184b	transmembrane protein 184b [Source:MGI Symbol;Acc:MGI:2445179]	0.437435	-1.19286	1.15096e-09	6.84116e-09	yes	down	3.11	2.49	3.57	9.35	9.71	13.8	3.05667	10.9533
ENSMUSG00000009112	Bcl2l13	BCL2-like 13 (apoptosis facilitator) [Source:MGI Symbol;Acc:MGI:2136959]	2.30773	1.20647	2.09708e-18	2.8479e-17	yes	up	43.19	40.28	40.55	32.82	27.65	38.21	41.34	32.8933
ENSMUSG00000009207	Lnpk	lunapark, ER junction formation factor [Source:MGI Symbol;Acc:MGI:1918115]	3.38909	1.7609	1.66217e-26	4.43085e-25	yes	up	19.52	14.53	18.86	8.21	10.9	7.68	17.6367	8.93
ENSMUSG00000009281	Rarres2	retinoic acid receptor responder (tazarotene induced) 2 [Source:MGI Symbol;Acc:MGI:1918910]	0.280834	-1.83221	1.04925e-23	2.21819e-22	yes	down	13.75	15.01	12.74	78.41	74.45	97.89	13.8333	83.5833
ENSMUSG00000009292	Trpm2	transient receptor potential cation channel, subfamily M, member 2 [Source:MGI Symbol;Acc:MGI:1351901]	0.32195	-1.63509	1.33885e-28	4.25683e-27	yes	down	4.02	3.25	4.41	18.25	24.2	27.67	3.89333	23.3733
ENSMUSG00000009376	Met	met proto-oncogene [Source:MGI Symbol;Acc:MGI:96969]	0.456079	-1.13265	2.94823e-06	1.18152e-05	yes	down	0.78	0.89	0.48	2.87	2.72	3.88	0.716667	3.15667
ENSMUSG00000009418	Nav1	neuron navigator 1 [Source:MGI Symbol;Acc:MGI:2183683]	0.243448	-2.03831	6.55089e-40	5.49347e-38	yes	down	1.08	1.31	1.3	6.93	10.31	12.47	1.23	9.90333
ENSMUSG00000009575	Cbx5	chromobox 5 [Source:MGI Symbol;Acc:MGI:109372]	2.33411	1.22287	5.03222e-23	1.00574e-21	yes	up	62.4	54.19	55.84	42.96	40.4	43.77	57.4767	42.3767
ENSMUSG00000009621	Vav2	vav 2 oncogene [Source:MGI Symbol;Acc:MGI:102718]	0.414278	-1.27133	6.81392e-14	6.10855e-13	yes	down	5.58	5.21	4.51	19.46	19.45	29.26	5.1	22.7233
ENSMUSG00000009681	Bcr	BCR activator of RhoGEF and GTPase [Source:MGI Symbol;Acc:MGI:88141]	0.406848	-1.29744	1.47878e-10	9.65042e-10	yes	down	2.75	2.79	2.5	8.38	9.98	14.25	2.68	10.87
ENSMUSG00000009687	Fxyd5	FXYD domain-containing ion transport regulator 5 [Source:MGI Symbol;Acc:MGI:1201785]	0.317881	-1.65344	1.75768e-35	9.85378e-34	yes	down	31.27	30.89	34.35	149.52	179.58	176.41	32.17	168.503
ENSMUSG00000009731	Kcnd1	potassium voltage-gated channel, Shal-related family, member 1 [Source:MGI Symbol;Acc:MGI:96671]	2.3362	1.22416	0.000225585	0.000693571	yes	up	0.63	0.72	0.9	0.35	0.75	0.6	0.75	0.566667
ENSMUSG00000009739	Pou6f1	POU domain, class 6, transcription factor 1 [Source:MGI Symbol;Acc:MGI:102935]	0.287038	-1.80069	6.52411e-19	9.33222e-18	yes	down	1.34	1.51	2.04	6.44	10.59	12.16	1.63	9.73
ENSMUSG00000009772	Nuak2	NUAK family, SNF1-like kinase, 2 [Source:MGI Symbol;Acc:MGI:1921387]	0.259459	-1.94642	4.24879e-25	1.01678e-23	yes	down	1.84	1.71	1.77	9.57	13.75	14.52	1.77333	12.6133
ENSMUSG00000010025	Aldh3a2	aldehyde dehydrogenase family 3, subfamily A2 [Source:MGI Symbol;Acc:MGI:1353452]	0.437802	-1.19165	5.067e-15	5.06599e-14	yes	down	4.39	4.31	4.18	15.57	18.72	19.45	4.29333	17.9133
ENSMUSG00000010048	Ifrd2	interferon-related developmental regulator 2 [Source:MGI Symbol;Acc:MGI:1316708]	2.2965	1.19944	3.68866e-15	3.73807e-14	yes	up	150.8	166.98	172.9	136.52	104.09	126.11	163.56	122.24
ENSMUSG00000010095	Slc3a2	solute carrier family 3 (activators of dibasic and neutral amino acid transport), member 2 [Source:MGI Symbol;Acc:MGI:96955]	2.9614	1.56628	3.2317e-30	1.19561e-28	yes	up	190.31	192.49	236.22	116.58	105.73	120.31	206.34	114.207
ENSMUSG00000010142	Tnfrsf13b	tumor necrosis factor receptor superfamily, member 13b [Source:MGI Symbol;Acc:MGI:1889411]	0.172203	-2.53782	4.95795e-63	2.15155e-60	yes	down	6.51	7.01	5.9	65.6	63.75	81.75	6.47333	70.3667
ENSMUSG00000010517	Faf1	Fas-associated factor 1 [Source:MGI Symbol;Acc:MGI:109419]	2.49829	1.32094	6.19511e-22	1.13865e-20	yes	up	25.29	22.98	26.8	17.75	17.03	19.55	25.0233	18.11
ENSMUSG00000010751	Tnfrsf22	tumor necrosis factor receptor superfamily, member 22 [Source:MGI Symbol;Acc:MGI:1930270]	0.336988	-1.56923	1.46372e-08	7.77896e-08	yes	down	0.62	0.84	0.62	3.02	3.25	3.45	0.693333	3.24
ENSMUSG00000010755	Cars	cysteinyl-tRNA synthetase [Source:MGI Symbol;Acc:MGI:1351477]	3.21963	1.68689	6.02775e-32	2.52738e-30	yes	up	70.27	62.86	81.38	37.7	33.85	39.66	71.5033	37.07
ENSMUSG00000010911	Apip	APAF1 interacting protein [Source:MGI Symbol;Acc:MGI:1926788]	3.14524	1.65317	9.95569e-25	2.29517e-23	yes	up	51.18	49.76	51.07	28.54	26.04	28.62	50.67	27.7333
ENSMUSG00000010914	Pdhx	pyruvate dehydrogenase complex, component X [Source:MGI Symbol;Acc:MGI:1351627]	2.1084	1.07615	1.06403e-13	9.35139e-13	yes	up	14.22	14.23	13.62	10.65	12.04	11.85	14.0233	11.5133
ENSMUSG00000011008	Mcoln2	mucolipin 2 [Source:MGI Symbol;Acc:MGI:1915529]	0.165745	-2.59297	5.54926e-29	1.83994e-27	yes	down	1.05	0.88	0.94	8.43	12.11	13.78	0.956667	11.44
ENSMUSG00000011179	Odc1	ornithine decarboxylase, structural 1 [Source:MGI Symbol;Acc:MGI:97402]	3.27839	1.71299	3.61815e-32	1.56264e-30	yes	up	627.81	618.38	646.31	370.12	333.09	316.53	630.833	339.913
ENSMUSG00000011256	Adam19	a disintegrin and metallopeptidase domain 19 (meltrin beta) [Source:MGI Symbol;Acc:MGI:105377]	0.227761	-2.13441	1.26516e-43	1.43048e-41	yes	down	1.79	1.77	1.61	11.2	13.82	15.72	1.72333	13.58
ENSMUSG00000011257	Pabpc4	poly(A) binding protein, cytoplasmic 4 [Source:MGI Symbol;Acc:MGI:2385206]	3.08391	1.62476	3.67926e-41	3.35062e-39	yes	up	302.76	287	297.3	166.97	164.98	170.87	295.687	167.607
ENSMUSG00000011263	Exoc3l2	exocyst complex component 3-like 2 [Source:MGI Symbol;Acc:MGI:1921713]	0.413923	-1.27256	3.72828e-05	0.000129171	yes	down	0.49	0.47	0.46	2.1	1.7	2.13	0.473333	1.97667
ENSMUSG00000011267	Zfp296	zinc finger protein 296 [Source:MGI Symbol;Acc:MGI:1926956]	0.253307	-1.98104	7.46069e-07	3.23538e-06	yes	down	0.78	0.57	0.63	3.93	5.3	5.44	0.66	4.89
ENSMUSG00000011831	Evi5	ecotropic viral integration site 5 [Source:MGI Symbol;Acc:MGI:104736]	3.10291	1.63362	8.63966e-20	1.32633e-18	yes	up	53.97	40.14	59.9	21.43	28.91	22.39	51.3367	24.2433
ENSMUSG00000012126	Ubxn11	UBX domain protein 11 [Source:MGI Symbol;Acc:MGI:1914836]	0.188751	-2.40545	2.91028e-06	1.16701e-05	yes	down	0.4	0.42	0.5	1.42	4.39	6.09	0.44	3.96667
ENSMUSG00000012350	Ehf	ets homologous factor [Source:MGI Symbol;Acc:MGI:1270840]	0.310063	-1.68937	1.43178e-05	5.25934e-05	yes	down	0.25	0.18	0.38	0.88	1.87	1.64	0.27	1.46333
ENSMUSG00000012428	Steap4	STEAP family member 4 [Source:MGI Symbol;Acc:MGI:1923560]	0.290246	-1.78465	8.97655e-06	3.38572e-05	yes	down	0.21	0.29	0.85	2.58	2.76	2.69	0.45	2.67667
ENSMUSG00000012443	Kif11	kinesin family member 11 [Source:MGI Symbol;Acc:MGI:1098231]	3.86965	1.9522	3.80994e-30	1.40181e-28	yes	up	98.2	73.47	92.5	36.58	51.81	30.34	88.0567	39.5767
ENSMUSG00000012483	Rpa3	replication protein A3 [Source:MGI Symbol;Acc:MGI:1915490]	2.80492	1.48796	1.34111e-21	2.40134e-20	yes	up	105.35	105.76	122.48	62.7	84.88	61.45	111.197	69.6767
ENSMUSG00000012609	Ttll5	tubulin tyrosine ligase-like family, member 5 [Source:MGI Symbol;Acc:MGI:2443657]	2.00978	1.00704	9.46256e-10	5.67599e-09	yes	up	7.59	7.94	9.49	9.12	8.17	7.78	8.34	8.35667
ENSMUSG00000012889	Podnl1	podocan-like 1 [Source:MGI Symbol;Acc:MGI:2685352]	0.181096	-2.46517	3.17643e-08	1.62504e-07	yes	down	0.17	0.23	0.18	1.28	2.01	2.14	0.193333	1.81
ENSMUSG00000013033	Adgrl1	adhesion G protein-coupled receptor L1 [Source:MGI Symbol;Acc:MGI:1929461]	0.475968	-1.07106	9.46856e-09	5.15038e-08	yes	down	1.01	1.73	1.17	4.07	4.95	4.34	1.30333	4.45333
ENSMUSG00000013089	Etv5	ets variant 5 [Source:MGI Symbol;Acc:MGI:1096867]	0.283924	-1.81642	3.32643e-20	5.27148e-19	yes	down	1.4	1.6	1.28	8.04	8.03	10.17	1.42667	8.74667
ENSMUSG00000013236	Ptprs	protein tyrosine phosphatase receptor type S [Source:MGI Symbol;Acc:MGI:97815]	0.349825	-1.51529	6.05852e-14	5.47525e-13	yes	down	2.28	1.08	1.33	5.52	9.71	10.96	1.56333	8.73
ENSMUSG00000013275	Slc41a1	solute carrier family 41, member 1 [Source:MGI Symbol;Acc:MGI:2444823]	0.3858	-1.37408	1.17423e-12	9.42665e-12	yes	down	1.43	1.45	1.33	5.97	6.23	7.92	1.40333	6.70667
ENSMUSG00000013646	Sh3bp5l	SH3 binding domain protein 5 like [Source:MGI Symbol;Acc:MGI:1933124]	2.16625	1.1152	1.70299e-11	1.22759e-10	yes	up	17.21	15.51	16.8	13.44	8.33	9.9	16.5067	10.5567
ENSMUSG00000013707	Tnfaip8l2	tumor necrosis factor, alpha-induced protein 8-like 2 [Source:MGI Symbol;Acc:MGI:1917019]	0.346678	-1.52833	2.60086e-11	1.84054e-10	yes	down	4.3	5.59	4.1	20.97	21.59	28.62	4.66333	23.7267
ENSMUSG00000013822	Elof1	ELF1 homolog, elongation factor 1 [Source:MGI Symbol;Acc:MGI:1913376]	2.12467	1.08724	7.58745e-11	5.09356e-10	yes	up	76.94	77.71	72.31	66.55	54.67	63.74	75.6533	61.6533
ENSMUSG00000013974	Mcemp1	mast cell expressed membrane protein 1 [Source:MGI Symbol;Acc:MGI:1916439]	0.398429	-1.32761	1.591e-08	8.43311e-08	yes	down	2.33	2.47	2.41	9.41	11.02	11.28	2.40333	10.57
ENSMUSG00000014030	Pax5	paired box 5 [Source:MGI Symbol;Acc:MGI:97489]	0.159849	-2.64522	4.74907e-99	1.19475e-95	yes	down	5.15	3.31	3.92	32.37	42.63	43.25	4.12667	39.4167
ENSMUSG00000014074	Rnf168	ring finger protein 168 [Source:MGI Symbol;Acc:MGI:1917488]	2.7656	1.46759	1.21663e-27	3.53842e-26	yes	up	20.51	18.43	19.42	11.7	14.19	11.5	19.4533	12.4633
ENSMUSG00000014226	Cacybp	calcyclin binding protein [Source:MGI Symbol;Acc:MGI:1270839]	2.94847	1.55997	4.70685e-17	5.59871e-16	yes	up	57.35	45.02	48.5	23.73	42.98	25.2	50.29	30.6367
ENSMUSG00000014294	Ndufa2	NADH:ubiquinone oxidoreductase subunit A2 [Source:MGI Symbol;Acc:MGI:1343103]	2.19704	1.13556	1.52603e-11	1.10597e-10	yes	up	98.93	77.58	90.41	72.9	73.92	64.63	88.9733	70.4833
ENSMUSG00000014303	Glis2	GLIS family zinc finger 2 [Source:MGI Symbol;Acc:MGI:1932535]	0.338231	-1.56392	1.66634e-06	6.90199e-06	yes	down	0.51	0.34	0.68	2.18	1.93	2.74	0.51	2.28333
ENSMUSG00000014313	Cox6c	cytochrome c oxidase subunit 6C [Source:MGI Symbol;Acc:MGI:104614]	2.22447	1.15346	6.21301e-17	7.29114e-16	yes	up	468.25	392.95	409.18	296.7	375.88	278.97	423.46	317.183
ENSMUSG00000014453	Blk	B lymphoid kinase [Source:MGI Symbol;Acc:MGI:88169]	0.13135	-2.92851	1.07042e-68	6.15521e-66	yes	down	4.03	5.1	4.22	47.5	66.84	76.85	4.45	63.73
ENSMUSG00000014503	Pkd2l2	polycystic kidney disease 2-like 2 [Source:MGI Symbol;Acc:MGI:1858231]	2.39729	1.2614	2.52953e-14	2.37783e-13	yes	up	11.81	11.54	11.88	6.48	9.41	6.63	11.7433	7.50667
ENSMUSG00000014547	Wdfy2	WD repeat and FYVE domain containing 2 [Source:MGI Symbol;Acc:MGI:2442811]	0.496681	-1.00961	2.69356e-10	1.71879e-09	yes	down	3.19	2.78	2.43	8.34	9.6	11.82	2.8	9.92
ENSMUSG00000014599	Csf1	colony stimulating factor 1 (macrophage) [Source:MGI Symbol;Acc:MGI:1339753]	0.282192	-1.82525	1.17257e-32	5.30316e-31	yes	down	6.23	4.94	5.4	24.04	33.13	41.18	5.52333	32.7833
ENSMUSG00000014633	Cmc2	COX assembly mitochondrial protein 2 [Source:MGI Symbol;Acc:MGI:1913781]	2.72598	1.44678	1.74466e-18	2.38864e-17	yes	up	39.2	32.45	38.54	26.2	24.13	23.89	36.73	24.74
ENSMUSG00000014763	Fam120b	family with sequence similarity 120, member B [Source:MGI Symbol;Acc:MGI:1914794]	0.428982	-1.22101	6.88289e-14	6.16214e-13	yes	down	2.27	1.96	1.97	6.96	8.98	9.91	2.06667	8.61667
ENSMUSG00000014773	Dll1	delta like canonical Notch ligand 1 [Source:MGI Symbol;Acc:MGI:104659]	0.327774	-1.60923	6.39262e-19	9.15063e-18	yes	down	2.95	3.66	2.78	13.34	19.01	20.14	3.13	17.4967
ENSMUSG00000014778	Fhod1	formin homology 2 domain containing 1 [Source:MGI Symbol;Acc:MGI:2679008]	0.306765	-1.7048	5.43767e-25	1.28903e-23	yes	down	2.66	2.76	2.59	12.49	19.35	19.44	2.67	17.0933
ENSMUSG00000014859	E2f4	E2F transcription factor 4 [Source:MGI Symbol;Acc:MGI:103012]	2.50104	1.32253	1.58452e-20	2.59479e-19	yes	up	142.58	137.58	147.77	105.62	97.46	100.17	142.643	101.083
ENSMUSG00000014956	Ppp1cb	protein phosphatase 1 catalytic subunit beta [Source:MGI Symbol;Acc:MGI:104871]	2.40387	1.26536	8.28281e-19	1.16982e-17	yes	up	199.94	169.95	190.9	134.47	148.54	110.83	186.93	131.28
ENSMUSG00000015023	Ddx19a	DEAD box helicase 19a [Source:MGI Symbol;Acc:MGI:99526]	2.01563	1.01123	1.3801e-12	1.10218e-11	yes	up	39.86	38.76	37.89	34.35	30.48	36.36	38.8367	33.73
ENSMUSG00000015133	Lrrk1	leucine-rich repeat kinase 1 [Source:MGI Symbol;Acc:MGI:2142227]	0.394724	-1.34108	4.48723e-17	5.34378e-16	yes	down	4.2	3.41	3.79	13.16	14.96	17.89	3.8	15.3367
ENSMUSG00000015143	Actn1	actinin, alpha 1 [Source:MGI Symbol;Acc:MGI:2137706]	0.433988	-1.20427	1.93901e-17	2.40744e-16	yes	down	19.03	15.75	16.24	63.97	63.65	83.71	17.0067	70.4433
ENSMUSG00000015217	Hmgb3	high mobility group box 3 [Source:MGI Symbol;Acc:MGI:1098219]	2.93009	1.55094	6.22109e-37	3.93729e-35	yes	up	218.35	200.13	210.49	119.94	135.41	117.49	209.657	124.28
ENSMUSG00000015312	Gadd45b	growth arrest and DNA-damage-inducible 45 beta [Source:MGI Symbol;Acc:MGI:107776]	0.326843	-1.61333	1.08244e-10	7.16853e-10	yes	down	2.63	2.56	3.21	14.81	14.8	13.24	2.8	14.2833
ENSMUSG00000015314	Slamf6	SLAM family member 6 [Source:MGI Symbol;Acc:MGI:1353620]	0.223341	-2.16268	1.02032e-30	3.89658e-29	yes	down	2.92	4.18	3.94	15.35	26.58	25.75	3.68	22.56
ENSMUSG00000015316	Slamf1	signaling lymphocytic activation molecule family member 1 [Source:MGI Symbol;Acc:MGI:1351314]	0.328661	-1.60533	1.15666e-10	7.63246e-10	yes	down	1.15	0.92	0.86	4.54	6.46	5.31	0.976667	5.43667
ENSMUSG00000015340	Cybb	cytochrome b-245, beta polypeptide [Source:MGI Symbol;Acc:MGI:88574]	0.476522	-1.06939	4.53779e-19	6.57033e-18	yes	down	15.19	11.76	14.45	45.24	53.4	53.17	13.8	50.6033
ENSMUSG00000015342	Xk	X-linked Kx blood group [Source:MGI Symbol;Acc:MGI:103569]	3.78124	1.91886	9.88453e-43	1.02544e-40	yes	up	38.23	30.63	36.14	16.19	17.47	14.37	35	16.01
ENSMUSG00000015354	Pcolce2	procollagen C-endopeptidase enhancer 2 [Source:MGI Symbol;Acc:MGI:1923727]	0.491711	-1.02412	0.000170274	0.00053454	yes	down	0.53	0.51	0.64	2.49	2.49	2.79	0.56	2.59
ENSMUSG00000015355	Cd48	CD48 antigen [Source:MGI Symbol;Acc:MGI:88339]	0.477813	-1.06548	2.44112e-10	1.56166e-09	yes	down	18.27	14.97	14.35	48.11	72.88	54.44	15.8633	58.4767
ENSMUSG00000015357	Clpx	caseinolytic mitochondrial matrix peptidase chaperone subunit [Source:MGI Symbol;Acc:MGI:1346017]	2.1612	1.11183	4.68542e-14	4.27853e-13	yes	up	17.07	16.5	20.24	12.55	17.28	13.68	17.9367	14.5033
ENSMUSG00000015377	Dennd6b	DENN domain containing 6B [Source:MGI Symbol;Acc:MGI:1916690]	0.286569	-1.80304	5.40426e-07	2.38574e-06	yes	down	0.45	0.46	0.69	1.91	5.4	2.91	0.533333	3.40667
ENSMUSG00000015396	Cd83	CD83 antigen [Source:MGI Symbol;Acc:MGI:1328316]	0.267175	-1.90414	3.99732e-28	1.2116e-26	yes	down	6.42	5.73	6.65	32.67	36.38	53.87	6.26667	40.9733
ENSMUSG00000015468	Notch4	notch 4 [Source:MGI Symbol;Acc:MGI:107471]	0.396754	-1.33368	1.48116e-06	6.16543e-06	yes	down	0.64	0.69	0.71	2.4	1.9	2.45	0.68	2.25
ENSMUSG00000015476	Prrt1	proline-rich transmembrane protein 1 [Source:MGI Symbol;Acc:MGI:1932118]	0.144982	-2.78605	2.70119e-06	1.08641e-05	yes	down	0.28	0.06	0.14	1.48	3.53	3.11	0.16	2.70667
ENSMUSG00000015501	Hivep2	human immunodeficiency virus type I enhancer binding protein 2 [Source:MGI Symbol;Acc:MGI:1338076]	0.209833	-2.25268	1.24304e-43	1.41341e-41	yes	down	1.11	0.87	0.81	6.22	8.23	8.64	0.93	7.69667
ENSMUSG00000015597	Zfp318	zinc finger protein 318 [Source:MGI Symbol;Acc:MGI:1889348]	0.273275	-1.87158	6.45335e-34	3.2798e-32	yes	down	3.39	2.74	2.36	16.36	26.62	22.2	2.83	21.7267
ENSMUSG00000015619	Gata3	GATA binding protein 3 [Source:MGI Symbol;Acc:MGI:95663]	0.24901	-2.00572	1.38269e-07	6.537e-07	yes	down	0.34	0.27	0.28	1.59	1.83	2	0.296667	1.80667
ENSMUSG00000015647	Lama5	laminin, alpha 5 [Source:MGI Symbol;Acc:MGI:105382]	0.378258	-1.40256	3.78654e-06	1.4978e-05	yes	down	0.38	0.17	0.6	1.4	2.35	3.96	0.383333	2.57
ENSMUSG00000015668	Pdzd11	PDZ domain containing 11 [Source:MGI Symbol;Acc:MGI:1919871]	2.26186	1.17751	8.32001e-15	8.13252e-14	yes	up	42.34	44.86	43.41	33.5	34.16	31.5	43.5367	33.0533
ENSMUSG00000015671	Psma2	proteasome subunit alpha 2 [Source:MGI Symbol;Acc:MGI:104885]	2.29296	1.19721	1.00175e-18	1.40301e-17	yes	up	61.61	59.57	67.82	51.59	46.74	45.27	63	47.8667
ENSMUSG00000015745	Plekho1	pleckstrin homology domain containing, family O member 1 [Source:MGI Symbol;Acc:MGI:1914470]	0.366967	-1.44628	5.33882e-19	7.68043e-18	yes	down	10.71	12.95	13.58	48.81	58.87	85.94	12.4133	64.54
ENSMUSG00000015748	Prpf3	pre-mRNA processing factor 3 [Source:MGI Symbol;Acc:MGI:1918017]	2.219	1.14991	7.17116e-20	1.11021e-18	yes	up	24.58	22.08	26.96	18.64	25.41	21.67	24.54	21.9067
ENSMUSG00000015749	Anp32e	acidic (leucine-rich) nuclear phosphoprotein 32 family, member E [Source:MGI Symbol;Acc:MGI:1913721]	2.49791	1.32072	6.84399e-26	1.73043e-24	yes	up	232.23	194.86	193.82	137.26	159.52	134.96	206.97	143.913
ENSMUSG00000015766	Eps8	epidermal growth factor receptor pathway substrate 8 [Source:MGI Symbol;Acc:MGI:104684]	0.473307	-1.07915	3.49526e-08	1.77955e-07	yes	down	1.35	1.25	1.64	4.59	5.83	4.93	1.41333	5.11667
ENSMUSG00000015843	Rxrg	retinoid X receptor gamma [Source:MGI Symbol;Acc:MGI:98216]	0.154675	-2.69269	0.000152304	0.000481961	yes	down	0.17	0.13	0.03	1.14	1.02	1.33	0.11	1.16333
ENSMUSG00000015880	Ncapg	non-SMC condensin I complex, subunit G [Source:MGI Symbol;Acc:MGI:1930197]	4.74232	2.24559	3.54955e-36	2.10732e-34	yes	up	68.63	54.22	73.46	23.92	33.55	18.35	65.4367	25.2733
ENSMUSG00000015937	Macroh2a1	macroH2A.1 histone [Source:MGI Symbol;Acc:MGI:1349392]	0.494069	-1.01722	5.53214e-14	5.02436e-13	yes	down	29.85	25.14	25.52	86.74	90.01	113	26.8367	96.5833
ENSMUSG00000015943	Bola1	bolA-like 1 (E. coli) [Source:MGI Symbol;Acc:MGI:1916418]	2.16702	1.11571	2.63963e-05	9.33824e-05	yes	up	14.97	15.72	12	9.86	9.92	14.9	14.23	11.56
ENSMUSG00000015944	Castor2	cytosolic arginine sensor for mTORC1 subunit 2 [Source:MGI Symbol;Acc:MGI:1933384]	0.41997	-1.25164	1.33893e-08	7.1535e-08	yes	down	0.64	0.79	1.02	2.38	2.4	3.27	0.816667	2.68333
ENSMUSG00000015950	Ncf1	neutrophil cytosolic factor 1 [Source:MGI Symbol;Acc:MGI:97283]	0.286813	-1.80182	4.53167e-35	2.49875e-33	yes	down	11.21	10.46	8.84	57.78	63.22	69.88	10.17	63.6267
ENSMUSG00000015968	Cacna1d	calcium channel, voltage-dependent, L type, alpha 1D subunit [Source:MGI Symbol;Acc:MGI:88293]	0.299941	-1.73725	3.17136e-06	1.26716e-05	yes	down	0.3	0.21	0.41	1.68	1.63	2.14	0.306667	1.81667
ENSMUSG00000015970	Chdh	choline dehydrogenase [Source:MGI Symbol;Acc:MGI:1860776]	0.368696	-1.4395	8.35648e-05	0.000275528	yes	down	0.23	0.35	0.18	0.83	1.19	1.32	0.253333	1.11333
ENSMUSG00000015981	Stk32c	serine/threonine kinase 32C [Source:MGI Symbol;Acc:MGI:2385336]	0.218832	-2.1921	1.57931e-07	7.41259e-07	yes	down	0.39	0.73	0.21	2.62	3.91	4.04	0.443333	3.52333
ENSMUSG00000016018	Mtrex	Mtr4 exosome RNA helicase [Source:MGI Symbol;Acc:MGI:1919448]	2.37915	1.25045	6.51292e-16	6.99835e-15	yes	up	36.78	28.24	36.43	21.83	35.39	22.55	33.8167	26.59
ENSMUSG00000016087	Fli1	Friend leukemia integration 1 [Source:MGI Symbol;Acc:MGI:95554]	0.27252	-1.87556	2.12376e-43	2.298e-41	yes	down	5.03	4.73	4.7	25.83	34.15	33.27	4.82	31.0833
ENSMUSG00000016200	Syt14	synaptotagmin XIV [Source:MGI Symbol;Acc:MGI:2444490]	2.33671	1.22448	0.000128827	0.00041255	yes	up	0.57	0.39	0.55	0.31	0.52	0.31	0.503333	0.38
ENSMUSG00000016206	H2-M3	histocompatibility 2, M region locus 3 [Source:MGI Symbol;Acc:MGI:95915]	0.33106	-1.59484	5.68089e-19	8.16086e-18	yes	down	5.31	5.58	5.32	26.92	27.54	31.13	5.40333	28.53
ENSMUSG00000016253	Nelfcd	negative elongation factor complex member C/D, Th1l [Source:MGI Symbol;Acc:MGI:1926424]	2.12705	1.08885	2.53259e-17	3.09854e-16	yes	up	37.44	34.62	39.87	30.6	37.36	33.38	37.31	33.78
ENSMUSG00000016257	Prelid3b	PRELI domain containing 3B [Source:MGI Symbol;Acc:MGI:1913640]	2.65131	1.4067	1.68426e-24	3.80016e-23	yes	up	67.98	60.76	72.32	41.27	53.64	40.2	67.02	45.0367
ENSMUSG00000016283	H2-M2	histocompatibility 2, M region locus 2 [Source:MGI Symbol;Acc:MGI:95914]	0.257597	-1.95681	5.41511e-06	2.10192e-05	yes	down	0.48	0.4	1.19	4.13	6.47	3.78	0.69	4.79333
ENSMUSG00000016458	Wt1	WT1 transcription factor [Source:MGI Symbol;Acc:MGI:98968]	0.369153	-1.43771	1.20516e-08	6.46454e-08	yes	down	1.46	1	1.35	4.27	7.02	7.14	1.27	6.14333
ENSMUSG00000016496	Cd274	CD274 antigen [Source:MGI Symbol;Acc:MGI:1926446]	0.284443	-1.81379	7.98528e-17	9.27896e-16	yes	down	1.53	1.78	2.9	9.54	13.65	15.28	2.07	12.8233
ENSMUSG00000016498	Pdcd1lg2	programmed cell death 1 ligand 2 [Source:MGI Symbol;Acc:MGI:1930125]	0.240429	-2.05632	1.0139e-06	4.32416e-06	yes	down	0.31	0.48	0.66	2.88	3.21	4.41	0.483333	3.5
ENSMUSG00000016526	Dyrk3	dual-specificity tyrosine-(Y)-phosphorylation regulated kinase 3 [Source:MGI Symbol;Acc:MGI:1330300]	3.1853	1.67143	1.52752e-29	5.37463e-28	yes	up	41.65	37.19	48.32	25.49	23.2	21.07	42.3867	23.2533
ENSMUSG00000016619	Nup50	nucleoporin 50 [Source:MGI Symbol;Acc:MGI:1351502]	2.40977	1.2689	8.53001e-20	1.3115e-18	yes	up	43.96	42.22	45.72	33.19	29.2	33.36	43.9667	31.9167
ENSMUSG00000016664	Pacsin2	protein kinase C and casein kinase substrate in neurons 2 [Source:MGI Symbol;Acc:MGI:1345153]	2.70963	1.4381	2.19901e-24	4.92843e-23	yes	up	78.94	72.6	95.59	50.83	46.18	56.51	82.3767	51.1733
ENSMUSG00000016757	Ttll12	tubulin tyrosine ligase-like family, member 12 [Source:MGI Symbol;Acc:MGI:3039573]	2.16349	1.11336	8.01666e-11	5.37453e-10	yes	up	36.08	34.24	30.51	30.23	21.91	29.12	33.61	27.0867
ENSMUSG00000016833	Mrps18c	mitochondrial ribosomal protein S18C [Source:MGI Symbol;Acc:MGI:1915985]	2.89249	1.53231	2.37339e-17	2.91795e-16	yes	up	131.76	110.46	135.38	74.13	93.15	55.45	125.867	74.2433
ENSMUSG00000016918	Sulf1	sulfatase 1 [Source:MGI Symbol;Acc:MGI:2138563]	0.285482	-1.80853	8.03562e-16	8.54332e-15	yes	down	1.03	1.13	1.58	7.62	7.6	10.29	1.24667	8.50333
ENSMUSG00000016933	Plcg1	phospholipase C, gamma 1 [Source:MGI Symbol;Acc:MGI:97615]	0.367605	-1.44377	1.07442e-19	1.63198e-18	yes	down	3.06	2.4	3.06	10.93	19.87	18.97	2.84	16.59
ENSMUSG00000016984	Etaa1	Ewing tumor-associated antigen 1 [Source:MGI Symbol;Acc:MGI:1915395]	2.86963	1.52087	6.89505e-16	7.3853e-15	yes	up	9.13	7.5	7.84	4.65	6.37	3.81	8.15667	4.94333
ENSMUSG00000017009	Sdc4	syndecan 4 [Source:MGI Symbol;Acc:MGI:1349164]	0.329743	-1.60059	3.11703e-28	9.54846e-27	yes	down	7.85	6.82	8.25	35.37	38.48	47.69	7.64	40.5133
ENSMUSG00000017057	Il13ra1	interleukin 13 receptor, alpha 1 [Source:MGI Symbol;Acc:MGI:105052]	0.495671	-1.01254	6.93594e-08	3.40969e-07	yes	down	2.02	1.72	1.75	5.32	7.3	6.86	1.83	6.49333
ENSMUSG00000017132	Cyth1	cytohesin 1 [Source:MGI Symbol;Acc:MGI:1334257]	0.384305	-1.37968	4.73787e-22	8.79653e-21	yes	down	6.93	7.43	6.51	29.94	31.41	37.15	6.95667	32.8333
ENSMUSG00000017146	Brca1	breast cancer 1, early onset [Source:MGI Symbol;Acc:MGI:104537]	3.36018	1.74854	3.23115e-40	2.76724e-38	yes	up	24.74	22.84	25.87	12.53	13.71	11.44	24.4833	12.56
ENSMUSG00000017309	Cd300lg	CD300 molecule like family member G [Source:MGI Symbol;Acc:MGI:1289168]	0.357281	-1.48487	3.24928e-08	1.66103e-07	yes	down	1.13	1.31	1.08	5.17	5.28	7.33	1.17333	5.92667
ENSMUSG00000017314	Mpp2	membrane protein, palmitoylated 2 (MAGUK p55 subfamily member 2) [Source:MGI Symbol;Acc:MGI:1858257]	2.10033	1.07061	4.19278e-13	3.50722e-12	yes	up	16.7	16.51	15.9	13.09	12.43	13.16	16.37	12.8933
ENSMUSG00000017386	Traf4	TNF receptor associated factor 4 [Source:MGI Symbol;Acc:MGI:1202880]	3.39998	1.76552	1.47242e-36	9.00725e-35	yes	up	32.31	32.21	34.15	16.73	16.59	17.62	32.89	16.98
ENSMUSG00000017400	Stac2	SH3 and cysteine rich domain 2 [Source:MGI Symbol;Acc:MGI:2144518]	0.354481	-1.49622	8.02972e-05	0.000265407	yes	down	0.42	0.36	1.29	2.8	3.32	4.01	0.69	3.37667
ENSMUSG00000017499	Cdc6	cell division cycle 6 [Source:MGI Symbol;Acc:MGI:1345150]	2.55853	1.35531	1.5994e-23	3.32536e-22	yes	up	72.44	68.77	71.32	52.72	52.58	54.82	70.8433	53.3733
ENSMUSG00000017548	Suz12	SUZ12 polycomb repressive complex 2 subunit [Source:MGI Symbol;Acc:MGI:1261758]	2.70063	1.4333	1.85632e-18	2.53462e-17	yes	up	63.07	44.2	55.09	32.58	44.76	28.19	54.12	35.1767
ENSMUSG00000017550	Atad5	ATPase family, AAA domain containing 5 [Source:MGI Symbol;Acc:MGI:2442925]	3.9577	1.98466	3.06313e-26	7.96493e-25	yes	up	25.25	18.5	23.15	9.55	13.76	7.72	22.3	10.3433
ENSMUSG00000017561	Crlf3	cytokine receptor-like factor 3 [Source:MGI Symbol;Acc:MGI:1860086]	2.0658	1.0467	3.56153e-20	5.6175e-19	yes	up	85.5	81.57	95.56	67.77	78.16	85.36	87.5433	77.0967
ENSMUSG00000017631	Abr	active BCR-related gene [Source:MGI Symbol;Acc:MGI:107771]	0.389699	-1.35957	2.6157e-19	3.85668e-18	yes	down	4.59	4.24	3.93	16.79	18.09	23.1	4.25333	19.3267
ENSMUSG00000017639	Rab11fip4	RAB11 family interacting protein 4 (class II) [Source:MGI Symbol;Acc:MGI:2442920]	0.189706	-2.39816	2.46321e-24	5.49607e-23	yes	down	0.83	0.52	0.41	4.02	4.03	4.87	0.586667	4.30667
ENSMUSG00000017652	Cd40	CD40 antigen [Source:MGI Symbol;Acc:MGI:88336]	0.184463	-2.4386	1.32025e-29	4.66164e-28	yes	down	2.2	3.66	2.16	17.21	22.3	27.83	2.67333	22.4467
ENSMUSG00000017707	Serinc3	serine incorporator 3 [Source:MGI Symbol;Acc:MGI:1349457]	2.26195	1.17757	9.79458e-23	1.91199e-21	yes	up	655.73	587.13	670.29	478.13	510.13	459.98	637.717	482.747
ENSMUSG00000017716	Birc5	baculoviral IAP repeat-containing 5 [Source:MGI Symbol;Acc:MGI:1203517]	3.16455	1.662	2.94807e-39	2.33594e-37	yes	up	363.3	332.88	373.02	190.34	187.21	169.53	356.4	182.36
ENSMUSG00000017718	Afmid	arylformamidase [Source:MGI Symbol;Acc:MGI:2448704]	2.38318	1.25289	1.99199e-19	2.96968e-18	yes	up	27.03	26.07	33.41	19.21	22.73	21.95	28.8367	21.2967
ENSMUSG00000017737	Mmp9	matrix metallopeptidase 9 [Source:MGI Symbol;Acc:MGI:97011]	0.370382	-1.43291	9.48959e-16	1.00256e-14	yes	down	4.63	4.8	3.72	21.11	19.46	20.7	4.38333	20.4233
ENSMUSG00000017754	Pltp	phospholipid transfer protein [Source:MGI Symbol;Acc:MGI:103151]	0.494602	-1.01566	8.1476e-05	0.000268994	yes	down	2.8	3.34	6.25	14.67	13.54	16.19	4.13	14.8
ENSMUSG00000017756	Slc12a7	solute carrier family 12, member 7 [Source:MGI Symbol;Acc:MGI:1342283]	0.409485	-1.28812	7.16611e-18	9.31085e-17	yes	down	3.69	2.57	2.52	13.88	19.81	18.77	2.92667	17.4867
ENSMUSG00000017778	Cox7c	cytochrome c oxidase subunit 7C [Source:MGI Symbol;Acc:MGI:103226]	2.44458	1.28959	1.22826e-19	1.85865e-18	yes	up	487.1	490.65	485.04	354.67	362.22	324.58	487.597	347.157
ENSMUSG00000017831	Rab5a	RAB5A, member RAS oncogene family [Source:MGI Symbol;Acc:MGI:105926]	2.29814	1.20047	6.57418e-18	8.56387e-17	yes	up	41.43	36.34	45.42	26.56	38.08	29.14	41.0633	31.26
ENSMUSG00000017861	Mybl2	myeloblastosis oncogene-like 2 [Source:MGI Symbol;Acc:MGI:101785]	3.01961	1.59436	3.31845e-29	1.13583e-27	yes	up	55.66	59.26	55.02	33.65	31.09	36.83	56.6467	33.8567
ENSMUSG00000017929	B4galt5	UDP-Gal:betaGlcNAc beta 1,4-galactosyltransferase, polypeptide 5 [Source:MGI Symbol;Acc:MGI:1927169]	0.365273	-1.45295	2.56677e-18	3.47169e-17	yes	down	3.17	3.09	2.36	11.62	12.52	14.48	2.87333	12.8733
ENSMUSG00000017969	Ptgis	prostaglandin I2 (prostacyclin) synthase [Source:MGI Symbol;Acc:MGI:1097156]	0.324779	-1.62247	9.21856e-10	5.53994e-09	yes	down	1.07	1.05	1.06	5.05	6.09	6.02	1.06	5.72
ENSMUSG00000018001	Cyth3	cytohesin 3 [Source:MGI Symbol;Acc:MGI:1335107]	2.01975	1.01418	1.39295e-13	1.21099e-12	yes	up	37.25	36.81	36.6	33.04	29.09	32.36	36.8867	31.4967
ENSMUSG00000018008	Cyth4	cytohesin 4 [Source:MGI Symbol;Acc:MGI:2441702]	0.301495	-1.7298	5.22338e-41	4.69311e-39	yes	down	11.23	11.38	10.74	55.16	70.35	74.85	11.1167	66.7867
ENSMUSG00000018076	Med13l	mediator complex subunit 13-like [Source:MGI Symbol;Acc:MGI:2670178]	2.25778	1.1749	3.50479e-26	9.0665e-25	yes	up	23.08	20.01	23.49	14.92	17.67	19.18	22.1933	17.2567
ENSMUSG00000018143	Mafk	v-maf musculoaponeurotic fibrosarcoma oncogene family, protein K (avian) [Source:MGI Symbol;Acc:MGI:99951]	2.36548	1.24213	2.07978e-23	4.27555e-22	yes	up	51.31	48.76	56.31	37.21	37.83	39.02	52.1267	38.02
ENSMUSG00000018168	Ikzf3	IKAROS family zinc finger 3 [Source:MGI Symbol;Acc:MGI:1342542]	0.163899	-2.60912	3.53614e-76	3.23493e-73	yes	down	5.19	5.17	4.68	43.26	52.18	65.36	5.01333	53.6
ENSMUSG00000018169	Mfng	MFNG O-fucosylpeptide 3-beta-N-acetylglucosaminyltransferase [Source:MGI Symbol;Acc:MGI:1095404]	0.317677	-1.65437	2.00926e-13	1.72298e-12	yes	down	2.28	2.45	2.08	10.05	14.99	17.47	2.27	14.17
ENSMUSG00000018171	Vmp1	vacuole membrane protein 1 [Source:MGI Symbol;Acc:MGI:1923159]	2.21285	1.14591	2.66096e-18	3.59426e-17	yes	up	55.81	60.21	76.04	47.5	62.71	70.12	64.02	60.11
ENSMUSG00000018189	Uchl5	ubiquitin carboxyl-terminal esterase L5 [Source:MGI Symbol;Acc:MGI:1914848]	3.08117	1.62348	3.55189e-23	7.18447e-22	yes	up	49.5	43.81	45.49	24.41	32.62	20.3	46.2667	25.7767
ENSMUSG00000018340	Anxa6	annexin A6 [Source:MGI Symbol;Acc:MGI:88255]	0.305114	-1.71258	9.81919e-32	4.05793e-30	yes	down	16.93	17.58	16.03	88.41	86.15	115.66	16.8467	96.74
ENSMUSG00000018341	Il12rb2	interleukin 12 receptor, beta 2 [Source:MGI Symbol;Acc:MGI:1270861]	0.368303	-1.44103	0.000271193	0.000821994	yes	down	0.33	0.54	0.27	1.8	1.67	1.87	0.38	1.78
ENSMUSG00000018362	Kpna2	karyopherin subunit alpha 2 [Source:MGI Symbol;Acc:MGI:103561]	2.88078	1.52646	1.75801e-31	7.07633e-30	yes	up	193.14	192.35	190.01	118.56	122.59	110.71	191.833	117.287
ENSMUSG00000018372	Cep95	centrosomal protein 95 [Source:MGI Symbol;Acc:MGI:2443502]	2.00157	1.00113	5.10037e-07	2.26151e-06	yes	up	12.13	9.41	13.66	9.75	19.36	11.55	11.7333	13.5533
ENSMUSG00000018378	Cuedc1	CUE domain containing 1 [Source:MGI Symbol;Acc:MGI:2144281]	0.30647	-1.70618	2.16452e-09	1.25905e-08	yes	down	0.67	0.73	0.78	2.85	5.27	6.47	0.726667	4.86333
ENSMUSG00000018379	Srsf1	serine and arginine-rich splicing factor 1 [Source:MGI Symbol;Acc:MGI:98283]	2.16576	1.11487	3.5331e-18	4.7122e-17	yes	up	248.24	208.44	238.47	175.59	264.84	195.07	231.717	211.833
ENSMUSG00000018381	Abi3	ABI family member 3 [Source:MGI Symbol;Acc:MGI:1913860]	0.46002	-1.12023	8.47341e-11	5.66941e-10	yes	down	5.02	5.65	5.13	27.05	27.04	29.06	5.26667	27.7167
ENSMUSG00000018398	Septin8	septin 8 [Source:MGI Symbol;Acc:MGI:894310]	2.20529	1.14097	8.96999e-19	1.26245e-17	yes	up	72.78	69.86	68.05	55.92	53.01	57.83	70.23	55.5867
ENSMUSG00000018405	Mrm1	mitochondrial rRNA methyltransferase 1 [Source:MGI Symbol;Acc:MGI:2443470]	2.38385	1.25329	5.36898e-17	6.35624e-16	yes	up	20.38	17.88	31.14	12.19	17.58	14.28	23.1333	14.6833
ENSMUSG00000018411	Mapt	microtubule-associated protein tau [Source:MGI Symbol;Acc:MGI:97180]	0.130918	-2.93326	3.95148e-06	1.55814e-05	yes	down	0.05	0.04	0.11	0.5	0.78	0.53	0.0666667	0.603333
ENSMUSG00000018427	Ypel2	yippee like 2 [Source:MGI Symbol;Acc:MGI:1925114]	0.495255	-1.01376	9.67711e-05	0.000316017	yes	down	0.69	1	0.67	2.33	2.73	3.48	0.786667	2.84667
ENSMUSG00000018449	Rpain	RPA interacting protein [Source:MGI Symbol;Acc:MGI:1916973]	2.38655	1.25492	1.35481e-16	1.53789e-15	yes	up	71.49	87.65	99.83	67.39	57.18	63.09	86.3233	62.5533
ENSMUSG00000018474	Chd3	chromodomain helicase DNA binding protein 3 [Source:MGI Symbol;Acc:MGI:1344395]	0.483772	-1.0476	9.22336e-15	8.96328e-14	yes	down	23.89	17.81	18.65	56.67	73.8	79.54	20.1167	70.0033
ENSMUSG00000018476	Kdm6b	KDM1 lysine (K)-specific demethylase 6B [Source:MGI Symbol;Acc:MGI:2448492]	0.494117	-1.01707	5.49433e-10	3.38265e-09	yes	down	2.42	2.54	2.65	7.26	9.81	10.85	2.53667	9.30667
ENSMUSG00000018509	Cenpv	centromere protein V [Source:MGI Symbol;Acc:MGI:1920389]	2.13523	1.09439	1.72975e-07	8.07913e-07	yes	up	20.63	20.34	16.63	15.86	14.64	16.55	19.2	15.6833
ENSMUSG00000018548	Trim37	tripartite motif-containing 37 [Source:MGI Symbol;Acc:MGI:2153072]	2.55432	1.35294	5.09597e-24	1.10163e-22	yes	up	17.34	16.65	16.34	11.03	11.95	10.27	16.7767	11.0833
ENSMUSG00000018565	Elp5	elongator acetyltransferase complex subunit 5 [Source:MGI Symbol;Acc:MGI:1859017]	2.17309	1.11975	9.71942e-16	1.02469e-14	yes	up	38.38	38.48	38.93	28	29.47	31.77	38.5967	29.7467
ENSMUSG00000018604	Tbx3	T-box 3 [Source:MGI Symbol;Acc:MGI:98495]	0.244403	-2.03267	7.08368e-06	2.71038e-05	yes	down	0.28	0.18	0.17	0.94	0.78	1.37	0.21	1.03
ENSMUSG00000018659	Pnpo	pyridoxine 5'-phosphate oxidase [Source:MGI Symbol;Acc:MGI:2144151]	4.10989	2.0391	5.21243e-38	3.72005e-36	yes	up	201.86	204.33	190.72	94.84	75.62	78.18	198.97	82.88
ENSMUSG00000018677	Slc25a39	solute carrier family 25, member 39 [Source:MGI Symbol;Acc:MGI:1196386]	2.80357	1.48726	1.06104e-20	1.76775e-19	yes	up	185.25	189.91	207.86	119	104.16	109.81	194.34	110.99
ENSMUSG00000018740	Slc25a35	solute carrier family 25, member 35 [Source:MGI Symbol;Acc:MGI:1919248]	0.371265	-1.42948	6.84765e-08	3.36875e-07	yes	down	1.3	0.85	0.9	4.87	5.78	5.99	1.01667	5.54667
ENSMUSG00000018750	Zbtb4	zinc finger and BTB domain containing 4 [Source:MGI Symbol;Acc:MGI:1922830]	0.366558	-1.44788	1.20208e-20	1.98957e-19	yes	down	2.56	2.54	2.27	10.87	12.48	12.54	2.45667	11.9633
ENSMUSG00000018819	Lsp1	lymphocyte specific 1 [Source:MGI Symbol;Acc:MGI:96832]	0.205443	-2.28319	1.21496e-60	4.52819e-58	yes	down	36.86	34.75	31.92	274.18	295.31	367.76	34.51	312.417
ENSMUSG00000018830	Myh11	myosin, heavy polypeptide 11, smooth muscle [Source:MGI Symbol;Acc:MGI:102643]	0.419139	-1.2545	1.19411e-14	1.15154e-13	yes	down	2.46	1.86	2.62	8.39	9.1	11.44	2.31333	9.64333
ENSMUSG00000018899	Irf1	interferon regulatory factor 1 [Source:MGI Symbol;Acc:MGI:96590]	0.252697	-1.98452	1.39479e-35	7.9075e-34	yes	down	8.69	9.75	7.3	53.71	57.62	68.77	8.58	60.0333
ENSMUSG00000018900	Slc22a5	solute carrier family 22 (organic cation transporter), member 5 [Source:MGI Symbol;Acc:MGI:1329012]	0.466932	-1.09872	1.96984e-06	8.06285e-06	yes	down	1.79	2.04	1.27	4.59	6.23	6.76	1.7	5.86
ENSMUSG00000018909	Arrb1	arrestin, beta 1 [Source:MGI Symbol;Acc:MGI:99473]	2.39829	1.262	6.06952e-22	1.11754e-20	yes	up	291.71	285.03	298.14	198.27	186.08	209.29	291.627	197.88
ENSMUSG00000018920	Cxcl16	chemokine (C-X-C motif) ligand 16 [Source:MGI Symbol;Acc:MGI:1932682]	0.370416	-1.43278	2.78214e-12	2.16357e-11	yes	down	2.06	3.06	3.23	11.06	11.98	16.1	2.78333	13.0467
ENSMUSG00000018931	Natd1	N-acetyltransferase domain containing 1 [Source:MGI Symbol;Acc:MGI:1344388]	3.36121	1.74898	3.68292e-30	1.35755e-28	yes	up	25.18	25.33	27.98	14.34	12.41	14.32	26.1633	13.69
ENSMUSG00000018932	Map2k3	mitogen-activated protein kinase kinase 3 [Source:MGI Symbol;Acc:MGI:1346868]	2.79709	1.48393	1.99112e-28	6.24195e-27	yes	up	95.83	85.52	96.11	58.8	57.99	56.89	92.4867	57.8933
ENSMUSG00000018983	E2f2	E2F transcription factor 2 [Source:MGI Symbol;Acc:MGI:1096341]	3.10749	1.63575	2.06634e-34	1.09729e-32	yes	up	180.14	171.03	179.83	109.55	100.26	105.16	177	104.99
ENSMUSG00000018986	Slfn3	schlafen 3 [Source:MGI Symbol;Acc:MGI:1329005]	2.85136	1.51165	3.42089e-13	2.87829e-12	yes	up	9.93	10.25	9.74	6.72	6.01	5.18	9.97333	5.97
ENSMUSG00000019214	Chtf18	CTF18, chromosome transmission fidelity factor 18 [Source:MGI Symbol;Acc:MGI:2384887]	2.23977	1.16335	1.29995e-16	1.47813e-15	yes	up	13.91	12.32	14.67	9.74	11.17	11.31	13.6333	10.74
ENSMUSG00000019256	Ahr	aryl-hydrocarbon receptor [Source:MGI Symbol;Acc:MGI:105043]	0.447355	-1.16051	6.30223e-10	3.8506e-09	yes	down	1.14	1.04	1.05	3.56	4.55	4.87	1.07667	4.32667
ENSMUSG00000019303	Psmc3ip	proteasome (prosome, macropain) 26S subunit, ATPase 3, interacting protein [Source:MGI Symbol;Acc:MGI:1098610]	3.15818	1.65909	4.58204e-17	5.45347e-16	yes	up	18.26	17.66	21.34	8.81	12.89	9.69	19.0867	10.4633
ENSMUSG00000019326	Aoc3	amine oxidase, copper containing 3 [Source:MGI Symbol;Acc:MGI:1306797]	4.186	2.06557	1.96223e-14	1.86019e-13	yes	up	2.11	1.7	3.16	0.69	1.26	1.08	2.32333	1.01
ENSMUSG00000019464	Ptger1	prostaglandin E receptor 1 (subtype EP1) [Source:MGI Symbol;Acc:MGI:97793]	0.303799	-1.71881	3.14439e-09	1.79937e-08	yes	down	0.7	0.54	0.68	2.32	3.5	5.04	0.64	3.62
ENSMUSG00000019487	Trip10	thyroid hormone receptor interactor 10 [Source:MGI Symbol;Acc:MGI:2146901]	0.359089	-1.47759	1.31788e-08	7.0448e-08	yes	down	2.09	1.39	1.33	5.82	7.69	9.33	1.60333	7.61333
ENSMUSG00000019505	Ubb	ubiquitin B [Source:MGI Symbol;Acc:MGI:98888]	2.13926	1.09711	7.72634e-15	7.57799e-14	yes	up	1237.68	1218.07	1425.61	1104.94	954.31	1102.34	1293.79	1053.86
ENSMUSG00000019726	Lyst	lysosomal trafficking regulator [Source:MGI Symbol;Acc:MGI:107448]	0.393784	-1.34453	7.34266e-24	1.57211e-22	yes	down	2.49	1.95	2	16	9.77	10.34	2.14667	12.0367
ENSMUSG00000019768	Esr1	estrogen receptor 1 (alpha) [Source:MGI Symbol;Acc:MGI:1352467]	0.397134	-1.3323	0.000112448	0.000362972	yes	down	0.19	0.32	0.2	0.8	0.94	1.11	0.236667	0.95
ENSMUSG00000019773	Fbxo5	F-box protein 5 [Source:MGI Symbol;Acc:MGI:1914391]	4.08824	2.03148	1.12302e-33	5.56697e-32	yes	up	96.32	83.47	100.33	38.05	51.46	29.84	93.3733	39.7833
ENSMUSG00000019774	Mtrf1l	mitochondrial translational release factor 1-like [Source:MGI Symbol;Acc:MGI:1918830]	2.59983	1.37842	1.84184e-11	1.32247e-10	yes	up	6.33	5.89	10.9	5.06	5.83	3.87	7.70667	4.92
ENSMUSG00000019792	Trmt11	tRNA methyltransferase 11 [Source:MGI Symbol;Acc:MGI:1920931]	2.26796	1.18139	4.83743e-08	2.42607e-07	yes	up	7.52	5.19	8.55	4.47	7.12	4.21	7.08667	5.26667
ENSMUSG00000019795	Pcmt1	protein-L-isoaspartate (D-aspartate) O-methyltransferase 1 [Source:MGI Symbol;Acc:MGI:97502]	2.13614	1.09501	1.52264e-17	1.91171e-16	yes	up	60.1	60.53	62.77	46.64	50.07	46.01	61.1333	47.5733
ENSMUSG00000019820	Utrn	utrophin [Source:MGI Symbol;Acc:MGI:104631]	0.449234	-1.15446	1.46261e-17	1.83978e-16	yes	down	3.06	2.61	2.99	9.95	14.02	13.49	2.88667	12.4867
ENSMUSG00000019822	Smpd2	sphingomyelin phosphodiesterase 2, neutral [Source:MGI Symbol;Acc:MGI:1278330]	0.2881	-1.79536	1.48688e-09	8.73974e-09	yes	down	1.17	1.37	2.21	6.57	10.54	8.65	1.58333	8.58667
ENSMUSG00000019823	Mical1	microtubule associated monooxygenase, calponin and LIM domain containing 1 [Source:MGI Symbol;Acc:MGI:2385847]	0.174818	-2.51607	5.08118e-58	1.59787e-55	yes	down	3.6	2.94	2.88	23.14	35.94	33.12	3.14	30.7333
ENSMUSG00000019838	Slc16a10	solute carrier family 16 (monocarboxylic acid transporters), member 10 [Source:MGI Symbol;Acc:MGI:1919722]	3.01068	1.59009	2.11754e-32	9.36652e-31	yes	up	105.16	94.51	104.78	60.9	56.63	56.94	101.483	58.1567
ENSMUSG00000019842	Traf3ip2	TRAF3 interacting protein 2 [Source:MGI Symbol;Acc:MGI:2143599]	0.194527	-2.36196	4.07728e-22	7.59809e-21	yes	down	0.84	1.77	0.9	7.61	8.91	12.94	1.17	9.82
ENSMUSG00000019843	Fyn	Fyn proto-oncogene [Source:MGI Symbol;Acc:MGI:95602]	0.425987	-1.23112	1.11277e-17	1.41297e-16	yes	down	9.42	8.65	8.56	29.82	34.39	44.72	8.87667	36.31
ENSMUSG00000019850	Tnfaip3	tumor necrosis factor, alpha-induced protein 3 [Source:MGI Symbol;Acc:MGI:1196377]	0.307513	-1.70128	7.9566e-24	1.69994e-22	yes	down	3.51	3.1	2.71	12.65	16.58	18.78	3.10667	16.0033
ENSMUSG00000019857	Asf1a	anti-silencing function 1A histone chaperone [Source:MGI Symbol;Acc:MGI:1913653]	3.14701	1.65398	1.16175e-24	2.65094e-23	yes	up	59.1	54.79	61.88	30.19	47.58	27.77	58.59	35.18
ENSMUSG00000019866	Crybg1	crystallin beta-gamma domain containing 1 [Source:MGI Symbol;Acc:MGI:109544]	0.312424	-1.67842	1.42317e-27	4.12719e-26	yes	down	1.63	1.61	1.61	7.99	8.86	10.46	1.61667	9.10333
ENSMUSG00000019876	Pkib	protein kinase inhibitor beta, cAMP dependent, testis specific [Source:MGI Symbol;Acc:MGI:101937]	0.383314	-1.3834	1.99667e-10	1.28922e-09	yes	down	2.28	2.74	1.81	8.74	13.34	11.24	2.27667	11.1067
ENSMUSG00000019877	Serinc1	serine incorporator 1 [Source:MGI Symbol;Acc:MGI:1926228]	2.91212	1.54207	1.16449e-34	6.26647e-33	yes	up	134.22	111.91	134.34	69.2	89.06	70.31	126.823	76.19
ENSMUSG00000019923	Zwint	ZW10 interactor [Source:MGI Symbol;Acc:MGI:1289227]	2.65205	1.40711	2.95818e-30	1.09846e-28	yes	up	97.78	93.78	106.15	60.37	65.92	60.65	99.2367	62.3133
ENSMUSG00000019927	Ube2d1	ubiquitin-conjugating enzyme E2D 1 [Source:MGI Symbol;Acc:MGI:2384911]	0.359896	-1.47435	6.13209e-16	6.60323e-15	yes	down	5.42	6.11	6.15	20.1	36.7	35.17	5.89333	30.6567
ENSMUSG00000019942	Cdk1	cyclin dependent kinase 1 [Source:MGI Symbol;Acc:MGI:88351]	2.93489	1.55331	1.14053e-27	3.33154e-26	yes	up	364.83	337.47	314.85	207.38	206.12	193.92	339.05	202.473
ENSMUSG00000019947	Arid5b	AT rich interactive domain 5B (MRF1-like) [Source:MGI Symbol;Acc:MGI:2175912]	0.39093	-1.35502	3.06714e-16	3.37503e-15	yes	down	1.67	1.41	1.73	5.58	6.98	8.84	1.60333	7.13333
ENSMUSG00000019960	Dusp6	dual specificity phosphatase 6 [Source:MGI Symbol;Acc:MGI:1914853]	0.261415	-1.93559	2.13334e-33	1.03459e-31	yes	down	3.05	2.9	3.7	22.07	23.56	22.98	3.21667	22.87
ENSMUSG00000019961	Tmpo	thymopoietin [Source:MGI Symbol;Acc:MGI:106920]	2.70515	1.43571	1.80985e-36	1.10379e-34	yes	up	274.06	245.89	285.12	173.26	177.65	174.2	268.357	175.037
ENSMUSG00000019977	Hbs1l	Hbs1-like (S. cerevisiae) [Source:MGI Symbol;Acc:MGI:1891704]	2.1432	1.09977	1.80983e-21	3.21206e-20	yes	up	47.72	41.92	48.41	34.44	47.07	44.46	46.0167	41.99
ENSMUSG00000019978	Epb41l2	erythrocyte membrane protein band 4.1 like 2 [Source:MGI Symbol;Acc:MGI:103009]	0.478638	-1.06299	1.63591e-16	1.8445e-15	yes	down	11.63	12.29	12.23	40.63	47.15	52.71	12.05	46.83
ENSMUSG00000019986	Ahi1	Abelson helper integration site 1 [Source:MGI Symbol;Acc:MGI:87971]	2.57343	1.36369	3.15779e-16	3.46909e-15	yes	up	8.63	8.45	11.26	6.93	7.98	5.94	9.44667	6.95
ENSMUSG00000019988	Nedd1	neural precursor cell expressed, developmentally down-regulated gene 1 [Source:MGI Symbol;Acc:MGI:97293]	2.42684	1.27908	2.73999e-17	3.33606e-16	yes	up	18.34	14.55	18.74	10.77	14.75	11	17.21	12.1733
ENSMUSG00000019992	Mtfr2	mitochondrial fission regulator 2 [Source:MGI Symbol;Acc:MGI:1919054]	2.66245	1.41275	7.79898e-19	1.10771e-17	yes	up	20.61	16.57	18.43	12.18	12.58	11.53	18.5367	12.0967
ENSMUSG00000020009	Ifngr1	interferon gamma receptor 1 [Source:MGI Symbol;Acc:MGI:107655]	0.472788	-1.08073	1.30708e-16	1.48539e-15	yes	down	28.29	27.93	24.85	92.27	100.12	116.05	27.0233	102.813
ENSMUSG00000020018	Snrpf	small nuclear ribonucleoprotein polypeptide F [Source:MGI Symbol;Acc:MGI:1917128]	2.08563	1.06048	8.49599e-11	5.68263e-10	yes	up	88.3	87.64	87.82	80.61	67.69	70.7	87.92	73
ENSMUSG00000020023	Tmcc3	transmembrane and coiled coil domains 3 [Source:MGI Symbol;Acc:MGI:2442900]	0.42863	-1.22219	7.11485e-12	5.33706e-11	yes	down	2.65	2.61	1.78	8.01	7.78	9.98	2.34667	8.59
ENSMUSG00000020024	Cep83	centrosomal protein 83 [Source:MGI Symbol;Acc:MGI:1924298]	2.30413	1.20422	7.84684e-08	3.83687e-07	yes	up	12.24	8.19	10.61	6.62	13.69	6.65	10.3467	8.98667
ENSMUSG00000020029	Nudt4	nudix hydrolase 4 [Source:MGI Symbol;Acc:MGI:1918457]	3.26511	1.70713	3.34817e-38	2.45595e-36	yes	up	145.64	122.92	136.15	68.09	83.64	63.86	134.903	71.8633
ENSMUSG00000020032	Nuak1	NUAK family, SNF1-like kinase, 1 [Source:MGI Symbol;Acc:MGI:1925226]	0.300893	-1.73268	1.87139e-16	2.09591e-15	yes	down	1.36	0.83	0.75	4.1	4.43	6.11	0.98	4.88
ENSMUSG00000020038	Cry1	cryptochrome 1 (photolyase-like) [Source:MGI Symbol;Acc:MGI:1270841]	0.414028	-1.2722	8.69466e-09	4.74739e-08	yes	down	1.26	1.25	1.35	4.51	6.06	6.16	1.28667	5.57667
ENSMUSG00000020042	Abtb3	ankyrin repeat and BTB domain containing 3 [Source:MGI Symbol;Acc:MGI:1921257]	0.314128	-1.67058	1.23926e-06	5.21675e-06	yes	down	0.43	0.31	0.28	1.85	1.97	2.66	0.34	2.16
ENSMUSG00000020044	Timp3	tissue inhibitor of metalloproteinase 3 [Source:MGI Symbol;Acc:MGI:98754]	0.397761	-1.33003	3.94619e-24	8.60466e-23	yes	down	8.38	7.97	8.31	31.99	34.13	42.3	8.22	36.14
ENSMUSG00000020057	Dram1	DNA-damage regulated autophagy modulator 1 [Source:MGI Symbol;Acc:MGI:1918962]	0.488444	-1.03373	1.26731e-07	6.03259e-07	yes	down	2.13	2.17	2.66	7.47	8.15	9.25	2.32	8.29
ENSMUSG00000020063	Sirt1	sirtuin 1 [Source:MGI Symbol;Acc:MGI:2135607]	2.54547	1.34793	5.6557e-20	8.83748e-19	yes	up	23.75	19.42	22.32	11.79	19.7	14.4	21.83	15.2967
ENSMUSG00000020070	Rufy2	RUN and FYVE domain-containing 2 [Source:MGI Symbol;Acc:MGI:1917682]	0.330048	-1.59925	4.73367e-11	3.24709e-10	yes	down	0.83	0.92	1.33	4.15	6.65	7.06	1.02667	5.95333
ENSMUSG00000020074	Ccar1	cell division cycle and apoptosis regulator 1 [Source:MGI Symbol;Acc:MGI:1914750]	2.22346	1.15281	7.52519e-10	4.56043e-09	yes	up	36.04	26.91	36.92	23.2	38.12	21.15	33.29	27.49
ENSMUSG00000020089	Ppa1	pyrophosphatase (inorganic) 1 [Source:MGI Symbol;Acc:MGI:97831]	2.04596	1.03278	1.45498e-10	9.50741e-10	yes	up	34.59	34.56	34.64	31.46	28.14	28.28	34.5967	29.2933
ENSMUSG00000020099	Unc5b	unc-5 netrin receptor B [Source:MGI Symbol;Acc:MGI:894703]	0.411997	-1.27929	7.56038e-07	3.27437e-06	yes	down	0.41	0.46	0.6	2.01	1.94	2.23	0.49	2.06
ENSMUSG00000020100	Slc29a3	solute carrier family 29 (nucleoside transporters), member 3 [Source:MGI Symbol;Acc:MGI:1918529]	0.46178	-1.11472	1.15444e-12	9.27883e-12	yes	down	3.26	3.51	3.56	11.2	12	15.43	3.44333	12.8767
ENSMUSG00000020116	Pno1	partner of NOB1 homolog [Source:MGI Symbol;Acc:MGI:1913499]	2.00376	1.00271	6.14519e-10	3.75807e-09	yes	up	27.6	24.16	27.61	23.18	27.24	19.59	26.4567	23.3367
ENSMUSG00000020122	Egfr	epidermal growth factor receptor [Source:MGI Symbol;Acc:MGI:95294]	0.384693	-1.37822	6.27989e-05	0.000210613	yes	down	0.18	0.14	0.18	0.56	0.65	0.91	0.166667	0.706667
ENSMUSG00000020124	Usp15	ubiquitin specific peptidase 15 [Source:MGI Symbol;Acc:MGI:101857]	3.10677	1.63542	1.14348e-20	1.90039e-19	yes	up	161.32	119.98	156.89	64.57	107.33	54.25	146.063	75.3833
ENSMUSG00000020142	Slc1a4	solute carrier family 1 (glutamate/neutral amino acid transporter), member 4 [Source:MGI Symbol;Acc:MGI:2135601]	5.60602	2.48698	4.56396e-23	9.15794e-22	yes	up	2.73	2.6	4.12	0.91	0.87	1.15	3.15	0.976667
ENSMUSG00000020143	Dock2	dedicator of cyto-kinesis 2 [Source:MGI Symbol;Acc:MGI:2149010]	0.271163	-1.88277	6.88272e-45	8.65761e-43	yes	down	7.45	7.05	6.69	39.74	45.02	55.28	7.06333	46.68
ENSMUSG00000020160	Meis1	Meis homeobox 1 [Source:MGI Symbol;Acc:MGI:104717]	0.351494	-1.50843	6.65596e-10	4.0581e-09	yes	down	1.1	1.52	1.19	4.4	5.75	5.88	1.27	5.34333
ENSMUSG00000020163	Uqcr11	ubiquinol-cytochrome c reductase, complex III subunit XI [Source:MGI Symbol;Acc:MGI:1913844]	2.17732	1.12255	5.44889e-10	3.35776e-09	yes	up	283.79	297.07	252.62	244.72	196.04	229.33	277.827	223.363
ENSMUSG00000020178	Adora2a	adenosine A2a receptor [Source:MGI Symbol;Acc:MGI:99402]	0.302727	-1.72391	3.93894e-09	2.22933e-08	yes	down	1.05	1.04	1.13	5.14	4.35	6.38	1.07333	5.29
ENSMUSG00000020183	Cpm	carboxypeptidase M [Source:MGI Symbol;Acc:MGI:1917824]	0.120706	-3.05043	3.58459e-37	2.34232e-35	yes	down	0.43	0.73	0.44	6.63	7.82	7.39	0.533333	7.28
ENSMUSG00000020185	E2f7	E2F transcription factor 7 [Source:MGI Symbol;Acc:MGI:1289147]	3.27275	1.7105	6.25972e-27	1.72344e-25	yes	up	8.78	8.21	9.95	4.6	5.08	4.57	8.98	4.75
ENSMUSG00000020189	Osbpl8	oxysterol binding protein-like 8 [Source:MGI Symbol;Acc:MGI:2443807]	2.55132	1.35124	4.10258e-18	5.43929e-17	yes	up	40.3	30.97	35.89	24.56	27.99	19.9	35.72	24.15
ENSMUSG00000020227	Irak3	interleukin-1 receptor-associated kinase 3 [Source:MGI Symbol;Acc:MGI:1921164]	0.375095	-1.41467	3.7361e-11	2.59375e-10	yes	down	1.42	1.73	1.57	7.56	6.72	8.13	1.57333	7.47
ENSMUSG00000020230	Prmt2	protein arginine N-methyltransferase 2 [Source:MGI Symbol;Acc:MGI:1316652]	0.479443	-1.06057	4.64029e-05	0.00015899	yes	down	1.6	2.09	1.78	5.5	6.87	8.06	1.82333	6.81
ENSMUSG00000020231	Dip2a	disco interacting protein 2 homolog A [Source:MGI Symbol;Acc:MGI:2385920]	0.487653	-1.03607	3.53432e-05	0.000122832	yes	down	0.76	1.11	0.69	1.9	2.96	3.26	0.853333	2.70667
ENSMUSG00000020235	Fzr1	fizzy and cell division cycle 20 related 1 [Source:MGI Symbol;Acc:MGI:1926790]	2.74377	1.45616	9.7135e-26	2.4233e-24	yes	up	107.95	99.26	122.95	74.06	70.17	74.07	110.053	72.7667
ENSMUSG00000020248	Nfyb	nuclear transcription factor-Y beta [Source:MGI Symbol;Acc:MGI:97317]	2.36347	1.24091	2.2633e-20	3.64118e-19	yes	up	35.02	28.95	39.82	23.41	30.77	27.09	34.5967	27.09
ENSMUSG00000020253	Ppm1m	protein phosphatase 1M [Source:MGI Symbol;Acc:MGI:1915155]	0.387321	-1.3684	6.6259e-15	6.55619e-14	yes	down	4.13	4.83	4.7	19.03	28.35	24.22	4.55333	23.8667
ENSMUSG00000020261	Slc36a1	solute carrier family 36 (proton/amino acid symporter), member 1 [Source:MGI Symbol;Acc:MGI:2445299]	0.497609	-1.00692	2.54016e-08	1.31456e-07	yes	down	1.66	1.58	1.69	4.28	6.67	6.37	1.64333	5.77333
ENSMUSG00000020263	Appl2	adaptor protein, phosphotyrosine interaction, PH domain and leucine zipper containing 2 [Source:MGI Symbol;Acc:MGI:2384914]	0.333079	-1.58606	1.12837e-11	8.28514e-11	yes	down	3.63	4.03	3.9	10.36	24.61	21.28	3.85333	18.75
ENSMUSG00000020264	Slc36a2	solute carrier family 36 (proton/amino acid symporter), member 2 [Source:MGI Symbol;Acc:MGI:1891430]	0.177443	-2.49457	8.76776e-10	5.28165e-09	yes	down	0.35	0.2	0.24	2.29	2.73	2.83	0.263333	2.61667
ENSMUSG00000020267	Hint1	histidine triad nucleotide binding protein 1 [Source:MGI Symbol;Acc:MGI:1321133]	2.3451	1.22965	6.85139e-16	7.34635e-15	yes	up	281.49	275.45	264.74	214.46	183.2	212.73	273.893	203.463
ENSMUSG00000020272	Stk10	serine/threonine kinase 10 [Source:MGI Symbol;Acc:MGI:1099439]	0.282929	-1.82149	7.11874e-36	4.117e-34	yes	down	5.84	5.41	4.63	28.54	30.77	38.49	5.29333	32.6
ENSMUSG00000020275	Rel	reticuloendotheliosis oncogene [Source:MGI Symbol;Acc:MGI:97897]	0.233307	-2.0997	2.12652e-38	1.58513e-36	yes	down	2.13	2.4	1.98	11.9	19.2	18.34	2.17	16.48
ENSMUSG00000020279	Il9r	interleukin 9 receptor [Source:MGI Symbol;Acc:MGI:96564]	0.250237	-1.99863	2.42526e-24	5.41741e-23	yes	down	1	1.28	1.84	6.98	9.94	9.47	1.37333	8.79667
ENSMUSG00000020282	Rhbdf1	rhomboid 5 homolog 1 [Source:MGI Symbol;Acc:MGI:104328]	0.29948	-1.73947	5.45083e-09	3.04394e-08	yes	down	0.6	0.41	0.99	2.58	3.31	4.1	0.666667	3.33
ENSMUSG00000020290	Xpo1	exportin 1 [Source:MGI Symbol;Acc:MGI:2144013]	2.4388	1.28617	2.44229e-17	2.99352e-16	yes	up	73.19	61.31	73.9	44.44	61.01	40.44	69.4667	48.63
ENSMUSG00000020297	Nsg2	neuron specific gene family member 2 [Source:MGI Symbol;Acc:MGI:1202070]	0.201007	-2.31468	5.60172e-23	1.11514e-21	yes	down	1.12	1.68	1.59	11.66	11.96	15.11	1.46333	12.91
ENSMUSG00000020300	Cpeb4	cytoplasmic polyadenylation element binding protein 4 [Source:MGI Symbol;Acc:MGI:1914829]	3.89865	1.96297	6.60539e-42	6.45341e-40	yes	up	137.96	106.93	131.62	54.74	64.24	46.76	125.503	55.2467
ENSMUSG00000020303	Stc2	stanniocalcin 2 [Source:MGI Symbol;Acc:MGI:1316731]	0.471291	-1.08531	1.98388e-05	7.14394e-05	yes	down	0.82	0.73	0.8	2.92	2.61	3.64	0.783333	3.05667
ENSMUSG00000020307	Cdc34	cell division cycle 34 [Source:MGI Symbol;Acc:MGI:102657]	2.19244	1.13254	8.32842e-13	6.79164e-12	yes	up	79.04	79.9	80.83	69.52	58.77	61.97	79.9233	63.42
ENSMUSG00000020309	Chac2	ChaC, cation transport regulator 2 [Source:MGI Symbol;Acc:MGI:1915294]	4.63755	2.21336	4.71258e-32	1.98837e-30	yes	up	113.44	103.64	119.05	43.27	49.65	29.6	112.043	40.84
ENSMUSG00000020310	Madcam1	mucosal vascular addressin cell adhesion molecule 1 [Source:MGI Symbol;Acc:MGI:103579]	0.264152	-1.92056	5.03536e-10	3.11533e-09	yes	down	1.27	1.23	1.65	9.2	7.97	12.23	1.38333	9.8
ENSMUSG00000020315	Sptbn1	spectrin beta, non-erythrocytic 1 [Source:MGI Symbol;Acc:MGI:98388]	0.369115	-1.43786	1.58623e-32	7.04733e-31	yes	down	9.55	8.23	9.97	37.88	48.06	54.27	9.25	46.7367
ENSMUSG00000020326	Ccng1	cyclin G1 [Source:MGI Symbol;Acc:MGI:102890]	2.16963	1.11745	1.16496e-12	9.35597e-12	yes	up	32.79	24.97	37.68	23.58	30.2	22.55	31.8133	25.4433
ENSMUSG00000020328	Nudcd2	NudC domain containing 2 [Source:MGI Symbol;Acc:MGI:1277103]	3.08073	1.62327	4.29911e-29	1.45909e-27	yes	up	41.41	35.95	49.75	24.28	30.56	23.96	42.37	26.2667
ENSMUSG00000020330	Hmmr	hyaluronan mediated motility receptor (RHAMM) [Source:MGI Symbol;Acc:MGI:104667]	4.02533	2.00911	1.74074e-27	4.99063e-26	yes	up	62.49	49.06	58.6	23.96	32.48	17.37	56.7167	24.6033
ENSMUSG00000020334	Slc22a4	solute carrier family 22 (organic cation transporter), member 4 [Source:MGI Symbol;Acc:MGI:1353479]	2.20755	1.14245	4.66719e-14	4.26382e-13	yes	up	22.91	19.16	24.09	16.01	17.78	14.23	22.0533	16.0067
ENSMUSG00000020340	Cyfip2	cytoplasmic FMR1 interacting protein 2 [Source:MGI Symbol;Acc:MGI:1924134]	0.46154	-1.11547	2.09766e-14	1.9839e-13	yes	down	10.85	11.23	10.21	37.86	36.09	47.57	10.7633	40.5067
ENSMUSG00000020358	Hnrnpab	heterogeneous nuclear ribonucleoprotein A/B [Source:MGI Symbol;Acc:MGI:1330294]	2.11058	1.07764	3.82128e-19	5.55687e-18	yes	up	399.61	342.15	390.26	307.62	306.11	314.89	377.34	309.54
ENSMUSG00000020362	Cnot6	CCR4-NOT transcription complex, subunit 6 [Source:MGI Symbol;Acc:MGI:2144529]	2.14394	1.10026	1.21413e-16	1.38917e-15	yes	up	49.24	41.29	43.59	35.6	39.32	33.11	44.7067	36.01
ENSMUSG00000020377	Ltc4s	leukotriene C4 synthase [Source:MGI Symbol;Acc:MGI:107498]	0.230363	-2.11802	9.13201e-08	4.43725e-07	yes	down	1.34	1.88	2.07	10.85	15.16	15.73	1.76333	13.9133
ENSMUSG00000020390	Ube2b	ubiquitin-conjugating enzyme E2B [Source:MGI Symbol;Acc:MGI:102944]	3.01489	1.59211	1.42845e-32	6.38866e-31	yes	up	188.57	169.46	233.39	103.65	140.33	113.22	197.14	119.067
ENSMUSG00000020393	Kremen1	kringle containing transmembrane protein 1 [Source:MGI Symbol;Acc:MGI:1933988]	0.358952	-1.47814	2.57108e-12	2.0072e-11	yes	down	0.98	0.98	0.86	3.98	4.35	5.56	0.94	4.63
ENSMUSG00000020395	Itk	IL2 inducible T cell kinase [Source:MGI Symbol;Acc:MGI:96621]	0.18259	-2.45332	3.55492e-42	3.50717e-40	yes	down	1.52	1.2	1.35	10.21	12.77	15.93	1.35667	12.97
ENSMUSG00000020396	Nefh	neurofilament, heavy polypeptide [Source:MGI Symbol;Acc:MGI:97309]	2.76693	1.46829	3.04491e-15	3.09974e-14	yes	up	4.91	4.27	3.92	2.45	2.69	3.15	4.36667	2.76333
ENSMUSG00000020397	Med7	mediator complex subunit 7 [Source:MGI Symbol;Acc:MGI:1913463]	2.50541	1.32505	5.49253e-18	7.22029e-17	yes	up	62.37	55.38	62.76	31.61	52.98	34.71	60.17	39.7667
ENSMUSG00000020399	Havcr2	hepatitis A virus cellular receptor 2 [Source:MGI Symbol;Acc:MGI:2159682]	0.308534	-1.6965	1.22207e-14	1.17569e-13	yes	down	1.62	1.5	1.55	6.37	10.95	8.86	1.55667	8.72667
ENSMUSG00000020422	Tns3	tensin 3 [Source:MGI Symbol;Acc:MGI:2443012]	0.463832	-1.10833	1.98765e-12	1.56753e-11	yes	down	10.01	8.64	7.01	29.88	29.25	37.96	8.55333	32.3633
ENSMUSG00000020427	Igfbp3	insulin-like growth factor binding protein 3 [Source:MGI Symbol;Acc:MGI:96438]	0.328867	-1.60442	5.1263e-19	7.38525e-18	yes	down	13.66	12.18	10.25	59.04	51.44	82.33	12.03	64.27
ENSMUSG00000020437	Myo1g	myosin IG [Source:MGI Symbol;Acc:MGI:1927091]	0.190874	-2.38931	5.31783e-55	1.40825e-52	yes	down	4.98	5.1	5.15	38.69	51.76	57.21	5.07667	49.22
ENSMUSG00000020439	Smtn	smoothelin [Source:MGI Symbol;Acc:MGI:1354727]	0.445589	-1.16622	1.64616e-08	8.70257e-08	yes	down	1.96	1.68	2.15	7.09	7.73	9.5	1.93	8.10667
ENSMUSG00000020440	Arf5	ADP-ribosylation factor 5 [Source:MGI Symbol;Acc:MGI:99434]	2.92251	1.54721	5.72433e-27	1.5847e-25	yes	up	196.35	194.42	196.81	123.38	108.17	117.28	195.86	116.277
ENSMUSG00000020460	Rps27a	ribosomal protein S27A [Source:MGI Symbol;Acc:MGI:1925544]	2.08338	1.05893	6.36038e-19	9.11096e-18	yes	up	1264	1091.35	1153.84	905.29	1076.36	908.84	1169.73	963.497
ENSMUSG00000020462	Cfap36	cilia and flagella associated protein 36 [Source:MGI Symbol;Acc:MGI:1913994]	2.23251	1.15866	4.10565e-07	1.83623e-06	yes	up	10.94	8.97	10.24	7	10.9	6.96	10.05	8.28667
ENSMUSG00000020463	Ppp4r3b	protein phosphatase 4 regulatory subunit 3B [Source:MGI Symbol;Acc:MGI:2144474]	2.21104	1.14472	5.31996e-08	2.65615e-07	yes	up	31.28	23.23	29.58	16.59	32.68	14.69	28.03	21.32
ENSMUSG00000020464	Pnpt1	polyribonucleotide nucleotidyltransferase 1 [Source:MGI Symbol;Acc:MGI:1918951]	2.10697	1.07517	3.66716e-09	2.08195e-08	yes	up	23.43	18.38	24.99	16.84	23.62	14.53	22.2667	18.33
ENSMUSG00000020474	Polm	polymerase (DNA directed), mu [Source:MGI Symbol;Acc:MGI:1860191]	0.263007	-1.92682	2.32304e-18	3.14626e-17	yes	down	1.42	1.52	1.64	7.5	9.88	12.63	1.52667	10.0033
ENSMUSG00000020477	Mrps24	mitochondrial ribosomal protein S24 [Source:MGI Symbol;Acc:MGI:1928142]	2.05714	1.04064	1.6283e-08	8.61267e-08	yes	up	34.66	34.7	34.1	29.37	27.5	30.89	34.4867	29.2533
ENSMUSG00000020481	Ankrd36	ankyrin repeat domain 36 [Source:MGI Symbol;Acc:MGI:1923639]	25.0591	4.64726	1.41573e-16	1.60343e-15	yes	up	2.47	3.15	2.52	0.05	0.22	0.09	2.71333	0.12
ENSMUSG00000020482	Ccdc117	coiled-coil domain containing 117 [Source:MGI Symbol;Acc:MGI:2144383]	2.00547	1.00394	3.22065e-11	2.2547e-10	yes	up	22.04	21.14	16.69	15.99	17.43	18.82	19.9567	17.4133
ENSMUSG00000020485	Supt4a	SPT4A, DSIF elongation factor subunit [Source:MGI Symbol;Acc:MGI:107416]	2.5963	1.37646	4.75115e-20	7.45298e-19	yes	up	158.61	154.62	209.94	115.03	118.96	116.82	174.39	116.937
ENSMUSG00000020490	Btnl10	butyrophilin-like 10 [Source:MGI Symbol;Acc:MGI:2182073]	2.98475	1.57761	1.63424e-33	8.02211e-32	yes	up	149.18	139.21	146.92	86.94	87.88	77.49	145.103	84.1033
ENSMUSG00000020492	Ska2	spindle and kinetochore associated complex subunit 2 [Source:MGI Symbol;Acc:MGI:1913390]	2.91932	1.54563	1.51172e-15	1.57316e-14	yes	up	22.83	19.59	25.32	10.49	21	10.16	22.58	13.8833
ENSMUSG00000020493	Prr11	proline rich 11 [Source:MGI Symbol;Acc:MGI:2444496]	2.48953	1.31587	3.32281e-20	5.26988e-19	yes	up	24.27	22.35	23.26	16.4	17.82	14.46	23.2933	16.2267
ENSMUSG00000020520	Galnt10	polypeptide N-acetylgalactosaminyltransferase 10 [Source:MGI Symbol;Acc:MGI:1890480]	2.38855	1.25613	2.94324e-17	3.57056e-16	yes	up	40.74	38.96	43.86	30.13	24.71	29.14	41.1867	27.9933
ENSMUSG00000020525	Ppm1d	protein phosphatase 1D magnesium-dependent, delta isoform [Source:MGI Symbol;Acc:MGI:1858214]	3.02167	1.59535	4.59391e-37	2.96004e-35	yes	up	35.6	31.58	38	18.74	22.25	19.83	35.06	20.2733
ENSMUSG00000020526	Znhit3	zinc finger, HIT type 3 [Source:MGI Symbol;Acc:MGI:3051596]	2.0571	1.04061	2.15598e-07	9.96813e-07	yes	up	16.87	13.91	19.53	14.16	14.28	16.3	16.77	14.9133
ENSMUSG00000020530	Ggnbp2	gametogenetin binding protein 2 [Source:MGI Symbol;Acc:MGI:2387356]	2.63068	1.39544	4.34482e-14	3.99105e-13	yes	up	78.17	61.43	100.61	47.7	76.67	42.63	80.07	55.6667
ENSMUSG00000020541	Tom1l1	target of myb1-like 1 (chicken) [Source:MGI Symbol;Acc:MGI:1919193]	4.54267	2.18354	1.91952e-50	3.51202e-48	yes	up	110.94	108.97	139.42	44.19	42.48	36.77	119.777	41.1467
ENSMUSG00000020544	Cox11	cytochrome c oxidase assembly protein 11, copper chaperone [Source:MGI Symbol;Acc:MGI:1917052]	2.04774	1.03403	2.48916e-09	1.44081e-08	yes	up	17.15	15.09	17.21	12.57	15.64	15.06	16.4833	14.4233
ENSMUSG00000020546	Stxbp4	syntaxin binding protein 4 [Source:MGI Symbol;Acc:MGI:1342296]	2.08755	1.06181	1.2453e-08	6.67456e-08	yes	up	4.09	3.23	5.51	2.69	3.34	3.46	4.27667	3.16333
ENSMUSG00000020589	Cyria	CYFIP related Rac1 interactor A [Source:MGI Symbol;Acc:MGI:1261783]	0.471955	-1.08328	1.40185e-15	1.46413e-14	yes	down	5.52	4.76	3.81	16.38	16.91	18.7	4.69667	17.33
ENSMUSG00000020601	Trib2	tribbles pseudokinase 2 [Source:MGI Symbol;Acc:MGI:2145021]	0.361673	-1.46724	2.64956e-18	3.58126e-17	yes	down	2.13	2.77	2.97	11.44	12.62	14.44	2.62333	12.8333
ENSMUSG00000020608	Smc6	structural maintenance of chromosomes 6 [Source:MGI Symbol;Acc:MGI:1914491]	2.66893	1.41626	0.000139315	0.000443578	yes	up	33.99	24.41	34.72	16.81	30.03	12.32	31.04	19.72
ENSMUSG00000020634	Ubxn2a	UBX domain protein 2A [Source:MGI Symbol;Acc:MGI:2442310]	2.74453	1.45656	1.00615e-21	1.81612e-20	yes	up	37.82	30.04	31.8	19.87	24.31	19.49	33.22	21.2233
ENSMUSG00000020638	Cmpk2	cytidine monophosphate (UMP-CMP) kinase 2, mitochondrial [Source:MGI Symbol;Acc:MGI:99830]	2.03038	1.02175	5.77155e-15	5.74756e-14	yes	up	33.95	30.3	35.37	29.12	27.85	29.58	33.2067	28.85
ENSMUSG00000020641	Rsad2	radical S-adenosyl methionine domain containing 2 [Source:MGI Symbol;Acc:MGI:1929628]	4.10873	2.03869	1.5929e-31	6.46345e-30	yes	up	287.52	239.03	336.11	137.12	126.61	95.65	287.553	119.793
ENSMUSG00000020642	Rnf144a	ring finger protein 144A [Source:MGI Symbol;Acc:MGI:1344401]	0.464896	-1.10502	1.00281e-10	6.6675e-10	yes	down	3.74	3.76	2.81	11.09	12.63	15.52	3.43667	13.08
ENSMUSG00000020646	Mboat2	membrane bound O-acyltransferase domain containing 2 [Source:MGI Symbol;Acc:MGI:1914466]	2.72491	1.44621	4.17079e-23	8.39414e-22	yes	up	15.22	15.51	15.3	10.08	8.61	9.6	15.3433	9.43
ENSMUSG00000020649	Rrm2	ribonucleotide reductase M2 [Source:MGI Symbol;Acc:MGI:98181]	3.2612	1.70541	1.16162e-37	7.92499e-36	yes	up	500.39	461.21	485.49	271.47	261.3	249.35	482.363	260.707
ENSMUSG00000020653	Klf11	Kruppel-like transcription factor 11 [Source:MGI Symbol;Acc:MGI:2653368]	2.73436	1.4512	2.67195e-23	5.46501e-22	yes	up	15.13	14.52	19.78	9.15	10.22	11.32	16.4767	10.23
ENSMUSG00000020654	Adcy3	adenylate cyclase 3 [Source:MGI Symbol;Acc:MGI:99675]	0.410087	-1.286	1.07748e-08	5.82e-08	yes	down	1.72	1.71	1.04	6.23	6.01	8.07	1.49	6.77
ENSMUSG00000020658	Efr3b	EFR3 homolog B [Source:MGI Symbol;Acc:MGI:2444851]	0.3549	-1.49451	3.20006e-05	0.000111949	yes	down	0.27	0.16	0.53	0.7	1.16	1.17	0.32	1.01
ENSMUSG00000020661	Dnmt3a	DNA methyltransferase 3A [Source:MGI Symbol;Acc:MGI:1261827]	0.466579	-1.09981	3.24943e-14	3.02629e-13	yes	down	4.44	3.22	3.24	9.27	13.09	12.51	3.63333	11.6233
ENSMUSG00000020664	Dld	dihydrolipoamide dehydrogenase [Source:MGI Symbol;Acc:MGI:107450]	2.41298	1.27081	9.32027e-16	9.85705e-15	yes	up	48.84	40.8	47.79	28.86	47.53	30.44	45.81	35.61
ENSMUSG00000020668	Kif3c	kinesin family member 3C [Source:MGI Symbol;Acc:MGI:107979]	0.28754	-1.79816	3.04157e-11	2.13589e-10	yes	down	0.75	0.68	0.47	3.56	3.64	4.74	0.633333	3.98
ENSMUSG00000020669	Sh3yl1	Sh3 domain YSC-like 1 [Source:MGI Symbol;Acc:MGI:1346118]	2.83109	1.50136	2.96167e-18	3.9844e-17	yes	up	17.29	18.24	18.5	10.38	13.23	9.64	18.01	11.0833
ENSMUSG00000020671	Rab10	RAB10, member RAS oncogene family [Source:MGI Symbol;Acc:MGI:105066]	2.15362	1.10676	7.47323e-21	1.25758e-19	yes	up	69.43	61	70.62	52.29	56.15	53.69	67.0167	54.0433
ENSMUSG00000020687	Cdc27	cell division cycle 27 [Source:MGI Symbol;Acc:MGI:102685]	2.42083	1.2755	5.44736e-14	4.95631e-13	yes	up	23.89	16.51	22.6	13.07	18.95	11.8	21	14.6067
ENSMUSG00000020696	Rffl	ring finger and FYVE like domain containing protein [Source:MGI Symbol;Acc:MGI:1914588]	2.14699	1.10232	1.05258e-18	1.46908e-17	yes	up	33.07	30.06	35.64	23.87	24.21	25.79	32.9233	24.6233
ENSMUSG00000020700	Map3k3	mitogen-activated protein kinase kinase kinase 3 [Source:MGI Symbol;Acc:MGI:1346874]	0.428757	-1.22177	3.86557e-12	2.97395e-11	yes	down	6.37	5.76	4.69	21.41	22.33	29.19	5.60667	24.31
ENSMUSG00000020717	Pecam1	platelet/endothelial cell adhesion molecule 1 [Source:MGI Symbol;Acc:MGI:97537]	0.440023	-1.18435	1.95993e-18	2.67066e-17	yes	down	13.96	13.06	14.62	46.88	54.85	69.78	13.88	57.17
ENSMUSG00000020720	Psmd12	proteasome (prosome, macropain) 26S subunit, non-ATPase, 12 [Source:MGI Symbol;Acc:MGI:1914247]	2.2044	1.14038	1.54086e-18	2.12116e-17	yes	up	61.16	60.51	68.37	48.65	53.44	47.91	63.3467	50
ENSMUSG00000020732	Rab37	RAB37, member RAS oncogene family [Source:MGI Symbol;Acc:MGI:1929945]	0.254308	-1.97535	4.73811e-17	5.63255e-16	yes	down	1.33	1.14	1.13	7.45	9.92	8.91	1.2	8.76
ENSMUSG00000020738	Sumo2	small ubiquitin-like modifier 2 [Source:MGI Symbol;Acc:MGI:2158813]	2.03146	1.02252	2.70086e-16	2.98667e-15	yes	up	319.83	319.46	307.98	258.67	301.03	257.06	315.757	272.253
ENSMUSG00000020739	Nup85	nucleoporin 85 [Source:MGI Symbol;Acc:MGI:3046173]	2.1018	1.07163	1.37831e-15	1.44028e-14	yes	up	65.67	58.58	60.93	49.07	56.87	48.26	61.7267	51.4
ENSMUSG00000020745	Pafah1b1	platelet-activating factor acetylhydrolase, isoform 1b, subunit 1 [Source:MGI Symbol;Acc:MGI:109520]	2.2347	1.16008	1.84856e-18	2.52574e-17	yes	up	79.06	81.19	95.43	55.28	52.44	55.7	85.2267	54.4733
ENSMUSG00000020773	Trim47	tripartite motif-containing 47 [Source:MGI Symbol;Acc:MGI:1917374]	0.417563	-1.25993	7.26171e-06	2.77112e-05	yes	down	1.4	1.69	1.54	6.28	7.97	7.5	1.54333	7.25
ENSMUSG00000020782	Llgl2	LLGL2 scribble cell polarity complex component [Source:MGI Symbol;Acc:MGI:1918843]	0.382152	-1.38778	1.57462e-05	5.74734e-05	yes	down	1.32	0.65	2.09	2.66	4.99	5.8	1.35333	4.48333
ENSMUSG00000020785	Camkk1	calcium/calmodulin-dependent protein kinase kinase 1, alpha [Source:MGI Symbol;Acc:MGI:1891766]	0.280845	-1.83215	5.62725e-06	2.1788e-05	yes	down	0.33	0.22	0.29	1.16	1.8	1.9	0.28	1.62
ENSMUSG00000020788	Atp2a3	ATPase, Ca++ transporting, ubiquitous [Source:MGI Symbol;Acc:MGI:1194503]	0.257821	-1.95556	3.25076e-45	4.33277e-43	yes	down	10.83	9.8	8.66	60.43	77.43	82.26	9.76333	73.3733
ENSMUSG00000020798	Spns3	SPNS lysolipid transporter 3, sphingosine-1-phosphate (putative) [Source:MGI Symbol;Acc:MGI:1924827]	0.273482	-1.87048	2.14761e-08	1.12063e-07	yes	down	0.8	0.56	0.46	2.71	3.54	4.16	0.606667	3.47
ENSMUSG00000020802	Ube2o	ubiquitin-conjugating enzyme E2O [Source:MGI Symbol;Acc:MGI:2444266]	3.20371	1.67975	6.8199e-29	2.23911e-27	yes	up	145.46	136.95	156.87	89.01	73.03	74.79	146.427	78.9433
ENSMUSG00000020810	Cygb	cytoglobin [Source:MGI Symbol;Acc:MGI:2149481]	0.310245	-1.68852	5.51498e-12	4.1743e-11	yes	down	1.16	1.53	1.25	6.96	6.94	8.31	1.31333	7.40333
ENSMUSG00000020826	Nos2	nitric oxide synthase 2, inducible [Source:MGI Symbol;Acc:MGI:97361]	0.168084	-2.57274	1.63877e-06	6.79477e-06	yes	down	0.09	0.07	0.11	0.77	0.68	1.16	0.09	0.87
ENSMUSG00000020827	Mink1	misshapen-like kinase 1 (zebrafish) [Source:MGI Symbol;Acc:MGI:1355329]	0.415306	-1.26775	2.57617e-19	3.80397e-18	yes	down	5.22	4.62	4.76	17.88	26.64	26.78	4.86667	23.7667
ENSMUSG00000020828	Pld2	phospholipase D2 [Source:MGI Symbol;Acc:MGI:892877]	0.484873	-1.04432	8.22579e-05	0.000271486	yes	down	0.89	0.83	0.75	2.5	5.42	6.99	0.823333	4.97
ENSMUSG00000020834	Dhrs13	dehydrogenase/reductase (SDR family) member 13 [Source:MGI Symbol;Acc:MGI:1917701]	2.84583	1.50885	4.87895e-09	2.73368e-08	yes	up	4.83	5.44	4.35	3.41	2.61	3.14	4.87333	3.05333
ENSMUSG00000020841	Cpd	carboxypeptidase D [Source:MGI Symbol;Acc:MGI:107265]	3.30005	1.72249	5.56327e-38	3.94247e-36	yes	up	17.25	14.6	17.25	8.92	8.14	8.94	16.3667	8.66667
ENSMUSG00000020846	Rflnb	refilin B [Source:MGI Symbol;Acc:MGI:1923816]	0.35523	-1.49318	2.68045e-15	2.7398e-14	yes	down	1.99	2.05	1.57	8.21	9.73	9.72	1.87	9.22
ENSMUSG00000020847	Rph3al	rabphilin 3A-like (without C2 domains) [Source:MGI Symbol;Acc:MGI:1923492]	2.39596	1.26061	1.48234e-06	6.16908e-06	yes	up	4.06	3.11	3.93	3.01	2.06	2.66	3.7	2.57667
ENSMUSG00000020868	Xylt2	xylosyltransferase II [Source:MGI Symbol;Acc:MGI:2444797]	0.396557	-1.3344	2.76728e-07	1.26062e-06	yes	down	1.04	1.14	0.88	3.86	4.83	6.19	1.02	4.96
ENSMUSG00000020882	Cacnb1	calcium channel, voltage-dependent, beta 1 subunit [Source:MGI Symbol;Acc:MGI:102522]	0.247117	-2.01673	1.31886e-05	4.87569e-05	yes	down	0.18	0.22	0.5	1.14	2.9	3.27	0.3	2.43667
ENSMUSG00000020886	Dlg4	discs large MAGUK scaffold protein 4 [Source:MGI Symbol;Acc:MGI:1277959]	0.364757	-1.45499	1.55555e-08	8.25388e-08	yes	down	0.9	0.52	0.68	2.84	3.62	6.72	0.7	4.39333
ENSMUSG00000020889	Nr1d1	nuclear receptor subfamily 1, group D, member 1 [Source:MGI Symbol;Acc:MGI:2444210]	0.372232	-1.42572	3.19645e-06	1.27642e-05	yes	down	0.87	0.79	0.65	2.87	3.23	5.01	0.77	3.70333
ENSMUSG00000020895	Tmem107	transmembrane protein 107 [Source:MGI Symbol;Acc:MGI:1914160]	2.18397	1.12695	3.44879e-07	1.55733e-06	yes	up	18.07	19.32	19.14	16.82	12.94	16.77	18.8433	15.51
ENSMUSG00000020897	Aurkb	aurora kinase B [Source:MGI Symbol;Acc:MGI:107168]	2.61422	1.38638	4.33018e-25	1.0338e-23	yes	up	69.88	69.77	75.42	50.9	56.82	51.25	71.69	52.99
ENSMUSG00000020900	Myh10	myosin, heavy polypeptide 10, non-muscle [Source:MGI Symbol;Acc:MGI:1930780]	2.36037	1.23901	1.9952e-22	3.79182e-21	yes	up	53.75	44.46	48.78	35.52	37.93	38.99	48.9967	37.48
ENSMUSG00000020901	Pik3r5	phosphoinositide-3-kinase regulatory subunit 5 [Source:MGI Symbol;Acc:MGI:2443588]	0.32828	-1.607	9.93344e-22	1.79462e-20	yes	down	1.91	1.75	1.66	8.19	10.45	10.83	1.77333	9.82333
ENSMUSG00000020902	Ntn1	netrin 1 [Source:MGI Symbol;Acc:MGI:105088]	0.296094	-1.75587	2.44999e-07	1.12602e-06	yes	down	0.23	0.17	0.33	1.37	1.24	1.8	0.243333	1.47
ENSMUSG00000020914	Top2a	topoisomerase (DNA) II alpha [Source:MGI Symbol;Acc:MGI:98790]	3.27781	1.71273	5.68781e-36	3.3374e-34	yes	up	336.4	275.48	313.15	168.7	199.06	154.63	308.343	174.13
ENSMUSG00000020926	Adam11	a disintegrin and metallopeptidase domain 11 [Source:MGI Symbol;Acc:MGI:1098667]	0.116063	-3.10702	4.05196e-12	3.10716e-11	yes	down	0.32	0.09	0.12	1.77	3.03	2.4	0.176667	2.4
ENSMUSG00000020930	Ccdc103	coiled-coil domain containing 103 [Source:MGI Symbol;Acc:MGI:1920543]	5.85092	2.54866	7.83088e-06	2.97423e-05	yes	up	0.89	0.96	1.64	0.25	0.37	0.38	1.16333	0.333333
ENSMUSG00000020932	Gfap	glial fibrillary acidic protein [Source:MGI Symbol;Acc:MGI:95697]	3.23422	1.69342	7.35542e-25	1.71735e-23	yes	up	18.83	18.27	18.4	10.43	10.87	9.23	18.5	10.1767
ENSMUSG00000020941	Map3k14	mitogen-activated protein kinase kinase kinase 14 [Source:MGI Symbol;Acc:MGI:1858204]	0.241978	-2.04705	3.21808e-26	8.35703e-25	yes	down	1.5	1.46	1.48	10.25	9.98	12.28	1.48	10.8367
ENSMUSG00000020953	Coch	cochlin [Source:MGI Symbol;Acc:MGI:1278313]	0.262363	-1.93036	4.60346e-37	2.96004e-35	yes	down	49.98	42.76	32.25	237.21	294.9	306.15	41.6633	279.42
ENSMUSG00000020954	Strn3	striatin, calmodulin binding protein 3 [Source:MGI Symbol;Acc:MGI:2151064]	2.14346	1.09994	1.6776e-11	1.21059e-10	yes	up	20.32	16.76	20.43	14.17	19.48	12.96	19.17	15.5367
ENSMUSG00000020973	Dnaaf2	dynein, axonemal assembly factor 2 [Source:MGI Symbol;Acc:MGI:1923566]	2.35033	1.23286	3.43307e-14	3.18553e-13	yes	up	7.17	7.21	7.38	5.09	5.97	5.08	7.25333	5.38
ENSMUSG00000020974	Pole2	polymerase (DNA directed), epsilon 2 (p59 subunit) [Source:MGI Symbol;Acc:MGI:1197514]	2.29561	1.19888	1.39898e-14	1.33693e-13	yes	up	26.41	25.76	29.53	22.22	20.71	21.02	27.2333	21.3167
ENSMUSG00000020990	Cdkl1	cyclin dependent kinase like 1 (CDC2 related kinase) [Source:MGI Symbol;Acc:MGI:1918341]	2.62473	1.39217	2.66014e-11	1.88051e-10	yes	up	10.53	8.09	10.21	6.57	8.68	6.53	9.61	7.26
ENSMUSG00000021009	Ptpn21	protein tyrosine phosphatase, non-receptor type 21 [Source:MGI Symbol;Acc:MGI:1344406]	0.338287	-1.56368	1.10435e-09	6.57965e-09	yes	down	0.65	0.65	0.52	3.2	3.24	3.28	0.606667	3.24
ENSMUSG00000021025	Nfkbia	nuclear factor of kappa light polypeptide gene enhancer in B cells inhibitor, alpha [Source:MGI Symbol;Acc:MGI:104741]	0.317079	-1.65709	4.1427e-33	1.95718e-31	yes	down	11.6	11.84	11.49	55.96	67.78	68.61	11.6433	64.1167
ENSMUSG00000021040	Slirp	SRA stem-loop interacting RNA binding protein [Source:MGI Symbol;Acc:MGI:1916394]	2.33395	1.22277	1.21504e-11	8.89557e-11	yes	up	12.91	11.99	12.42	10.14	14.86	10.65	12.44	11.8833
ENSMUSG00000021057	Akap5	A kinase (PRKA) anchor protein 5 [Source:MGI Symbol;Acc:MGI:2685104]	0.243354	-2.03887	8.33096e-06	3.15286e-05	yes	down	0.05	0.16	0.12	0.51	0.87	0.67	0.11	0.683333
ENSMUSG00000021061	Sptb	spectrin beta, erythrocytic [Source:MGI Symbol;Acc:MGI:98387]	3.19098	1.674	1.15647e-33	5.71869e-32	yes	up	201.92	177.77	205.78	113.03	97.2	106.01	195.157	105.413
ENSMUSG00000021072	Tmx1	thioredoxin-related transmembrane protein 1 [Source:MGI Symbol;Acc:MGI:1919986]	2.58185	1.36841	1.0869e-23	2.29058e-22	yes	up	110.26	94.35	104.95	63.66	82.47	59.99	103.187	68.7067
ENSMUSG00000021087	Rtn1	reticulon 1 [Source:MGI Symbol;Acc:MGI:1933947]	0.300374	-1.73517	1.21141e-09	7.19201e-09	yes	down	0.62	1	0.91	4.01	4.06	7.39	0.843333	5.15333
ENSMUSG00000021091	Serpina3n	serine (or cysteine) peptidase inhibitor, clade A, member 3N [Source:MGI Symbol;Acc:MGI:105045]	2.66879	1.41619	7.67886e-11	5.15149e-10	yes	up	9.21	7.7	9.04	5.48	4.14	7.27	8.65	5.63
ENSMUSG00000021094	Dhrs7	dehydrogenase/reductase (SDR family) member 7 [Source:MGI Symbol;Acc:MGI:1913625]	0.488431	-1.03377	6.37651e-07	2.78926e-06	yes	down	4.75	4.07	4.85	14.65	14.83	18.93	4.55667	16.1367
ENSMUSG00000021102	Glrx5	glutaredoxin 5 [Source:MGI Symbol;Acc:MGI:1920296]	3.26627	1.70764	2.78102e-28	8.57133e-27	yes	up	168.96	182.15	193.22	110.56	102.56	99.86	181.443	104.327
ENSMUSG00000021108	Prkch	protein kinase C, eta [Source:MGI Symbol;Acc:MGI:97600]	0.348805	-1.51951	1.52887e-14	1.45761e-13	yes	down	2.05	2.66	2.19	10.33	10.23	14.25	2.3	11.6033
ENSMUSG00000021112	Pals1	protein associated with LIN7 1, MAGUK family member [Source:MGI Symbol;Acc:MGI:1927339]	2.07119	1.05046	2.35277e-07	1.08332e-06	yes	up	6.47	5.08	5.43	3.73	5.78	3.85	5.66	4.45333
ENSMUSG00000021116	Eif2s1	eukaryotic translation initiation factor 2, subunit 1 alpha [Source:MGI Symbol;Acc:MGI:95299]	2.58285	1.36896	2.7514e-25	6.67969e-24	yes	up	49.86	57.37	70.25	44.32	55.36	42.29	59.16	47.3233
ENSMUSG00000021118	Plek2	pleckstrin 2 [Source:MGI Symbol;Acc:MGI:1351466]	7.35602	2.87893	1.46004e-62	5.87697e-60	yes	up	47.75	41.57	64.13	12.19	11.28	12.61	51.15	12.0267
ENSMUSG00000021123	Rdh12	retinol dehydrogenase 12 [Source:MGI Symbol;Acc:MGI:1925224]	0.268491	-1.89706	5.27791e-11	3.6069e-10	yes	down	1.32	1.02	0.85	5.76	5.69	7.93	1.06333	6.46
ENSMUSG00000021127	Zfp36l1	zinc finger protein 36, C3H type-like 1 [Source:MGI Symbol;Acc:MGI:107946]	0.409627	-1.28762	1.59482e-24	3.60239e-23	yes	down	25.24	23.24	23.5	83.39	104.5	122.3	23.9933	103.397
ENSMUSG00000021131	Erh	ERH mRNA splicing and mitosis factor [Source:MGI Symbol;Acc:MGI:108089]	2.07169	1.05081	1.7398e-16	1.95397e-15	yes	up	132.11	122.61	139.68	116.6	112.42	110.41	131.467	113.143
ENSMUSG00000021176	Efcab11	EF-hand calcium binding domain 11 [Source:MGI Symbol;Acc:MGI:1926017]	4.16283	2.05757	4.14046e-13	3.46778e-12	yes	up	4.7	4.7	5.76	2.42	2.41	1.87	5.05333	2.23333
ENSMUSG00000021178	Psmc1	protease (prosome, macropain) 26S subunit, ATPase 1 [Source:MGI Symbol;Acc:MGI:106054]	2.10248	1.07209	6.86772e-16	7.35994e-15	yes	up	138.46	126.94	138.91	113.75	106.39	115.69	134.77	111.943
ENSMUSG00000021193	Pitrm1	pitrilysin metallepetidase 1 [Source:MGI Symbol;Acc:MGI:1916867]	3.03136	1.59997	8.69952e-35	4.71931e-33	yes	up	75.67	74.88	81.45	42.12	42.34	45.98	77.3333	43.48
ENSMUSG00000021200	Asb2	ankyrin repeat and SOCS box-containing 2 [Source:MGI Symbol;Acc:MGI:1929743]	0.328371	-1.6066	2.37938e-21	4.18597e-20	yes	down	6.46	5.83	5.9	36.28	32.59	38.86	6.06333	35.91
ENSMUSG00000021203	Otub2	OTU domain, ubiquitin aldehyde binding 2 [Source:MGI Symbol;Acc:MGI:1915399]	6.37386	2.67217	2.71072e-60	9.91928e-58	yes	up	55.46	55.28	76.03	17.39	14.6	17.48	62.2567	16.49
ENSMUSG00000021215	Net1	neuroepithelial cell transforming gene 1 [Source:MGI Symbol;Acc:MGI:1927138]	2.14713	1.10241	7.53866e-17	8.77519e-16	yes	up	38.87	34.63	37.25	30.8	30.82	27.56	36.9167	29.7267
ENSMUSG00000021217	Tshz3	teashirt zinc finger family member 3 [Source:MGI Symbol;Acc:MGI:2442819]	0.30698	-1.70378	3.92727e-06	1.5489e-05	yes	down	0.3	0.17	0.21	0.86	1.69	1.35	0.226667	1.3
ENSMUSG00000021240	Abcd4	ATP-binding cassette, sub-family D (ALD), member 4 [Source:MGI Symbol;Acc:MGI:1349217]	0.388837	-1.36276	1.04637e-05	3.92166e-05	yes	down	0.7	1.25	0.86	3.31	4.91	3.84	0.936667	4.02
ENSMUSG00000021250	Fos	FBJ osteosarcoma oncogene [Source:MGI Symbol;Acc:MGI:95574]	0.156596	-2.67488	1.02782e-12	8.30089e-12	yes	down	0.86	0.56	0.83	4.99	5.83	13.08	0.75	7.96667
ENSMUSG00000021257	Angel1	angel homolog 1 [Source:MGI Symbol;Acc:MGI:1915987]	0.321996	-1.63489	1.29197e-06	5.41852e-06	yes	down	0.64	0.28	1.06	1.94	2.25	2.73	0.66	2.30667
ENSMUSG00000021262	Evl	Ena-vasodilator stimulated phosphoprotein [Source:MGI Symbol;Acc:MGI:1194884]	0.318961	-1.64855	7.98316e-32	3.30595e-30	yes	down	25.76	27.95	28.94	137.28	163.62	175.71	27.55	158.87
ENSMUSG00000021270	Hsp90aa1	heat shock protein 90, alpha (cytosolic), class A member 1 [Source:MGI Symbol;Acc:MGI:96250]	3.83098	1.93771	2.03804e-08	1.0665e-07	yes	up	501.01	342.69	388.65	185.14	290.39	136.86	410.783	204.13
ENSMUSG00000021271	Zfp839	zinc finger protein 839 [Source:MGI Symbol;Acc:MGI:1920055]	0.468586	-1.09361	1.12084e-06	4.75407e-06	yes	down	1.44	1.17	1.09	3.59	5.47	5.08	1.23333	4.71333
ENSMUSG00000021276	Cinp	cyclin dependent kinase 2 interacting protein [Source:MGI Symbol;Acc:MGI:1914486]	2.02532	1.01815	6.96937e-13	5.71812e-12	yes	up	41.56	41.22	41.05	30.28	36.62	38.06	41.2767	34.9867
ENSMUSG00000021277	Traf3	TNF receptor-associated factor 3 [Source:MGI Symbol;Acc:MGI:108041]	0.393468	-1.34568	2.95444e-19	4.34339e-18	yes	down	2.65	2.6	2.11	9.77	13.06	12.49	2.45333	11.7733
ENSMUSG00000021279	Cdc42bpb	CDC42 binding protein kinase beta [Source:MGI Symbol;Acc:MGI:2136459]	0.485885	-1.04131	5.27298e-12	3.99713e-11	yes	down	3.37	4.22	4.04	10.82	16.82	11.1	3.87667	12.9133
ENSMUSG00000021280	Exoc3l4	exocyst complex component 3-like 4 [Source:MGI Symbol;Acc:MGI:1921363]	0.377026	-1.40727	6.29853e-09	3.49309e-08	yes	down	3.73	2.26	2.23	9.47	10.61	11.13	2.74	10.4033
ENSMUSG00000021281	Tnfaip2	tumor necrosis factor, alpha-induced protein 2 [Source:MGI Symbol;Acc:MGI:104960]	2.12804	1.08952	1.01954e-17	1.29951e-16	yes	up	115.73	104.43	116.81	103.65	93.98	101.91	112.323	99.8467
ENSMUSG00000021282	Eif5	eukaryotic translation initiation factor 5 [Source:MGI Symbol;Acc:MGI:95309]	2.65986	1.41135	4.48365e-24	9.73441e-23	yes	up	249.14	207.9	271.04	151.78	200.27	143.9	242.693	165.317
ENSMUSG00000021290	Atp5mj	ATP synthase membrane subunit j [Source:MGI Symbol;Acc:MGI:1917507]	2.39314	1.2589	1.1965e-18	1.66649e-17	yes	up	530.28	447.61	458.58	306.04	432.38	326.88	478.823	355.1
ENSMUSG00000021298	Gpr132	G protein-coupled receptor 132 [Source:MGI Symbol;Acc:MGI:1890220]	0.156335	-2.67729	9.18497e-38	6.35246e-36	yes	down	1.62	1.49	1.47	11.81	19.69	20.42	1.52667	17.3067
ENSMUSG00000021306	Gpr137b	G protein-coupled receptor 137B [Source:MGI Symbol;Acc:MGI:1891463]	0.404332	-1.30639	2.68257e-14	2.51699e-13	yes	down	3.71	3.15	3.14	10.55	14.56	19.69	3.33333	14.9333
ENSMUSG00000021319	Sfrp4	secreted frizzled-related protein 4 [Source:MGI Symbol;Acc:MGI:892010]	4.90586	2.29451	7.42207e-09	4.08468e-08	yes	up	2.56	1.89	2.57	0.5	0.98	0.33	2.34	0.603333
ENSMUSG00000021338	Carmil1	capping protein regulator and myosin 1 linker 1 [Source:MGI Symbol;Acc:MGI:1915982]	0.251528	-1.99121	8.65398e-17	1.0004e-15	yes	down	1.86	0.67	0.85	7.78	11.8	12.14	1.12667	10.5733
ENSMUSG00000021356	Irf4	interferon regulatory factor 4 [Source:MGI Symbol;Acc:MGI:1096873]	0.243137	-2.04016	3.00531e-25	7.26109e-24	yes	down	1.85	2.45	3.22	16.49	15.78	21.67	2.50667	17.98
ENSMUSG00000021360	Gcnt2	glucosaminyl (N-acetyl) transferase 2, I-branching enzyme [Source:MGI Symbol;Acc:MGI:1100870]	0.375839	-1.41182	6.29209e-11	4.26236e-10	yes	down	1.5	1.02	1.4	4.83	7.23	9.28	1.30667	7.11333
ENSMUSG00000021361	Tmem14c	transmembrane protein 14C [Source:MGI Symbol;Acc:MGI:1913404]	2.82334	1.4974	1.26185e-20	2.08335e-19	yes	up	503.9	494.35	457.95	332.44	258.11	301.26	485.4	297.27
ENSMUSG00000021365	Nedd9	neural precursor cell expressed, developmentally down-regulated gene 9 [Source:MGI Symbol;Acc:MGI:97302]	0.264913	-1.91641	3.27517e-37	2.15412e-35	yes	down	5.34	8.17	4.88	38.71	36.23	50.48	6.13	41.8067
ENSMUSG00000021377	Dek	DEK proto-oncogene (DNA binding) [Source:MGI Symbol;Acc:MGI:1926209]	3.37787	1.75612	1.33754e-05	4.93751e-05	yes	up	412.37	304.12	386.41	147.13	303.33	115.31	367.633	188.59
ENSMUSG00000021384	Susd3	sushi domain containing 3 [Source:MGI Symbol;Acc:MGI:1913579]	0.24302	-2.04085	3.51513e-11	2.44929e-10	yes	down	2.11	1.84	2.75	13.14	20.29	21.31	2.23333	18.2467
ENSMUSG00000021391	Cenpp	centromere protein P [Source:MGI Symbol;Acc:MGI:1913586]	4.14692	2.05204	1.10088e-19	1.67091e-18	yes	up	29.5	27.15	30.69	11.99	17.07	7.38	29.1133	12.1467
ENSMUSG00000021411	Pxdc1	PX domain containing 1 [Source:MGI Symbol;Acc:MGI:1914145]	0.227458	-2.13633	1.20167e-22	2.31213e-21	yes	down	2.62	3.35	4.33	16.75	25.5	30.56	3.43333	24.27
ENSMUSG00000021423	Ly86	lymphocyte antigen 86 [Source:MGI Symbol;Acc:MGI:1321404]	0.436772	-1.19505	4.49103e-13	3.74892e-12	yes	down	14.99	16.55	15.62	51.58	78.44	59.97	15.72	63.33
ENSMUSG00000021432	Slc35b3	solute carrier family 35, member B3 [Source:MGI Symbol;Acc:MGI:1913978]	0.477734	-1.06572	1.27229e-07	6.05487e-07	yes	down	4.69	4.57	4.27	11.34	15.75	16.35	4.51	14.48
ENSMUSG00000021451	Sema4d	sema domain, immunoglobulin domain (Ig), transmembrane domain (TM) and short cytoplasmic domain, (semaphorin) 4D [Source:MGI Symbol;Acc:MGI:109244]	0.331871	-1.59131	6.42924e-30	2.32307e-28	yes	down	9.88	9.18	8.45	46.57	45.67	53.96	9.17	48.7333
ENSMUSG00000021453	Gadd45g	growth arrest and DNA-damage-inducible 45 gamma [Source:MGI Symbol;Acc:MGI:1346325]	3.3564	1.74692	3.29904e-09	1.88313e-08	yes	up	6.74	6.03	5.69	2.97	2.82	3.86	6.15333	3.21667
ENSMUSG00000021457	Syk	spleen tyrosine kinase [Source:MGI Symbol;Acc:MGI:99515]	0.269899	-1.88951	3.56429e-48	6.07923e-46	yes	down	15.46	15.02	15.06	86.3	92.19	120.21	15.18	99.5667
ENSMUSG00000021485	Mxd3	Max dimerization protein 3 [Source:MGI Symbol;Acc:MGI:104987]	2.7137	1.44026	1.2548e-16	1.43129e-15	yes	up	29.18	29.36	35.2	20.95	20.55	16.96	31.2467	19.4867
ENSMUSG00000021504	B4galt7	xylosylprotein beta1,4-galactosyltransferase, polypeptide 7 (galactosyltransferase I) [Source:MGI Symbol;Acc:MGI:2384987]	0.49541	-1.01331	0.000103622	0.000336586	yes	down	1.76	1.49	2.11	5.27	6.15	8.08	1.78667	6.5
ENSMUSG00000021520	Uqcrb	ubiquinol-cytochrome c reductase binding protein [Source:MGI Symbol;Acc:MGI:1914780]	2.38621	1.25472	1.45181e-13	1.26107e-12	yes	up	252.39	211.71	230.15	141.39	234.31	140.03	231.417	171.91
ENSMUSG00000021537	Cetn3	centrin 3 [Source:MGI Symbol;Acc:MGI:1097706]	2.20388	1.14005	6.13793e-09	3.40684e-08	yes	up	81.7	56.95	77.67	44.36	80.38	43.29	72.1067	56.01
ENSMUSG00000021565	Slc6a19	solute carrier family 6 (neurotransmitter transporter), member 19 [Source:MGI Symbol;Acc:MGI:1921588]	0.141557	-2.82054	7.12744e-06	2.72557e-05	yes	down	0.04	0.07	0.07	0.7	0.63	0.92	0.06	0.75
ENSMUSG00000021567	Nkd2	naked cuticle 2 [Source:MGI Symbol;Acc:MGI:1919543]	0.291109	-1.78037	5.12311e-05	0.000174257	yes	down	0.2	0.16	0.23	0.71	1.32	1.36	0.196667	1.13
ENSMUSG00000021569	Trip13	thyroid hormone receptor interactor 13 [Source:MGI Symbol;Acc:MGI:1916966]	2.43064	1.28134	5.20222e-12	3.94796e-11	yes	up	10.77	10.05	12.52	8.94	9.01	8.02	11.1133	8.65667
ENSMUSG00000021585	Cast	calpastatin [Source:MGI Symbol;Acc:MGI:1098236]	2.22796	1.15572	3.67345e-18	4.88968e-17	yes	up	59.77	52.18	58.83	43.09	61.48	43.84	56.9267	49.47
ENSMUSG00000021597	Slf1	SMC5-SMC6 complex localization factor 1 [Source:MGI Symbol;Acc:MGI:2145448]	2.47953	1.31006	1.18206e-08	6.35083e-08	yes	up	9.43	6.62	8.27	5.05	9.62	4.46	8.10667	6.37667
ENSMUSG00000021606	Ndufs6	NADH:ubiquinone oxidoreductase core subunit S6 [Source:MGI Symbol;Acc:MGI:107932]	2.15743	1.10932	6.96323e-11	4.69729e-10	yes	up	117.39	102.06	99.33	91	82.75	82.45	106.26	85.4
ENSMUSG00000021624	Cd180	CD180 antigen [Source:MGI Symbol;Acc:MGI:1194924]	0.22555	-2.14848	1.8222e-53	4.12064e-51	yes	down	5.5	5.76	7.24	42.52	50.68	53.7	6.16667	48.9667
ENSMUSG00000021636	Marveld2	MARVEL (membrane-associating) domain containing 2 [Source:MGI Symbol;Acc:MGI:2446166]	0.265851	-1.91131	3.33443e-06	1.32783e-05	yes	down	0.35	0.69	0.16	1.79	2.84	2.67	0.4	2.43333
ENSMUSG00000021640	Naip1	NLR family, apoptosis inhibitory protein 1 [Source:MGI Symbol;Acc:MGI:1298223]	0.186341	-2.42398	8.44046e-10	5.09669e-09	yes	down	0.13	0.17	0.1	1.02	1.27	1.46	0.133333	1.25
ENSMUSG00000021678	F2rl1	coagulation factor II (thrombin) receptor-like 1 [Source:MGI Symbol;Acc:MGI:101910]	0.248985	-2.00587	9.81077e-11	6.53164e-10	yes	down	0.46	0.51	0.62	3.51	3.27	4.33	0.53	3.70333
ENSMUSG00000021693	Kif2a	kinesin family member 2A [Source:MGI Symbol;Acc:MGI:108390]	2.28689	1.19339	1.62201e-16	1.82985e-15	yes	up	45.11	34.4	42.89	30.37	31.81	27.75	40.8	29.9767
ENSMUSG00000021697	Depdc1b	DEP domain containing 1B [Source:MGI Symbol;Acc:MGI:2145425]	2.74835	1.45856	2.52219e-21	4.4256e-20	yes	up	29.27	29.16	26.28	18.67	17.81	16.5	28.2367	17.66
ENSMUSG00000021704	Mtx3	metaxin 3 [Source:MGI Symbol;Acc:MGI:2686040]	0.45188	-1.14599	6.26448e-07	2.74264e-06	yes	down	1.26	0.94	1.48	2.92	6.27	4.53	1.22667	4.57333
ENSMUSG00000021707	Dhfr	dihydrofolate reductase [Source:MGI Symbol;Acc:MGI:94890]	3.8514	1.94538	2.29199e-36	1.37697e-34	yes	up	16	13.09	15.95	6.54	8.02	5.72	15.0133	6.76
ENSMUSG00000021708	Rasgrf2	RAS protein-specific guanine nucleotide-releasing factor 2 [Source:MGI Symbol;Acc:MGI:109137]	0.373215	-1.42192	0.0002286	0.000702414	yes	down	0.14	0.11	0.13	0.61	0.55	0.6	0.126667	0.586667
ENSMUSG00000021712	Trim23	tripartite motif-containing 23 [Source:MGI Symbol;Acc:MGI:1933161]	2.33931	1.22608	1.88697e-10	1.22113e-09	yes	up	12.02	9.54	13.44	6.92	12.13	7.14	11.6667	8.73
ENSMUSG00000021713	Ppwd1	peptidylprolyl isomerase domain and WD repeat containing 1 [Source:MGI Symbol;Acc:MGI:2443069]	2.44239	1.28829	1.03351e-10	6.86259e-10	yes	up	14.71	13.43	18.59	8.86	15.54	9.04	15.5767	11.1467
ENSMUSG00000021714	Cenpk	centromere protein K [Source:MGI Symbol;Acc:MGI:1926210]	4.52134	2.17675	2.96815e-07	1.34968e-06	yes	up	103.92	89.98	134.62	34.58	85.39	21.35	109.507	47.1067
ENSMUSG00000021725	Parp8	poly (ADP-ribose) polymerase family, member 8 [Source:MGI Symbol;Acc:MGI:1098713]	0.308314	-1.69753	7.24587e-21	1.22136e-19	yes	down	2.2	2.23	1.93	10.09	12.42	13.67	2.12	12.06
ENSMUSG00000021728	Emb	embigin [Source:MGI Symbol;Acc:MGI:95321]	0.381012	-1.39209	3.02398e-16	3.32936e-15	yes	down	3.42	3.61	2.93	13.74	16.97	17.11	3.32	15.94
ENSMUSG00000021737	Psmd6	proteasome (prosome, macropain) 26S subunit, non-ATPase, 6 [Source:MGI Symbol;Acc:MGI:1913663]	2.32753	1.2188	1.81092e-17	2.25675e-16	yes	up	80.1	69.03	77.62	54.31	71.7	52.04	75.5833	59.35
ENSMUSG00000021792	Prxl2a	peroxiredoxin like 2A [Source:MGI Symbol;Acc:MGI:1917814]	5.38853	2.42989	2.86805e-61	1.0891e-58	yes	up	448.27	373.94	481.6	131.76	149.25	112.26	434.603	131.09
ENSMUSG00000021811	Dnajc9	DnaJ heat shock protein family (Hsp40) member C9 [Source:MGI Symbol;Acc:MGI:1915326]	2.42049	1.2753	9.46427e-25	2.18689e-23	yes	up	130.04	123.7	136.63	90.29	104.66	90.13	130.123	95.0267
ENSMUSG00000021815	Mss51	MSS51 mitochondrial translational activator [Source:MGI Symbol;Acc:MGI:1922093]	2.6042	1.38084	1.8534e-05	6.70168e-05	yes	up	2.8	1.92	2.39	1.3	2	1.48	2.37	1.59333
ENSMUSG00000021822	Plau	plasminogen activator, urokinase [Source:MGI Symbol;Acc:MGI:97611]	0.359357	-1.47651	6.62133e-06	2.54266e-05	yes	down	0.75	0.95	1.18	3.83	3.35	6.88	0.96	4.68667
ENSMUSG00000021830	Txndc16	thioredoxin domain containing 16 [Source:MGI Symbol;Acc:MGI:1917811]	0.393967	-1.34385	3.5499e-17	4.26284e-16	yes	down	3.68	2.68	3.77	11.71	19.27	17.59	3.37667	16.19
ENSMUSG00000021832	Psmc6	proteasome (prosome, macropain) 26S subunit, ATPase, 6 [Source:MGI Symbol;Acc:MGI:1914339]	3.7452	1.90504	8.07383e-20	1.24326e-18	yes	up	98.8	72.09	102.31	38.11	70.9	31.09	91.0667	46.7
ENSMUSG00000021835	Bmp4	bone morphogenetic protein 4 [Source:MGI Symbol;Acc:MGI:88180]	0.379795	-1.39671	8.24579e-05	0.000272102	yes	down	0.47	2.86	1.08	8.23	3.44	7.36	1.47	6.34333
ENSMUSG00000021871	Gm49342	predicted gene, 49342 [Source:MGI Symbol;Acc:MGI:6121535]	2.47226	1.30583	4.27716e-20	6.72517e-19	yes	up	448.71	454.67	474.48	342.24	311.05	314.93	459.287	322.74
ENSMUSG00000021880	Rnase6	ribonuclease, RNase A family, 6 [Source:MGI Symbol;Acc:MGI:1925666]	0.205806	-2.28064	6.7008e-54	1.58659e-51	yes	down	8.52	8.91	9.57	60.8	75.7	69.82	9	68.7733
ENSMUSG00000021890	Eaf1	ELL associated factor 1 [Source:MGI Symbol;Acc:MGI:1921677]	2.35535	1.23594	2.20697e-20	3.5534e-19	yes	up	27.74	29.5	28.01	21.81	21.22	24.03	28.4167	22.3533
ENSMUSG00000021892	Sh3bp5	SH3-domain binding protein 5 (BTK-associated) [Source:MGI Symbol;Acc:MGI:1344391]	0.352195	-1.50555	1.01625e-27	2.9815e-26	yes	down	9.95	8.68	9.33	39.53	44.86	55.78	9.32	46.7233
ENSMUSG00000021895	Arhgef3	Rho guanine nucleotide exchange factor (GEF) 3 [Source:MGI Symbol;Acc:MGI:1918954]	0.226152	-2.14464	6.79446e-47	1.00548e-44	yes	down	4.14	4.24	3.56	26.17	31.15	35.61	3.98	30.9767
ENSMUSG00000021903	Galnt15	polypeptide N-acetylgalactosaminyltransferase 15 [Source:MGI Symbol;Acc:MGI:1926004]	0.299307	-1.7403	5.19856e-06	2.02098e-05	yes	down	0.18	0.2	0.12	0.82	1.12	0.91	0.166667	0.95
ENSMUSG00000021906	Oxnad1	oxidoreductase NAD-binding domain containing 1 [Source:MGI Symbol;Acc:MGI:1916953]	2.05693	1.04049	9.70079e-10	5.81239e-09	yes	up	11.15	14.36	15.49	10.19	14.23	13.89	13.6667	12.77
ENSMUSG00000021929	Kpna3	karyopherin subunit alpha 3 [Source:MGI Symbol;Acc:MGI:1100863]	2.5686	1.36098	2.83753e-16	3.13265e-15	yes	up	30.29	24.06	28.25	17.66	23.56	14.96	27.5333	18.7267
ENSMUSG00000021932	Rnaseh2b	ribonuclease H2, subunit B [Source:MGI Symbol;Acc:MGI:1914403]	2.90401	1.53805	1.08464e-24	2.4891e-23	yes	up	52.41	44.63	51.49	27.31	35.63	25.34	49.51	29.4267
ENSMUSG00000021948	Prkcd	protein kinase C, delta [Source:MGI Symbol;Acc:MGI:97598]	0.307302	-1.70227	2.25224e-37	1.50094e-35	yes	down	11.64	10.82	12.92	57.37	98.48	90.58	11.7933	82.1433
ENSMUSG00000021965	Ska3	spindle and kinetochore associated complex subunit 3 [Source:MGI Symbol;Acc:MGI:3041235]	2.68759	1.42631	1.14522e-22	2.20984e-21	yes	up	20.66	19.85	21.21	12.67	15.66	12.39	20.5733	13.5733
ENSMUSG00000021967	Mrpl57	mitochondrial ribosomal protein L57 [Source:MGI Symbol;Acc:MGI:1915090]	2.02952	1.02114	1.4243e-08	7.58946e-08	yes	up	32.63	29.59	33.36	24.33	22.39	24.69	31.86	23.8033
ENSMUSG00000021969	Zdhhc20	zinc finger, DHHC domain containing 20 [Source:MGI Symbol;Acc:MGI:1923215]	0.491073	-1.02599	7.62809e-09	4.19347e-08	yes	down	5.7	3.84	3.98	12.05	18.66	13.02	4.50667	14.5767
ENSMUSG00000021983	Atp8a2	ATPase, aminophospholipid transporter-like, class I, type 8A, member 2 [Source:MGI Symbol;Acc:MGI:1354710]	0.174382	-2.51968	0.000132895	0.000424748	yes	down	0.09	0.02	0.01	0.11	0.26	0.31	0.04	0.226667
ENSMUSG00000021996	Esd	esterase D/formylglutathione hydrolase [Source:MGI Symbol;Acc:MGI:95421]	2.0433	1.0309	5.55041e-16	5.99289e-15	yes	up	171.02	158.03	134.02	130.38	141.63	151.61	154.357	141.207
ENSMUSG00000021998	Lcp1	lymphocyte cytosolic protein 1 [Source:MGI Symbol;Acc:MGI:104808]	0.3644	-1.4564	1.95461e-32	8.66488e-31	yes	down	65.71	64.97	63.54	268.11	283.06	335.72	64.74	295.63
ENSMUSG00000022014	Epsti1	epithelial stromal interaction 1 (breast) [Source:MGI Symbol;Acc:MGI:1915168]	0.337252	-1.5681	2.09591e-25	5.13793e-24	yes	down	9.31	10.9	9.02	46.74	52.64	54.46	9.74333	51.28
ENSMUSG00000022018	Rgcc	regulator of cell cycle [Source:MGI Symbol;Acc:MGI:1913464]	3.5304	1.81983	6.09793e-28	1.82629e-26	yes	up	72.99	60.79	65.37	35.51	31.14	30.88	66.3833	32.51
ENSMUSG00000022020	Naa16	N(alpha)-acetyltransferase 16, NatA auxiliary subunit [Source:MGI Symbol;Acc:MGI:1914147]	2.28232	1.1905	3.39638e-16	3.72307e-15	yes	up	23.93	22.1	23.72	16.47	16.68	14.2	23.25	15.7833
ENSMUSG00000022021	Diaph3	diaphanous related formin 3 [Source:MGI Symbol;Acc:MGI:1927222]	4.17029	2.06015	5.67756e-38	4.00935e-36	yes	up	40.94	41.34	50.19	19.33	19.55	17.11	44.1567	18.6633
ENSMUSG00000022026	Olfm4	olfactomedin 4 [Source:MGI Symbol;Acc:MGI:2685142]	2.86956	1.52083	1.38518e-06	5.78863e-06	yes	up	2.16	1.67	1.63	1.25	1.09	0.84	1.82	1.06
ENSMUSG00000022033	Pbk	PDZ binding kinase [Source:MGI Symbol;Acc:MGI:1289156]	3.31196	1.72768	3.34394e-32	1.45043e-30	yes	up	74.81	71.1	69.65	40.83	41.27	33.82	71.8533	38.64
ENSMUSG00000022034	Esco2	establishment of sister chromatid cohesion N-acetyltransferase 2 [Source:MGI Symbol;Acc:MGI:1919238]	4.65428	2.21856	1.43029e-07	6.74938e-07	yes	up	52.42	35.72	53.08	15.1	29.72	12.29	47.0733	19.0367
ENSMUSG00000022035	Ccdc25	coiled-coil domain containing 25 [Source:MGI Symbol;Acc:MGI:1914429]	2.39088	1.25754	1.33148e-11	9.7092e-11	yes	up	19.37	17.34	21.7	11.18	19.59	11.44	19.47	14.07
ENSMUSG00000022037	Clu	clusterin [Source:MGI Symbol;Acc:MGI:88423]	0.259819	-1.94442	1.32304e-34	7.10065e-33	yes	down	62.07	71.98	60.42	389.09	364.43	538.69	64.8233	430.737
ENSMUSG00000022043	Trim35	tripartite motif-containing 35 [Source:MGI Symbol;Acc:MGI:1914104]	0.388816	-1.36284	1.69506e-21	3.01102e-20	yes	down	5.51	5.16	4.93	21.96	23.19	26.9	5.2	24.0167
ENSMUSG00000022048	Dpysl2	dihydropyrimidinase-like 2 [Source:MGI Symbol;Acc:MGI:1349763]	0.426688	-1.22875	1.11069e-10	7.34593e-10	yes	down	1.5	1.25	1.4	4.57	6.72	5.78	1.38333	5.69
ENSMUSG00000022051	Bnip3l	BCL2/adenovirus E1B interacting protein 3-like [Source:MGI Symbol;Acc:MGI:1332659]	2.71412	1.44049	2.15295e-26	5.64932e-25	yes	up	411.02	374.16	399.62	248.44	293.31	225.3	394.933	255.683
ENSMUSG00000022070	Bora	bora, aurora kinase A activator [Source:MGI Symbol;Acc:MGI:1924994]	2.31444	1.21066	6.02122e-15	5.98435e-14	yes	up	16.47	15.48	19.99	11.11	13.8	11.34	17.3133	12.0833
ENSMUSG00000022075	Rhobtb2	Rho-related BTB domain containing 2 [Source:MGI Symbol;Acc:MGI:2180557]	0.393969	-1.34385	8.9222e-15	8.68318e-14	yes	down	2.25	2.3	2.03	8.66	8.68	11.79	2.19333	9.71
ENSMUSG00000022090	Pdlim2	PDZ and LIM domain 2 [Source:MGI Symbol;Acc:MGI:2384850]	0.330574	-1.59695	3.88242e-14	3.58758e-13	yes	down	5.1	4.92	5.27	29.3	24.63	33.92	5.09667	29.2833
ENSMUSG00000022091	Sorbs3	sorbin and SH3 domain containing 3 [Source:MGI Symbol;Acc:MGI:700013]	0.483183	-1.04936	5.74743e-07	2.52883e-06	yes	down	1.89	1.76	1.93	5.74	6.26	8.26	1.86	6.75333
ENSMUSG00000022092	Ppp3cc	protein phosphatase 3, catalytic subunit, gamma isoform [Source:MGI Symbol;Acc:MGI:107162]	0.256953	-1.96042	2.7117e-22	5.10053e-21	yes	down	2.14	2.12	3.03	13.09	17.59	18.77	2.43	16.4833
ENSMUSG00000022099	Dmtn	dematin actin binding protein [Source:MGI Symbol;Acc:MGI:99670]	3.35021	1.74425	2.08295e-36	1.25513e-34	yes	up	196.06	190.44	226.23	118.74	110.74	105.41	204.243	111.63
ENSMUSG00000022100	Xpo7	exportin 7 [Source:MGI Symbol;Acc:MGI:1929705]	2.61762	1.38825	2.93151e-25	7.09982e-24	yes	up	253.83	230.72	305.07	180.14	176.17	171.56	263.207	175.957
ENSMUSG00000022105	Rb1	RB transcriptional corepressor 1 [Source:MGI Symbol;Acc:MGI:97874]	2.97977	1.5752	4.76666e-27	1.32688e-25	yes	up	77.04	65.32	83.27	43.73	52.97	40.98	75.21	45.8933
ENSMUSG00000022141	Nipbl	NIPBL cohesin loading factor [Source:MGI Symbol;Acc:MGI:1913976]	2.03663	1.02618	2.24285e-07	1.03484e-06	yes	up	15.65	11.15	15.85	11.84	16.04	8.32	14.2167	12.0667
ENSMUSG00000022197	Pdzd2	PDZ domain containing 2 [Source:MGI Symbol;Acc:MGI:1922394]	0.328087	-1.60785	1.13403e-09	6.74851e-09	yes	down	0.29	0.24	0.35	1.18	1.18	1.52	0.293333	1.29333
ENSMUSG00000022210	Dhrs4	dehydrogenase/reductase (SDR family) member 4 [Source:MGI Symbol;Acc:MGI:90169]	2.04371	1.03119	3.99025e-11	2.76066e-10	yes	up	38.89	43.95	41.59	35.68	33.51	38.51	41.4767	35.9
ENSMUSG00000022228	Zscan26	zinc finger and SCAN domain containing 26 [Source:MGI Symbol;Acc:MGI:3531417]	0.394684	-1.34123	3.20584e-10	2.02832e-09	yes	down	4.17	2.71	3.61	9.42	22.07	16.41	3.49667	15.9667
ENSMUSG00000022231	Sema5a	sema domain, seven thrombospondin repeats (type 1 and type 1-like), transmembrane domain (TM) and short cytoplasmic domain, (semaphorin) 5A [Source:MGI Symbol;Acc:MGI:107556]	0.284811	-1.81192	4.75939e-28	1.43609e-26	yes	down	0.87	0.75	0.75	4.49	4.66	5.49	0.79	4.88
ENSMUSG00000022237	Ankrd33b	ankyrin repeat domain 33B [Source:MGI Symbol;Acc:MGI:1917904]	0.45603	-1.1328	0.000109453	0.000354042	yes	down	0.36	0.5	0.54	1.45	1.41	2.01	0.466667	1.62333
ENSMUSG00000022241	Tars	threonyl-tRNA synthetase [Source:MGI Symbol;Acc:MGI:106314]	2.45969	1.29847	9.19161e-24	1.95757e-22	yes	up	27.64	22.02	29.55	17.65	22.39	21.94	26.4033	20.66
ENSMUSG00000022253	Nadk2	NAD kinase 2, mitochondrial [Source:MGI Symbol;Acc:MGI:1915896]	2.99842	1.5842	3.94779e-32	1.6941e-30	yes	up	94.79	77.71	86.03	49.31	55.11	48.04	86.1767	50.82
ENSMUSG00000022263	Trio	triple functional domain (PTPRF interacting) [Source:MGI Symbol;Acc:MGI:1927230]	0.37663	-1.40878	3.73436e-17	4.47634e-16	yes	down	3.1	2.32	2.36	12.37	22.21	24.66	2.59333	19.7467
ENSMUSG00000022270	Retreg1	reticulophagy regulator 1 [Source:MGI Symbol;Acc:MGI:1913520]	0.25146	-1.9916	4.01289e-37	2.61371e-35	yes	down	3.22	2.5	2.84	17.5	20.68	20.42	2.85333	19.5333
ENSMUSG00000022280	Rnf19a	ring finger protein 19A [Source:MGI Symbol;Acc:MGI:1353623]	2.18452	1.12732	9.31108e-20	1.42397e-18	yes	up	32.66	28.68	31.48	23.13	27.63	23.4	30.94	24.72
ENSMUSG00000022314	Rad21	RAD21 cohesin complex component [Source:MGI Symbol;Acc:MGI:108016]	2.39639	1.26086	1.6573e-23	3.43864e-22	yes	up	194.87	176.48	174.81	133.28	132.54	129.27	182.053	131.697
ENSMUSG00000022322	Shcbp1	Shc SH2-domain binding protein 1 [Source:MGI Symbol;Acc:MGI:1338802]	3.89556	1.96183	2.0994e-20	3.39651e-19	yes	up	30.57	23.66	29.89	9.91	18.75	9.02	28.04	12.56
ENSMUSG00000022323	Rida	reactive intermediate imine deaminase A homolog [Source:MGI Symbol;Acc:MGI:1095401]	2.12135	1.08498	2.05689e-07	9.5319e-07	yes	up	19.67	17.18	18.23	11.19	20.31	12.68	18.36	14.7267
ENSMUSG00000022329	Stk3	serine/threonine kinase 3 [Source:MGI Symbol;Acc:MGI:1928487]	2.71327	1.44003	7.02845e-11	4.73885e-10	yes	up	11.35	8.75	9.23	5.45	8.81	4.5	9.77667	6.25333
ENSMUSG00000022338	Eny2	ENY2 transcription and export complex 2 subunit [Source:MGI Symbol;Acc:MGI:1919286]	2.28122	1.18981	4.55854e-14	4.17593e-13	yes	up	135.27	129.53	131.31	73.9	103.57	69.09	132.037	82.1867
ENSMUSG00000022354	Ndufb9	NADH:ubiquinone oxidoreductase subunit B9 [Source:MGI Symbol;Acc:MGI:1913468]	2.47757	1.30893	1.41021e-18	1.94796e-17	yes	up	202.91	203.85	193.76	145.57	129.28	147.71	200.173	140.853
ENSMUSG00000022358	Fbxo32	F-box protein 32 [Source:MGI Symbol;Acc:MGI:1914981]	0.272075	-1.87792	3.42796e-16	3.75564e-15	yes	down	0.49	0.49	0.37	2.38	2.87	3.48	0.45	2.91
ENSMUSG00000022360	Atad2	ATPase family, AAA domain containing 2 [Source:MGI Symbol;Acc:MGI:1917722]	3.42098	1.77441	1.94226e-28	6.09827e-27	yes	up	76.01	58.99	77.21	34.3	50.89	31.46	70.7367	38.8833
ENSMUSG00000022364	Tbc1d31	TBC1 domain family, member 31 [Source:MGI Symbol;Acc:MGI:2684931]	3.41478	1.77179	3.13142e-28	9.57796e-27	yes	up	19.65	18.74	27.87	10.51	11.47	11.68	22.0867	11.22
ENSMUSG00000022369	Mtbp	Mdm2, transformed 3T3 cell double minute p53 binding protein [Source:MGI Symbol;Acc:MGI:2146005]	2.72811	1.4479	2.78327e-18	3.75443e-17	yes	up	15.32	14.6	21.58	10.02	16.92	8.82	17.1667	11.92
ENSMUSG00000022370	Mrpl13	mitochondrial ribosomal protein L13 [Source:MGI Symbol;Acc:MGI:2137218]	2.15547	1.108	5.00736e-14	4.56629e-13	yes	up	41.13	36.37	43.69	30.7	32.23	31.12	40.3967	31.35
ENSMUSG00000022372	Sla	src-like adaptor [Source:MGI Symbol;Acc:MGI:104295]	0.459009	-1.12341	1.20958e-18	1.68238e-17	yes	down	15.05	15.03	14.26	48.07	56.47	61.34	14.78	55.2933
ENSMUSG00000022385	Gtse1	G two S phase expressed protein 1 [Source:MGI Symbol;Acc:MGI:1352755]	2.92764	1.54974	2.50257e-24	5.5777e-23	yes	up	26.44	22.59	26.1	15.43	13.27	15.75	25.0433	14.8167
ENSMUSG00000022391	Rangap1	RAN GTPase activating protein 1 [Source:MGI Symbol;Acc:MGI:103071]	2.41382	1.27132	5.2723e-19	7.59015e-18	yes	up	99.2	95.47	98.38	74.76	63.12	73.05	97.6833	70.31
ENSMUSG00000022415	Syngr1	synaptogyrin 1 [Source:MGI Symbol;Acc:MGI:1328323]	3.16205	1.66086	9.25604e-18	1.18805e-16	yes	up	14.86	15.42	16.24	6.71	7.41	6.64	15.5067	6.92
ENSMUSG00000022416	Cacna1i	calcium channel, voltage-dependent, alpha 1I subunit [Source:MGI Symbol;Acc:MGI:2178051]	0.145359	-2.78231	1.44265e-41	1.3442e-39	yes	down	0.35	0.27	0.44	3.87	5.24	5.16	0.353333	4.75667
ENSMUSG00000022422	Dscc1	DNA replication and sister chromatid cohesion 1 [Source:MGI Symbol;Acc:MGI:1919357]	2.77129	1.47056	3.85058e-16	4.20037e-15	yes	up	15.24	12.46	15.61	7.43	9.6	9.13	14.4367	8.72
ENSMUSG00000022425	Enpp2	ectonucleotide pyrophosphatase/phosphodiesterase 2 [Source:MGI Symbol;Acc:MGI:1321390]	0.368992	-1.43834	6.91575e-17	8.07346e-16	yes	down	5.93	4.84	8.24	24.89	30.95	35.21	6.33667	30.35
ENSMUSG00000022426	Josd1	Josephin domain containing 1 [Source:MGI Symbol;Acc:MGI:1921408]	2.22621	1.15459	1.20204e-12	9.62687e-12	yes	up	32.75	32.11	31.51	27.39	20.79	26.54	32.1233	24.9067
ENSMUSG00000022433	Csnk1e	casein kinase 1, epsilon [Source:MGI Symbol;Acc:MGI:1351660]	0.379853	-1.39649	1.21016e-14	1.1659e-13	yes	down	3.66	2.7	2.95	11.57	15.13	17.77	3.10333	14.8233
ENSMUSG00000022439	Parvg	parvin, gamma [Source:MGI Symbol;Acc:MGI:2158329]	0.493553	-1.01872	1.20629e-11	8.83469e-11	yes	down	20.54	21.58	17.11	64.62	59.75	73.67	19.7433	66.0133
ENSMUSG00000022452	Smdt1	single-pass membrane protein with aspartate rich tail 1 [Source:MGI Symbol;Acc:MGI:1916279]	2.3066	1.20577	6.52377e-14	5.85626e-13	yes	up	126.42	125.25	126.23	98.74	81.6	97.98	125.967	92.7733
ENSMUSG00000022468	Endou	endonuclease, polyU-specific [Source:MGI Symbol;Acc:MGI:97746]	0.375047	-1.41486	7.62881e-05	0.000252861	yes	down	0.42	0.73	0.94	2.36	3.41	4.42	0.696667	3.39667
ENSMUSG00000022469	Rapgef3	Rap guanine nucleotide exchange factor (GEF) 3 [Source:MGI Symbol;Acc:MGI:2441741]	0.347719	-1.524	1.65356e-08	8.73936e-08	yes	down	2.43	1.64	1.61	4.91	4.97	5.92	1.89333	5.26667
ENSMUSG00000022471	Xrcc6	X-ray repair complementing defective repair in Chinese hamster cells 6 [Source:MGI Symbol;Acc:MGI:95606]	2.04186	1.02988	1.35853e-13	1.1826e-12	yes	up	57.8	47.11	51.19	37.74	45.92	43.11	52.0333	42.2567
ENSMUSG00000022474	Pmm1	phosphomannomutase 1 [Source:MGI Symbol;Acc:MGI:1353418]	2.31024	1.20804	7.05244e-14	6.30553e-13	yes	up	25.24	25.13	28.66	20.08	21.22	19.66	26.3433	20.32
ENSMUSG00000022475	Hdac7	histone deacetylase 7 [Source:MGI Symbol;Acc:MGI:1891835]	0.431613	-1.21219	7.10408e-15	6.99004e-14	yes	down	7.08	7.87	5.81	24.76	32.04	34.31	6.92	30.37
ENSMUSG00000022488	Nckap1l	NCK associated protein 1 like [Source:MGI Symbol;Acc:MGI:1926063]	0.424837	-1.23502	1.63724e-20	2.67895e-19	yes	down	18.11	17.34	15.7	61.98	66.5	82.36	17.05	70.28
ENSMUSG00000022489	Pde1b	phosphodiesterase 1B, Ca2+-calmodulin dependent [Source:MGI Symbol;Acc:MGI:97523]	0.164228	-2.60622	5.30298e-31	2.06837e-29	yes	down	0.96	0.67	1.05	7.34	11.91	11.53	0.893333	10.26
ENSMUSG00000022504	Ciita	class II transactivator [Source:MGI Symbol;Acc:MGI:108445]	0.167451	-2.57819	2.33924e-65	1.09487e-62	yes	down	3.08	3.27	3.06	27.44	31.9	40.8	3.13667	33.38
ENSMUSG00000022507	Hapstr1	HUWE1 associated protein modifying stress responses [Source:MGI Symbol;Acc:MGI:1916303]	2.3141	1.21045	1.47041e-25	3.64003e-24	yes	up	36.31	32.63	39.66	27.05	32.9	32.82	36.2	30.9233
ENSMUSG00000022508	Bcl6	B cell leukemia/lymphoma 6 [Source:MGI Symbol;Acc:MGI:107187]	0.466901	-1.09881	7.02012e-13	5.75507e-12	yes	down	3.85	3.86	3.99	13.02	14.15	16.55	3.9	14.5733
ENSMUSG00000022517	Mgrn1	mahogunin, ring finger 1 [Source:MGI Symbol;Acc:MGI:2447670]	0.399591	-1.3234	2.4445e-16	2.71362e-15	yes	down	6.84	6.88	6.08	25.93	27.05	34.45	6.6	29.1433
ENSMUSG00000022528	Hes1	hes family bHLH transcription factor 1 [Source:MGI Symbol;Acc:MGI:104853]	0.392157	-1.3505	5.64862e-10	3.47233e-09	yes	down	3.28	3.62	2.85	13.19	15.68	14.17	3.25	14.3467
ENSMUSG00000022533	Atp13a3	ATPase type 13A3 [Source:MGI Symbol;Acc:MGI:2685387]	2.18741	1.12923	2.78792e-18	3.75819e-17	yes	up	33.78	25.76	29.32	23.97	25.24	21.99	29.62	23.7333
ENSMUSG00000022534	Mefv	Mediterranean fever [Source:MGI Symbol;Acc:MGI:1859396]	0.264419	-1.9191	4.12902e-14	3.80497e-13	yes	down	0.96	0.7	0.71	4.65	6.15	5.02	0.79	5.27333
ENSMUSG00000022540	Rogdi	rogdi homolog [Source:MGI Symbol;Acc:MGI:1913299]	0.247316	-2.01557	2.24491e-25	5.49648e-24	yes	down	4.27	5.16	4.81	24.97	44.5	38.36	4.74667	35.9433
ENSMUSG00000022551	Cyc1	cytochrome c-1 [Source:MGI Symbol;Acc:MGI:1913695]	2.05725	1.04072	4.39533e-11	3.02636e-10	yes	up	76.88	87.04	79.66	71.2	58.89	72.95	81.1933	67.68
ENSMUSG00000022564	Grina	glutamate receptor, ionotropic, N-methyl D-aspartate-associated protein 1 (glutamate binding) [Source:MGI Symbol;Acc:MGI:1913418]	2.4823	1.31168	1.01941e-26	2.76505e-25	yes	up	233.71	234.76	235.05	163.91	184.16	164.88	234.507	170.983
ENSMUSG00000022565	Plec	plectin [Source:MGI Symbol;Acc:MGI:1277961]	0.304617	-1.71493	2.15089e-34	1.13776e-32	yes	down	1.56	1.56	1.52	6.31	8.69	9.24	1.54667	8.08
ENSMUSG00000022574	Naprt	nicotinate phosphoribosyltransferase [Source:MGI Symbol;Acc:MGI:2442664]	2.25656	1.17413	1.84455e-08	9.71053e-08	yes	up	8.85	8.02	9.33	8.03	6.83	8.26	8.73333	7.70667
ENSMUSG00000022575	Gsdmd	gasdermin D [Source:MGI Symbol;Acc:MGI:1916396]	0.394149	-1.34319	6.90733e-15	6.80788e-14	yes	down	6.84	5.57	5.03	28.91	53.31	48.2	5.81333	43.4733
ENSMUSG00000022579	Gpihbp1	GPI-anchored HDL-binding protein 1 [Source:MGI Symbol;Acc:MGI:1915703]	0.416524	-1.26353	4.81322e-06	1.87807e-05	yes	down	3.19	4.09	4.49	15.97	17.23	18.09	3.92333	17.0967
ENSMUSG00000022587	Ly6e	lymphocyte antigen 6 complex, locus E [Source:MGI Symbol;Acc:MGI:106651]	0.482044	-1.05276	2.68466e-14	2.51777e-13	yes	down	202.52	209.38	199.03	736.88	686.9	853.66	203.643	759.147
ENSMUSG00000022594	Lynx1	Ly6/neurotoxin 1 [Source:MGI Symbol;Acc:MGI:1345180]	0.212604	-2.23376	1.44584e-27	4.1869e-26	yes	down	1.04	1.54	1.76	9.2	10.64	13.45	1.44667	11.0967
ENSMUSG00000022635	Zcrb1	zinc finger CCHC-type and RNA binding motif 1 [Source:MGI Symbol;Acc:MGI:1914447]	2.14763	1.10275	5.22252e-13	4.33258e-12	yes	up	63.14	60.41	65.41	41.82	69.38	51.96	62.9867	54.3867
ENSMUSG00000022636	Alcam	activated leukocyte cell adhesion molecule [Source:MGI Symbol;Acc:MGI:1313266]	0.375406	-1.41348	5.57287e-12	4.21494e-11	yes	down	2.16	1.16	0.86	5.57	4.94	4.63	1.39333	5.04667
ENSMUSG00000022637	Cblb	Casitas B-lineage lymphoma b [Source:MGI Symbol;Acc:MGI:2146430]	0.454454	-1.13779	2.15613e-17	2.66386e-16	yes	down	4.15	3.41	3.78	12.38	14.27	16.08	3.78	14.2433
ENSMUSG00000022639	Dubr	Dppa2 upstream binding RNA [Source:MGI Symbol;Acc:MGI:1915440]	0.365249	-1.45305	2.84736e-08	1.46562e-07	yes	down	0.99	1.18	1.16	4.64	7.84	4.84	1.11	5.77333
ENSMUSG00000022657	Cd96	CD96 antigen [Source:MGI Symbol;Acc:MGI:1934368]	0.205079	-2.28575	5.64617e-17	6.657e-16	yes	down	0.76	1.1	0.75	6.99	7.22	8.09	0.87	7.43333
ENSMUSG00000022661	Cd200	CD200 molecule [Source:MGI Symbol;Acc:MGI:1196990]	0.3332	-1.58554	6.92163e-22	1.26641e-20	yes	down	5.63	11.3	8.46	52.69	54.32	51.22	8.46333	52.7433
ENSMUSG00000022671	Mzt2	mitotic spindle organizing protein 2 [Source:MGI Symbol;Acc:MGI:1922845]	2.20903	1.14342	4.77003e-07	2.12299e-06	yes	up	16.21	19.09	18.69	14.11	10.56	15.97	17.9967	13.5467
ENSMUSG00000022673	Mcm4	minichromosome maintenance complex component 4 [Source:MGI Symbol;Acc:MGI:103199]	2.64268	1.402	4.38823e-31	1.72159e-29	yes	up	116.6	100.74	112.61	70.47	70.9	72.09	109.983	71.1533
ENSMUSG00000022674	Ube2v2	ubiquitin-conjugating enzyme E2 variant 2 [Source:MGI Symbol;Acc:MGI:1917870]	2.25708	1.17445	7.71009e-09	4.23623e-08	yes	up	27.63	20.36	33.98	15.82	33.56	16.5	27.3233	21.96
ENSMUSG00000022678	Nde1	nudE neurodevelopment protein 1 [Source:MGI Symbol;Acc:MGI:1914453]	2.1053	1.07403	4.18407e-18	5.54003e-17	yes	up	74.05	71.89	82.16	59.34	68.91	67.42	76.0333	65.2233
ENSMUSG00000022686	B3gnt5	UDP-GlcNAc:betaGal beta-1,3-N-acetylglucosaminyltransferase 5 [Source:MGI Symbol;Acc:MGI:2137302]	0.163932	-2.60883	1.00881e-28	3.23817e-27	yes	down	1.73	1.06	1.5	12.08	21.68	10.89	1.43	14.8833
ENSMUSG00000022696	Sidt1	SID1 transmembrane family, member 1 [Source:MGI Symbol;Acc:MGI:2443155]	0.178861	-2.48309	3.30957e-24	7.2796e-23	yes	down	0.72	0.83	0.41	5.8	6.09	7.51	0.653333	6.46667
ENSMUSG00000022698	Naa50	N(alpha)-acetyltransferase 50, NatE catalytic subunit [Source:MGI Symbol;Acc:MGI:1919367]	2.36	1.23878	1.62726e-15	1.69077e-14	yes	up	66.85	51.33	56.9	42.4	52.5	36.54	58.36	43.8133
ENSMUSG00000022706	Mrpl40	mitochondrial ribosomal protein L40 [Source:MGI Symbol;Acc:MGI:1332635]	2.08737	1.06169	1.03683e-11	7.64367e-11	yes	up	36.71	40.01	42.37	31.84	34.98	31.63	39.6967	32.8167
ENSMUSG00000022708	Zbtb20	zinc finger and BTB domain containing 20 [Source:MGI Symbol;Acc:MGI:1929213]	0.468062	-1.09523	1.68193e-10	1.09372e-09	yes	down	1.22	0.44	0.83	1.67	4.12	2.16	0.83	2.65
ENSMUSG00000022710	Usp7	ubiquitin specific peptidase 7 [Source:MGI Symbol;Acc:MGI:2182061]	2.14542	1.10126	9.42052e-21	1.57866e-19	yes	up	151.8	131.98	151.95	120.23	143.01	126.47	145.243	129.903
ENSMUSG00000022723	Crybg3	beta-gamma crystallin domain containing 3 [Source:MGI Symbol;Acc:MGI:2676311]	0.399108	-1.32515	2.37605e-11	1.68878e-10	yes	down	0.9	0.64	0.93	3.06	3.44	3.92	0.823333	3.47333
ENSMUSG00000022742	Cpox	coproporphyrinogen oxidase [Source:MGI Symbol;Acc:MGI:104841]	3.73016	1.89924	1.19927e-44	1.47174e-42	yes	up	601.9	557.95	655.34	297.01	276.25	280.52	605.063	284.593
ENSMUSG00000022747	St3gal6	ST3 beta-galactoside alpha-2,3-sialyltransferase 6 [Source:MGI Symbol;Acc:MGI:1888707]	3.69678	1.88627	1.16932e-50	2.19942e-48	yes	up	172.7	179.54	193.61	78.32	85.86	84.35	181.95	82.8433
ENSMUSG00000022755	Adgrg7	adhesion G protein-coupled receptor G7 [Source:MGI Symbol;Acc:MGI:2441732]	2.68444	1.42462	1.73825e-05	6.31367e-05	yes	up	1.8	1.63	1.16	0.91	1.16	0.93	1.53	1
ENSMUSG00000022773	Ypel1	yippee like 1 [Source:MGI Symbol;Acc:MGI:1913303]	0.272426	-1.87607	0.000294057	0.000887419	yes	down	0.17	0.31	0.41	1.07	2.5	1.75	0.296667	1.77333
ENSMUSG00000022793	B4galt4	UDP-Gal:betaGlcNAc beta 1,4-galactosyltransferase, polypeptide 4 [Source:MGI Symbol;Acc:MGI:1928387]	0.477321	-1.06697	0.000161987	0.000510116	yes	down	1.68	1.07	0.98	3.78	4.67	5.1	1.24333	4.51667
ENSMUSG00000022797	Tfrc	transferrin receptor [Source:MGI Symbol;Acc:MGI:98822]	8.86947	3.14885	4.457e-69	2.80317e-66	yes	up	1047.55	759.17	1351.9	217.82	257.8	184.56	1052.87	220.06
ENSMUSG00000022803	Popdc2	popeye domain containing 2 [Source:MGI Symbol;Acc:MGI:1930150]	3.86564	1.95071	4.21467e-29	1.43285e-27	yes	up	56.6	42.29	59.13	20.55	20.53	23.04	52.6733	21.3733
ENSMUSG00000022820	Ndufb4	NADH:ubiquinone oxidoreductase subunit B4 [Source:MGI Symbol;Acc:MGI:1915444]	2.05171	1.03683	6.87752e-06	2.63501e-05	yes	up	21.71	14.01	15.45	15.31	13.79	16.31	17.0567	15.1367
ENSMUSG00000022831	Hcls1	hematopoietic cell specific Lyn substrate 1 [Source:MGI Symbol;Acc:MGI:104568]	0.362841	-1.46259	1.99742e-23	4.11464e-22	yes	down	31.25	33.33	28.48	141.23	135.83	176.06	31.02	151.04
ENSMUSG00000022840	Adcy5	adenylate cyclase 5 [Source:MGI Symbol;Acc:MGI:99673]	0.393208	-1.34664	2.63097e-08	1.35841e-07	yes	down	0.44	0.4	0.38	1.57	1.87	2.01	0.406667	1.81667
ENSMUSG00000022841	Ap2m1	adaptor-related protein complex 2, mu 1 subunit [Source:MGI Symbol;Acc:MGI:1298405]	2.10491	1.07376	9.36732e-16	9.90161e-15	yes	up	250.26	261.24	274.41	247.57	243.78	253.36	261.97	248.237
ENSMUSG00000022843	Clcn2	chloride channel, voltage-sensitive 2 [Source:MGI Symbol;Acc:MGI:105061]	2.79059	1.48057	4.89694e-19	7.07001e-18	yes	up	12.92	12.43	16.47	6.12	12.28	9.58	13.94	9.32667
ENSMUSG00000022858	Tra2b	transformer 2 beta [Source:MGI Symbol;Acc:MGI:106016]	2.3043	1.20433	2.0501e-21	3.62568e-20	yes	up	142.98	120.13	140.9	90.56	132.55	99.61	134.67	107.573
ENSMUSG00000022863	Btg3	BTG anti-proliferation factor 3 [Source:MGI Symbol;Acc:MGI:109532]	2.5238	1.3356	3.40483e-17	4.09597e-16	yes	up	26.48	23.88	24.55	17.04	16.54	16.87	24.97	16.8167
ENSMUSG00000022867	Usp25	ubiquitin specific peptidase 25 [Source:MGI Symbol;Acc:MGI:1353655]	2.54144	1.34565	2.78827e-21	4.87547e-20	yes	up	81.72	69.89	81.23	52.96	61.27	45.37	77.6133	53.2
ENSMUSG00000022881	Rfc4	replication factor C (activator 1) 4 [Source:MGI Symbol;Acc:MGI:2146571]	3.42886	1.77773	1.07061e-37	7.32897e-36	yes	up	101.11	94.55	115.3	51.57	56.61	48.8	103.653	52.3267
ENSMUSG00000022885	St6gal1	beta galactoside alpha 2,6 sialyltransferase 1 [Source:MGI Symbol;Acc:MGI:108470]	0.255543	-1.96836	6.50754e-41	5.74433e-39	yes	down	5.82	6.75	5.75	34.06	37.68	51.41	6.10667	41.05
ENSMUSG00000022890	Atp5pf	ATP synthase peripheral stalk subunit F6 [Source:MGI Symbol;Acc:MGI:107777]	2.12798	1.08949	1.04113e-16	1.19668e-15	yes	up	187.18	173.11	177.1	143.16	162.16	130.01	179.13	145.11
ENSMUSG00000022895	Ets2	E26 avian leukemia oncogene 2, 3' domain [Source:MGI Symbol;Acc:MGI:95456]	0.465076	-1.10446	1.16397e-12	9.35172e-12	yes	down	5.07	4.86	4.8	16.2	18.06	22.8	4.91	19.02
ENSMUSG00000022899	Slc15a2	solute carrier family 15 (H+/peptide transporter), member 2 [Source:MGI Symbol;Acc:MGI:1890457]	0.144626	-2.7896	0.000189156	0.00058922	yes	down	2.42	2.23	0.99	5.59	30.91	10.19	1.88	15.5633
ENSMUSG00000022905	Kpna1	karyopherin subunit alpha 1 [Source:MGI Symbol;Acc:MGI:103560]	2.24327	1.16561	3.89525e-21	6.74663e-20	yes	up	31.71	28.08	31.2	23.22	25.21	23.64	30.33	24.0233
ENSMUSG00000022914	Brwd1	bromodomain and WD repeat domain containing 1 [Source:MGI Symbol;Acc:MGI:1890651]	0.448034	-1.15832	5.2898e-14	4.81949e-13	yes	down	8.99	8.07	7.62	22.77	33.89	32.45	8.22667	29.7033
ENSMUSG00000022945	Chaf1b	chromatin assembly factor 1, subunit B (p60) [Source:MGI Symbol;Acc:MGI:1314881]	2.54685	1.34871	4.92145e-22	9.12895e-21	yes	up	45.63	44.35	45.22	31	31.4	29.07	45.0667	30.49
ENSMUSG00000022956	Atp5po	ATP synthase peripheral stalk subunit OSCP [Source:MGI Symbol;Acc:MGI:106341]	2.04089	1.0292	1.97094e-11	1.41114e-10	yes	up	224.01	241.77	233.93	213.81	181.73	199.64	233.237	198.393
ENSMUSG00000022957	Itsn1	intersectin 1 (SH3 domain protein 1A) [Source:MGI Symbol;Acc:MGI:1338069]	2.67702	1.42063	8.79603e-25	2.0395e-23	yes	up	162.18	172.21	211.99	110.71	115.48	102.5	182.127	109.563
ENSMUSG00000022960	Donson	downstream neighbor of SON [Source:MGI Symbol;Acc:MGI:1890621]	2.42046	1.27528	2.29295e-22	4.32907e-21	yes	up	40.08	35.85	45.83	26.61	35.64	32.29	40.5867	31.5133
ENSMUSG00000022964	Tmem50b	transmembrane protein 50B [Source:MGI Symbol;Acc:MGI:1925225]	0.471657	-1.08419	3.18955e-09	1.82366e-08	yes	down	4.27	4.56	3.61	14.96	15.16	15.95	4.14667	15.3567
ENSMUSG00000022994	Adcy6	adenylate cyclase 6 [Source:MGI Symbol;Acc:MGI:87917]	2.13304	1.09291	8.89663e-22	1.61601e-20	yes	up	35.2	32.75	33.43	24.58	27.09	29.36	33.7933	27.01
ENSMUSG00000022999	Lmbr1l	limb region 1 like [Source:MGI Symbol;Acc:MGI:1289247]	0.291962	-1.77615	6.26413e-15	6.2135e-14	yes	down	2.89	2.39	3.82	11.1	23.53	18.74	3.03333	17.79
ENSMUSG00000023004	Tuba1b	tubulin, alpha 1B [Source:MGI Symbol;Acc:MGI:107804]	2.2383	1.16241	6.41727e-14	5.76838e-13	yes	up	1063.01	1098.58	990.8	918.05	724.47	833.81	1050.8	825.443
ENSMUSG00000023007	Prpf40b	pre-mRNA processing factor 40B [Source:MGI Symbol;Acc:MGI:1925583]	0.266271	-1.90903	1.95503e-09	1.14082e-08	yes	down	1.31	1.31	0.87	5.18	7.29	8.46	1.16333	6.97667
ENSMUSG00000023008	Fmnl3	formin-like 3 [Source:MGI Symbol;Acc:MGI:109569]	0.270513	-1.88623	7.23841e-27	1.97667e-25	yes	down	2.07	1.82	1.77	11.46	13.3	15.58	1.88667	13.4467
ENSMUSG00000023009	Nckap5l	NCK-associated protein 5-like [Source:MGI Symbol;Acc:MGI:3609653]	0.246546	-2.02007	1.35363e-09	7.98686e-09	yes	down	1.15	0.31	0.24	1.36	3.82	2.66	0.566667	2.61333
ENSMUSG00000023015	Racgap1	Rac GTPase-activating protein 1 [Source:MGI Symbol;Acc:MGI:1349423]	2.74214	1.4553	7.291e-32	3.03807e-30	yes	up	77.68	76.4	82.49	50.55	51.57	47.81	78.8567	49.9767
ENSMUSG00000023017	Asic1	acid-sensing (proton-gated) ion channel 1 [Source:MGI Symbol;Acc:MGI:1194915]	0.393984	-1.34379	0.000104795	0.000340125	yes	down	0.38	0.49	0.69	2.37	2.29	2.88	0.52	2.51333
ENSMUSG00000023021	Cers5	ceramide synthase 5 [Source:MGI Symbol;Acc:MGI:1919199]	0.373873	-1.41938	1.11078e-14	1.0731e-13	yes	down	3.15	2.95	4.55	14.65	17.5	20.34	3.55	17.4967
ENSMUSG00000023026	Dip2b	disco interacting protein 2 homolog B [Source:MGI Symbol;Acc:MGI:2145977]	0.455105	-1.13573	1.67567e-13	1.44431e-12	yes	down	2.23	2.19	2.19	6.75	8.35	11.38	2.20333	8.82667
ENSMUSG00000023027	Atf1	activating transcription factor 1 [Source:MGI Symbol;Acc:MGI:1298366]	2.36396	1.2412	4.00906e-21	6.93182e-20	yes	up	56.93	48.1	55.54	37.06	45.39	36.28	53.5233	39.5767
ENSMUSG00000023030	Slc11a2	solute carrier family 11 (proton-coupled divalent metal ion transporters), member 2 [Source:MGI Symbol;Acc:MGI:1345279]	2.29259	1.19698	1.74874e-19	2.61286e-18	yes	up	40.2	35.58	39.75	30.7	29.21	30.09	38.51	30
ENSMUSG00000023032	Slc4a8	solute carrier family 4 (anion exchanger), member 8 [Source:MGI Symbol;Acc:MGI:1928745]	0.201614	-2.31033	5.8432e-21	9.97457e-20	yes	down	1.41	0.57	0.73	4.32	7.4	10.11	0.903333	7.27667
ENSMUSG00000023034	Nr4a1	nuclear receptor subfamily 4, group A, member 1 [Source:MGI Symbol;Acc:MGI:1352454]	0.190245	-2.39407	1.43646e-19	2.15587e-18	yes	down	1.56	1.4	1.39	8.69	14.26	27.01	1.45	16.6533
ENSMUSG00000023045	Soat2	sterol O-acyltransferase 2 [Source:MGI Symbol;Acc:MGI:1332226]	7.56561	2.91946	7.54964e-29	2.46263e-27	yes	up	6.63	6.82	12.66	1.51	2.11	2.46	8.70333	2.02667
ENSMUSG00000023067	Cdkn1a	cyclin dependent kinase inhibitor 1A (P21) [Source:MGI Symbol;Acc:MGI:104556]	5.93577	2.56943	2.85909e-26	7.45364e-25	yes	up	22	22	41.93	7.86	6.29	11.42	28.6433	8.52333
ENSMUSG00000023072	Cep89	centrosomal protein 89 [Source:MGI Symbol;Acc:MGI:1919390]	2.1142	1.08011	7.56698e-13	6.19329e-12	yes	up	15.55	17.03	19.87	16.4	23.26	21.87	17.4833	20.51
ENSMUSG00000023074	Mospd1	motile sperm domain containing 1 [Source:MGI Symbol;Acc:MGI:1917630]	2.71017	1.43838	1.86463e-20	3.03868e-19	yes	up	26.88	24.08	31.72	15.96	20.94	16.34	27.56	17.7467
ENSMUSG00000023078	Cxcl13	chemokine (C-X-C motif) ligand 13 [Source:MGI Symbol;Acc:MGI:1888499]	0.23142	-2.11142	4.17626e-31	1.64163e-29	yes	down	9.76	12.52	17.08	83.03	113.75	102.39	13.12	99.7233
ENSMUSG00000023089	Ndufa5	NADH:ubiquinone oxidoreductase subunit A5 [Source:MGI Symbol;Acc:MGI:1915452]	2.66485	1.41405	1.36104e-15	1.42297e-14	yes	up	94.55	76.73	91.31	52.14	64.03	47.98	87.53	54.7167
ENSMUSG00000023132	Gzma	granzyme A [Source:MGI Symbol;Acc:MGI:109266]	0.17771	-2.4924	1.12857e-28	3.61108e-27	yes	down	5.15	4.67	4.32	44.3	55.81	38.58	4.71333	46.23
ENSMUSG00000023170	Gps2	G protein pathway suppressor 2 [Source:MGI Symbol;Acc:MGI:1891751]	2.21959	1.1503	1.79904e-18	2.45974e-17	yes	up	78.82	76.88	90.35	61.42	73.26	73.27	82.0167	69.3167
ENSMUSG00000023175	Bsg	basigin [Source:MGI Symbol;Acc:MGI:88208]	2.97833	1.5745	3.29399e-28	1.00599e-26	yes	up	700.81	697.18	698.37	437.55	376.06	403.71	698.787	405.773
ENSMUSG00000023206	Il15ra	interleukin 15 receptor, alpha chain [Source:MGI Symbol;Acc:MGI:104644]	0.422869	-1.24172	3.70887e-05	0.000128521	yes	down	1.26	2.14	1.49	3.87	6.84	7.97	1.63	6.22667
ENSMUSG00000023216	Epb42	erythrocyte membrane protein band 4.2 [Source:MGI Symbol;Acc:MGI:95402]	3.79118	1.92265	3.38403e-45	4.42254e-43	yes	up	393.98	367.14	426.63	186.49	206.55	153.61	395.917	182.217
ENSMUSG00000023249	Parp3	poly (ADP-ribose) polymerase family, member 3 [Source:MGI Symbol;Acc:MGI:1891258]	0.252078	-1.98806	3.68693e-24	8.0568e-23	yes	down	3.07	2.05	2.65	10.72	20.83	17.81	2.59	16.4533
ENSMUSG00000023274	Cd4	CD4 antigen [Source:MGI Symbol;Acc:MGI:88335]	0.253342	-1.98084	3.516e-35	1.94404e-33	yes	down	5.59	4.54	4.44	28.67	28.76	39.07	4.85667	32.1667
ENSMUSG00000023277	Twf2	twinfilin actin binding protein 2 [Source:MGI Symbol;Acc:MGI:1346078]	0.398995	-1.32556	8.91548e-15	8.68084e-14	yes	down	7.49	7.01	7.71	27.94	33.11	36.01	7.40333	32.3533
ENSMUSG00000023307	Marchf5	membrane associated ring-CH-type finger 5 [Source:MGI Symbol;Acc:MGI:1915207]	2.90388	1.53798	2.47864e-32	1.09158e-30	yes	up	144.92	136.31	151.25	88.16	88.07	84.63	144.16	86.9533
ENSMUSG00000023330	Dtwd1	DTW domain containing 1 [Source:MGI Symbol;Acc:MGI:1916435]	2.07653	1.05417	1.04874e-08	5.66933e-08	yes	up	12.07	13.03	13.91	10.46	11.18	10.83	13.0033	10.8233
ENSMUSG00000023341	Mx2	MX dynamin-like GTPase 2 [Source:MGI Symbol;Acc:MGI:97244]	0.325367	-1.61986	8.51937e-06	3.21871e-05	yes	down	0.48	0.44	1.31	3.13	4.55	5.64	0.743333	4.44
ENSMUSG00000023345	Poc1a	POC1 centriolar protein A [Source:MGI Symbol;Acc:MGI:1917485]	3.26246	1.70596	2.60859e-22	4.91577e-21	yes	up	17.25	17.86	17.84	9.29	8.56	8.64	17.65	8.83
ENSMUSG00000023367	Tmem176a	transmembrane protein 176A [Source:MGI Symbol;Acc:MGI:1913308]	0.383759	-1.38173	5.65197e-18	7.41535e-17	yes	down	17.1	20.16	20.94	77.79	70.63	109.9	19.4	86.1067
ENSMUSG00000023393	Slc17a9	solute carrier family 17, member 9 [Source:MGI Symbol;Acc:MGI:1919107]	0.231625	-2.11014	1.42996e-08	7.6176e-08	yes	down	0.61	0.73	0.64	3.18	7.43	7.03	0.66	5.88
ENSMUSG00000023411	Nfatc4	nuclear factor of activated T cells, cytoplasmic, calcineurin dependent 4 [Source:MGI Symbol;Acc:MGI:1920431]	0.246291	-2.02156	2.04681e-07	9.48735e-07	yes	down	0.2	0.35	0.3	1.56	2.62	2.06	0.283333	2.08
ENSMUSG00000023452	Pisd	phosphatidylserine decarboxylase [Source:MGI Symbol;Acc:MGI:2445114]	0.482842	-1.05038	1.48328e-09	8.72118e-09	yes	down	6.94	5.33	5.01	16.95	20.63	22.31	5.76	19.9633
ENSMUSG00000023505	Cdca3	cell division cycle associated 3 [Source:MGI Symbol;Acc:MGI:1315198]	3.13902	1.65032	6.23698e-38	4.35852e-36	yes	up	142.46	140.97	163.08	80.93	87.81	80.4	148.837	83.0467
ENSMUSG00000023571	C1qtnf12	C1q and tumor necrosis factor related 12 [Source:MGI Symbol;Acc:MGI:1914639]	2.38379	1.25325	3.36306e-13	2.83556e-12	yes	up	136.22	156.18	121.9	112.45	74.74	84.48	138.1	90.5567
ENSMUSG00000023572	Ccndbp1	cyclin D-type binding-protein 1 [Source:MGI Symbol;Acc:MGI:109595]	2.25862	1.17544	8.4291e-18	1.08816e-16	yes	up	109.18	111.42	121.04	90.23	84.25	91.93	113.88	88.8033
ENSMUSG00000023764	Sfi1	Sfi1 homolog, spindle assembly associated (yeast) [Source:MGI Symbol;Acc:MGI:1926137]	0.208129	-2.26445	3.98626e-24	8.67325e-23	yes	down	1.58	1.5	3.01	9.14	22.24	18.15	2.03	16.51
ENSMUSG00000023805	Synj2	synaptojanin 2 [Source:MGI Symbol;Acc:MGI:1201671]	0.264479	-1.91877	2.10416e-11	1.50492e-10	yes	down	0.37	0.33	0.61	2.25	2.46	3	0.436667	2.57
ENSMUSG00000023827	Agpat4	1-acylglycerol-3-phosphate O-acyltransferase 4 (lysophosphatidic acid acyltransferase, delta) [Source:MGI Symbol;Acc:MGI:1915512]	2.10881	1.07643	1.10185e-12	8.87385e-12	yes	up	26.2	29.14	28.04	23.33	24.23	21.38	27.7933	22.98
ENSMUSG00000023828	Slc22a3	solute carrier family 22 (organic cation transporter), member 3 [Source:MGI Symbol;Acc:MGI:1333817]	0.473381	-1.07893	9.88499e-05	0.000322492	yes	down	0.76	0.61	0.64	2.48	2.52	2.6	0.67	2.53333
ENSMUSG00000023883	Phf10	PHD finger protein 10 [Source:MGI Symbol;Acc:MGI:1919307]	3.53517	1.82178	1.88183e-52	3.94518e-50	yes	up	165.3	161.32	187.11	78.89	80.43	81.24	171.243	80.1867
ENSMUSG00000023912	Slc25a27	solute carrier family 25, member 27 [Source:MGI Symbol;Acc:MGI:1921261]	0.115376	-3.11558	0.000127943	0.000410097	yes	down	0.08	0.04	0.04	0.64	1.01	0.75	0.0533333	0.8
ENSMUSG00000023913	Pla2g7	phospholipase A2, group VII (platelet-activating factor acetylhydrolase, plasma) [Source:MGI Symbol;Acc:MGI:1351327]	0.34484	-1.536	3.4924e-27	9.8305e-26	yes	down	9.7	9.18	12.07	48.45	54.45	59.75	10.3167	54.2167
ENSMUSG00000023919	Cenpq	centromere protein Q [Source:MGI Symbol;Acc:MGI:1933744]	3.83832	1.94047	5.77677e-22	1.06566e-20	yes	up	34.72	27.84	37.11	12.64	23.03	12.3	33.2233	15.99
ENSMUSG00000023926	Rhag	Rhesus blood group-associated A glycoprotein [Source:MGI Symbol;Acc:MGI:1202713]	4.78929	2.25981	3.16718e-52	6.50436e-50	yes	up	332.72	288.22	386.24	116.37	144.84	101.67	335.727	120.96
ENSMUSG00000023927	Satb1	special AT-rich sequence binding protein 1 [Source:MGI Symbol;Acc:MGI:105084]	0.236575	-2.07963	3.50483e-48	6.02891e-46	yes	down	2.73	3.11	2.9	18.61	23.77	25.04	2.91333	22.4733
ENSMUSG00000023939	Mrpl14	mitochondrial ribosomal protein L14 [Source:MGI Symbol;Acc:MGI:1333864]	2.09467	1.06672	1.03692e-08	5.60845e-08	yes	up	46.53	38.75	36.65	31.26	32.22	39.17	40.6433	34.2167
ENSMUSG00000023940	Sgo1	shugoshin 1 [Source:MGI Symbol;Acc:MGI:1919665]	4.25715	2.08989	2.41644e-41	2.2207e-39	yes	up	33.41	29.73	39.88	13.24	18.23	12.88	34.34	14.7833
ENSMUSG00000023947	Nfkbie	nuclear factor of kappa light polypeptide gene enhancer in B cells inhibitor, epsilon [Source:MGI Symbol;Acc:MGI:1194908]	0.215629	-2.21337	5.88185e-31	2.28971e-29	yes	down	3.58	3.83	2.58	24.33	23.9	31.25	3.33	26.4933
ENSMUSG00000023951	Vegfa	vascular endothelial growth factor A [Source:MGI Symbol;Acc:MGI:103178]	0.255463	-1.96882	7.05423e-24	1.51196e-22	yes	down	3.99	4.03	4.85	19.51	41.69	29.48	4.29	30.2267
ENSMUSG00000023952	Gtpbp2	GTP binding protein 2 [Source:MGI Symbol;Acc:MGI:1860138]	3.1784	1.6683	1.21592e-20	2.01082e-19	yes	up	173.21	151.34	308.63	89.57	157.62	113.98	211.06	120.39
ENSMUSG00000023953	Polh	polymerase (DNA directed), eta (RAD 30 related) [Source:MGI Symbol;Acc:MGI:1891457]	2.60349	1.38045	1.09633e-23	2.30802e-22	yes	up	28.84	27.61	30.95	19.95	19.02	18.98	29.1333	19.3167
ENSMUSG00000023959	Clic5	chloride intracellular channel 5 [Source:MGI Symbol;Acc:MGI:1917912]	0.381809	-1.38908	5.90066e-14	5.33978e-13	yes	down	4.09	3.12	2.32	13.59	14.55	15.3	3.17667	14.48
ENSMUSG00000023963	Cyp39a1	cytochrome P450, family 39, subfamily a, polypeptide 1 [Source:MGI Symbol;Acc:MGI:1927096]	0.377074	-1.40708	0.000200238	0.00062172	yes	down	0.69	0.39	0.42	1.57	3.52	2.15	0.5	2.41333
ENSMUSG00000023968	Crip3	cysteine-rich protein 3 [Source:MGI Symbol;Acc:MGI:2152434]	0.0114295	-6.4511	3.95476e-06	1.55913e-05	yes	down	0	0	0	0.99	3.66	2.33	0	2.32667
ENSMUSG00000023990	Tfeb	transcription factor EB [Source:MGI Symbol;Acc:MGI:103270]	0.303338	-1.721	1.29437e-18	1.79535e-17	yes	down	2.92	2.26	3.29	15.98	17.55	21.06	2.82333	18.1967
ENSMUSG00000023991	Foxp4	forkhead box P4 [Source:MGI Symbol;Acc:MGI:1921373]	0.304544	-1.71528	5.55156e-20	8.68149e-19	yes	down	2.01	1.77	1.48	8.38	10.71	12.3	1.75333	10.4633
ENSMUSG00000023995	Tspo2	translocator protein 2 [Source:MGI Symbol;Acc:MGI:1917276]	2.07103	1.05035	4.82579e-16	5.22452e-15	yes	up	174.74	173.39	187.68	141.66	142.44	131.77	178.603	138.623
ENSMUSG00000024007	Ppil1	peptidylprolyl isomerase (cyclophilin)-like 1 [Source:MGI Symbol;Acc:MGI:1916066]	2.0906	1.06392	8.85647e-11	5.91588e-10	yes	up	34.55	35.31	36.99	31.61	26.26	30.96	35.6167	29.61
ENSMUSG00000024008	Cpne5	copine V [Source:MGI Symbol;Acc:MGI:2385908]	0.223763	-2.15996	3.68585e-05	0.000127811	yes	down	0.15	0.11	0.14	1.26	1.26	1.44	0.133333	1.32
ENSMUSG00000024013	Fgd2	FYVE, RhoGEF and PH domain containing 2 [Source:MGI Symbol;Acc:MGI:1347084]	0.229489	-2.1235	2.52314e-29	8.72521e-28	yes	down	5.97	5.42	3.61	27.46	57.05	41.31	5	41.94
ENSMUSG00000024014	Pim1	proviral integration site 1 [Source:MGI Symbol;Acc:MGI:97584]	4.33012	2.11441	1.19188e-47	1.91901e-45	yes	up	200.12	186.41	279.84	79.94	95.61	90.27	222.123	88.6067
ENSMUSG00000024026	Glo1	glyoxalase 1 [Source:MGI Symbol;Acc:MGI:95742]	2.8674	1.51974	6.14475e-36	3.57425e-34	yes	up	156.39	143.18	158.4	89.84	99.9	89.95	152.657	93.23
ENSMUSG00000024036	Slc37a1	solute carrier family 37 (glycerol-3-phosphate transporter), member 1 [Source:MGI Symbol;Acc:MGI:2446181]	0.319991	-1.6439	1.4451e-12	1.15139e-11	yes	down	1.33	1.07	1.4	5.45	10.26	10.3	1.26667	8.67
ENSMUSG00000024042	Sik1	salt inducible kinase 1 [Source:MGI Symbol;Acc:MGI:104754]	0.300088	-1.73654	1.50586e-16	1.70168e-15	yes	down	2.43	1.76	2.4	7.83	14.22	17.49	2.19667	13.18
ENSMUSG00000024043	Arhgap28	Rho GTPase activating protein 28 [Source:MGI Symbol;Acc:MGI:2147003]	0.417545	-1.26	5.56778e-05	0.000188331	yes	down	0.26	0.37	0.47	1.28	1.47	1.88	0.366667	1.54333
ENSMUSG00000024053	Emilin2	elastin microfibril interfacer 2 [Source:MGI Symbol;Acc:MGI:2389136]	2.22339	1.15276	6.09781e-15	6.05748e-14	yes	up	79.63	81.9	78.88	70.5	57.65	56.95	80.1367	61.7
ENSMUSG00000024055	Cyp4f13	cytochrome P450, family 4, subfamily f, polypeptide 13 [Source:MGI Symbol;Acc:MGI:2158641]	0.349892	-1.51502	6.3505e-09	3.51997e-08	yes	down	2.19	2.38	3.24	9.1	14.24	15.4	2.60333	12.9133
ENSMUSG00000024056	Ndc80	NDC80 kinetochore complex component [Source:MGI Symbol;Acc:MGI:1914302]	3.20772	1.68155	3.37136e-17	4.06056e-16	yes	up	33.98	25.44	33.98	13.64	23.82	12.63	31.1333	16.6967
ENSMUSG00000024063	Lbh	limb-bud and heart [Source:MGI Symbol;Acc:MGI:1925139]	0.269231	-1.89308	1.36137e-41	1.28033e-39	yes	down	18.73	19.3	16.99	105.74	110.53	142.73	18.34	119.667
ENSMUSG00000024066	Xdh	xanthine dehydrogenase [Source:MGI Symbol;Acc:MGI:98973]	0.447939	-1.15863	3.019e-14	2.8182e-13	yes	down	3.68	3.08	3.53	10.72	15.58	14.73	3.43	13.6767
ENSMUSG00000024067	Dpy30	dpy-30, histone methyltransferase complex regulatory subunit [Source:MGI Symbol;Acc:MGI:1913560]	2.22435	1.15339	1.02026e-11	7.5243e-11	yes	up	91.06	83.32	86.78	74.28	69.1	59.23	87.0533	67.5367
ENSMUSG00000024072	Yipf4	Yip1 domain family, member 4 [Source:MGI Symbol;Acc:MGI:1915114]	3.31845	1.73051	7.08512e-37	4.46539e-35	yes	up	101.22	85.42	115.89	51.74	69.46	55.26	100.843	58.82
ENSMUSG00000024079	Eif2ak2	eukaryotic translation initiation factor 2-alpha kinase 2 [Source:MGI Symbol;Acc:MGI:1353449]	2.21382	1.14654	2.21048e-12	1.73578e-11	yes	up	23.27	18.55	25.1	16.33	23.08	17.16	22.3067	18.8567
ENSMUSG00000024095	Hnrnpll	heterogeneous nuclear ribonucleoprotein L-like [Source:MGI Symbol;Acc:MGI:1919942]	2.24581	1.16724	8.26171e-20	1.27122e-18	yes	up	33.23	30.73	32.06	24.02	24.41	27.24	32.0067	25.2233
ENSMUSG00000024099	Ndufv2	NADH:ubiquinone oxidoreductase core subunit V2 [Source:MGI Symbol;Acc:MGI:1920150]	2.15277	1.10619	7.67609e-17	8.93e-16	yes	up	78.68	78.11	85.06	66.63	75.13	65.76	80.6167	69.1733
ENSMUSG00000024112	Cacna1h	calcium channel, voltage-dependent, T type, alpha 1H subunit [Source:MGI Symbol;Acc:MGI:1928842]	0.392779	-1.34821	2.50608e-05	8.89078e-05	yes	down	0.55	0.21	0.68	2.15	2.74	2.33	0.48	2.40667
ENSMUSG00000024124	Prss30	protease, serine 30 [Source:MGI Symbol;Acc:MGI:1353645]	0.125175	-2.99799	2.18408e-10	1.40482e-09	yes	down	0.3	0.3	0.23	3.27	5.27	4.72	0.276667	4.42
ENSMUSG00000024135	Srbd1	S1 RNA binding domain 1 [Source:MGI Symbol;Acc:MGI:1925836]	2.08429	1.05956	7.53534e-12	5.63987e-11	yes	up	24.72	20.3	24.18	17.42	17.12	16.41	23.0667	16.9833
ENSMUSG00000024143	Rhoq	ras homolog family member Q [Source:MGI Symbol;Acc:MGI:1931553]	0.438098	-1.19067	5.95129e-15	5.9207e-14	yes	down	4.42	3.71	3.41	13.43	18.66	16.32	3.84667	16.1367
ENSMUSG00000024158	Hagh	hydroxyacyl glutathione hydrolase [Source:MGI Symbol;Acc:MGI:95745]	2.6413	1.40125	1.42726e-19	2.14527e-18	yes	up	203.99	203.91	204.83	148.57	125.87	130.11	204.243	134.85
ENSMUSG00000024160	Spsb3	splA/ryanodine receptor domain and SOCS box containing 3 [Source:MGI Symbol;Acc:MGI:1891471]	2.53377	1.34129	4.46944e-19	6.47602e-18	yes	up	54.55	50.65	57.95	37.9	37.72	37.86	54.3833	37.8267
ENSMUSG00000024164	C3	complement component 3 [Source:MGI Symbol;Acc:MGI:88227]	0.318168	-1.65214	6.67093e-25	1.56662e-23	yes	down	38.79	46.3	56.48	227.94	237.84	347.06	47.19	270.947
ENSMUSG00000024168	Tmem204	transmembrane protein 204 [Source:MGI Symbol;Acc:MGI:3039635]	0.434872	-1.20134	2.62498e-08	1.35567e-07	yes	down	4.04	2.97	3.05	12.4	11.43	15.99	3.35333	13.2733
ENSMUSG00000024169	Ift140	intraflagellar transport 140 [Source:MGI Symbol;Acc:MGI:2146906]	2.09457	1.06665	2.32143e-16	2.5827e-15	yes	up	98.26	98.52	98.24	79.66	73.31	77.72	98.34	76.8967
ENSMUSG00000024177	Nme4	NME/NM23 nucleoside diphosphate kinase 4 [Source:MGI Symbol;Acc:MGI:1931148]	2.0448	1.03196	4.74606e-05	0.000162337	yes	up	11.38	12.11	10.06	11.48	8.12	8.98	11.1833	9.52667
ENSMUSG00000024181	Mrpl28	mitochondrial ribosomal protein L28 [Source:MGI Symbol;Acc:MGI:1915861]	2.00972	1.007	2.33447e-09	1.35399e-08	yes	up	55.72	54.12	45.37	45.39	40.13	50.2	51.7367	45.24
ENSMUSG00000024184	Pdia2	protein disulfide isomerase associated 2 [Source:MGI Symbol;Acc:MGI:1916441]	4.34033	2.11781	9.88497e-28	2.91524e-26	yes	up	13.69	14.78	15.73	5.49	5	6.14	14.7333	5.54333
ENSMUSG00000024193	Phf1	PHD finger protein 1 [Source:MGI Symbol;Acc:MGI:98647]	0.364944	-1.45425	4.46979e-14	4.10023e-13	yes	down	3.71	3.62	4.02	12.18	23.08	19.39	3.78333	18.2167
ENSMUSG00000024206	Rfx2	regulatory factor X, 2 (influences HLA class II expression) [Source:MGI Symbol;Acc:MGI:106583]	3.61412	1.85364	1.65633e-31	6.70729e-30	yes	up	18.14	19.1	22.36	10.11	9.66	8.71	19.8667	9.49333
ENSMUSG00000024228	Nudt12	nudix hydrolase 12 [Source:MGI Symbol;Acc:MGI:1915243]	2.47443	1.3071	2.98476e-06	1.19497e-05	yes	up	2.61	1.58	1.87	0.95	1.77	1.29	2.02	1.33667
ENSMUSG00000024235	Map3k8	mitogen-activated protein kinase kinase kinase 8 [Source:MGI Symbol;Acc:MGI:1346878]	0.434264	-1.20336	9.92241e-07	4.23718e-06	yes	down	1.89	2.01	1.96	5.48	10.59	13.44	1.95333	9.83667
ENSMUSG00000024247	Pkdcc	protein kinase domain containing, cytoplasmic [Source:MGI Symbol;Acc:MGI:2147077]	0.396413	-1.33493	1.33865e-08	7.1535e-08	yes	down	1.69	2.89	2.65	7.05	7.67	12.47	2.41	9.06333
ENSMUSG00000024283	Wac	WW domain containing adaptor with coiled-coil [Source:MGI Symbol;Acc:MGI:2387357]	2.32722	1.21861	1.36441e-23	2.8456e-22	yes	up	53.99	51.39	63.1	40.27	45.76	42.96	56.16	42.9967
ENSMUSG00000024299	Adamts10	a disintegrin-like and metallopeptidase (reprolysin type) with thrombospondin type 1 motif, 10 [Source:MGI Symbol;Acc:MGI:2449112]	0.217654	-2.19989	4.25822e-17	5.08611e-16	yes	down	1.91	1.24	1.36	6.54	19.07	13.7	1.50333	13.1033
ENSMUSG00000024300	Myo1f	myosin IF [Source:MGI Symbol;Acc:MGI:107711]	0.323281	-1.62914	4.07278e-25	9.75818e-24	yes	down	4.47	4.69	4.16	25.52	23.65	30.34	4.44	26.5033
ENSMUSG00000024301	Kifc5b	kinesin family member C5B [Source:MGI Symbol;Acc:MGI:2137414]	2.0509	1.03626	2.62208e-12	2.04384e-11	yes	up	13.32	12.15	13.77	9.51	12.74	11.28	13.08	11.1767
ENSMUSG00000024304	Cdh2	cadherin 2 [Source:MGI Symbol;Acc:MGI:88355]	0.288459	-1.79356	4.07284e-07	1.82277e-06	yes	down	0.25	0.24	0.33	1.56	1.91	1.49	0.273333	1.65333
ENSMUSG00000024309	Pfdn6	prefoldin subunit 6 [Source:MGI Symbol;Acc:MGI:95908]	2.02039	1.01464	3.77739e-10	2.36982e-09	yes	up	92.86	94.07	95.91	88.01	68.97	82.4	94.28	79.7933
ENSMUSG00000024331	Dsc2	desmocollin 2 [Source:MGI Symbol;Acc:MGI:103221]	0.359185	-1.4772	1.59212e-08	8.43457e-08	yes	down	0.52	0.43	0.65	2.47	3.07	2.96	0.533333	2.83333
ENSMUSG00000024334	H2-Oa	histocompatibility 2, O region alpha locus [Source:MGI Symbol;Acc:MGI:95924]	0.180078	-2.47331	6.23311e-41	5.55078e-39	yes	down	7.36	10.04	6.96	71.04	76.45	87.51	8.12	78.3333
ENSMUSG00000024338	Psmb8	proteasome (prosome, macropain) subunit, beta type 8 (large multifunctional peptidase 7) [Source:MGI Symbol;Acc:MGI:1346527]	0.330619	-1.59676	6.9834e-28	2.07911e-26	yes	down	29.2	31.37	36.06	167.83	151.35	187.31	32.21	168.83
ENSMUSG00000024339	Tap2	transporter 2, ATP-binding cassette, sub-family B (MDR/TAP) [Source:MGI Symbol;Acc:MGI:98484]	0.426726	-1.22862	9.81213e-18	1.25463e-16	yes	down	8.12	8.85	8.52	31.27	33.13	41.67	8.49667	35.3567
ENSMUSG00000024340	Btnl2	butyrophilin-like 2 [Source:MGI Symbol;Acc:MGI:1859549]	0.230425	-2.11763	0.00014435	0.000458448	yes	down	0.2	0.14	0.1	0.88	1.54	1.04	0.146667	1.15333
ENSMUSG00000024346	Pfdn1	prefoldin 1 [Source:MGI Symbol;Acc:MGI:1914449]	2.12458	1.08718	3.46002e-14	3.20905e-13	yes	up	37.26	33.62	34.99	24.94	32.63	30.21	35.29	29.26
ENSMUSG00000024349	Sting1	stimulator of interferon response cGAMP interactor 1 [Source:MGI Symbol;Acc:MGI:1919762]	0.263702	-1.92302	4.08113e-32	1.74388e-30	yes	down	7.69	6.19	7.64	50.52	52.56	68.35	7.17333	57.1433
ENSMUSG00000024352	Spata24	spermatogenesis associated 24 [Source:MGI Symbol;Acc:MGI:1918492]	3.21744	1.68591	4.842e-14	4.4175e-13	yes	up	27.25	22.49	26.64	10.99	18.63	11.79	25.46	13.8033
ENSMUSG00000024354	Slc23a1	solute carrier family 23 (nucleobase transporters), member 1 [Source:MGI Symbol;Acc:MGI:1341903]	8.54693	3.09541	9.27488e-20	1.41952e-18	yes	up	3.08	2.07	3.7	0.31	1.02	0.5	2.95	0.61
ENSMUSG00000024360	Etf1	eukaryotic translation termination factor 1 [Source:MGI Symbol;Acc:MGI:2385071]	2.45932	1.29826	1.16315e-27	3.3927e-26	yes	up	71.35	63.01	72.34	45.71	54.11	46.45	68.9	48.7567
ENSMUSG00000024365	Cyp21a1	cytochrome P450, family 21, subfamily a, polypeptide 1 [Source:MGI Symbol;Acc:MGI:88591]	0.0531621	-4.23346	1.64059e-08	8.67541e-08	yes	down	0.05	0.08	0.1	1.23	2.21	1.85	0.0766667	1.76333
ENSMUSG00000024371	C2	complement component 2 (within H-2S) [Source:MGI Symbol;Acc:MGI:88226]	0.479554	-1.06023	3.27884e-08	1.6753e-07	yes	down	4.11	4.33	4.21	12.92	14.66	19.05	4.21667	15.5433
ENSMUSG00000024381	Bin1	bridging integrator 1 [Source:MGI Symbol;Acc:MGI:108092]	0.22566	-2.14778	5.68483e-45	7.24132e-43	yes	down	8.2	8.72	7.27	48.82	52.25	65.85	8.06333	55.64
ENSMUSG00000024399	Ltb	lymphotoxin B [Source:MGI Symbol;Acc:MGI:104796]	0.173298	-2.52867	5.19973e-63	2.18021e-60	yes	down	14.88	15.05	12.24	130.03	135.27	156.66	14.0567	140.653
ENSMUSG00000024401	Tnf	tumor necrosis factor [Source:MGI Symbol;Acc:MGI:104798]	0.224992	-2.15205	3.74006e-06	1.48087e-05	yes	down	0.44	0.24	0.45	2.54	3.88	2.37	0.376667	2.93
ENSMUSG00000024402	Lta	lymphotoxin A [Source:MGI Symbol;Acc:MGI:104797]	0.136317	-2.87496	8.00152e-14	7.11302e-13	yes	down	0.5	0.5	0.47	4.96	7.02	7.09	0.49	6.35667
ENSMUSG00000024404	Riok3	RIO kinase 3 [Source:MGI Symbol;Acc:MGI:1914128]	2.13609	1.09497	1.00343e-19	1.52762e-18	yes	up	92.78	87.84	99.15	71.18	97.23	77.54	93.2567	81.9833
ENSMUSG00000024427	Spry4	sprouty RTK signaling antagonist 4 [Source:MGI Symbol;Acc:MGI:1345144]	0.187644	-2.41393	3.13765e-11	2.19952e-10	yes	down	0.28	0.2	0.14	1.63	1.55	2.64	0.206667	1.94
ENSMUSG00000024440	Pcdh12	protocadherin 12 [Source:MGI Symbol;Acc:MGI:1855700]	0.396789	-1.33355	4.86851e-11	3.33618e-10	yes	down	4.03	3.69	3.29	13.69	12.53	21.88	3.67	16.0333
ENSMUSG00000024462	Gabbr1	gamma-aminobutyric acid (GABA) B receptor, 1 [Source:MGI Symbol;Acc:MGI:1860139]	0.295239	-1.76004	6.45647e-14	5.80038e-13	yes	down	2.31	2.26	1.75	7.37	15.49	11.09	2.10667	11.3167
ENSMUSG00000024480	Ap3s1	adaptor-related protein complex 3, sigma 1 subunit [Source:MGI Symbol;Acc:MGI:1337062]	2.11118	1.07805	1.46538e-14	1.39906e-13	yes	up	45.45	45.22	45.88	36.49	41.65	34.69	45.5167	37.61
ENSMUSG00000024493	Lars	leucyl-tRNA synthetase [Source:MGI Symbol;Acc:MGI:1913808]	2.15226	1.10585	1.99734e-14	1.89259e-13	yes	up	35.67	28.08	42.89	28.69	28.19	29.87	35.5467	28.9167
ENSMUSG00000024521	Pmaip1	phorbol-12-myristate-13-acetate-induced protein 1 [Source:MGI Symbol;Acc:MGI:1930146]	0.426917	-1.22797	2.8563e-10	1.81802e-09	yes	down	3.5	2.62	2.41	10.06	13.52	11.45	2.84333	11.6767
ENSMUSG00000024529	Lox	lysyl oxidase [Source:MGI Symbol;Acc:MGI:96817]	2.19804	1.13622	2.89091e-06	1.15948e-05	yes	up	1.77	1.26	1.97	1.16	1.5	1.3	1.66667	1.32
ENSMUSG00000024533	Spire1	spire type actin nucleation factor 1 [Source:MGI Symbol;Acc:MGI:1915416]	2.79999	1.48542	4.40348e-34	2.27826e-32	yes	up	68.84	66.51	69.03	42.79	45.21	41.21	68.1267	43.07
ENSMUSG00000024534	Sncaip	synuclein, alpha interacting protein (synphilin) [Source:MGI Symbol;Acc:MGI:1915097]	0.136126	-2.87699	3.06595e-07	1.39195e-06	yes	down	0.13	0.18	0.04	1.51	1.13	1.52	0.116667	1.38667
ENSMUSG00000024548	Setbp1	SET binding protein 1 [Source:MGI Symbol;Acc:MGI:1933199]	0.353878	-1.49867	4.78539e-12	3.64538e-11	yes	down	0.36	0.41	0.37	1.71	1.82	2.1	0.38	1.87667
ENSMUSG00000024576	Csnk1a1	casein kinase 1, alpha 1 [Source:MGI Symbol;Acc:MGI:1934950]	2.03996	1.02854	7.15074e-20	1.1079e-18	yes	up	124.18	111.12	134.07	98.61	110.25	105.31	123.123	104.723
ENSMUSG00000024583	Txnl1	thioredoxin-like 1 [Source:MGI Symbol;Acc:MGI:1860078]	2.42257	1.27654	5.33431e-24	1.15191e-22	yes	up	124.17	113.5	121.03	84.67	87.66	81.56	119.567	84.63
ENSMUSG00000024587	Nars	asparaginyl-tRNA synthetase [Source:MGI Symbol;Acc:MGI:1917473]	3.95778	1.98469	2.20046e-51	4.42865e-49	yes	up	191.12	170.66	236.5	84.8	98.15	84.85	199.427	89.2667
ENSMUSG00000024588	Fech	ferrochelatase [Source:MGI Symbol;Acc:MGI:95513]	2.9078	1.53993	9.58521e-25	2.21229e-23	yes	up	667.94	671.21	660.43	474.67	399.63	402.46	666.527	425.587
ENSMUSG00000024589	Nedd4l	neural precursor cell expressed, developmentally down-regulated gene 4-like [Source:MGI Symbol;Acc:MGI:1933754]	0.415608	-1.26671	3.2736e-11	2.28765e-10	yes	down	3.31	3.2	2.43	12.14	13.83	14.9	2.98	13.6233
ENSMUSG00000024590	Lmnb1	lamin B1 [Source:MGI Symbol;Acc:MGI:96795]	2.27367	1.18502	2.92019e-16	3.22037e-15	yes	up	126.5	121.14	111.12	96.09	82.7	96.48	119.587	91.7567
ENSMUSG00000024592	C330018D20Rik	RIKEN cDNA C330018D20 gene [Source:MGI Symbol;Acc:MGI:1924672]	3.10128	1.63286	1.1715e-24	2.67018e-23	yes	up	15.22	13.75	16.54	7.42	9.68	8.43	15.17	8.51
ENSMUSG00000024610	Cd74	CD74 antigen (invariant polypeptide of major histocompatibility complex, class II antigen-associated) [Source:MGI Symbol;Acc:MGI:96534]	0.197756	-2.33821	1.94161e-62	7.66213e-60	yes	down	306.18	337.23	326.7	2731.02	2516.97	3322.31	323.37	2856.77
ENSMUSG00000024617	Camk2a	calcium/calmodulin-dependent protein kinase II alpha [Source:MGI Symbol;Acc:MGI:88256]	0.289929	-1.78623	7.4225e-07	3.21951e-06	yes	down	0.21	0.45	0.47	1.18	1.56	2	0.376667	1.58
ENSMUSG00000024620	Pdgfrb	platelet derived growth factor receptor, beta polypeptide [Source:MGI Symbol;Acc:MGI:97531]	0.419532	-1.25315	1.346e-14	1.28998e-13	yes	down	4.02	2.91	3.33	11.84	13.37	17.62	3.42	14.2767
ENSMUSG00000024621	Csf1r	colony stimulating factor 1 receptor [Source:MGI Symbol;Acc:MGI:1339758]	0.475091	-1.07372	6.92728e-10	4.21331e-09	yes	down	37.4	36.01	27.13	124.84	114.93	169.86	33.5133	136.543
ENSMUSG00000024640	Psat1	phosphoserine aminotransferase 1 [Source:MGI Symbol;Acc:MGI:2183441]	3.11272	1.63818	2.7842e-20	4.44016e-19	yes	up	26.17	24.8	33.45	15.63	12	18.24	28.14	15.29
ENSMUSG00000024660	Incenp	inner centromere protein [Source:MGI Symbol;Acc:MGI:1313288]	2.56023	1.35627	2.28769e-28	7.11625e-27	yes	up	136.9	131.28	132.61	90.3	82.64	93.3	133.597	88.7467
ENSMUSG00000024663	Rab3il1	RAB3A interacting protein (rabin3)-like 1 [Source:MGI Symbol;Acc:MGI:1922010]	2.59009	1.373	5.97667e-21	1.01765e-19	yes	up	129.94	129.93	143.25	97.92	82.72	89.51	134.373	90.05
ENSMUSG00000024669	Cd5	CD5 antigen [Source:MGI Symbol;Acc:MGI:88340]	0.155038	-2.6893	1.54322e-27	4.44969e-26	yes	down	1.07	1.46	1.03	12.62	12.58	15.62	1.18667	13.6067
ENSMUSG00000024670	Cd6	CD6 antigen [Source:MGI Symbol;Acc:MGI:103566]	0.207309	-2.27014	1.06624e-22	2.06139e-21	yes	down	0.94	1.32	0.99	7.76	8.94	10.82	1.08333	9.17333
ENSMUSG00000024673	Ms4a1	membrane-spanning 4-domains, subfamily A, member 1 [Source:MGI Symbol;Acc:MGI:88321]	0.202366	-2.30496	3.65134e-59	1.24554e-56	yes	down	15.75	13.39	15	103.4	163.63	119.51	14.7133	128.847
ENSMUSG00000024675	Ms4a4c	membrane-spanning 4-domains, subfamily A, member 4C [Source:MGI Symbol;Acc:MGI:1927656]	0.234898	-2.08989	6.11575e-32	2.55895e-30	yes	down	11.36	14.53	12.51	101.35	149.3	86.29	12.8	112.313
ENSMUSG00000024677	Ms4a6b	membrane-spanning 4-domains, subfamily A, member 6B [Source:MGI Symbol;Acc:MGI:1917024]	0.243508	-2.03796	3.21302e-36	1.91317e-34	yes	down	6.13	7.09	9.2	42.81	56.92	43.92	7.47333	47.8833
ENSMUSG00000024695	Zfp91	zinc finger protein 91 [Source:MGI Symbol;Acc:MGI:104854]	2.17908	1.12372	1.01225e-23	2.14448e-22	yes	up	54.52	48.36	52.51	36.31	47.38	41.6	51.7967	41.7633
ENSMUSG00000024696	Lpxn	leupaxin [Source:MGI Symbol;Acc:MGI:2147677]	0.334929	-1.57807	5.76655e-18	7.5411e-17	yes	down	4.43	4.36	5.52	23.85	23.29	27.19	4.77	24.7767
ENSMUSG00000024713	Pcsk5	proprotein convertase subtilisin/kexin type 5 [Source:MGI Symbol;Acc:MGI:97515]	0.396014	-1.33638	0.000128305	0.000411189	yes	down	0.2	0.3	0.23	0.75	1.11	1.14	0.243333	1
ENSMUSG00000024726	Carnmt1	carnosine N-methyltransferase 1 [Source:MGI Symbol;Acc:MGI:1914633]	2.66354	1.41335	6.31727e-16	6.79537e-15	yes	up	18.04	16.65	18	11.72	21.1	9.28	17.5633	14.0333
ENSMUSG00000024737	Slc15a3	solute carrier family 15, member 3 [Source:MGI Symbol;Acc:MGI:1929691]	0.497609	-1.00692	4.95597e-09	2.77452e-08	yes	down	6.03	6.38	6.78	21.11	20.06	25.44	6.39667	22.2033
ENSMUSG00000024742	Fen1	flap structure specific endonuclease 1 [Source:MGI Symbol;Acc:MGI:102779]	2.59127	1.37366	6.67916e-23	1.32178e-21	yes	up	113.89	106.31	107.95	76.53	67.47	74.89	109.383	72.9633
ENSMUSG00000024776	Stambpl1	STAM binding protein like 1 [Source:MGI Symbol;Acc:MGI:1923880]	0.260659	-1.93977	1.66879e-17	2.0861e-16	yes	down	1.64	2.85	1.66	9.82	11.98	14.02	2.05	11.94
ENSMUSG00000024777	Ppp2r5b	protein phosphatase 2, regulatory subunit B', beta [Source:MGI Symbol;Acc:MGI:2388480]	3.55866	1.83133	1.89214e-38	1.42094e-36	yes	up	54.78	52.62	64.43	28.73	31.35	29.8	57.2767	29.96
ENSMUSG00000024778	Fas	Fas (TNF receptor superfamily member 6) [Source:MGI Symbol;Acc:MGI:95484]	0.443151	-1.17413	4.65209e-05	0.000159345	yes	down	2.02	1.38	2.1	5.71	8.38	7.32	1.83333	7.13667
ENSMUSG00000024787	Snx15	sorting nexin 15 [Source:MGI Symbol;Acc:MGI:1916274]	2.25014	1.17002	5.86308e-13	4.84601e-12	yes	up	45.75	44.59	48.34	39.99	42.24	37.73	46.2267	39.9867
ENSMUSG00000024790	Sac3d1	SAC3 domain containing 1 [Source:MGI Symbol;Acc:MGI:1913656]	2.08739	1.0617	1.04439e-06	4.4523e-06	yes	up	10.11	8.14	7.7	7.2	6.47	7.96	8.65	7.21
ENSMUSG00000024791	Cdca5	cell division cycle associated 5 [Source:MGI Symbol;Acc:MGI:1915099]	2.86136	1.5167	3.23539e-25	7.79826e-24	yes	up	41.18	43.38	40.32	24.91	22.85	27.37	41.6267	25.0433
ENSMUSG00000024793	Tnfrsf25	tumor necrosis factor receptor superfamily, member 25 [Source:MGI Symbol;Acc:MGI:1934667]	0.192343	-2.37825	5.40311e-05	0.000183378	yes	down	0.27	0.37	0.1	2.06	6.45	2.49	0.246667	3.66667
ENSMUSG00000024795	Kif20b	kinesin family member 20B [Source:MGI Symbol;Acc:MGI:2444576]	3.59744	1.84697	0.000247825	0.000756977	yes	up	23.13	15.03	24.06	8.14	19.88	5.7	20.74	11.24
ENSMUSG00000024800	Rpp30	ribonuclease P/MRP 30 subunit [Source:MGI Symbol;Acc:MGI:1859683]	2.68207	1.42335	6.14752e-14	5.54821e-13	yes	up	21.17	16.97	22.07	11.91	17.69	11.37	20.07	13.6567
ENSMUSG00000024805	Pcgf5	polycomb group ring finger 5 [Source:MGI Symbol;Acc:MGI:1923505]	2.21548	1.14762	2.29394e-17	2.82199e-16	yes	up	19.54	17.5	20.73	12.72	15.46	14.06	19.2567	14.08
ENSMUSG00000024818	Slc25a45	solute carrier family 25, member 45 [Source:MGI Symbol;Acc:MGI:2147731]	0.476567	-1.06925	4.37962e-10	2.72723e-09	yes	down	4.14	4.56	4.38	12.72	15.63	17.83	4.36	15.3933
ENSMUSG00000024829	Mrpl21	mitochondrial ribosomal protein L21 [Source:MGI Symbol;Acc:MGI:2660674]	2.09876	1.06954	1.07177e-10	7.10255e-10	yes	up	37.51	33.73	36.55	28.39	29.84	32.25	35.93	30.16
ENSMUSG00000024841	Eif1ad	eukaryotic translation initiation factor 1A domain containing [Source:MGI Symbol;Acc:MGI:1917110]	2.0098	1.00705	7.4427e-13	6.09653e-12	yes	up	23.93	24.54	26.05	21.25	24.7	21.1	24.84	22.35
ENSMUSG00000024854	Pold4	polymerase (DNA-directed), delta 4 [Source:MGI Symbol;Acc:MGI:1916995]	0.300827	-1.73299	7.81759e-19	1.10957e-17	yes	down	10.37	11.61	12.7	68.99	55.79	79.07	11.56	67.95
ENSMUSG00000024862	Klc2	kinesin light chain 2 [Source:MGI Symbol;Acc:MGI:107953]	0.407683	-1.29448	4.36471e-08	2.19995e-07	yes	down	1.68	1.08	1.43	5.65	8.91	5.43	1.39667	6.66333
ENSMUSG00000024867	Pip5k1b	phosphatidylinositol-4-phosphate 5-kinase, type 1 beta [Source:MGI Symbol;Acc:MGI:107930]	3.20927	1.68225	4.61122e-27	1.28718e-25	yes	up	32.34	32.41	35.97	19.26	19.17	16.14	33.5733	18.19
ENSMUSG00000024878	Zng1	Zn regulated GTPase metalloprotein activator 1 [Source:MGI Symbol;Acc:MGI:2385089]	2.24334	1.16565	1.27508e-09	7.5394e-09	yes	up	11.79	9.33	11.86	7.84	10.6	7.32	10.9933	8.58667
ENSMUSG00000024892	Pcx	pyruvate carboxylase [Source:MGI Symbol;Acc:MGI:97520]	2.38642	1.25485	8.41162e-17	9.75186e-16	yes	up	16.54	18.6	14.33	13.63	9.61	11.9	16.49	11.7133
ENSMUSG00000024896	Minpp1	multiple inositol polyphosphate histidine phosphatase 1 [Source:MGI Symbol;Acc:MGI:1336159]	2.33976	1.22636	1.00281e-17	1.2798e-16	yes	up	91.9	85.62	79.17	66.63	60.21	63.15	85.5633	63.33
ENSMUSG00000024897	Apba1	amyloid beta (A4) precursor protein binding, family A, member 1 [Source:MGI Symbol;Acc:MGI:1860297]	0.30322	-1.72156	1.66512e-07	7.7899e-07	yes	down	0.35	0.2	0.25	1.13	1.65	1.32	0.266667	1.36667
ENSMUSG00000024899	Papss2	3'-phosphoadenosine 5'-phosphosulfate synthase 2 [Source:MGI Symbol;Acc:MGI:1330223]	0.388062	-1.36564	1.85206e-09	1.08231e-08	yes	down	1.31	0.86	1.27	4.66	5	5.99	1.14667	5.21667
ENSMUSG00000024910	Ctsw	cathepsin W [Source:MGI Symbol;Acc:MGI:1338045]	0.223394	-2.16234	4.40596e-16	4.78804e-15	yes	down	2.19	2.37	1.14	13.61	17.93	15.74	1.9	15.76
ENSMUSG00000024925	Rnaseh2c	ribonuclease H2, subunit C [Source:MGI Symbol;Acc:MGI:1915459]	2.03684	1.02633	1.17656e-12	9.43779e-12	yes	up	74.22	80.23	73.3	64.58	64.75	68.23	75.9167	65.8533
ENSMUSG00000024937	Ehbp1l1	EH domain binding protein 1-like 1 [Source:MGI Symbol;Acc:MGI:3612340]	2.29976	1.20148	1.46167e-22	2.79634e-21	yes	up	107.32	97.9	123.93	74.87	82.13	77.12	109.717	78.04
ENSMUSG00000024939	Fam89b	family with sequence similarity 89, member B [Source:MGI Symbol;Acc:MGI:106595]	2.23443	1.15991	1.78717e-10	1.15953e-09	yes	up	22.95	22.7	24.11	19.14	15.59	19.5	23.2533	18.0767
ENSMUSG00000024943	Smc5	structural maintenance of chromosomes 5 [Source:MGI Symbol;Acc:MGI:2385088]	2.20431	1.14032	1.04988e-07	5.05377e-07	yes	up	16.06	11.71	16.75	10.2	21.53	9.06	14.84	13.5967
ENSMUSG00000024948	Map4k2	mitogen-activated protein kinase kinase kinase kinase 2 [Source:MGI Symbol;Acc:MGI:1346883]	0.214018	-2.2242	3.83098e-30	1.40698e-28	yes	down	6.03	7.17	7.42	35.88	98.27	65.84	6.87333	66.6633
ENSMUSG00000024966	Stip1	stress-induced phosphoprotein 1 [Source:MGI Symbol;Acc:MGI:109130]	2.02429	1.01741	1.00125e-10	6.66153e-10	yes	up	116.39	119.12	106.09	104.04	82.63	105.72	113.867	97.4633
ENSMUSG00000024974	Smc3	structural maintenance of chromosomes 3 [Source:MGI Symbol;Acc:MGI:1339795]	2.408	1.26784	5.74692e-10	3.52952e-09	yes	up	37.69	29.65	40.64	23.17	42.81	19.11	35.9933	28.3633
ENSMUSG00000024986	Hhex	hematopoietically expressed homeobox [Source:MGI Symbol;Acc:MGI:96086]	0.255283	-1.96983	1.10666e-28	3.5466e-27	yes	down	8.01	6.16	5.57	36.32	40.91	54.2	6.58	43.81
ENSMUSG00000024997	Prdx3	peroxiredoxin 3 [Source:MGI Symbol;Acc:MGI:88034]	3.17086	1.66488	1.23179e-32	5.55852e-31	yes	up	215.54	206.06	239.92	127.64	116.49	116.62	220.507	120.25
ENSMUSG00000024998	Plce1	phospholipase C, epsilon 1 [Source:MGI Symbol;Acc:MGI:1921305]	0.307262	-1.70246	7.14315e-13	5.85355e-12	yes	down	0.32	0.25	0.31	1.52	1.69	2.19	0.293333	1.8
ENSMUSG00000025001	Hells	helicase, lymphoid specific [Source:MGI Symbol;Acc:MGI:106209]	3.57241	1.8369	6.2443e-28	1.86735e-26	yes	up	17.21	11.6	17.17	6.28	8.93	5.33	15.3267	6.84667
ENSMUSG00000025017	Pik3ap1	phosphoinositide-3-kinase adaptor protein 1 [Source:MGI Symbol;Acc:MGI:1933177]	0.330166	-1.59874	1.0613e-32	4.8216e-31	yes	down	7.54	7.56	7.13	36.32	37.19	44.17	7.41	39.2267
ENSMUSG00000025025	Mxi1	MAX interactor 1, dimerization protein [Source:MGI Symbol;Acc:MGI:97245]	2.46841	1.30358	9.81734e-24	2.08642e-22	yes	up	49.4	46.69	48.45	32.89	38.13	31.63	48.18	34.2167
ENSMUSG00000025026	Add3	adducin 3 (gamma) [Source:MGI Symbol;Acc:MGI:1351615]	0.328851	-1.60449	9.05366e-43	9.44114e-41	yes	down	11.87	10.66	11.87	51.45	60.98	68.93	11.4667	60.4533
ENSMUSG00000025027	Xpnpep1	X-prolyl aminopeptidase (aminopeptidase P) 1, soluble [Source:MGI Symbol;Acc:MGI:2180003]	2.56277	1.35771	4.23802e-21	7.31512e-20	yes	up	88.95	88.22	89.09	63.42	55.83	60.16	88.7533	59.8033
ENSMUSG00000025044	Msr1	macrophage scavenger receptor 1 [Source:MGI Symbol;Acc:MGI:98257]	2.75042	1.45965	3.74642e-06	1.48309e-05	yes	up	1.89	1.81	1.84	0.84	2.42	0.93	1.84667	1.39667
ENSMUSG00000025049	Taf5	TATA-box binding protein associated factor 5 [Source:MGI Symbol;Acc:MGI:2442144]	2.03659	1.02616	8.52628e-11	5.70099e-10	yes	up	8.39	8.26	9.32	7.33	7.74	7.08	8.65667	7.38333
ENSMUSG00000025058	Tasl	TLR adaptor interacting with endolysosomal SLC15A4 [Source:MGI Symbol;Acc:MGI:1918648]	0.45381	-1.13984	0.000326267	0.000978025	yes	down	0.68	0.6	0.52	2.13	3.1	1.67	0.6	2.3
ENSMUSG00000025060	Slk	STE20-like kinase [Source:MGI Symbol;Acc:MGI:103241]	2.18343	1.1266	2.53892e-15	2.60175e-14	yes	up	32.11	24.17	33.47	22.86	30.3	21.31	29.9167	24.8233
ENSMUSG00000025083	Afap1l2	actin filament associated protein 1-like 2 [Source:MGI Symbol;Acc:MGI:2147658]	0.406775	-1.2977	4.69224e-11	3.22197e-10	yes	down	1.71	1.96	2.5	7.68	8.43	10.46	2.05667	8.85667
ENSMUSG00000025085	Ablim1	actin-binding LIM protein 1 [Source:MGI Symbol;Acc:MGI:1194500]	0.213038	-2.23082	1.12436e-64	5.14293e-62	yes	down	6.54	6.89	5.9	48.17	53.83	63.72	6.44333	55.24
ENSMUSG00000025089	Gfra1	glial cell line derived neurotrophic factor family receptor alpha 1 [Source:MGI Symbol;Acc:MGI:1100842]	9.73474	3.28314	1.59053e-17	1.99197e-16	yes	up	1.06	1.5	1.2	0.15	0.26	0.23	1.25333	0.213333
ENSMUSG00000025092	Hspa12a	heat shock protein 12A [Source:MGI Symbol;Acc:MGI:1920692]	0.281681	-1.82786	4.28103e-08	2.15994e-07	yes	down	0.23	0.24	0.25	1.02	2.05	2.32	0.24	1.79667
ENSMUSG00000025104	Hdgfl3	HDGF like 3 [Source:MGI Symbol;Acc:MGI:1352760]	0.330881	-1.59562	1.77731e-11	1.27842e-10	yes	down	0.68	0.78	0.92	2.68	5.45	4.39	0.793333	4.17333
ENSMUSG00000025134	Alyref	Aly/REF export factor [Source:MGI Symbol;Acc:MGI:1341044]	2.27732	1.18733	1.69038e-15	1.75545e-14	yes	up	89.63	87.41	103.38	80.66	71.06	74.1	93.4733	75.2733
ENSMUSG00000025140	Pycr1	pyrroline-5-carboxylate reductase 1 [Source:MGI Symbol;Acc:MGI:2384795]	7.67285	2.93976	1.1281e-22	2.17891e-21	yes	up	4.88	5.74	9.26	1.98	1.15	1.37	6.62667	1.5
ENSMUSG00000025147	Mob2	MOB kinase activator 2 [Source:MGI Symbol;Acc:MGI:1919891]	2.07554	1.05349	9.84456e-14	8.70143e-13	yes	up	34.9	34.45	39.14	27.66	29.04	32.35	36.1633	29.6833
ENSMUSG00000025154	Arhgap19	Rho GTPase activating protein 19 [Source:MGI Symbol;Acc:MGI:1918335]	2.43399	1.28332	7.09027e-21	1.19613e-19	yes	up	49.39	46.12	43.87	34.17	30.91	33.73	46.46	32.9367
ENSMUSG00000025163	Cd7	CD7 antigen [Source:MGI Symbol;Acc:MGI:88344]	0.229506	-2.1234	1.54674e-20	2.54121e-19	yes	down	4.29	5.91	3.44	31.6	32.56	37.35	4.54667	33.8367
ENSMUSG00000025165	Sectm1a	secreted and transmembrane 1A [Source:MGI Symbol;Acc:MGI:2384805]	0.302348	-1.72572	3.10459e-06	1.24146e-05	yes	down	0.95	1.2	0.41	4.19	5.93	5.58	0.853333	5.23333
ENSMUSG00000025175	Fn3k	fructosamine 3 kinase [Source:MGI Symbol;Acc:MGI:1926834]	2.51757	1.33203	7.60015e-26	1.9144e-24	yes	up	63.68	60.99	63.35	41.15	38	39.62	62.6733	39.59
ENSMUSG00000025195	Dnmbp	dynamin binding protein [Source:MGI Symbol;Acc:MGI:1917352]	0.401603	-1.31616	8.19321e-08	3.99555e-07	yes	down	0.92	0.94	0.72	2.93	3.66	5.09	0.86	3.89333
ENSMUSG00000025212	Sfxn3	sideroflexin 3 [Source:MGI Symbol;Acc:MGI:2137679]	0.471697	-1.08407	1.39182e-10	9.11383e-10	yes	down	3.95	4.67	5.08	14.11	17.7	25.16	4.56667	18.99
ENSMUSG00000025213	Kazald1	Kazal-type serine peptidase inhibitor domain 1 [Source:MGI Symbol;Acc:MGI:2147606]	0.42103	-1.24801	1.87996e-08	9.88661e-08	yes	down	4.45	5.34	4.01	19.7	16.97	20.48	4.6	19.05
ENSMUSG00000025215	Tlx1	T cell leukemia, homeobox 1 [Source:MGI Symbol;Acc:MGI:98769]	0.351456	-1.50859	3.16605e-12	2.447e-11	yes	down	2.85	2.58	2.34	10.8	11.43	15.83	2.59	12.6867
ENSMUSG00000025225	Nfkb2	nuclear factor of kappa light polypeptide gene enhancer in B cells 2, p49/p100 [Source:MGI Symbol;Acc:MGI:1099800]	0.311228	-1.68396	1.62367e-29	5.69302e-28	yes	down	6.7	7.14	7.18	35.52	35.74	47.44	7.00667	39.5667
ENSMUSG00000025237	Parp6	poly (ADP-ribose) polymerase family, member 6 [Source:MGI Symbol;Acc:MGI:1914537]	0.421539	-1.24626	1.72929e-08	9.12765e-08	yes	down	3.49	2.68	3.13	8.22	16.64	12.14	3.1	12.3333
ENSMUSG00000025270	Alas2	aminolevulinic acid synthase 2, erythroid [Source:MGI Symbol;Acc:MGI:87990]	3.21325	1.68403	5.99838e-28	1.79916e-26	yes	up	1615.56	1641.08	1693.79	1003.78	821.68	866.33	1650.14	897.263
ENSMUSG00000025271	Pfkfb1	6-phosphofructo-2-kinase/fructose-2,6-biphosphatase 1 [Source:MGI Symbol;Acc:MGI:107816]	2.56661	1.35986	4.09283e-06	1.60915e-05	yes	up	5.35	4.04	5.07	3.03	4.5	3.47	4.82	3.66667
ENSMUSG00000025277	Abhd6	abhydrolase domain containing 6 [Source:MGI Symbol;Acc:MGI:1913332]	0.389534	-1.36018	2.71635e-06	1.09208e-05	yes	down	0.89	1.02	0.93	3.71	4.12	4.73	0.946667	4.18667
ENSMUSG00000025278	Flnb	filamin, beta [Source:MGI Symbol;Acc:MGI:2446089]	0.280551	-1.83366	1.02427e-20	1.70792e-19	yes	down	1.17	0.85	1.39	6.37	5.84	8.89	1.13667	7.03333
ENSMUSG00000025279	Dnase1l3	deoxyribonuclease 1-like 3 [Source:MGI Symbol;Acc:MGI:1314633]	0.235855	-2.08403	2.97084e-32	1.30264e-30	yes	down	7.32	8.35	6.82	48.79	44.18	69.18	7.49667	54.05
ENSMUSG00000025289	Prdx4	peroxiredoxin 4 [Source:MGI Symbol;Acc:MGI:1859815]	2.02907	1.02082	1.63998e-11	1.18514e-10	yes	up	39.8	41.62	44.16	35.11	36.44	36.46	41.86	36.0033
ENSMUSG00000025314	Ptprj	protein tyrosine phosphatase receptor type J [Source:MGI Symbol;Acc:MGI:104574]	0.448824	-1.15578	4.20734e-17	5.02833e-16	yes	down	10.01	8.26	8.05	30.07	32.98	39.14	8.77333	34.0633
ENSMUSG00000025323	Sp4	trans-acting transcription factor 4 [Source:MGI Symbol;Acc:MGI:107595]	2.44428	1.28941	2.16965e-17	2.67892e-16	yes	up	15.67	15.58	13.9	10.86	10.57	9.12	15.05	10.1833
ENSMUSG00000025326	Ube3a	ubiquitin protein ligase E3A [Source:MGI Symbol;Acc:MGI:105098]	2.28463	1.19196	7.02816e-14	6.28661e-13	yes	up	20.57	13.46	17.82	11.05	14.26	9.3	17.2833	11.5367
ENSMUSG00000025340	Rabgef1	RAB guanine nucleotide exchange factor (GEF) 1 [Source:MGI Symbol;Acc:MGI:1929459]	2.13931	1.09715	8.39529e-18	1.08519e-16	yes	up	39.9	31.89	31.19	24.92	29.55	30.28	34.3267	28.25
ENSMUSG00000025352	Gdf11	growth differentiation factor 11 [Source:MGI Symbol;Acc:MGI:1338027]	0.2403	-2.05709	1.2113e-21	2.17472e-20	yes	down	0.91	0.8	0.71	4.95	5.95	6.7	0.806667	5.86667
ENSMUSG00000025353	Ormdl2	ORM1-like 2 (S. cerevisiae) [Source:MGI Symbol;Acc:MGI:1914094]	2.07445	1.05273	2.60279e-09	1.50226e-08	yes	up	37.62	36.21	40.38	32.74	29.21	31.17	38.07	31.04
ENSMUSG00000025357	Dgka	diacylglycerol kinase, alpha [Source:MGI Symbol;Acc:MGI:102952]	0.159553	-2.64789	1.80262e-57	5.25789e-55	yes	down	3.7	4.09	3.58	30.15	49.61	46.27	3.79	42.01
ENSMUSG00000025375	Aatk	apoptosis-associated tyrosine kinase [Source:MGI Symbol;Acc:MGI:1197518]	0.355218	-1.49322	1.12289e-06	4.76175e-06	yes	down	0.4	0.41	0.27	1.45	2.59	1.67	0.36	1.90333
ENSMUSG00000025393	Atp5f1b	ATP synthase F1 subunit beta [Source:MGI Symbol;Acc:MGI:107801]	2.1462	1.10178	6.21648e-14	5.60291e-13	yes	up	829.7	853.15	784.99	669.4	504.18	646.68	822.613	606.753
ENSMUSG00000025395	Prim1	DNA primase, p49 subunit [Source:MGI Symbol;Acc:MGI:97757]	2.94199	1.55679	2.0337e-22	3.8577e-21	yes	up	69.63	64.24	74.49	36.05	51.89	33.49	69.4533	40.4767
ENSMUSG00000025400	Tac2	tachykinin 2 [Source:MGI Symbol;Acc:MGI:98476]	2.9768	1.57376	3.21232e-11	2.2503e-10	yes	up	19.09	20.05	25.59	12.18	12.47	12.97	21.5767	12.54
ENSMUSG00000025402	Nab2	Ngfi-A binding protein 2 [Source:MGI Symbol;Acc:MGI:107563]	0.252851	-1.98364	4.60811e-24	9.97235e-23	yes	down	3.11	1.69	1.69	11.45	14.73	15.61	2.16333	13.93
ENSMUSG00000025403	Shmt2	serine hydroxymethyltransferase 2 (mitochondrial) [Source:MGI Symbol;Acc:MGI:1277989]	5.45736	2.4482	3.52795e-54	8.76587e-52	yes	up	137.23	141.91	168.35	51.23	44.21	52.4	149.163	49.28
ENSMUSG00000025408	Ddit3	DNA-damage inducible transcript 3 [Source:MGI Symbol;Acc:MGI:109247]	10.5032	3.39276	2.1808e-17	2.69104e-16	yes	up	137.46	121.49	290.82	23.44	33.7	31.32	183.257	29.4867
ENSMUSG00000025422	Agap2	ArfGAP with GTPase domain, ankyrin repeat and PH domain 2 [Source:MGI Symbol;Acc:MGI:3580016]	0.36064	-1.47137	4.3157e-14	3.96611e-13	yes	down	1.59	1.65	1.3	6.87	6.88	8.15	1.51333	7.3
ENSMUSG00000025433	Crisp3	cysteine-rich secretory protein 3 [Source:MGI Symbol;Acc:MGI:102552]	0.120835	-3.04889	3.30564e-08	1.68728e-07	yes	down	0.33	0.2	0.17	2.09	4.84	3.31	0.233333	3.41333
ENSMUSG00000025450	Gm9752	predicted gene 9752 [Source:MGI Symbol;Acc:MGI:3641896]	0.281653	-1.82801	0.000160258	0.000505224	yes	down	0.29	0.15	0.49	0.91	3	2.11	0.31	2.00667
ENSMUSG00000025473	Adam8	a disintegrin and metallopeptidase domain 8 [Source:MGI Symbol;Acc:MGI:107825]	0.349424	-1.51695	2.42802e-13	2.07061e-12	yes	down	1.9	3.1	1.6	7.55	13.78	10.46	2.2	10.5967
ENSMUSG00000025487	Psmd13	proteasome (prosome, macropain) 26S subunit, non-ATPase, 13 [Source:MGI Symbol;Acc:MGI:1345192]	2.22841	1.15602	1.48758e-14	1.41958e-13	yes	up	98.86	104.25	104.12	87.02	73.5	88.81	102.41	83.11
ENSMUSG00000025491	Ifitm1	interferon induced transmembrane protein 1 [Source:MGI Symbol;Acc:MGI:1915963]	0.407037	-1.29677	3.08537e-12	2.3874e-11	yes	down	21.15	24.69	25.82	90.13	106.97	79.81	23.8867	92.3033
ENSMUSG00000025494	Sigirr	single immunoglobulin and toll-interleukin 1 receptor (TIR) domain [Source:MGI Symbol;Acc:MGI:1344402]	0.235102	-2.08864	4.87747e-15	4.88378e-14	yes	down	2.01	1.41	0.97	7.85	10.57	10.39	1.46333	9.60333
ENSMUSG00000025495	Ptdss2	phosphatidylserine synthase 2 [Source:MGI Symbol;Acc:MGI:1351664]	3.01856	1.59386	2.34224e-34	1.23081e-32	yes	up	220.12	201.72	240.5	117.4	118.47	116.97	220.78	117.613
ENSMUSG00000025558	Dock9	dedicator of cytokinesis 9 [Source:MGI Symbol;Acc:MGI:106321]	0.437431	-1.19287	4.68532e-10	2.9077e-09	yes	down	1.39	1.22	1.22	4.12	5.78	6.11	1.27667	5.33667
ENSMUSG00000025573	6030468B19Rik	RIKEN cDNA 6030468B19 gene [Source:MGI Symbol;Acc:MGI:1924977]	2.41796	1.27379	3.26912e-07	1.47886e-06	yes	up	10.53	11.65	9.66	8.51	8.24	6.1	10.6133	7.61667
ENSMUSG00000025574	Tk1	thymidine kinase 1 [Source:MGI Symbol;Acc:MGI:98763]	2.56355	1.35815	9.18626e-27	2.49841e-25	yes	up	162.15	165.14	165.89	108.02	113.08	117.44	164.393	112.847
ENSMUSG00000025608	Podxl	podocalyxin-like [Source:MGI Symbol;Acc:MGI:1351317]	3.61286	1.85314	1.27898e-37	8.69621e-36	yes	up	11.35	10.65	12.54	5.46	5.12	6.02	11.5133	5.53333
ENSMUSG00000025609	Mkln1	muskelin 1, intracellular mediator containing kelch motifs [Source:MGI Symbol;Acc:MGI:1351638]	2.03665	1.0262	9.3812e-12	6.95162e-11	yes	up	114.24	92.47	134.91	70.9	96.67	69.43	113.873	79
ENSMUSG00000025613	Cct8	chaperonin containing Tcp1, subunit 8 (theta) [Source:MGI Symbol;Acc:MGI:107183]	2.18728	1.12914	1.18013e-19	1.78851e-18	yes	up	147.28	125.11	135.83	99.92	139.85	106.56	136.073	115.443
ENSMUSG00000025630	Hprt	hypoxanthine guanine phosphoribosyl transferase [Source:MGI Symbol;Acc:MGI:96217]	2.23589	1.16085	3.00471e-18	4.03961e-17	yes	up	117.78	107.97	112.52	85.55	97.95	80.03	112.757	87.8433
ENSMUSG00000025647	Shisa5	shisa family member 5 [Source:MGI Symbol;Acc:MGI:1915044]	0.210242	-2.24988	5.02449e-63	2.15155e-60	yes	down	94.71	113.38	96.67	880.79	855.25	1122.58	101.587	952.873
ENSMUSG00000025648	Pfkfb4	6-phosphofructo-2-kinase/fructose-2,6-biphosphatase 4 [Source:MGI Symbol;Acc:MGI:2687284]	0.37196	-1.42678	9.21768e-11	6.15307e-10	yes	down	2.59	1.38	1.38	6.74	7.38	8.03	1.78333	7.38333
ENSMUSG00000025650	Col7a1	collagen, type VII, alpha 1 [Source:MGI Symbol;Acc:MGI:88462]	0.323137	-1.62978	4.28317e-07	1.91307e-06	yes	down	0.62	0.54	1.04	3.76	8.03	5.86	0.733333	5.88333
ENSMUSG00000025666	Tmem47	transmembrane protein 47 [Source:MGI Symbol;Acc:MGI:2177570]	0.437069	-1.19407	2.20507e-05	7.88007e-05	yes	down	0.68	0.54	0.82	2.7	3.19	2.13	0.68	2.67333
ENSMUSG00000025702	Marchf8	membrane associated ring-CH-type finger 8 [Source:MGI Symbol;Acc:MGI:1919029]	3.08391	1.62476	3.2036e-35	1.7811e-33	yes	up	276.51	268.97	248.89	148.49	157.11	139.33	264.79	148.31
ENSMUSG00000025728	Pigq	phosphatidylinositol glycan anchor biosynthesis, class Q [Source:MGI Symbol;Acc:MGI:1333114]	2.37315	1.2468	7.80767e-23	1.53454e-21	yes	up	319.36	307.52	378.43	231.88	250.16	234.35	335.103	238.797
ENSMUSG00000025747	Tyms	thymidylate synthase [Source:MGI Symbol;Acc:MGI:98878]	3.62007	1.85602	2.45397e-40	2.12882e-38	yes	up	154.86	151.96	162.62	77.1	74.26	73.07	156.48	74.81
ENSMUSG00000025757	Hspa4l	heat shock protein 4 like [Source:MGI Symbol;Acc:MGI:107422]	3.83724	1.94007	4.93358e-29	1.65489e-27	yes	up	23.62	18.32	22.87	12.95	12.43	10.27	21.6033	11.8833
ENSMUSG00000025758	Plk4	polo like kinase 4 [Source:MGI Symbol;Acc:MGI:101783]	3.56738	1.83487	1.03206e-29	3.67633e-28	yes	up	42.29	32.34	35.79	15.76	21.94	14.66	36.8067	17.4533
ENSMUSG00000025762	Larp1b	La ribonucleoprotein 1B [Source:MGI Symbol;Acc:MGI:1914604]	2.7087	1.4376	1.05017e-25	2.61582e-24	yes	up	43.97	41.06	43.19	24.97	32.23	24.84	42.74	27.3467
ENSMUSG00000025780	Itih5	inter-alpha-trypsin inhibitor, heavy chain 5 [Source:MGI Symbol;Acc:MGI:1925751]	0.276881	-1.85266	8.93924e-16	9.47898e-15	yes	down	0.46	0.32	0.61	2.48	3.35	2.91	0.463333	2.91333
ENSMUSG00000025790	Slco3a1	solute carrier organic anion transporter family, member 3a1 [Source:MGI Symbol;Acc:MGI:1351867]	0.437565	-1.19243	5.94707e-10	3.64577e-09	yes	down	1.99	1.72	1.55	6.4	7.48	7.4	1.75333	7.09333
ENSMUSG00000025791	Pgm1	phosphoglucomutase 1 [Source:MGI Symbol;Acc:MGI:97565]	0.489177	-1.03157	1.52808e-06	6.35283e-06	yes	down	2.73	2.09	2.64	7.71	7.92	10.99	2.48667	8.87333
ENSMUSG00000025795	Rassf3	Ras association (RalGDS/AF-6) domain family member 3 [Source:MGI Symbol;Acc:MGI:2179722]	0.433896	-1.20458	6.43605e-18	8.38938e-17	yes	down	6.27	6.13	5.83	22.56	24.26	26.74	6.07667	24.52
ENSMUSG00000025804	Ccr1	chemokine (C-C motif) receptor 1 [Source:MGI Symbol;Acc:MGI:104618]	0.434101	-1.2039	1.39829e-06	5.83857e-06	yes	down	1.1	1.01	1.62	4.16	5.75	5.13	1.24333	5.01333
ENSMUSG00000025813	Homer2	homer scaffolding protein 2 [Source:MGI Symbol;Acc:MGI:1347354]	2.1635	1.11337	0.000257769	0.000785205	yes	up	1.02	1.25	1.34	0.69	0.71	1.22	1.20333	0.873333
ENSMUSG00000025817	Nudt5	nudix hydrolase 5 [Source:MGI Symbol;Acc:MGI:1858232]	2.06833	1.04847	1.20396e-14	1.16049e-13	yes	up	21.71	28.01	28.85	23.01	17.87	18.7	26.19	19.86
ENSMUSG00000025854	Fam20c	FAM20C, golgi associated secretory pathway kinase [Source:MGI Symbol;Acc:MGI:2136853]	0.271864	-1.87904	4.43601e-07	1.97914e-06	yes	down	1.2	0.88	1.28	6.44	6.63	6.26	1.12	6.44333
ENSMUSG00000025855	Prkar1b	protein kinase, cAMP dependent regulatory, type I beta [Source:MGI Symbol;Acc:MGI:97759]	0.333057	-1.58616	1.15966e-07	5.54904e-07	yes	down	0.82	0.95	1.43	4.52	4.31	6.7	1.06667	5.17667
ENSMUSG00000025858	Get4	golgi to ER traffic protein 4 [Source:MGI Symbol;Acc:MGI:1914854]	2.20745	1.14238	8.41983e-17	9.75576e-16	yes	up	48.33	45.05	47.74	35.38	38.07	40.48	47.04	37.9767
ENSMUSG00000025862	Stag2	stromal antigen 2 [Source:MGI Symbol;Acc:MGI:1098583]	2.73885	1.45357	4.95609e-17	5.88127e-16	yes	up	67.99	51.77	61.41	34.06	42.87	33.75	60.39	36.8933
ENSMUSG00000025877	Hk3	hexokinase 3 [Source:MGI Symbol;Acc:MGI:2670962]	0.484765	-1.04464	4.58909e-09	2.57989e-08	yes	down	3.34	2.91	3.08	10.26	11.52	14.46	3.11	12.08
ENSMUSG00000025880	Smad7	SMAD family member 7 [Source:MGI Symbol;Acc:MGI:1100518]	0.255832	-1.96673	5.16634e-21	8.8794e-20	yes	down	0.96	1.34	0.89	7.54	5.98	7.31	1.06333	6.94333
ENSMUSG00000025888	Casp1	caspase 1 [Source:MGI Symbol;Acc:MGI:96544]	0.397679	-1.33032	1.118e-09	6.65705e-09	yes	down	5.91	4.97	6.62	16.91	31.47	19.49	5.83333	22.6233
ENSMUSG00000025889	Snca	synuclein, alpha [Source:MGI Symbol;Acc:MGI:1277151]	3.86441	1.95025	3.2381e-35	1.79532e-33	yes	up	629.9	557.79	652.01	296.03	307.81	221.54	613.233	275.127
ENSMUSG00000025899	Alkbh8	alkB homolog 8, tRNA methyltransferase [Source:MGI Symbol;Acc:MGI:1914917]	3.28168	1.71444	6.20213e-26	1.57209e-24	yes	up	15.82	12.37	18.15	7.52	10.74	7.26	15.4467	8.50667
ENSMUSG00000025907	Rb1cc1	RB1-inducible coiled-coil 1 [Source:MGI Symbol;Acc:MGI:1341850]	2.77543	1.47271	5.67438e-11	3.86937e-10	yes	up	27.61	23.19	32.84	16.8	32.75	14.84	27.88	21.4633
ENSMUSG00000025912	Mybl1	myeloblastosis oncogene-like 1 [Source:MGI Symbol;Acc:MGI:99925]	2.867	1.51954	4.39747e-08	2.21536e-07	yes	up	1.51	1.09	2.51	0.7	0.96	0.93	1.70333	0.863333
ENSMUSG00000025917	Cops5	COP9 signalosome subunit 5 [Source:MGI Symbol;Acc:MGI:1349415]	2.2513	1.17076	1.52585e-17	1.91335e-16	yes	up	59.53	65.54	69.09	50.5	50.75	49.85	64.72	50.3667
ENSMUSG00000025925	Terf1	telomeric repeat binding factor 1 [Source:MGI Symbol;Acc:MGI:109634]	2.44459	1.28959	1.8045e-13	1.55402e-12	yes	up	20.61	16.8	23.79	12.28	22.36	12.95	20.4	15.8633
ENSMUSG00000025930	Msc	musculin [Source:MGI Symbol;Acc:MGI:1333884]	0.355813	-1.49081	0.000168456	0.000529492	yes	down	0.58	0.84	1.06	2.25	5.29	5.41	0.826667	4.31667
ENSMUSG00000025932	Eya1	EYA transcriptional coactivator and phosphatase 1 [Source:MGI Symbol;Acc:MGI:109344]	0.312212	-1.6794	3.80732e-06	1.50572e-05	yes	down	0.23	0.31	0.42	1.26	1.31	2.08	0.32	1.55
ENSMUSG00000025938	Slco5a1	solute carrier organic anion transporter family, member 5A1 [Source:MGI Symbol;Acc:MGI:2443431]	0.139848	-2.83807	2.59994e-12	2.02737e-11	yes	down	0.12	0.06	0.08	0.59	1.01	0.82	0.0866667	0.806667
ENSMUSG00000025959	Klf7	Kruppel-like transcription factor 7 (ubiquitous) [Source:MGI Symbol;Acc:MGI:1935151]	0.339162	-1.55995	4.39313e-23	8.83279e-22	yes	down	1.49	1.21	1.31	5.71	7.51	7.97	1.33667	7.06333
ENSMUSG00000025964	Adam23	a disintegrin and metallopeptidase domain 23 [Source:MGI Symbol;Acc:MGI:1345162]	0.224915	-2.15255	7.49939e-36	4.32472e-34	yes	down	1.94	1.54	1.74	9.09	10.18	11.43	1.74	10.2333
ENSMUSG00000025968	Ndufs1	NADH:ubiquinone oxidoreductase core subunit S1 [Source:MGI Symbol;Acc:MGI:2443241]	2.01774	1.01274	4.83204e-16	5.22848e-15	yes	up	51.51	45.52	53.05	42.65	53.05	41.21	50.0267	45.6367
ENSMUSG00000025969	Nrp2	neuropilin 2 [Source:MGI Symbol;Acc:MGI:1100492]	0.301868	-1.72801	3.56801e-21	6.19583e-20	yes	down	1.05	0.98	1.27	5.37	6.01	7.79	1.1	6.39
ENSMUSG00000025978	Rftn2	raftlin family member 2 [Source:MGI Symbol;Acc:MGI:1921263]	0.227631	-2.13523	2.27273e-12	1.77981e-11	yes	down	0.51	0.48	0.31	2.56	3.1	3.6	0.433333	3.08667
ENSMUSG00000025980	Hspd1	heat shock protein 1 (chaperonin) [Source:MGI Symbol;Acc:MGI:96242]	2.36991	1.24483	3.77381e-19	5.49578e-18	yes	up	223.19	196.16	184.64	151.61	157.81	137.27	201.33	148.897
ENSMUSG00000025981	Coq10b	coenzyme Q10B [Source:MGI Symbol;Acc:MGI:1915126]	2.31552	1.21133	3.32844e-13	2.80873e-12	yes	up	18.44	18.28	24.12	12.97	18.4	14.45	20.28	15.2733
ENSMUSG00000025997	Ikzf2	IKAROS family zinc finger 2 [Source:MGI Symbol;Acc:MGI:1342541]	0.455593	-1.13418	3.22343e-06	1.28592e-05	yes	down	0.53	0.35	0.54	1.54	1.9	1.36	0.473333	1.6
ENSMUSG00000026005	Rpe	ribulose-5-phosphate-3-epimerase [Source:MGI Symbol;Acc:MGI:1913896]	2.22279	1.15237	3.9938e-12	3.06674e-11	yes	up	23.32	17.53	21.94	15.43	20.37	13.75	20.93	16.5167
ENSMUSG00000026009	Icos	inducible T cell co-stimulator [Source:MGI Symbol;Acc:MGI:1858745]	0.282384	-1.82427	9.95766e-12	7.35711e-11	yes	down	0.68	0.71	0.58	3.65	4.82	3.77	0.656667	4.08
ENSMUSG00000026012	Cd28	CD28 antigen [Source:MGI Symbol;Acc:MGI:88327]	0.236956	-2.07731	6.03429e-27	1.66822e-25	yes	down	0.99	0.94	1.19	6.3	8.9	7.93	1.04	7.71
ENSMUSG00000026020	Nop58	NOP58 ribonucleoprotein [Source:MGI Symbol;Acc:MGI:1933184]	2.42901	1.28037	2.11465e-11	1.51188e-10	yes	up	96.51	74.05	102.89	51.51	90.05	49.93	91.15	63.83
ENSMUSG00000026027	Stradb	STE20-related kinase adaptor beta [Source:MGI Symbol;Acc:MGI:2144047]	2.36121	1.23953	5.40922e-17	6.3851e-16	yes	up	68.23	67.37	74.49	55.34	50.89	47.6	70.03	51.2767
ENSMUSG00000026028	Trak2	trafficking protein, kinesin binding 2 [Source:MGI Symbol;Acc:MGI:1918077]	3.17831	1.66826	9.56085e-42	9.25104e-40	yes	up	219.48	200.35	224.06	121.38	123.87	114.73	214.63	119.993
ENSMUSG00000026037	Orc2	origin recognition complex, subunit 2 [Source:MGI Symbol;Acc:MGI:1328306]	3.4138	1.77138	4.50733e-38	3.23952e-36	yes	up	47.51	39.64	49.35	22.47	25.99	24.29	45.5	24.25
ENSMUSG00000026039	Sgo2a	shugoshin 2A [Source:MGI Symbol;Acc:MGI:1098767]	3.82174	1.93423	2.15836e-06	8.7827e-06	yes	up	15.18	10.18	12.28	5.46	8.63	3.43	12.5467	5.84
ENSMUSG00000026049	Tex30	testis expressed 30 [Source:MGI Symbol;Acc:MGI:1922873]	2.32882	1.2196	1.33249e-11	9.713e-11	yes	up	28.52	22.76	24.74	18.56	24.98	16.1	25.34	19.88
ENSMUSG00000026068	Il18rap	interleukin 18 receptor accessory protein [Source:MGI Symbol;Acc:MGI:1338888]	0.318652	-1.64995	6.67257e-11	4.50947e-10	yes	down	1.14	0.89	0.67	4.01	6.8	6.01	0.9	5.60667
ENSMUSG00000026069	Il1rl1	interleukin 1 receptor-like 1 [Source:MGI Symbol;Acc:MGI:98427]	4.04776	2.01712	1.33131e-50	2.48092e-48	yes	up	32.7	29.8	26.53	12.58	13.58	12.2	29.6767	12.7867
ENSMUSG00000026070	Il18r1	interleukin 18 receptor 1 [Source:MGI Symbol;Acc:MGI:105383]	0.261638	-1.93436	5.23392e-11	3.57805e-10	yes	down	0.82	0.6	0.5	3.28	6.32	3.51	0.64	4.37
ENSMUSG00000026074	Map4k4	mitogen-activated protein kinase kinase kinase kinase 4 [Source:MGI Symbol;Acc:MGI:1349394]	0.375458	-1.41328	6.5475e-27	1.8002e-25	yes	down	6.69	5.56	5.69	23.84	35.39	36.97	5.98	32.0667
ENSMUSG00000026096	Osgepl1	O-sialoglycoprotein endopeptidase-like 1 [Source:MGI Symbol;Acc:MGI:1919335]	2.28786	1.194	9.18755e-10	5.52296e-09	yes	up	12.12	9.34	11.83	7.28	11.35	7.38	11.0967	8.67
ENSMUSG00000026098	Pms1	PMS1 homolog 1, mismatch repair system component [Source:MGI Symbol;Acc:MGI:1202302]	2.2071	1.14215	1.02405e-07	4.93654e-07	yes	up	4.84	3.66	4.55	2.62	4.89	3.14	4.35	3.55
ENSMUSG00000026102	Inpp1	inositol polyphosphate-1-phosphatase [Source:MGI Symbol;Acc:MGI:104848]	0.286598	-1.8029	2.00143e-18	2.72351e-17	yes	down	3.48	1.08	3.34	10.42	10.35	13.07	2.63333	11.28
ENSMUSG00000026107	Nabp1	nucleic acid binding protein 1 [Source:MGI Symbol;Acc:MGI:1923258]	0.359194	-1.47716	1.69983e-20	2.77686e-19	yes	down	5.46	4.82	6.02	20.55	35.38	30.13	5.43333	28.6867
ENSMUSG00000026110	Mgat4a	mannoside acetylglucosaminyltransferase 4, isoenzyme A [Source:MGI Symbol;Acc:MGI:2662992]	0.497317	-1.00776	2.12831e-11	1.52057e-10	yes	down	4.42	2.46	2.41	8.38	13	13.63	3.09667	11.67
ENSMUSG00000026113	Inpp4a	inositol polyphosphate-4-phosphatase, type I [Source:MGI Symbol;Acc:MGI:1931123]	0.361209	-1.4691	4.62404e-16	5.0196e-15	yes	down	1.7	1.69	2.12	6.02	8.94	9.93	1.83667	8.29667
ENSMUSG00000026117	Zap70	zeta-chain (TCR) associated protein kinase [Source:MGI Symbol;Acc:MGI:99613]	0.233847	-2.09636	2.93575e-17	3.56363e-16	yes	down	1	1.5	1.34	9.01	8.45	10.39	1.28	9.28333
ENSMUSG00000026126	Ptpn18	protein tyrosine phosphatase, non-receptor type 18 [Source:MGI Symbol;Acc:MGI:108410]	0.415568	-1.26684	1.77177e-08	9.33717e-08	yes	down	7.58	4.46	6.88	28.1	32.06	33.08	6.30667	31.08
ENSMUSG00000026134	Prim2	DNA primase, p58 subunit [Source:MGI Symbol;Acc:MGI:97758]	2.5708	1.36221	3.62524e-21	6.28979e-20	yes	up	39.67	36.53	40.55	27.26	26.76	24.59	38.9167	26.2033
ENSMUSG00000026142	Rhbdd1	rhomboid domain containing 1 [Source:MGI Symbol;Acc:MGI:1924117]	2.00268	1.00193	4.41018e-09	2.48347e-08	yes	up	10.66	10.48	15.46	9.87	10.1	11.99	12.2	10.6533
ENSMUSG00000026150	Mff	mitochondrial fission factor [Source:MGI Symbol;Acc:MGI:1922984]	2.16704	1.11573	6.29488e-20	9.79064e-19	yes	up	102.6	95.46	108.74	72.39	88.51	74.85	102.267	78.5833
ENSMUSG00000026155	Smap1	small ArfGAP 1 [Source:MGI Symbol;Acc:MGI:2138261]	2.38628	1.25476	6.70522e-23	1.32563e-21	yes	up	85.78	81.94	92.59	64.53	67.58	62.32	86.77	64.81
ENSMUSG00000026159	Agfg1	ArfGAP with FG repeats 1 [Source:MGI Symbol;Acc:MGI:1333754]	2.47201	1.30569	1.33011e-28	4.24244e-27	yes	up	34.85	31.39	38.69	19.88	22.24	22.15	34.9767	21.4233
ENSMUSG00000026170	Cyp27a1	cytochrome P450, family 27, subfamily a, polypeptide 1 [Source:MGI Symbol;Acc:MGI:88594]	0.310647	-1.68665	2.20982e-12	1.73578e-11	yes	down	3.3	3	1.8	12.57	22.34	23.95	2.7	19.62
ENSMUSG00000026180	Cxcr2	chemokine (C-X-C motif) receptor 2 [Source:MGI Symbol;Acc:MGI:105303]	0.236426	-2.08054	1.24918e-31	5.12035e-30	yes	down	2.16	1.85	1.68	12.29	15	14.71	1.89667	14
ENSMUSG00000026185	Igfbp5	insulin-like growth factor binding protein 5 [Source:MGI Symbol;Acc:MGI:96440]	0.233897	-2.09605	2.44475e-28	7.5697e-27	yes	down	1.14	1.22	1.77	8.11	10.16	12.45	1.37667	10.24
ENSMUSG00000026196	Bard1	BRCA1 associated RING domain 1 [Source:MGI Symbol;Acc:MGI:1328361]	2.23637	1.16116	1.02169e-20	1.70503e-19	yes	up	14.39	12.48	14.02	9.98	11.12	10.71	13.63	10.6033
ENSMUSG00000026197	Zfand2b	zinc finger, AN1 type domain 2B [Source:MGI Symbol;Acc:MGI:1916068]	2.46734	1.30296	3.97278e-15	4.01992e-14	yes	up	31.49	31.58	40.43	23.62	28.03	24.51	34.5	25.3867
ENSMUSG00000026198	Abcb6	ATP-binding cassette, sub-family B (MDR/TAP), member 6 [Source:MGI Symbol;Acc:MGI:1921354]	3.07581	1.62097	9.44719e-36	5.40154e-34	yes	up	49.52	50.74	50.82	31.87	25.85	26.76	50.36	28.16
ENSMUSG00000026202	Tuba4a	tubulin, alpha 4A [Source:MGI Symbol;Acc:MGI:1095410]	3.18776	1.67254	3.01955e-32	1.31825e-30	yes	up	443.13	406.57	447.52	268.23	267.94	255.81	432.407	263.993
ENSMUSG00000026203	Dnajb2	DnaJ heat shock protein family (Hsp40) member B2 [Source:MGI Symbol;Acc:MGI:1928739]	3.05437	1.61088	5.37605e-27	1.49034e-25	yes	up	164.56	159.92	207.78	106.61	99.55	100.14	177.42	102.1
ENSMUSG00000026205	Slc23a3	solute carrier family 23 (nucleobase transporters), member 3 [Source:MGI Symbol;Acc:MGI:104516]	7.63418	2.93247	0.000152604	0.000482835	yes	up	0.73	0.49	0.75	0.2	0.27	0	0.656667	0.156667
ENSMUSG00000026207	Speg	SPEG complex locus [Source:MGI Symbol;Acc:MGI:109282]	0.25663	-1.96224	1.51427e-06	6.29932e-06	yes	down	0.19	0.18	0.23	1.69	2.5	3.52	0.2	2.57
ENSMUSG00000026208	Des	desmin [Source:MGI Symbol;Acc:MGI:94885]	0.334712	-1.57901	8.5203e-23	1.66647e-21	yes	down	5.06	4.91	6.2	25.86	24.45	32.57	5.39	27.6267
ENSMUSG00000026213	Stk11ip	serine/threonine kinase 11 interacting protein [Source:MGI Symbol;Acc:MGI:1918978]	0.464152	-1.10733	6.50708e-11	4.40207e-10	yes	down	2.74	2.74	3.45	9.03	15.63	13.39	2.97667	12.6833
ENSMUSG00000026229	Psmd1	proteasome (prosome, macropain) 26S subunit, non-ATPase, 1 [Source:MGI Symbol;Acc:MGI:1917497]	2.44538	1.29006	3.98407e-23	8.03442e-22	yes	up	84.33	74.35	81.1	58.15	56.83	54.21	79.9267	56.3967
ENSMUSG00000026234	Ncl	nucleolin [Source:MGI Symbol;Acc:MGI:97286]	2.0334	1.02389	1.12302e-11	8.24888e-11	yes	up	210.64	181.17	197.38	157.35	226.83	148.22	196.397	177.467
ENSMUSG00000026255	Efhd1	EF hand domain containing 1 [Source:MGI Symbol;Acc:MGI:1921607]	0.448744	-1.15604	7.08091e-09	3.9044e-08	yes	down	3.21	3.44	3.16	11.43	14.32	14.91	3.27	13.5533
ENSMUSG00000026271	Gpr35	G protein-coupled receptor 35 [Source:MGI Symbol;Acc:MGI:1929509]	0.403966	-1.30769	1.33597e-11	9.73491e-11	yes	down	1.94	1.94	1.9	7.15	8.04	10.05	1.92667	8.41333
ENSMUSG00000026274	Pask	PAS domain containing serine/threonine kinase [Source:MGI Symbol;Acc:MGI:2155936]	2.40351	1.26514	4.28165e-17	5.11098e-16	yes	up	7.77	7.65	10.96	7.36	6.74	5.94	8.79333	6.68
ENSMUSG00000026276	Septin2	septin 2 [Source:MGI Symbol;Acc:MGI:97298]	2.12655	1.08852	2.22245e-12	1.7445e-11	yes	up	34.2	24.87	36.96	25.96	34.84	30.94	32.01	30.58
ENSMUSG00000026278	Bok	BCL2-related ovarian killer [Source:MGI Symbol;Acc:MGI:1858494]	0.418975	-1.25506	1.02313e-05	3.83883e-05	yes	down	1.87	2.02	1.72	7.47	7.12	9.08	1.87	7.89
ENSMUSG00000026280	Atg4b	autophagy related 4B, cysteine peptidase [Source:MGI Symbol;Acc:MGI:1913865]	2.05012	1.03571	4.08448e-15	4.12465e-14	yes	up	45.9	54.11	40.61	39.95	39.23	51.42	46.8733	43.5333
ENSMUSG00000026281	Dtymk	deoxythymidylate kinase [Source:MGI Symbol;Acc:MGI:108396]	2.25428	1.17266	9.51826e-20	1.45345e-18	yes	up	101.1	93.74	91.5	66.09	77.25	85.94	95.4467	76.4267
ENSMUSG00000026305	Lrrfip1	leucine rich repeat (in FLII) interacting protein 1 [Source:MGI Symbol;Acc:MGI:1342770]	0.364717	-1.45515	5.59149e-28	1.68213e-26	yes	down	7.48	7.13	7.76	28.89	42.72	37.67	7.45667	36.4267
ENSMUSG00000026311	Asb1	ankyrin repeat and SOCS box-containing 1 [Source:MGI Symbol;Acc:MGI:1929735]	2.80805	1.48957	3.06294e-22	5.73973e-21	yes	up	75.4	69.92	79.65	53.1	39.26	44.84	74.99	45.7333
ENSMUSG00000026315	Serpinb8	serine (or cysteine) peptidase inhibitor, clade B, member 8 [Source:MGI Symbol;Acc:MGI:894657]	0.200475	-2.3185	3.58198e-08	1.82186e-07	yes	down	0.36	0.12	0.33	1.49	3.67	1.7	0.27	2.28667
ENSMUSG00000026317	Cln8	CLN8 transmembrane ER and ERGIC protein [Source:MGI Symbol;Acc:MGI:1349447]	3.48319	1.80041	9.78251e-38	6.71955e-36	yes	up	32.78	33.44	36.03	18.44	16.29	21.44	34.0833	18.7233
ENSMUSG00000026321	Tnfrsf11a	tumor necrosis factor receptor superfamily, member 11a, NFKB activator [Source:MGI Symbol;Acc:MGI:1314891]	0.388983	-1.36222	4.13969e-07	1.85104e-06	yes	down	0.51	0.58	0.62	1.82	3.07	2.6	0.57	2.49667
ENSMUSG00000026333	Gin1	gypsy retrotransposon integrase 1 [Source:MGI Symbol;Acc:MGI:2182036]	2.34759	1.23118	6.84485e-08	3.3682e-07	yes	up	10.76	7.53	10.08	4.52	10.92	6.89	9.45667	7.44333
ENSMUSG00000026347	Tmem163	transmembrane protein 163 [Source:MGI Symbol;Acc:MGI:1919410]	0.106558	-3.23028	8.49096e-14	7.54477e-13	yes	down	0.41	0.12	0.22	3.54	5.58	5.79	0.25	4.97
ENSMUSG00000026348	Acmsd	amino carboxymuconate semialdehyde decarboxylase [Source:MGI Symbol;Acc:MGI:2386323]	4.08223	2.02936	3.48276e-27	9.8171e-26	yes	up	19.06	16.99	14.66	7.35	8.23	5.91	16.9033	7.16333
ENSMUSG00000026355	Mcm6	minichromosome maintenance complex component 6 [Source:MGI Symbol;Acc:MGI:1298227]	2.59494	1.3757	1.27403e-26	3.43255e-25	yes	up	198.31	188.67	200.33	133.75	120.49	133.65	195.77	129.297
ENSMUSG00000026358	Rgs1	regulator of G-protein signaling 1 [Source:MGI Symbol;Acc:MGI:1354694]	0.183321	-2.44756	3.67778e-05	0.000127553	yes	down	4.93	3.99	7.71	24.07	44.79	65.38	5.54333	44.7467
ENSMUSG00000026360	Rgs2	regulator of G-protein signaling 2 [Source:MGI Symbol;Acc:MGI:1098271]	0.369623	-1.43587	3.25569e-20	5.16752e-19	yes	down	6.57	5.47	4.68	24.48	33.59	29.04	5.57333	29.0367
ENSMUSG00000026389	Steap3	STEAP family member 3 [Source:MGI Symbol;Acc:MGI:1915678]	2.31653	1.21197	1.19805e-13	1.04926e-12	yes	up	40.32	39.34	37.77	33.02	25.18	29.44	39.1433	29.2133
ENSMUSG00000026390	Marco	macrophage receptor with collagenous structure [Source:MGI Symbol;Acc:MGI:1309998]	0.260684	-1.93963	7.08467e-46	9.97106e-44	yes	down	18.12	21.99	18.75	114.1	125.83	140.79	19.62	126.907
ENSMUSG00000026395	Ptprc	protein tyrosine phosphatase receptor type C [Source:MGI Symbol;Acc:MGI:97810]	0.287677	-1.79748	7.39396e-35	4.02192e-33	yes	down	31.41	26.94	28.11	146.61	217.59	154.73	28.82	172.977
ENSMUSG00000026411	Tmem9	transmembrane protein 9 [Source:MGI Symbol;Acc:MGI:1913491]	3.4254	1.77627	1.55312e-27	4.47182e-26	yes	up	65.6	59.35	64.39	34.34	27.84	34.22	63.1133	32.1333
ENSMUSG00000026414	Tnnt2	troponin T2, cardiac [Source:MGI Symbol;Acc:MGI:104597]	0.169935	-2.55694	2.94009e-05	0.000103376	yes	down	0.5	0.25	0.19	3.21	1.8	6.7	0.313333	3.90333
ENSMUSG00000026429	Ube2t	ubiquitin-conjugating enzyme E2T [Source:MGI Symbol;Acc:MGI:1914446]	2.5304	1.33937	7.77108e-19	1.10459e-17	yes	up	29.21	27.95	32.99	19.48	21.42	20.43	30.05	20.4433
ENSMUSG00000026430	Rassf5	Ras association (RalGDS/AF-6) domain family member 5 [Source:MGI Symbol;Acc:MGI:1926375]	0.283406	-1.81906	8.2675e-33	3.7989e-31	yes	down	8.04	8.25	6.74	42.78	43.97	55.4	7.67667	47.3833
ENSMUSG00000026447	Pik3c2b	phosphatidylinositol-4-phosphate 3-kinase catalytic subunit type 2 beta [Source:MGI Symbol;Acc:MGI:2685045]	0.154168	-2.69742	1.56858e-53	3.58742e-51	yes	down	0.68	0.63	0.55	5.62	7.7	7.89	0.62	7.07
ENSMUSG00000026456	Cyb5r1	cytochrome b5 reductase 1 [Source:MGI Symbol;Acc:MGI:1919267]	3.72894	1.89877	6.56273e-19	9.38079e-18	yes	up	32.36	29.1	54.38	15.31	20.69	20.31	38.6133	18.77
ENSMUSG00000026458	Ppfia4	protein tyrosine phosphatase, receptor type, f polypeptide (PTPRF), interacting protein (liprin), alpha 4 [Source:MGI Symbol;Acc:MGI:1915757]	0.395551	-1.33806	1.37125e-09	8.08607e-09	yes	down	2.3	2.38	2.1	8.66	11.36	11.52	2.26	10.5133
ENSMUSG00000026463	Atp2b4	ATPase, Ca++ transporting, plasma membrane 4 [Source:MGI Symbol;Acc:MGI:88111]	3.28727	1.71689	1.39894e-43	1.57291e-41	yes	up	71.16	62.63	74.13	36.48	36.56	37.61	69.3067	36.8833
ENSMUSG00000026480	Ncf2	neutrophil cytosolic factor 2 [Source:MGI Symbol;Acc:MGI:97284]	0.345714	-1.53235	2.09144e-28	6.53606e-27	yes	down	8.73	7.34	6.62	35.66	44.15	44.76	7.56333	41.5233
ENSMUSG00000026489	Coq8a	coenzyme Q8A [Source:MGI Symbol;Acc:MGI:1914676]	0.267168	-1.90418	1.1712e-19	1.7763e-18	yes	down	0.93	2.43	0.98	12.04	16.64	20.81	1.44667	16.4967
ENSMUSG00000026490	Cdc42bpa	CDC42 binding protein kinase alpha [Source:MGI Symbol;Acc:MGI:2441841]	2.66736	1.41541	1.32728e-24	3.015e-23	yes	up	12.07	9.8	11.08	6.37	8.45	6.3	10.9833	7.04
ENSMUSG00000026491	Ahctf1	AT hook containing transcription factor 1 [Source:MGI Symbol;Acc:MGI:1915033]	2.12292	1.08605	7.70175e-17	8.95468e-16	yes	up	43.08	38.17	46.63	29.74	45.24	32.22	42.6267	35.7333
ENSMUSG00000026500	Cox20	cytochrome c oxidase assembly protein 20 [Source:MGI Symbol;Acc:MGI:1913609]	2.00836	1.00602	4.81399e-07	2.14114e-06	yes	up	84.52	70.97	84.48	55.33	91.01	56.37	79.99	67.57
ENSMUSG00000026520	Pycr2	pyrroline-5-carboxylate reductase family, member 2 [Source:MGI Symbol;Acc:MGI:1277956]	2.93463	1.55318	4.40795e-29	1.49351e-27	yes	up	58.36	54.94	63.34	34.39	31.36	37.56	58.88	34.4367
ENSMUSG00000026532	Spta1	spectrin alpha, erythrocytic 1 [Source:MGI Symbol;Acc:MGI:98385]	3.09402	1.62948	4.66203e-22	8.67172e-21	yes	up	96.66	70.82	101.62	49.45	61.65	39.05	89.7	50.05
ENSMUSG00000026556	Vangl2	VANGL planar cell polarity 2 [Source:MGI Symbol;Acc:MGI:2135272]	0.282149	-1.82547	2.07542e-07	9.6133e-07	yes	down	0.2	0.29	0.15	1.25	1.89	1.49	0.213333	1.54333
ENSMUSG00000026568	Mpc2	mitochondrial pyruvate carrier 2 [Source:MGI Symbol;Acc:MGI:1917706]	2.5726	1.36323	6.89858e-21	1.16575e-19	yes	up	66.62	65.38	67.99	46.08	44	41.55	66.6633	43.8767
ENSMUSG00000026571	Dcaf6	DDB1 and CUL4 associated factor 6 [Source:MGI Symbol;Acc:MGI:1921356]	2.29415	1.19796	2.37075e-19	3.50837e-18	yes	up	41.98	38.36	43.78	32.04	34.06	28.76	41.3733	31.62
ENSMUSG00000026576	Atp1b1	ATPase, Na+/K+ transporting, beta 1 polypeptide [Source:MGI Symbol;Acc:MGI:88108]	0.17685	-2.4994	3.46585e-33	1.64903e-31	yes	down	1.2	1.84	1.18	10.21	15.13	13.74	1.40667	13.0267
ENSMUSG00000026581	Sell	selectin, lymphocyte [Source:MGI Symbol;Acc:MGI:98279]	0.211689	-2.23998	8.09825e-73	6.51941e-70	yes	down	20.28	17.43	14.77	121.46	149.39	155	17.4933	141.95
ENSMUSG00000026594	Ralgps2	Ral GEF with PH domain and SH3 binding motif 2 [Source:MGI Symbol;Acc:MGI:1925505]	0.16767	-2.57631	3.18262e-58	1.03312e-55	yes	down	3.81	6.08	4.89	31.89	48.45	41.7	4.92667	40.68
ENSMUSG00000026600	Soat1	sterol O-acyltransferase 1 [Source:MGI Symbol;Acc:MGI:104665]	0.356399	-1.48844	3.45985e-27	9.76619e-26	yes	down	3.74	3.74	4.33	14.51	13.06	20.07	3.93667	15.88
ENSMUSG00000026604	Ptpn14	protein tyrosine phosphatase, non-receptor type 14 [Source:MGI Symbol;Acc:MGI:102467]	0.359402	-1.47633	4.64929e-15	4.6739e-14	yes	down	0.72	0.8	0.81	3.69	3.27	5	0.776667	3.98667
ENSMUSG00000026605	Cenpf	centromere protein F [Source:MGI Symbol;Acc:MGI:1313302]	3.56312	1.83314	6.35479e-05	0.000212912	yes	up	20.82	12.67	21.06	9.28	20.55	6.02	18.1833	11.95
ENSMUSG00000026615	Eprs	glutamyl-prolyl-tRNA synthetase [Source:MGI Symbol;Acc:MGI:97838]	3.19454	1.67561	5.48902e-28	1.65377e-26	yes	up	51.94	41.55	67.14	28	30.69	28.14	53.5433	28.9433
ENSMUSG00000026616	Cr2	complement receptor 2 [Source:MGI Symbol;Acc:MGI:88489]	0.183502	-2.44613	5.48681e-70	3.80785e-67	yes	down	9.69	7.88	7.8	62.94	94.86	85.82	8.45667	81.2067
ENSMUSG00000026620	Mark1	MAP/microtubule affinity regulating kinase 1 [Source:MGI Symbol;Acc:MGI:2664902]	0.382401	-1.38684	4.86483e-05	0.000166145	yes	down	0.32	0.3	0.42	1.53	1.31	1.65	0.346667	1.49667
ENSMUSG00000026622	Nek2	NIMA (never in mitosis gene a)-related expressed kinase 2 [Source:MGI Symbol;Acc:MGI:109359]	2.24154	1.16449	2.00979e-19	2.99179e-18	yes	up	32.67	31	30.7	23.95	24.31	26.58	31.4567	24.9467
ENSMUSG00000026623	Lpgat1	lysophosphatidylglycerol acyltransferase 1 [Source:MGI Symbol;Acc:MGI:2446186]	0.33486	-1.57837	1.46323e-29	5.15743e-28	yes	down	2.69	2.66	2.59	12.14	17.52	13.89	2.64667	14.5167
ENSMUSG00000026628	Atf3	activating transcription factor 3 [Source:MGI Symbol;Acc:MGI:109384]	4.09974	2.03553	3.12937e-10	1.9818e-09	yes	up	3.3	4.55	9.07	2.23	3.39	2.97	5.64	2.86333
ENSMUSG00000026638	Irf6	interferon regulatory factor 6 [Source:MGI Symbol;Acc:MGI:1859211]	0.196645	-2.34633	0.000260392	0.000792478	yes	down	0.05	0.04	0.1	1.02	0.61	0.47	0.0633333	0.7
ENSMUSG00000026639	Lamb3	laminin, beta 3 [Source:MGI Symbol;Acc:MGI:99915]	0.152596	-2.71221	9.37055e-09	5.10121e-08	yes	down	0.4	0.13	0.14	3.94	8.12	10.56	0.223333	7.54
ENSMUSG00000026646	Suv39h2	suppressor of variegation 3-9 2 [Source:MGI Symbol;Acc:MGI:1890396]	3.2551	1.7027	1.00516e-23	2.1317e-22	yes	up	7.77	7.58	8.09	3.4	4.57	4.57	7.81333	4.18
ENSMUSG00000026655	Fam107b	family with sequence similarity 107, member B [Source:MGI Symbol;Acc:MGI:1913790]	0.49627	-1.0108	1.39327e-16	1.57977e-15	yes	down	23.49	21.94	23.11	68.75	82.9	93.35	22.8467	81.6667
ENSMUSG00000026657	Frmd4a	FERM domain containing 4A [Source:MGI Symbol;Acc:MGI:1919850]	3.113	1.63831	1.08055e-39	8.91277e-38	yes	up	35.49	31.09	31.35	18.2	19.65	18.38	32.6433	18.7433
ENSMUSG00000026664	Phyh	phytanoyl-CoA hydroxylase [Source:MGI Symbol;Acc:MGI:891978]	0.487287	-1.03716	6.66723e-10	4.06251e-09	yes	down	7.48	6.54	7.64	22.95	31.29	30.37	7.22	28.2033
ENSMUSG00000026669	Mcm10	minichromosome maintenance 10 replication initiation factor [Source:MGI Symbol;Acc:MGI:1917274]	2.53561	1.34233	1.78139e-22	3.38868e-21	yes	up	41.86	37.73	44.49	27.81	27.15	28.94	41.36	27.9667
ENSMUSG00000026678	Rgs5	regulator of G-protein signaling 5 [Source:MGI Symbol;Acc:MGI:1098434]	3.15886	1.65941	4.32553e-11	2.98034e-10	yes	up	2.63	2.38	3.31	1.08	2.23	1.28	2.77333	1.53
ENSMUSG00000026683	Nuf2	NUF2, NDC80 kinetochore complex component [Source:MGI Symbol;Acc:MGI:1914227]	3.53287	1.82084	1.92451e-34	1.02467e-32	yes	up	81.67	67.56	84.88	35.96	47.71	32.61	78.0367	38.76
ENSMUSG00000026688	Mgst3	microsomal glutathione S-transferase 3 [Source:MGI Symbol;Acc:MGI:1913697]	3.04237	1.6052	1.19462e-25	2.96827e-24	yes	up	215.56	232.68	230.17	141.24	123.05	121.79	226.137	128.693
ENSMUSG00000026708	Cenpl	centromere protein L [Source:MGI Symbol;Acc:MGI:1917704]	3.05975	1.61341	3.99036e-33	1.88965e-31	yes	up	40.59	38.03	40.83	18.96	22.57	19.1	39.8167	20.21
ENSMUSG00000026709	Dars2	aspartyl-tRNA synthetase 2 (mitochondrial) [Source:MGI Symbol;Acc:MGI:2442510]	2.1338	1.09342	3.51364e-13	2.95387e-12	yes	up	17.98	17.33	21.59	15.79	16.65	18.67	18.9667	17.0367
ENSMUSG00000026715	Serpinc1	serine (or cysteine) peptidase inhibitor, clade C (antithrombin), member 1 [Source:MGI Symbol;Acc:MGI:88095]	0.229971	-2.12047	7.56486e-10	4.5831e-09	yes	down	0.48	0.39	0.45	1.37	5.16	3.75	0.44	3.42667
ENSMUSG00000026718	Stam	signal transducing adaptor molecule (SH3 domain and ITAM motif) 1 [Source:MGI Symbol;Acc:MGI:1329014]	2.60054	1.37881	1.14934e-21	2.06531e-20	yes	up	17.21	15.69	21.33	11.96	14.39	12.76	18.0767	13.0367
ENSMUSG00000026728	Vim	vimentin [Source:MGI Symbol;Acc:MGI:98932]	0.486712	-1.03886	2.97532e-16	3.27937e-15	yes	down	50.4	53.11	58.55	181.96	155.82	202.98	54.02	180.253
ENSMUSG00000026749	Nek6	NIMA (never in mitosis gene a)-related expressed kinase 6 [Source:MGI Symbol;Acc:MGI:1891638]	0.491049	-1.02606	4.52841e-06	1.77244e-05	yes	down	0.8	0.44	0.77	3.63	4.02	3.89	0.67	3.84667
ENSMUSG00000026750	Psmb7	proteasome (prosome, macropain) subunit, beta type 7 [Source:MGI Symbol;Acc:MGI:107637]	2.4271	1.27924	5.56859e-21	9.53817e-20	yes	up	130.5	130.26	141.36	98.11	92.56	96.64	134.04	95.77
ENSMUSG00000026766	Mmadhc	methylmalonic aciduria (cobalamin deficiency) cblD type, with homocystinuria [Source:MGI Symbol;Acc:MGI:1923786]	2.58152	1.36822	2.09048e-24	4.69564e-23	yes	up	56.1	50.34	57.47	34.08	41.3	36.25	54.6367	37.21
ENSMUSG00000026768	Itga8	integrin alpha 8 [Source:MGI Symbol;Acc:MGI:109442]	0.406786	-1.29766	1.18417e-10	7.80371e-10	yes	down	1.58	1.06	1.08	4.78	4.91	5.62	1.24	5.10333
ENSMUSG00000026770	Il2ra	interleukin 2 receptor, alpha chain [Source:MGI Symbol;Acc:MGI:96549]	0.178278	-2.4878	1.10469e-15	1.16038e-14	yes	down	0.25	0.33	0.28	2.3	2.83	2.85	0.286667	2.66
ENSMUSG00000026773	Pfkfb3	6-phosphofructo-2-kinase/fructose-2,6-biphosphatase 3 [Source:MGI Symbol;Acc:MGI:2181202]	0.312315	-1.67893	2.26371e-25	5.52906e-24	yes	down	3.4	2.83	3.2	13.64	17.14	23.38	3.14333	18.0533
ENSMUSG00000026775	Yme1l1	YME1-like 1 (S. cerevisiae) [Source:MGI Symbol;Acc:MGI:1351651]	2.22618	1.15457	9.46469e-10	5.67599e-09	yes	up	34.94	27.78	37.95	22.79	38.15	21.53	33.5567	27.49
ENSMUSG00000026778	Prkcq	protein kinase C, theta [Source:MGI Symbol;Acc:MGI:97601]	0.396144	-1.3359	2.96831e-14	2.77346e-13	yes	down	2.82	2.6	2.81	10.66	10.82	14.49	2.74333	11.99
ENSMUSG00000026779	Mastl	microtubule associated serine/threonine kinase-like [Source:MGI Symbol;Acc:MGI:1914371]	3.10711	1.63557	6.69245e-15	6.61229e-14	yes	up	5.85	4.11	5.08	2.94	3.5	1.95	5.01333	2.79667
ENSMUSG00000026790	Odf2	outer dense fiber of sperm tails 2 [Source:MGI Symbol;Acc:MGI:1098824]	2.22902	1.15641	1.04806e-21	1.88838e-20	yes	up	67.35	62.74	65.68	48.99	53.17	55.43	65.2567	52.53
ENSMUSG00000026815	Gfi1b	growth factor independent 1B [Source:MGI Symbol;Acc:MGI:1276578]	2.60037	1.37872	2.58577e-16	2.8657e-15	yes	up	130.26	119.45	123.74	97.88	60.13	79.91	124.483	79.3067
ENSMUSG00000026825	Dnm1	dynamin 1 [Source:MGI Symbol;Acc:MGI:107384]	0.21812	-2.19681	7.88044e-08	3.85236e-07	yes	down	0.34	0.2	0.22	1.21	3.25	2.33	0.253333	2.26333
ENSMUSG00000026832	Cytip	cytohesin 1 interacting protein [Source:MGI Symbol;Acc:MGI:2183535]	0.272435	-1.87601	4.54593e-51	8.96975e-49	yes	down	9.25	7.29	10.49	45.18	52.6	58.29	9.01	52.0233
ENSMUSG00000026833	Olfm1	olfactomedin 1 [Source:MGI Symbol;Acc:MGI:1860437]	0.411055	-1.2826	1.81022e-05	6.5526e-05	yes	down	0.84	0.94	1	3.93	3.62	5.33	0.926667	4.29333
ENSMUSG00000026836	Acvr1	activin A receptor, type 1 [Source:MGI Symbol;Acc:MGI:87911]	0.462512	-1.11244	0.000193063	0.000600369	yes	down	0.84	0.72	1.19	2.87	3.4	5.23	0.916667	3.83333
ENSMUSG00000026853	Crat	carnitine acetyltransferase [Source:MGI Symbol;Acc:MGI:109501]	2.06792	1.04818	1.57136e-13	1.35905e-12	yes	up	32.25	29.35	30.97	28.49	26.87	24.38	30.8567	26.58
ENSMUSG00000026866	Kynu	kynureninase [Source:MGI Symbol;Acc:MGI:1918039]	0.201964	-2.30783	1.2389e-23	2.59189e-22	yes	down	1.39	1.2	1.07	8.28	11.41	10.83	1.22	10.1733
ENSMUSG00000026869	Psmd5	proteasome (prosome, macropain) 26S subunit, non-ATPase, 5 [Source:MGI Symbol;Acc:MGI:1914248]	2.28122	1.18981	7.05343e-17	8.22941e-16	yes	up	40.12	33.48	42.57	35.29	30.33	30.94	38.7233	32.1867
ENSMUSG00000026875	Traf1	TNF receptor-associated factor 1 [Source:MGI Symbol;Acc:MGI:101836]	0.183574	-2.44557	2.22122e-39	1.78105e-37	yes	down	3.68	3.71	4.64	25.47	41.08	43.92	4.01	36.8233
ENSMUSG00000026879	Gsn	gelsolin [Source:MGI Symbol;Acc:MGI:95851]	0.262691	-1.92856	8.01346e-45	9.95549e-43	yes	down	14.17	15.19	16.2	87.16	92.37	112.47	15.1867	97.3333
ENSMUSG00000026880	Stom	stomatin [Source:MGI Symbol;Acc:MGI:95403]	3.11152	1.63762	8.95675e-29	2.90225e-27	yes	up	372.27	369.62	395.74	231.16	189.1	210.3	379.21	210.187
ENSMUSG00000026896	Ifih1	interferon induced with helicase C domain 1 [Source:MGI Symbol;Acc:MGI:1918836]	2.14419	1.10043	5.80722e-10	3.56112e-09	yes	up	13.14	10.38	16.42	11.16	12.57	9.23	13.3133	10.9867
ENSMUSG00000026914	Psmd14	proteasome (prosome, macropain) 26S subunit, non-ATPase, 14 [Source:MGI Symbol;Acc:MGI:1913284]	2.47064	1.30489	3.68128e-25	8.84123e-24	yes	up	96.98	93.46	101.26	65.09	80.6	70.02	97.2333	71.9033
ENSMUSG00000026923	Notch1	notch 1 [Source:MGI Symbol;Acc:MGI:97363]	0.361747	-1.46695	3.70422e-18	4.92737e-17	yes	down	1.15	0.91	0.94	4.31	5.59	6.39	1	5.43
ENSMUSG00000026928	Card9	caspase recruitment domain family, member 9 [Source:MGI Symbol;Acc:MGI:2685628]	0.309722	-1.69095	3.99915e-05	0.000138151	yes	down	0.52	0.52	0.41	1.88	4.66	4.07	0.483333	3.53667
ENSMUSG00000026930	Gpsm1	G-protein signalling modulator 1 (AGS3-like, C. elegans) [Source:MGI Symbol;Acc:MGI:1915089]	0.212683	-2.23322	3.69663e-11	2.56989e-10	yes	down	0.66	0.42	0.4	3.1	4.72	4.87	0.493333	4.23
ENSMUSG00000026944	Abca2	ATP-binding cassette, sub-family A (ABC1), member 2 [Source:MGI Symbol;Acc:MGI:99606]	0.310267	-1.68842	6.93691e-24	1.4884e-22	yes	down	1.77	1.05	1.33	6.23	10.57	11.13	1.38333	9.31
ENSMUSG00000026955	Sapcd2	suppressor APC domain containing 2 [Source:MGI Symbol;Acc:MGI:1919330]	2.01973	1.01416	0.000258424	0.000786962	yes	up	2.95	2.13	2.15	2.74	2.23	2.4	2.41	2.45667
ENSMUSG00000026960	Arl6ip6	ADP-ribosylation factor-like 6 interacting protein 6 [Source:MGI Symbol;Acc:MGI:1929507]	2.94195	1.55677	2.54473e-29	8.78478e-28	yes	up	40.05	38.06	37.24	27.09	30.66	23.72	38.45	27.1567
ENSMUSG00000026966	Ssna1	SS nuclear autoantigen 1 [Source:MGI Symbol;Acc:MGI:1915725]	2.03714	1.02655	1.6803e-11	1.21211e-10	yes	up	71.62	69.59	69.98	63.05	58.51	58.75	70.3967	60.1033
ENSMUSG00000026972	Arrdc1	arrestin domain containing 1 [Source:MGI Symbol;Acc:MGI:2446136]	0.467612	-1.09662	1.91575e-08	1.00591e-07	yes	down	6.6	7.79	7.15	19.17	36.36	30.27	7.18	28.6
ENSMUSG00000026974	Zmynd19	zinc finger, MYND domain containing 19 [Source:MGI Symbol;Acc:MGI:1914437]	2.74614	1.45741	6.55246e-21	1.11099e-19	yes	up	23.53	21.73	27.29	18.72	16.65	17.95	24.1833	17.7733
ENSMUSG00000026979	Psd4	pleckstrin and Sec7 domain containing 4 [Source:MGI Symbol;Acc:MGI:2674093]	0.428327	-1.22321	3.72466e-19	5.43206e-18	yes	down	8.18	8.32	9.54	29.74	37.53	41.55	8.68	36.2733
ENSMUSG00000026980	Ly75	lymphocyte antigen 75 [Source:MGI Symbol;Acc:MGI:106662]	0.280626	-1.83328	1.2313e-23	2.57868e-22	yes	down	0.78	0.73	0.96	4.45	5.25	5.5	0.823333	5.06667
ENSMUSG00000026981	Il1rn	interleukin 1 receptor antagonist [Source:MGI Symbol;Acc:MGI:96547]	0.263519	-1.92402	1.17316e-07	5.60964e-07	yes	down	0.57	0.63	1.54	5.86	6.74	7.31	0.913333	6.63667
ENSMUSG00000026989	Dapl1	death associated protein-like 1 [Source:MGI Symbol;Acc:MGI:1923997]	0.328773	-1.60484	0.000327426	0.000981204	yes	down	2.22	1.46	2.41	8.06	12.92	11.89	2.03	10.9567
ENSMUSG00000026999	Nup35	nucleoporin 35 [Source:MGI Symbol;Acc:MGI:1916732]	2.35424	1.23526	1.31225e-18	1.81764e-17	yes	up	30.2	33.03	33.07	21.86	25.24	24.28	32.1	23.7933
ENSMUSG00000027011	Ube2e3	ubiquitin-conjugating enzyme E2E 3 [Source:MGI Symbol;Acc:MGI:107412]	2.5617	1.3571	9.48573e-24	2.01807e-22	yes	up	61.51	63.12	65.47	42.75	42.49	46.42	63.3667	43.8867
ENSMUSG00000027015	Cybrd1	cytochrome b reductase 1 [Source:MGI Symbol;Acc:MGI:2654575]	0.122047	-3.03449	7.99078e-14	7.10661e-13	yes	down	0.07	0.08	0.15	1.3	1.32	1.65	0.1	1.42333
ENSMUSG00000027018	Hat1	histone aminotransferase 1 [Source:MGI Symbol;Acc:MGI:96013]	3.21284	1.68385	4.91862e-29	1.65262e-27	yes	up	102.79	87.92	97.85	50.21	61.39	42.87	96.1867	51.49
ENSMUSG00000027035	Cers6	ceramide synthase 6 [Source:MGI Symbol;Acc:MGI:2442564]	0.373921	-1.4192	1.07413e-15	1.12946e-14	yes	down	1.05	0.87	0.92	3.88	4.85	4.7	0.946667	4.47667
ENSMUSG00000027074	Slc43a3	solute carrier family 43, member 3 [Source:MGI Symbol;Acc:MGI:1931054]	2.52895	1.33854	4.14641e-28	1.2549e-26	yes	up	150.02	144.12	171.28	102.91	106.69	105.79	155.14	105.13
ENSMUSG00000027075	Slc43a1	solute carrier family 43, member 1 [Source:MGI Symbol;Acc:MGI:1931352]	3.00055	1.58523	1.68861e-31	6.81063e-30	yes	up	206.23	192.78	219.61	119.38	113.05	99.57	206.207	110.667
ENSMUSG00000027076	Timm10	translocase of inner mitochondrial membrane 10 [Source:MGI Symbol;Acc:MGI:1353429]	2.11966	1.08384	6.04157e-08	2.99121e-07	yes	up	24.74	22.46	26.04	18.93	22.59	18.98	24.4133	20.1667
ENSMUSG00000027078	Ube2l6	ubiquitin-conjugating enzyme E2L 6 [Source:MGI Symbol;Acc:MGI:1914500]	2.78464	1.47749	8.30117e-19	1.17159e-17	yes	up	611.5	621.44	665.82	456.31	343.92	364.73	632.92	388.32
ENSMUSG00000027079	Clp1	CLP1, cleavage and polyadenylation factor I subunit [Source:MGI Symbol;Acc:MGI:2138968]	2.6127	1.38554	8.0586e-23	1.58077e-21	yes	up	42.54	35.01	35.77	25.49	29.76	24.21	37.7733	26.4867
ENSMUSG00000027080	Med19	mediator complex subunit 19 [Source:MGI Symbol;Acc:MGI:1914234]	2.28931	1.19491	6.95219e-18	9.03875e-17	yes	up	28.73	28.36	29.86	21.63	23.31	21.59	28.9833	22.1767
ENSMUSG00000027087	Itgav	integrin alpha V [Source:MGI Symbol;Acc:MGI:96608]	0.448396	-1.15715	2.53262e-12	1.97871e-11	yes	down	4.76	2.32	3.21	8.76	12.34	12.74	3.43	11.28
ENSMUSG00000027091	Zc3h15	zinc finger CCCH-type containing 15 [Source:MGI Symbol;Acc:MGI:1919747]	2.00982	1.00707	1.75242e-09	1.02586e-08	yes	up	47.94	38.71	48.54	34.14	52.04	33.68	45.0633	39.9533
ENSMUSG00000027099	Mtx2	metaxin 2 [Source:MGI Symbol;Acc:MGI:1859652]	2.22709	1.15516	5.90523e-14	5.34152e-13	yes	up	11.42	9.98	11.17	10.48	13.95	12.18	10.8567	12.2033
ENSMUSG00000027108	Ola1	Obg-like ATPase 1 [Source:MGI Symbol;Acc:MGI:1914309]	2.22277	1.15236	4.07938e-19	5.92363e-18	yes	up	47.27	46.75	50.63	32.22	43.83	38.1	48.2167	38.05
ENSMUSG00000027109	Sp3	trans-acting transcription factor 3 [Source:MGI Symbol;Acc:MGI:1277166]	2.79573	1.48323	1.06657e-21	1.92002e-20	yes	up	78.67	65.12	78.02	42.41	60.03	39.11	73.9367	47.1833
ENSMUSG00000027111	Itga6	integrin alpha 6 [Source:MGI Symbol;Acc:MGI:96605]	0.420674	-1.24923	2.57315e-17	3.14433e-16	yes	down	10.21	7.96	7.46	30.84	36.92	43.95	8.54333	37.2367
ENSMUSG00000027115	Kif18a	kinesin family member 18A [Source:MGI Symbol;Acc:MGI:2446977]	4.33933	2.11747	4.54553e-05	0.000156009	yes	up	27.61	20.11	28.75	8.46	17.65	4.7	25.49	10.27
ENSMUSG00000027130	Slc12a6	solute carrier family 12, member 6 [Source:MGI Symbol;Acc:MGI:2135960]	0.377327	-1.40611	1.80111e-30	6.80097e-29	yes	down	10.38	10.2	11.01	39.85	60.12	56.91	10.53	52.2933
ENSMUSG00000027132	Katnbl1	katanin p80 subunit B like 1 [Source:MGI Symbol;Acc:MGI:1919675]	2.08815	1.06222	2.23619e-10	1.4365e-09	yes	up	12.05	11.44	10.61	8.41	11.85	8.62	11.3667	9.62667
ENSMUSG00000027134	Lpcat4	lysophosphatidylcholine acyltransferase 4 [Source:MGI Symbol;Acc:MGI:2138993]	0.324559	-1.62345	1.56054e-07	7.33304e-07	yes	down	0.73	0.87	0.9	3.46	6.08	6.27	0.833333	5.27
ENSMUSG00000027160	Ccdc34	coiled-coil domain containing 34 [Source:MGI Symbol;Acc:MGI:1915451]	3.80052	1.9262	4.00366e-30	1.46772e-28	yes	up	43.43	37.7	44.65	17.7	26.91	15.84	41.9267	20.15
ENSMUSG00000027167	Elp4	elongator acetyltransferase complex subunit 4 [Source:MGI Symbol;Acc:MGI:1925016]	2.20915	1.14349	1.22051e-09	7.24386e-09	yes	up	12.18	9.92	11.65	10.97	11.51	7.32	11.25	9.93333
ENSMUSG00000027170	Eif3m	eukaryotic translation initiation factor 3, subunit M [Source:MGI Symbol;Acc:MGI:1351744]	2.20948	1.14371	5.95523e-15	5.92169e-14	yes	up	131.45	113.01	121.65	90.42	117.68	81.49	122.037	96.53
ENSMUSG00000027188	Pamr1	peptidase domain containing associated with muscle regeneration 1 [Source:MGI Symbol;Acc:MGI:2445082]	0.0884127	-3.4996	3.85795e-06	1.52365e-05	yes	down	0.04	0.04	0.06	0.83	0.78	0.98	0.0466667	0.863333
ENSMUSG00000027201	Myef2	myelin basic protein expression factor 2, repressor [Source:MGI Symbol;Acc:MGI:104592]	2.87612	1.52412	3.14036e-20	4.98838e-19	yes	up	40.19	32.47	43.29	20.69	28.51	19.88	38.65	23.0267
ENSMUSG00000027203	Dut	deoxyuridine triphosphatase [Source:MGI Symbol;Acc:MGI:1346051]	2.51797	1.33226	1.38893e-16	1.57574e-15	yes	up	173.43	164.93	171.04	132.8	104.97	117.08	169.8	118.283
ENSMUSG00000027206	Cops2	COP9 signalosome subunit 2 [Source:MGI Symbol;Acc:MGI:1330276]	3.14416	1.65267	3.90427e-05	0.000134966	yes	up	85.94	54.27	74.72	29.07	70.03	27.43	71.6433	42.1767
ENSMUSG00000027217	Tspan18	tetraspanin 18 [Source:MGI Symbol;Acc:MGI:1917186]	0.336685	-1.57053	2.2123e-10	1.42252e-09	yes	down	0.95	0.73	0.66	3.48	4.48	4.01	0.78	3.99
ENSMUSG00000027219	Slc28a2	solute carrier family 28 (sodium-coupled nucleoside transporter), member 2 [Source:MGI Symbol;Acc:MGI:1913105]	0.145395	-2.78195	1.93582e-64	8.65785e-62	yes	down	1.86	2.05	2.02	19.88	28.47	26.17	1.97667	24.84
ENSMUSG00000027221	Chst1	carbohydrate sulfotransferase 1 [Source:MGI Symbol;Acc:MGI:1924219]	0.318135	-1.65229	1.16996e-10	7.71515e-10	yes	down	1.21	1.38	0.95	5.26	5.99	8.44	1.18	6.56333
ENSMUSG00000027236	Eif3j1	eukaryotic translation initiation factor 3, subunit J1 [Source:MGI Symbol;Acc:MGI:1925905]	2.94528	1.5584	2.68387e-21	4.70519e-20	yes	up	27.67	24	30.49	14.37	21.55	13.27	27.3867	16.3967
ENSMUSG00000027242	Wdr76	WD repeat domain 76 [Source:MGI Symbol;Acc:MGI:1926186]	2.62161	1.39045	1.74771e-29	6.10668e-28	yes	up	33.51	30.73	28.75	19.34	20.37	21.56	30.9967	20.4233
ENSMUSG00000027246	Ell3	elongation factor RNA polymerase II-like 3 [Source:MGI Symbol;Acc:MGI:2673679]	0.147398	-2.76221	1.61076e-21	2.86632e-20	yes	down	0.83	0.63	1.12	9.25	16.06	10.84	0.86	12.05
ENSMUSG00000027276	Jag1	jagged 1 [Source:MGI Symbol;Acc:MGI:1095416]	0.330756	-1.59616	2.42256e-14	2.28154e-13	yes	down	0.79	1.17	1.01	3.62	6.74	6.27	0.99	5.54333
ENSMUSG00000027285	Haus2	HAUS augmin-like complex, subunit 2 [Source:MGI Symbol;Acc:MGI:1913546]	2.02268	1.01626	1.19528e-11	8.76046e-11	yes	up	11.38	9.97	11.45	8.28	10.55	8.76	10.9333	9.19667
ENSMUSG00000027297	Ltk	leukocyte tyrosine kinase [Source:MGI Symbol;Acc:MGI:96840]	0.0323634	-4.94949	8.62954e-07	3.71504e-06	yes	down	0.05	0	0.02	0.7	2.01	1.13	0.0233333	1.28
ENSMUSG00000027306	Nusap1	nucleolar and spindle associated protein 1 [Source:MGI Symbol;Acc:MGI:2675669]	3.58277	1.84107	7.8954e-23	1.55027e-21	yes	up	114.75	87.38	120.13	45.21	74.21	39.33	107.42	52.9167
ENSMUSG00000027313	Chac1	ChaC, cation transport regulator 1 [Source:MGI Symbol;Acc:MGI:1916315]	27.1043	4.76045	5.98915e-53	1.31019e-50	yes	up	9.78	9.32	14.23	0.9	0.39	0.82	11.11	0.703333
ENSMUSG00000027314	Dll4	delta like canonical Notch ligand 4 [Source:MGI Symbol;Acc:MGI:1859388]	0.405805	-1.30114	0.000174077	0.000545712	yes	down	0.32	0.32	0.47	1.37	1.55	1.84	0.37	1.58667
ENSMUSG00000027315	Spint1	serine protease inhibitor, Kunitz type 1 [Source:MGI Symbol;Acc:MGI:1338033]	0.213149	-2.23007	4.07362e-06	1.60254e-05	yes	down	0.22	0.47	0.24	1.53	1.97	2.53	0.31	2.01
ENSMUSG00000027318	Adam33	a disintegrin and metallopeptidase domain 33 [Source:MGI Symbol;Acc:MGI:1341813]	0.34388	-1.54002	1.56978e-05	5.7328e-05	yes	down	1.24	1.18	2.04	3.23	7.02	4.82	1.48667	5.02333
ENSMUSG00000027322	Siglec1	sialic acid binding Ig-like lectin 1, sialoadhesin [Source:MGI Symbol;Acc:MGI:99668]	0.382978	-1.38467	7.45617e-17	8.68419e-16	yes	down	3.51	2.85	2.76	12.75	12	16.67	3.04	13.8067
ENSMUSG00000027323	Rad51	RAD51 recombinase [Source:MGI Symbol;Acc:MGI:97890]	2.60507	1.38132	2.73576e-24	6.0572e-23	yes	up	26.94	24.63	29.62	17.99	20.82	22.71	27.0633	20.5067
ENSMUSG00000027326	Knl1	kinetochore scaffold 1 [Source:MGI Symbol;Acc:MGI:1923714]	4.8045	2.26439	7.56579e-25	1.76442e-23	yes	up	37.05	24.11	34.42	10.47	14.52	6.86	31.86	10.6167
ENSMUSG00000027327	Adissp	adipose secreted signaling protein [Source:MGI Symbol;Acc:MGI:1914576]	2.16476	1.11421	6.8004e-12	5.11262e-11	yes	up	45.67	45.98	43.52	39.27	32.3	36.72	45.0567	36.0967
ENSMUSG00000027329	Spef1	sperm flagellar 1 [Source:MGI Symbol;Acc:MGI:3513546]	2.43291	1.28269	4.67334e-08	2.34787e-07	yes	up	3.71	3.58	3.9	2.61	2.73	2.2	3.73	2.51333
ENSMUSG00000027330	Cdc25b	cell division cycle 25B [Source:MGI Symbol;Acc:MGI:99701]	2.81162	1.4914	1.85324e-27	5.29806e-26	yes	up	153.31	156.89	176.65	103.95	107.68	102.47	162.283	104.7
ENSMUSG00000027331	Knstrn	kinetochore-localized astrin/SPAG5 binding [Source:MGI Symbol;Acc:MGI:1289298]	2.47615	1.3081	1.00265e-22	1.95348e-21	yes	up	53.9	49.44	58.55	36.49	39.65	33.53	53.9633	36.5567
ENSMUSG00000027333	Smox	spermine oxidase [Source:MGI Symbol;Acc:MGI:2445356]	3.58516	1.84204	5.83325e-33	2.73023e-31	yes	up	185.16	180.2	211.75	103.9	84.71	90.6	192.37	93.07
ENSMUSG00000027338	Prnd	prion like protein doppel [Source:MGI Symbol;Acc:MGI:1346999]	0.115888	-3.10919	8.00085e-08	3.90739e-07	yes	down	0.08	0.14	0.1	1.34	1.97	1.27	0.106667	1.52667
ENSMUSG00000027339	Rassf2	Ras association (RalGDS/AF-6) domain family member 2 [Source:MGI Symbol;Acc:MGI:2442060]	0.20358	-2.29633	3.93057e-72	2.92988e-69	yes	down	4.28	3.64	4.41	26.04	33.84	37.27	4.11	32.3833
ENSMUSG00000027340	Slc23a2	solute carrier family 23 (nucleobase transporters), member 2 [Source:MGI Symbol;Acc:MGI:1859682]	0.44453	-1.16965	3.80695e-12	2.92997e-11	yes	down	1.87	1.93	2.25	7.69	7.2	10.58	2.01667	8.49
ENSMUSG00000027342	Pcna	proliferating cell nuclear antigen [Source:MGI Symbol;Acc:MGI:97503]	3.2113	1.68316	2.53094e-40	2.17682e-38	yes	up	579.67	546	556.9	295.18	350.11	279.26	560.857	308.183
ENSMUSG00000027347	Rasgrp1	RAS guanyl releasing protein 1 [Source:MGI Symbol;Acc:MGI:1314635]	0.235295	-2.08746	2.46634e-51	4.9146e-49	yes	down	3.02	2.67	2.66	17.07	22.39	23.24	2.78333	20.9
ENSMUSG00000027353	Mcm8	minichromosome maintenance 8 homologous recombination repair factor [Source:MGI Symbol;Acc:MGI:1913884]	2.30267	1.20331	4.10791e-10	2.56439e-09	yes	up	4.74	4.21	5.09	3.25	3.92	3.03	4.68	3.4
ENSMUSG00000027368	Dusp2	dual specificity phosphatase 2 [Source:MGI Symbol;Acc:MGI:101911]	0.194023	-2.3657	3.35753e-24	7.36899e-23	yes	down	3.32	1.79	1.76	17.91	25.75	26.02	2.29	23.2267
ENSMUSG00000027378	Nphp1	nephronophthisis 1 (juvenile) homolog (human) [Source:MGI Symbol;Acc:MGI:1858233]	2.15305	1.10638	2.10326e-07	9.73558e-07	yes	up	4.72	5.23	5.48	4.07	3.94	4.16	5.14333	4.05667
ENSMUSG00000027379	Bub1	BUB1, mitotic checkpoint serine/threonine kinase [Source:MGI Symbol;Acc:MGI:1100510]	3.77758	1.91746	2.51692e-23	5.16367e-22	yes	up	35.53	26.64	35.13	14.08	19.74	10.55	32.4333	14.79
ENSMUSG00000027398	Il1b	interleukin 1 beta [Source:MGI Symbol;Acc:MGI:96543]	0.118684	-3.07481	1.3118e-39	1.07322e-37	yes	down	2.04	2.33	1.92	22.7	33.98	43.59	2.09667	33.4233
ENSMUSG00000027412	Lpin3	lipin 3 [Source:MGI Symbol;Acc:MGI:1891342]	0.382879	-1.38504	0.000250648	0.000765019	yes	down	0.26	0.44	0.42	1.26	1.57	2.41	0.373333	1.74667
ENSMUSG00000027454	Gins1	GINS complex subunit 1 (Psf1 homolog) [Source:MGI Symbol;Acc:MGI:1916520]	3.066	1.61636	1.95975e-23	4.04119e-22	yes	up	38.45	32.58	43.89	19.13	25.56	20.37	38.3067	21.6867
ENSMUSG00000027469	Tpx2	TPX2, microtubule-associated [Source:MGI Symbol;Acc:MGI:1919369]	3.41397	1.77145	4.72649e-43	5.0066e-41	yes	up	94.41	89.49	108.44	47.79	54.78	46.58	97.4467	49.7167
ENSMUSG00000027490	E2f1	E2F transcription factor 1 [Source:MGI Symbol;Acc:MGI:101941]	2.54181	1.34586	1.50987e-18	2.07993e-17	yes	up	20.56	19.82	20.96	14.45	14.92	12.4	20.4467	13.9233
ENSMUSG00000027495	Fam210b	family with sequence similarity 210, member B [Source:MGI Symbol;Acc:MGI:1914267]	4.19052	2.06713	4.23746e-41	3.84158e-39	yes	up	85.9	80.89	86.38	39.16	33.22	31.56	84.39	34.6467
ENSMUSG00000027496	Aurka	aurora kinase A [Source:MGI Symbol;Acc:MGI:894678]	3.29021	1.71818	5.43351e-29	1.80454e-27	yes	up	104.91	113.85	112.11	63.59	55.4	55.38	110.29	58.1233
ENSMUSG00000027506	Tpd52	tumor protein D52 [Source:MGI Symbol;Acc:MGI:107749]	0.420383	-1.25022	6.69536e-21	1.13331e-19	yes	down	9.67	8.43	9.66	31.5	42.03	41.11	9.25333	38.2133
ENSMUSG00000027508	Pag1	phosphoprotein associated with glycosphingolipid microdomains 1 [Source:MGI Symbol;Acc:MGI:2443160]	0.470838	-1.0867	5.38745e-17	6.37061e-16	yes	down	3.52	3.31	3.2	10.37	13.47	13.25	3.34333	12.3633
ENSMUSG00000027510	Rbm38	RNA binding motif protein 38 [Source:MGI Symbol;Acc:MGI:1889294]	2.62669	1.39324	4.61187e-26	1.1824e-24	yes	up	232.67	227.25	243.63	158.46	147.93	151.26	234.517	152.55
ENSMUSG00000027514	Zbp1	Z-DNA binding protein 1 [Source:MGI Symbol;Acc:MGI:1927449]	0.333666	-1.58352	1.32575e-11	9.67094e-11	yes	down	3.28	4.63	7.38	23.48	19.78	24.33	5.09667	22.53
ENSMUSG00000027522	Stx16	syntaxin 16 [Source:MGI Symbol;Acc:MGI:1923396]	0.458757	-1.1242	5.30393e-10	3.27244e-09	yes	down	6.21	5.85	7.13	15.33	31.67	26.87	6.39667	24.6233
ENSMUSG00000027533	Fabp5	fatty acid binding protein 5, epidermal [Source:MGI Symbol;Acc:MGI:101790]	2.93978	1.55571	3.45096e-19	5.04753e-18	yes	up	92.16	98.04	122.63	63.91	48.89	67.96	104.277	60.2533
ENSMUSG00000027544	Nfatc2	nuclear factor of activated T cells, cytoplasmic, calcineurin dependent 2 [Source:MGI Symbol;Acc:MGI:102463]	0.291674	-1.77757	1.66108e-17	2.07774e-16	yes	down	1	0.94	0.84	5.53	4.71	7.01	0.926667	5.75
ENSMUSG00000027555	Car13	carbonic anhydrase 13 [Source:MGI Symbol;Acc:MGI:1931322]	4.28548	2.09946	3.10684e-29	1.06704e-27	yes	up	8	7.7	9.44	2.97	3.6	3.7	8.38	3.42333
ENSMUSG00000027562	Car2	carbonic anhydrase 2 [Source:MGI Symbol;Acc:MGI:88269]	3.62937	1.85972	1.41459e-37	9.55372e-36	yes	up	3164.52	3225.57	3073.92	1638.24	1469.4	1408.12	3154.67	1505.25
ENSMUSG00000027573	Gid8	GID complex subunit 8 [Source:MGI Symbol;Acc:MGI:1923675]	2.71748	1.44227	3.00518e-32	1.31483e-30	yes	up	137.43	127.21	145.93	85.9	87.7	88.07	136.857	87.2233
ENSMUSG00000027593	Raly	hnRNP-associated with lethal yellow [Source:MGI Symbol;Acc:MGI:97850]	2.64226	1.40177	1.22656e-24	2.7925e-23	yes	up	235.28	228.76	243.95	160.36	142.72	170.09	235.997	157.723
ENSMUSG00000027599	Armc1	armadillo repeat containing 1 [Source:MGI Symbol;Acc:MGI:1921502]	2.37692	1.24909	2.16197e-20	3.48932e-19	yes	up	28.59	25.71	29.25	19.67	22.94	18.47	27.85	20.36
ENSMUSG00000027601	Mtfr1	mitochondrial fission regulator 1 [Source:MGI Symbol;Acc:MGI:1914722]	3.54551	1.82599	1.24449e-41	1.17589e-39	yes	up	123.72	117.79	125.96	64.59	61.82	58.8	122.49	61.7367
ENSMUSG00000027610	Gss	glutathione synthetase [Source:MGI Symbol;Acc:MGI:95852]	2.74377	1.45616	3.13983e-15	3.18831e-14	yes	up	20.62	20.72	21.77	14.87	10.39	13.05	21.0367	12.77
ENSMUSG00000027615	Hps3	HPS3, biogenesis of lysosomal organelles complex 2 subunit 1 [Source:MGI Symbol;Acc:MGI:2153839]	0.376132	-1.41069	9.91628e-19	1.3898e-17	yes	down	5.77	4.3	5.2	18.7	31.31	30.12	5.09	26.71
ENSMUSG00000027635	Dsn1	DSN1 homolog, MIS12 kinetochore complex component [Source:MGI Symbol;Acc:MGI:1914184]	2.42157	1.27594	8.77015e-17	1.01267e-15	yes	up	20.56	19.01	23.05	14.85	16.31	14.75	20.8733	15.3033
ENSMUSG00000027636	Sla2	Src-like-adaptor 2 [Source:MGI Symbol;Acc:MGI:1925049]	0.378157	-1.40294	3.44984e-06	1.37162e-05	yes	down	0.59	0.95	0.75	2.82	3.54	4.79	0.763333	3.71667
ENSMUSG00000027641	Rbl1	RB transcriptional corepressor like 1 [Source:MGI Symbol;Acc:MGI:103300]	2.39096	1.25759	1.43567e-24	3.25386e-23	yes	up	41.05	36.56	39.25	27.66	29.38	27.83	38.9533	28.29
ENSMUSG00000027646	Src	Rous sarcoma oncogene [Source:MGI Symbol;Acc:MGI:98397]	0.436863	-1.19475	2.90116e-07	1.32012e-06	yes	down	1.74	1.75	1.16	5.97	5.4	7.33	1.55	6.23333
ENSMUSG00000027654	Fam83d	family with sequence similarity 83, member D [Source:MGI Symbol;Acc:MGI:1919128]	2.08308	1.05872	3.87955e-09	2.19695e-08	yes	up	8.93	8.34	8.04	7.6	6.86	6.37	8.43667	6.94333
ENSMUSG00000027660	Skil	SKI-like [Source:MGI Symbol;Acc:MGI:106203]	0.444262	-1.17052	1.43803e-15	1.50113e-14	yes	down	2.59	2.06	2.62	7.95	10.51	9.66	2.42333	9.37333
ENSMUSG00000027674	Pex5l	peroxisomal biogenesis factor 5-like [Source:MGI Symbol;Acc:MGI:1916672]	0.211156	-2.24362	6.83796e-09	3.77664e-08	yes	down	0.42	0.3	0.2	1.64	2.53	2.26	0.306667	2.14333
ENSMUSG00000027678	Ncoa3	nuclear receptor coactivator 3 [Source:MGI Symbol;Acc:MGI:1276535]	0.302018	-1.72729	9.24099e-38	6.36932e-36	yes	down	3.84	3.31	3.72	17.37	22.85	25.38	3.62333	21.8667
ENSMUSG00000027680	Fxr1	FMR1 autosomal homolog 1 [Source:MGI Symbol;Acc:MGI:104860]	2.32534	1.21744	4.58667e-12	3.49664e-11	yes	up	47.87	42.88	47.63	28.92	48.36	26.67	46.1267	34.65
ENSMUSG00000027692	Tnik	TRAF2 and NCK interacting kinase [Source:MGI Symbol;Acc:MGI:1916264]	0.394088	-1.34341	8.03913e-11	5.3878e-10	yes	down	0.93	1	0.62	3.09	3.52	3.64	0.85	3.41667
ENSMUSG00000027699	Ect2	ect2 oncogene [Source:MGI Symbol;Acc:MGI:95281]	3.35248	1.74523	3.51947e-37	2.30726e-35	yes	up	51.98	49.21	47.77	26.35	25.98	24.68	49.6533	25.67
ENSMUSG00000027706	Sec62	SEC62 homolog, preprotein translocation [Source:MGI Symbol;Acc:MGI:1916526]	2.11341	1.07958	2.26823e-09	1.31633e-08	yes	up	49.38	37.64	53.03	26.08	49.75	28.02	46.6833	34.6167
ENSMUSG00000027708	Dcun1d1	DCN1, defective in cullin neddylation 1, domain containing 1 (S. cerevisiae) [Source:MGI Symbol;Acc:MGI:2150386]	3.13697	1.64937	9.64674e-17	1.1107e-15	yes	up	94.28	79.43	97.75	43.27	69.31	33.66	90.4867	48.7467
ENSMUSG00000027714	Exosc9	exosome component 9 [Source:MGI Symbol;Acc:MGI:1355319]	2.29699	1.19974	5.58628e-13	4.62292e-12	yes	up	32.11	23.84	31.82	20.92	27.57	19.27	29.2567	22.5867
ENSMUSG00000027715	Ccna2	cyclin A2 [Source:MGI Symbol;Acc:MGI:108069]	3.59269	1.84506	6.45784e-41	5.72557e-39	yes	up	298.44	256.14	294.26	137	155.75	121.73	282.947	138.16
ENSMUSG00000027737	Slc7a11	solute carrier family 7 (cationic amino acid transporter, y+ system), member 11 [Source:MGI Symbol;Acc:MGI:1347355]	2.0033	1.00238	2.01889e-07	9.36655e-07	yes	up	3.31	2.35	4.24	2.7	3.24	2.69	3.3	2.87667
ENSMUSG00000027776	Il12a	interleukin 12a [Source:MGI Symbol;Acc:MGI:96539]	0.16164	-2.62914	1.00232e-10	6.66646e-10	yes	down	0.65	0.77	0.49	5	9.83	8.9	0.636667	7.91
ENSMUSG00000027778	Ift80	intraflagellar transport 80 [Source:MGI Symbol;Acc:MGI:1915509]	2.46337	1.30063	4.29605e-20	6.7496e-19	yes	up	22.77	18.45	24.53	14.8	18.63	14.09	21.9167	15.84
ENSMUSG00000027784	Ppm1l	protein phosphatase 1 (formerly 2C)-like [Source:MGI Symbol;Acc:MGI:2139740]	2.45006	1.29282	1.76853e-23	3.66188e-22	yes	up	9.02	7.8	8.65	5.75	5.78	6.47	8.49	6
ENSMUSG00000027797	Dclk1	doublecortin-like kinase 1 [Source:MGI Symbol;Acc:MGI:1330861]	0.391712	-1.35213	4.45596e-14	4.09127e-13	yes	down	1.19	1.12	1.48	4.75	6.05	5.79	1.26333	5.53
ENSMUSG00000027804	Ppid	peptidylprolyl isomerase D (cyclophilin D) [Source:MGI Symbol;Acc:MGI:1914988]	2.01336	1.00961	3.48711e-13	2.93279e-12	yes	up	72.01	59.84	69.12	50.68	60.52	46.47	66.99	52.5567
ENSMUSG00000027806	Tsc22d2	TSC22 domain family, member 2 [Source:MGI Symbol;Acc:MGI:1919283]	2.08452	1.05972	2.50841e-11	1.77761e-10	yes	up	7.4	6.59	9.9	4.99	7.31	8.57	7.96333	6.95667
ENSMUSG00000027811	4930579G24Rik	RIKEN cDNA 4930579G24 gene [Source:MGI Symbol;Acc:MGI:1923189]	2.91511	1.54355	1.96946e-18	2.68183e-17	yes	up	15.27	14.87	12.56	8.56	8.65	8.3	14.2333	8.50333
ENSMUSG00000027823	Gmps	guanine monophosphate synthetase [Source:MGI Symbol;Acc:MGI:2448526]	2.37095	1.24546	7.02327e-20	1.08899e-18	yes	up	14.35	12.48	14.13	9.66	11.39	8.95	13.6533	10
ENSMUSG00000027835	Pdcd10	programmed cell death 10 [Source:MGI Symbol;Acc:MGI:1928396]	2.25978	1.17618	4.12637e-20	6.49314e-19	yes	up	54.67	46.63	52.3	36.17	54.1	41.51	51.2	43.9267
ENSMUSG00000027843	Ptpn22	protein tyrosine phosphatase, non-receptor type 22 (lymphoid) [Source:MGI Symbol;Acc:MGI:107170]	0.426344	-1.22991	3.03155e-15	3.08926e-14	yes	down	8.2	11.37	7.54	30.15	36.54	41.33	9.03667	36.0067
ENSMUSG00000027845	Dclre1b	DNA cross-link repair 1B [Source:MGI Symbol;Acc:MGI:2156057]	2.37573	1.24837	6.79953e-22	1.2452e-20	yes	up	14.76	15.99	14.88	12.85	13.25	14.19	15.21	13.43
ENSMUSG00000027854	Sike1	suppressor of IKBKE 1 [Source:MGI Symbol;Acc:MGI:1913891]	0.37773	-1.40457	2.78283e-11	1.96173e-10	yes	down	4.17	2.37	6.57	10.68	15.62	13.02	4.37	13.1067
ENSMUSG00000027858	Tspan2	tetraspanin 2 [Source:MGI Symbol;Acc:MGI:1917997]	0.345147	-1.53472	1.60958e-11	1.16484e-10	yes	down	0.84	0.92	0.69	3.98	4.37	4.05	0.816667	4.13333
ENSMUSG00000027860	Vangl1	VANGL planar cell polarity 1 [Source:MGI Symbol;Acc:MGI:2159344]	2.52171	1.3344	2.01612e-17	2.50008e-16	yes	up	45.79	45.02	36.84	26.33	28.07	23.49	42.55	25.9633
ENSMUSG00000027863	Cd2	CD2 antigen [Source:MGI Symbol;Acc:MGI:88320]	0.168982	-2.56506	3.68818e-43	3.92742e-41	yes	down	7.8	12.02	9.24	88.25	96.69	122.7	9.68667	102.547
ENSMUSG00000027864	Ptgfrn	prostaglandin F2 receptor negative regulator [Source:MGI Symbol;Acc:MGI:1277114]	0.48253	-1.05131	4.4803e-08	2.2537e-07	yes	down	1.24	1.21	1.59	4.65	4.41	5.48	1.34667	4.84667
ENSMUSG00000027875	Hmgcs2	3-hydroxy-3-methylglutaryl-Coenzyme A synthase 2 [Source:MGI Symbol;Acc:MGI:101939]	0.188827	-2.40486	6.1745e-36	3.58121e-34	yes	down	1.77	2.06	1.81	14.98	15.19	21.89	1.88	17.3533
ENSMUSG00000027878	Notch2	notch 2 [Source:MGI Symbol;Acc:MGI:97364]	0.368303	-1.44104	4.68578e-26	1.19982e-24	yes	down	5.13	4.69	4.53	19.23	21.48	27.69	4.78333	22.8
ENSMUSG00000027883	Gpsm2	G-protein signalling modulator 2 (AGS3-like, C. elegans) [Source:MGI Symbol;Acc:MGI:1923373]	3.33736	1.73871	8.8361e-38	6.13225e-36	yes	up	63.11	50.35	65.59	29.02	27.9	26.71	59.6833	27.8767
ENSMUSG00000027901	Dennd2d	DENN domain containing 2D [Source:MGI Symbol;Acc:MGI:2181193]	0.255535	-1.96841	5.10575e-26	1.30239e-24	yes	down	2.92	3.03	3.39	15.25	28.03	25.08	3.11333	22.7867
ENSMUSG00000027905	Ddx20	DEAD box helicase 20 [Source:MGI Symbol;Acc:MGI:1858415]	2.03413	1.02441	6.45864e-14	5.80038e-13	yes	up	13.89	13.18	14.48	10.35	13.5	12.2	13.85	12.0167
ENSMUSG00000027907	S100a11	S100 calcium binding protein A11 [Source:MGI Symbol;Acc:MGI:1338798]	0.393866	-1.34422	9.47892e-20	1.44854e-18	yes	down	92.39	97.6	94.02	406.44	399.09	462.38	94.67	422.637
ENSMUSG00000027944	Hax1	HCLS1 associated X-1 [Source:MGI Symbol;Acc:MGI:1346319]	3.11213	1.6379	3.73625e-28	1.1376e-26	yes	up	85.3	90.66	108.43	50.78	49.03	58.21	94.7967	52.6733
ENSMUSG00000027947	Il6ra	interleukin 6 receptor, alpha [Source:MGI Symbol;Acc:MGI:105304]	0.404099	-1.30722	6.13702e-15	6.09342e-14	yes	down	3.64	2.85	2.17	10.43	11.56	15.36	2.88667	12.45
ENSMUSG00000027953	Slc50a1	solute carrier family 50 (sugar transporter), member 1 [Source:MGI Symbol;Acc:MGI:107417]	0.304778	-1.71417	1.54357e-14	1.47093e-13	yes	down	3.69	5.71	5.57	22.88	30.65	34.24	4.99	29.2567
ENSMUSG00000027959	Sass6	SAS-6 centriolar assembly protein [Source:MGI Symbol;Acc:MGI:1920026]	2.72552	1.44653	1.02066e-14	9.8949e-14	yes	up	15.24	11.96	14.47	7.94	12.25	7.39	13.89	9.19333
ENSMUSG00000027961	Lrrc39	leucine rich repeat containing 39 [Source:MGI Symbol;Acc:MGI:1924557]	2.34824	1.23158	1.35379e-07	6.40942e-07	yes	up	4.76	3.26	4.65	2.65	4.18	2.48	4.22333	3.10333
ENSMUSG00000027968	Larp7	La ribonucleoprotein 7, transcriptional regulator [Source:MGI Symbol;Acc:MGI:107634]	2.16186	1.11228	2.05729e-14	1.94755e-13	yes	up	35.75	31.28	35.06	23.72	33.4	24.98	34.03	27.3667
ENSMUSG00000027985	Lef1	lymphoid enhancer binding factor 1 [Source:MGI Symbol;Acc:MGI:96770]	0.135172	-2.88713	6.29771e-56	1.73627e-53	yes	down	1.55	1.69	1.71	17.9	21.26	23.99	1.65	21.05
ENSMUSG00000027999	Pla2g12a	phospholipase A2, group XIIA [Source:MGI Symbol;Acc:MGI:1913600]	2.40761	1.2676	7.87813e-15	7.71183e-14	yes	up	72.25	77.45	78	47.63	39.31	51.25	75.9	46.0633
ENSMUSG00000028003	Lrat	lecithin-retinol acyltransferase (phosphatidylcholine-retinol-O-acyltransferase) [Source:MGI Symbol;Acc:MGI:1891259]	0.167773	-2.57542	5.94824e-16	6.40868e-15	yes	down	0.18	0.17	0.36	2.49	2.3	2.42	0.236667	2.40333
ENSMUSG00000028015	Ctso	cathepsin O [Source:MGI Symbol;Acc:MGI:2139628]	0.438001	-1.19099	1.61999e-11	1.17154e-10	yes	down	5.17	4.26	4.41	14.82	24.77	17.91	4.61333	19.1667
ENSMUSG00000028019	Pdgfc	platelet-derived growth factor, C polypeptide [Source:MGI Symbol;Acc:MGI:1859631]	2.12979	1.09071	1.96298e-06	8.04129e-06	yes	up	2.71	2.87	3.01	2.23	2.11	2.78	2.86333	2.37333
ENSMUSG00000028028	Alpk1	alpha-kinase 1 [Source:MGI Symbol;Acc:MGI:1918731]	0.365241	-1.45308	6.90437e-07	3.00644e-06	yes	down	0.62	0.32	0.56	1.43	2.23	2.68	0.5	2.11333
ENSMUSG00000028033	Kcnq5	potassium voltage-gated channel, subfamily Q, member 5 [Source:MGI Symbol;Acc:MGI:1924937]	0.315377	-1.66485	3.13201e-06	1.25168e-05	yes	down	0.13	0.16	0.38	1	0.94	1.21	0.223333	1.05
ENSMUSG00000028035	Dnajb4	DnaJ heat shock protein family (Hsp40) member B4 [Source:MGI Symbol;Acc:MGI:1914285]	3.40388	1.76718	3.34156e-25	8.04453e-24	yes	up	72.17	61.46	71.35	33.11	44.59	26.15	68.3267	34.6167
ENSMUSG00000028042	Zbtb7b	zinc finger and BTB domain containing 7B [Source:MGI Symbol;Acc:MGI:102755]	0.449659	-1.1531	1.96965e-11	1.41072e-10	yes	down	12.41	12.3	11.09	43.29	49.09	64.29	11.9333	52.2233
ENSMUSG00000028044	Cks1b	CDC28 protein kinase 1b [Source:MGI Symbol;Acc:MGI:1889208]	2.59852	1.37769	4.76665e-18	6.28249e-17	yes	up	160	160.44	144.63	111.31	107.76	91.72	155.023	103.597
ENSMUSG00000028059	Arhgef2	rho/rac guanine nucleotide exchange factor (GEF) 2 [Source:MGI Symbol;Acc:MGI:103264]	0.431525	-1.21249	1.187e-17	1.50248e-16	yes	down	12.84	9.43	8.8	33.47	42.9	52.91	10.3567	43.0933
ENSMUSG00000028063	Lmna	lamin A [Source:MGI Symbol;Acc:MGI:96794]	3.10479	1.6345	7.93234e-30	2.85083e-28	yes	up	107.57	99.83	103.51	60.75	51.99	54.4	103.637	55.7133
ENSMUSG00000028064	Sema4a	sema domain, immunoglobulin domain (Ig), transmembrane domain (TM) and short cytoplasmic domain, (semaphorin) 4A [Source:MGI Symbol;Acc:MGI:107560]	0.277081	-1.85162	6.3469e-23	1.25974e-21	yes	down	2.94	2.62	1.94	13.61	14.06	17.36	2.5	15.01
ENSMUSG00000028066	Pmf1	polyamine-modulated factor 1 [Source:MGI Symbol;Acc:MGI:1914287]	2.01642	1.0118	9.50061e-13	7.71628e-12	yes	up	85.46	92.07	86.96	73.81	72.26	80.23	88.1633	75.4333
ENSMUSG00000028068	Iqgap3	IQ motif containing GTPase activating protein 3 [Source:MGI Symbol;Acc:MGI:3028642]	2.01019	1.00733	4.37469e-12	3.34517e-11	yes	up	7.4	6.8	7.25	5.97	6.36	6.26	7.15	6.19667
ENSMUSG00000028071	Sh2d2a	SH2 domain containing 2A [Source:MGI Symbol;Acc:MGI:1351596]	0.258284	-1.95297	6.93289e-22	1.26731e-20	yes	down	0.95	1.13	0.87	6.59	7.86	6.75	0.983333	7.06667
ENSMUSG00000028073	Pear1	platelet endothelial aggregation receptor 1 [Source:MGI Symbol;Acc:MGI:1920432]	0.442977	-1.1747	2.1746e-09	1.26418e-08	yes	down	2.82	1.94	3.09	8.51	9.82	10.62	2.61667	9.65
ENSMUSG00000028076	Cd1d1	CD1d1 antigen [Source:MGI Symbol;Acc:MGI:107674]	0.367825	-1.44291	2.94309e-12	2.28169e-11	yes	down	5.49	5.65	3.61	18.8	37.56	33.55	4.91667	29.97
ENSMUSG00000028088	Fmo5	flavin containing monooxygenase 5 [Source:MGI Symbol;Acc:MGI:1310004]	0.447836	-1.15896	5.4245e-07	2.39363e-06	yes	down	2.02	1.4	1.15	5.53	5.65	6.72	1.52333	5.96667
ENSMUSG00000028121	Bcar3	breast cancer anti-estrogen resistance 3 [Source:MGI Symbol;Acc:MGI:1352501]	0.202208	-2.30609	2.12444e-33	1.03276e-31	yes	down	1.64	1.41	1.64	11.29	11.35	14.94	1.56333	12.5267
ENSMUSG00000028124	Gclm	glutamate-cysteine ligase, modifier subunit [Source:MGI Symbol;Acc:MGI:104995]	3.13407	1.64804	6.14659e-33	2.87022e-31	yes	up	345.63	378.37	369.71	221.94	195.89	189.24	364.57	202.357
ENSMUSG00000028125	Abca4	ATP-binding cassette, sub-family A (ABC1), member 4 [Source:MGI Symbol;Acc:MGI:109424]	6.11726	2.61289	0.000108514	0.00035123	yes	up	0.46	0.18	0.92	0.29	0.06	0.16	0.52	0.17
ENSMUSG00000028132	Tlcd4	TLC domain containing 4 [Source:MGI Symbol;Acc:MGI:1923195]	4.67361	2.22454	2.56242e-47	3.93674e-45	yes	up	29.43	23.41	25.5	10.25	10.1	8.29	26.1133	9.54667
ENSMUSG00000028152	Tspan5	tetraspanin 5 [Source:MGI Symbol;Acc:MGI:1928096]	0.485736	-1.04176	8.76808e-05	0.000288297	yes	down	1.24	1.53	1.04	4.14	3.78	4.87	1.27	4.26333
ENSMUSG00000028156	Eif4e	eukaryotic translation initiation factor 4E [Source:MGI Symbol;Acc:MGI:95305]	2.17844	1.12329	7.06126e-17	8.23377e-16	yes	up	75.07	66.67	76.7	49.18	63.72	53.34	72.8133	55.4133
ENSMUSG00000028163	Nfkb1	nuclear factor of kappa light polypeptide gene enhancer in B cells 1, p105 [Source:MGI Symbol;Acc:MGI:97312]	0.474107	-1.07672	9.52909e-18	1.22077e-16	yes	down	24.19	22.11	21.98	72.75	80.34	94.12	22.76	82.4033
ENSMUSG00000028175	Depdc1a	DEP domain containing 1a [Source:MGI Symbol;Acc:MGI:1923381]	4.55461	2.18733	1.75526e-06	7.24048e-06	yes	up	36.35	26.96	37.33	10.42	22.07	6.88	33.5467	13.1233
ENSMUSG00000028180	Zranb2	zinc finger, RAN-binding domain containing 2 [Source:MGI Symbol;Acc:MGI:1858211]	2.46151	1.29954	8.26267e-13	6.74075e-12	yes	up	62.75	40.36	57.81	32.09	48.07	28.54	53.64	36.2333
ENSMUSG00000028212	Ccne2	cyclin E2 [Source:MGI Symbol;Acc:MGI:1329034]	5.79652	2.53519	8.21236e-40	6.85818e-38	yes	up	115.02	83.14	99.59	29.47	42.15	20.32	99.25	30.6467
ENSMUSG00000028214	Gem	GTP binding protein (gene overexpressed in skeletal muscle) [Source:MGI Symbol;Acc:MGI:99844]	0.259352	-1.94701	2.76638e-09	1.59166e-08	yes	down	0.86	0.65	0.63	3.27	5.24	6.15	0.713333	4.88667
ENSMUSG00000028217	Cdh17	cadherin 17 [Source:MGI Symbol;Acc:MGI:1095414]	0.193446	-2.37	1.9897e-12	1.56853e-11	yes	down	0.28	0.49	0.29	3.01	2.61	3.93	0.353333	3.18333
ENSMUSG00000028224	Nbn	nibrin [Source:MGI Symbol;Acc:MGI:1351625]	2.56691	1.36003	9.22708e-18	1.18585e-16	yes	up	19.38	16.35	20.42	12.87	13.82	11.16	18.7167	12.6167
ENSMUSG00000028243	Ubxn2b	UBX domain protein 2B [Source:MGI Symbol;Acc:MGI:1915303]	2.92149	1.54671	3.32958e-24	7.31563e-23	yes	up	11.16	9.04	10.95	5.82	7.38	5.32	10.3833	6.17333
ENSMUSG00000028249	Sdcbp	syndecan binding protein [Source:MGI Symbol;Acc:MGI:1337026]	2.15878	1.11021	4.59324e-18	6.06281e-17	yes	up	193.51	145.85	182.57	129.4	166.74	134.14	173.977	143.427
ENSMUSG00000028251	Tstd3	thiosulfate sulfurtransferase (rhodanese)-like domain containing 3 [Source:MGI Symbol;Acc:MGI:1924282]	2.09104	1.06422	2.55918e-06	1.03239e-05	yes	up	11.31	8.92	11.98	8.24	12.11	6.47	10.7367	8.94
ENSMUSG00000028252	Ccnc	cyclin C [Source:MGI Symbol;Acc:MGI:1858199]	2.10714	1.07529	2.62548e-07	1.2001e-06	yes	up	13.62	10.09	12.35	8.61	13.17	7.42	12.02	9.73333
ENSMUSG00000028256	Odf2l	outer dense fiber of sperm tails 2-like [Source:MGI Symbol;Acc:MGI:1098600]	2.15989	1.11096	3.39056e-05	0.000118121	yes	up	8.35	7.18	8.43	4.55	11.68	3.7	7.98667	6.64333
ENSMUSG00000028266	Lmo4	LIM domain only 4 [Source:MGI Symbol;Acc:MGI:109360]	0.461849	-1.11451	3.01609e-10	1.91428e-09	yes	down	5.87	7.08	7.24	20.91	28.86	28.28	6.73	26.0167
ENSMUSG00000028268	Gbp3	guanylate binding protein 3 [Source:MGI Symbol;Acc:MGI:1926263]	0.484096	-1.04663	9.40257e-08	4.55991e-07	yes	down	3.59	3.42	4.81	11.2	18.74	12.79	3.94	14.2433
ENSMUSG00000028270	Gbp2	guanylate binding protein 2 [Source:MGI Symbol;Acc:MGI:102772]	0.421318	-1.24702	3.67991e-10	2.31371e-09	yes	down	4.27	5.21	6.83	23.1	19.28	24.61	5.43667	22.33
ENSMUSG00000028274	Rngtt	RNA guanylyltransferase and 5'-phosphatase [Source:MGI Symbol;Acc:MGI:1329041]	2.22486	1.15371	8.29217e-18	1.07324e-16	yes	up	16.84	14.14	17.68	11.31	15.01	14.67	16.22	13.6633
ENSMUSG00000028278	Rragd	Ras-related GTP binding D [Source:MGI Symbol;Acc:MGI:1098604]	2.04771	1.03401	1.85061e-09	1.08177e-08	yes	up	4.26	3.74	3.94	3.36	3.47	3.4	3.98	3.41
ENSMUSG00000028282	Casp8ap2	caspase 8 associated protein 2 [Source:MGI Symbol;Acc:MGI:1349399]	3.29288	1.71935	1.04891e-15	1.10353e-14	yes	up	13.9	9.37	13.72	5.38	9.57	4.35	12.33	6.43333
ENSMUSG00000028291	Akirin2	akirin 2 [Source:MGI Symbol;Acc:MGI:1889364]	2.0232	1.01664	1.84461e-13	1.5872e-12	yes	up	50.67	51.09	56.32	43.25	43.05	51.09	52.6933	45.7967
ENSMUSG00000028312	Smc2	structural maintenance of chromosomes 2 [Source:MGI Symbol;Acc:MGI:106067]	5.20995	2.38127	8.283e-10	5.00311e-09	yes	up	98.27	65.7	90.42	24.58	43.19	16.76	84.7967	28.1767
ENSMUSG00000028327	Stra6l	STRA6-like [Source:MGI Symbol;Acc:MGI:1921402]	0.0755785	-3.72588	3.18327e-18	4.27395e-17	yes	down	0.1	0.08	0.18	1.2	3.16	3.1	0.12	2.48667
ENSMUSG00000028328	Tmod1	tropomodulin 1 [Source:MGI Symbol;Acc:MGI:98775]	3.09558	1.63021	6.55731e-29	2.15994e-27	yes	up	78.37	74.32	97.55	47.76	50.4	42.51	83.4133	46.89
ENSMUSG00000028331	Trmo	tRNA methyltransferase O [Source:MGI Symbol;Acc:MGI:1922003]	2.99815	1.58407	3.43376e-20	5.42873e-19	yes	up	24.66	22.2	17.78	11.49	13.9	14.11	21.5467	13.1667
ENSMUSG00000028332	Hemgn	hemogen [Source:MGI Symbol;Acc:MGI:2136910]	3.21447	1.68458	3.89362e-34	2.02489e-32	yes	up	539.98	494.15	579.52	299.6	314.08	254.73	537.883	289.47
ENSMUSG00000028333	Anp32b	acidic (leucine-rich) nuclear phosphoprotein 32 family, member B [Source:MGI Symbol;Acc:MGI:1914878]	2.55588	1.35382	6.6547e-24	1.43243e-22	yes	up	836.67	786.89	733.78	550.45	512.05	538	785.78	533.5
ENSMUSG00000028337	Coro2a	coronin, actin binding protein 2A [Source:MGI Symbol;Acc:MGI:1345966]	0.252982	-1.98289	8.50555e-30	3.05138e-28	yes	down	2.34	2.42	2.92	15.58	18.28	17.75	2.56	17.2033
ENSMUSG00000028341	Nr4a3	nuclear receptor subfamily 4, group A, member 3 [Source:MGI Symbol;Acc:MGI:1352457]	0.298642	-1.74351	1.48839e-07	7.01039e-07	yes	down	0.41	0.46	0.24	2.04	1.51	1.82	0.37	1.79
ENSMUSG00000028362	Tnfsf8	tumor necrosis factor (ligand) superfamily, member 8 [Source:MGI Symbol;Acc:MGI:88328]	0.339713	-1.55761	8.04959e-09	4.41073e-08	yes	down	0.57	0.48	0.72	2.4	3.41	3.33	0.59	3.04667
ENSMUSG00000028385	Snx30	sorting nexin family member 30 [Source:MGI Symbol;Acc:MGI:2443882]	0.342387	-1.5463	6.24281e-27	1.72113e-25	yes	down	2.14	2.09	2.11	8.57	11.89	12.31	2.11333	10.9233
ENSMUSG00000028393	Alad	aminolevulinate, delta-, dehydratase [Source:MGI Symbol;Acc:MGI:96853]	2.79071	1.48063	4.51096e-26	1.158e-24	yes	up	262.02	241.34	242.85	162.82	139.44	153.82	248.737	152.027
ENSMUSG00000028394	Pole3	polymerase (DNA directed), epsilon 3 (p17 subunit) [Source:MGI Symbol;Acc:MGI:1933378]	2.57215	1.36298	2.85164e-26	7.44386e-25	yes	up	66.34	62.2	65.93	44.12	45.2	42.51	64.8233	43.9433
ENSMUSG00000028410	Dnaja1	DnaJ heat shock protein family (Hsp40) member A1 [Source:MGI Symbol;Acc:MGI:1270129]	2.1036	1.07286	6.40349e-14	5.75856e-13	yes	up	103.45	85.18	88.85	63.4	101.01	69.54	92.4933	77.9833
ENSMUSG00000028416	Bag1	BCL2-associated athanogene 1 [Source:MGI Symbol;Acc:MGI:108047]	2.20534	1.141	9.73626e-17	1.12037e-15	yes	up	124.77	116.05	123.6	99.66	94.86	91.53	121.473	95.35
ENSMUSG00000028437	Ubap1	ubiquitin-associated protein 1 [Source:MGI Symbol;Acc:MGI:2149543]	2.12667	1.0886	2.60028e-15	2.66056e-14	yes	up	30.44	30.52	40.16	27.22	27.15	29.82	33.7067	28.0633
ENSMUSG00000028438	Kif24	kinesin family member 24 [Source:MGI Symbol;Acc:MGI:1918345]	2.24931	1.16948	3.34541e-14	3.10747e-13	yes	up	12.28	10.62	12.03	9.94	9.04	8.75	11.6433	9.24333
ENSMUSG00000028439	Fam219a	family with sequence similarity 219, member A [Source:MGI Symbol;Acc:MGI:1919151]	0.4452	-1.16747	1.04383e-08	5.64429e-08	yes	down	1.53	1.47	1.64	4.77	7.74	6.83	1.54667	6.44667
ENSMUSG00000028455	Stoml2	stomatin (Epb7.2)-like 2 [Source:MGI Symbol;Acc:MGI:1913842]	2.13758	1.09598	1.34246e-13	1.17064e-12	yes	up	55.45	59.69	61.67	46.99	43.45	51.07	58.9367	47.17
ENSMUSG00000028458	Tesk1	testis specific protein kinase 1 [Source:MGI Symbol;Acc:MGI:1201675]	0.405374	-1.30268	3.7269e-08	1.89222e-07	yes	down	1.52	1.54	1.29	6.55	6.23	8.81	1.45	7.19667
ENSMUSG00000028459	Cd72	CD72 antigen [Source:MGI Symbol;Acc:MGI:88345]	0.174967	-2.51485	6.0063e-49	1.05115e-46	yes	down	8.48	6.89	9.69	64.65	137.8	131.34	8.35333	111.263
ENSMUSG00000028460	Sit1	suppression inducing transmembrane adaptor 1 [Source:MGI Symbol;Acc:MGI:1889342]	0.205423	-2.28333	2.32852e-08	1.21064e-07	yes	down	0.83	0.65	0.44	4.71	5.82	6.02	0.64	5.51667
ENSMUSG00000028469	Npr2	natriuretic peptide receptor 2 [Source:MGI Symbol;Acc:MGI:97372]	0.281617	-1.82819	1.65711e-09	9.72046e-09	yes	down	0.62	0.69	0.55	2.95	4.11	4.25	0.62	3.77
ENSMUSG00000028476	Reck	reversion-inducing-cysteine-rich protein with kazal motifs [Source:MGI Symbol;Acc:MGI:1855698]	0.397892	-1.32955	3.56141e-08	1.81231e-07	yes	down	0.81	0.73	0.71	2.75	3.08	4.11	0.75	3.31333
ENSMUSG00000028484	Psip1	PC4 and SFRS1 interacting protein 1 [Source:MGI Symbol;Acc:MGI:2142116]	2.60207	1.37966	1.17709e-17	1.49089e-16	yes	up	89.15	69.9	86.47	55.86	76.5	52.18	81.84	61.5133
ENSMUSG00000028496	Mllt3	myeloid/lymphoid or mixed-lineage leukemia; translocated to, 3 [Source:MGI Symbol;Acc:MGI:1917372]	2.6587	1.41072	6.89706e-21	1.16575e-19	yes	up	67.85	57.4	68.63	32.82	34.37	27.46	64.6267	31.55
ENSMUSG00000028517	Plpp3	phospholipid phosphatase 3 [Source:MGI Symbol;Acc:MGI:1915166]	0.407698	-1.29443	4.8886e-16	5.28683e-15	yes	down	3.37	3.49	4.01	13.58	15.5	17.56	3.62333	15.5467
ENSMUSG00000028522	Mier1	MEIR1 treanscription regulator [Source:MGI Symbol;Acc:MGI:1918398]	2.24652	1.16769	1.2818e-18	1.78037e-17	yes	up	63.57	53.83	59.15	41.61	55.44	42.93	58.85	46.66
ENSMUSG00000028525	Pde4b	phosphodiesterase 4B, cAMP specific [Source:MGI Symbol;Acc:MGI:99557]	0.277147	-1.85128	1.90455e-28	5.98921e-27	yes	down	3.6	3.55	3.11	16.19	21.31	27.43	3.42	21.6433
ENSMUSG00000028528	Dnajc6	DnaJ heat shock protein family (Hsp40) member C6 [Source:MGI Symbol;Acc:MGI:1919935]	2.42477	1.27785	2.17283e-13	1.85691e-12	yes	up	5.66	6.03	5.93	3.95	3.38	4.63	5.87333	3.98667
ENSMUSG00000028539	Artn	artemin [Source:MGI Symbol;Acc:MGI:1333791]	5.48102	2.45444	3.66147e-10	2.30355e-09	yes	up	3.14	1.82	3.12	0.52	1.21	0.49	2.69333	0.74
ENSMUSG00000028542	Slc6a9	solute carrier family 6 (neurotransmitter transporter, glycine), member 9 [Source:MGI Symbol;Acc:MGI:95760]	3.98218	1.99356	1.06611e-52	2.2826e-50	yes	up	103.84	97.06	116.18	46.92	46.36	45.21	105.693	46.1633
ENSMUSG00000028545	Bend5	BEN domain containing 5 [Source:MGI Symbol;Acc:MGI:1914871]	0.208568	-2.26141	1.54209e-12	1.22479e-11	yes	down	0.68	0.8	1.43	6.48	8.09	9.02	0.97	7.86333
ENSMUSG00000028549	Itgb3bp	integrin beta 3 binding protein (beta3-endonexin) [Source:MGI Symbol;Acc:MGI:1914983]	2.01317	1.00947	0.000308177	0.00092711	yes	up	8.36	5.83	8.44	3.91	8.9	4.94	7.54333	5.91667
ENSMUSG00000028551	Cdkn2c	cyclin dependent kinase inhibitor 2C [Source:MGI Symbol;Acc:MGI:105388]	2.73386	1.45094	2.57699e-24	5.73722e-23	yes	up	89.85	90.86	85.17	56.73	53.71	55.29	88.6267	55.2433
ENSMUSG00000028552	Eps15	epidermal growth factor receptor pathway substrate 15 [Source:MGI Symbol;Acc:MGI:104583]	2.08546	1.06036	5.71226e-17	6.73096e-16	yes	up	65.66	60.74	65.3	50.93	59.22	48.49	63.9	52.88
ENSMUSG00000028557	Rnf11	ring finger protein 11 [Source:MGI Symbol;Acc:MGI:1352759]	2.2585	1.17536	5.2692e-17	6.24178e-16	yes	up	79.03	72.89	80.88	64.82	59.78	59.63	77.6	61.41
ENSMUSG00000028560	Usp1	ubiquitin specific peptidase 1 [Source:MGI Symbol;Acc:MGI:2385198]	3.09179	1.62844	7.50598e-31	2.89953e-29	yes	up	84.4	76.36	84.14	44.31	54.03	39.16	81.6333	45.8333
ENSMUSG00000028581	Laptm5	lysosomal-associated protein transmembrane 5 [Source:MGI Symbol;Acc:MGI:108046]	0.38471	-1.37816	3.75903e-20	5.91974e-19	yes	down	57.86	54.31	49.22	251.39	223.22	298.43	53.7967	257.68
ENSMUSG00000028587	Orc1	origin recognition complex, subunit 1 [Source:MGI Symbol;Acc:MGI:1328337]	3.25843	1.70418	4.42641e-32	1.87945e-30	yes	up	37.61	37.7	36.67	20.72	19.38	18.89	37.3267	19.6633
ENSMUSG00000028599	Tnfrsf1b	tumor necrosis factor receptor superfamily, member 1b [Source:MGI Symbol;Acc:MGI:1314883]	0.453593	-1.14053	2.35647e-11	1.67584e-10	yes	down	6.85	6.75	5.78	24.26	21.22	30.07	6.46	25.1833
ENSMUSG00000028609	Magoh	mago homolog, exon junction complex core component [Source:MGI Symbol;Acc:MGI:1330312]	2.15706	1.10906	6.25634e-13	5.15201e-12	yes	up	125.72	118.43	135	97.57	123.04	87.13	126.383	102.58
ENSMUSG00000028614	Ndc1	NDC1 transmembrane nucleoporin [Source:MGI Symbol;Acc:MGI:1920037]	2.03676	1.02628	5.54328e-12	4.19414e-11	yes	up	11.27	9.85	9.84	8.75	8.51	8.99	10.32	8.75
ENSMUSG00000028630	Dyrk2	dual-specificity tyrosine-(Y)-phosphorylation regulated kinase 2 [Source:MGI Symbol;Acc:MGI:1330301]	0.431681	-1.21196	4.18413e-13	3.50144e-12	yes	down	2.67	2.44	2.21	8.56	11.85	9.39	2.44	9.93333
ENSMUSG00000028633	Ctps	cytidine 5'-triphosphate synthase [Source:MGI Symbol;Acc:MGI:1858304]	2.02632	1.01886	1.06163e-13	9.33439e-13	yes	up	24.31	23.1	26.79	20.96	21.26	23.85	24.7333	22.0233
ENSMUSG00000028634	Hivep3	human immunodeficiency virus type I enhancer binding protein 3 [Source:MGI Symbol;Acc:MGI:106589]	0.315205	-1.66564	5.41368e-14	4.9279e-13	yes	down	1.58	3.16	1.23	5.21	5.44	5.94	1.99	5.53
ENSMUSG00000028643	Svbp	small vasohibin binding protein [Source:MGI Symbol;Acc:MGI:1916466]	2.29257	1.19696	4.70681e-15	4.72701e-14	yes	up	73.25	72.38	76	56.79	55.81	55.2	73.8767	55.9333
ENSMUSG00000028644	Ermap	erythroblast membrane-associated protein [Source:MGI Symbol;Acc:MGI:1349816]	2.66795	1.41573	2.17844e-32	9.61476e-31	yes	up	337.84	314.73	342.28	220.98	230.67	221.6	331.617	224.417
ENSMUSG00000028645	Slc2a1	solute carrier family 2 (facilitated glucose transporter), member 1 [Source:MGI Symbol;Acc:MGI:95755]	0.356755	-1.487	1.18171e-12	9.47534e-12	yes	down	1.54	1.5	2.42	7.7	8.73	10.18	1.82	8.87
ENSMUSG00000028649	Macf1	microtubule-actin crosslinking factor 1 [Source:MGI Symbol;Acc:MGI:108559]	0.433492	-1.20592	7.67987e-20	1.18531e-18	yes	down	26.28	20.28	26.02	74.43	140.82	122.9	24.1933	112.717
ENSMUSG00000028654	Mycl	v-myc avian myelocytomatosis viral oncogene lung carcinoma derived [Source:MGI Symbol;Acc:MGI:96799]	0.352726	-1.50338	8.46838e-09	4.62886e-08	yes	down	0.81	1.01	0.68	3.69	4.92	4.63	0.833333	4.41333
ENSMUSG00000028656	Cap1	CAP, adenylate cyclase-associated protein 1 (yeast) [Source:MGI Symbol;Acc:MGI:88262]	0.489713	-1.02999	3.14269e-16	3.45438e-15	yes	down	52.65	49.3	51.12	173.34	168.54	208.06	51.0233	183.313
ENSMUSG00000028657	Ppt1	palmitoyl-protein thioesterase 1 [Source:MGI Symbol;Acc:MGI:1298204]	0.419608	-1.25289	7.72353e-20	1.19114e-18	yes	down	20.77	21.61	18.98	78.74	82.28	96.96	20.4533	85.9933
ENSMUSG00000028669	Pithd1	PITH (C-terminal proteasome-interacting domain of thioredoxin-like) domain containing 1 [Source:MGI Symbol;Acc:MGI:1913443]	2.86788	1.51998	1.96855e-26	5.19934e-25	yes	up	68.67	66.1	73.26	44.08	41.29	43.79	69.3433	43.0533
ENSMUSG00000028675	Pnrc2	proline-rich nuclear receptor coactivator 2 [Source:MGI Symbol;Acc:MGI:106512]	2.06364	1.04519	1.10878e-11	8.15023e-11	yes	up	104.33	94.51	128.36	80.15	119.22	85.87	109.067	95.08
ENSMUSG00000028676	Srsf10	serine and arginine-rich splicing factor 10 [Source:MGI Symbol;Acc:MGI:1333805]	2.10164	1.07152	7.12738e-10	4.33109e-09	yes	up	104.04	77.09	106.33	63.14	111.8	61.28	95.82	78.74
ENSMUSG00000028678	Kif2c	kinesin family member 2C [Source:MGI Symbol;Acc:MGI:1921054]	2.68172	1.42316	2.28265e-22	4.31368e-21	yes	up	29.27	29.27	29.47	20.16	18.19	18.84	29.3367	19.0633
ENSMUSG00000028684	Urod	uroporphyrinogen decarboxylase [Source:MGI Symbol;Acc:MGI:98916]	3.15671	1.65842	1.16973e-30	4.45871e-29	yes	up	629.75	671.36	695.15	393.61	392.65	384.47	665.42	390.243
ENSMUSG00000028693	Nasp	nuclear autoantigenic sperm protein (histone-binding) [Source:MGI Symbol;Acc:MGI:1355328]	3.19034	1.67371	2.27935e-30	8.55861e-29	yes	up	104.77	86.23	101.33	49.92	69.69	48.44	97.4433	56.0167
ENSMUSG00000028702	Rad54l	RAD54 like (S. cerevisiae) [Source:MGI Symbol;Acc:MGI:894697]	2.11762	1.08244	6.36381e-16	6.84177e-15	yes	up	22.35	21.81	24.77	18.42	22.09	20.12	22.9767	20.21
ENSMUSG00000028716	Pdzk1ip1	PDZK1 interacting protein 1 [Source:MGI Symbol;Acc:MGI:1914432]	2.32489	1.21716	3.66232e-16	3.99717e-15	yes	up	143.84	141.61	122.02	108.94	104.37	101.72	135.823	105.01
ENSMUSG00000028717	Tal1	T cell acute lymphocytic leukemia 1 [Source:MGI Symbol;Acc:MGI:98480]	3.91904	1.9705	9.90893e-47	1.43473e-44	yes	up	194.29	192.76	212.26	93.87	85.13	84.12	199.77	87.7067
ENSMUSG00000028718	Stil	Scl/Tal1 interrupting locus [Source:MGI Symbol;Acc:MGI:107477]	2.93272	1.55224	2.37823e-27	6.77963e-26	yes	up	16.42	16.9	17.75	9.65	11.6	9.49	17.0233	10.2467
ENSMUSG00000028755	Cda	cytidine deaminase [Source:MGI Symbol;Acc:MGI:1919519]	14.9475	3.90183	2.40342e-17	2.95127e-16	yes	up	6.63	5.87	7.64	1.24	0.75	0.41	6.71333	0.8
ENSMUSG00000028763	Hspg2	perlecan (heparan sulfate proteoglycan 2) [Source:MGI Symbol;Acc:MGI:96257]	0.465671	-1.10262	5.76453e-11	3.92479e-10	yes	down	3.47	2.55	3.82	9.07	13.26	17.2	3.28	13.1767
ENSMUSG00000028772	Zcchc17	zinc finger, CCHC domain containing 17 [Source:MGI Symbol;Acc:MGI:1919955]	2.01254	1.00902	1.48784e-11	1.07908e-10	yes	up	26.62	23.23	28.59	20.53	21.23	24.54	26.1467	22.1
ENSMUSG00000028776	Tinagl1	tubulointerstitial nephritis antigen-like 1 [Source:MGI Symbol;Acc:MGI:2137617]	2.26044	1.17661	3.58188e-17	4.29868e-16	yes	up	82.44	84.16	92.58	68.43	65.92	64.65	86.3933	66.3333
ENSMUSG00000028811	Yars	tyrosyl-tRNA synthetase [Source:MGI Symbol;Acc:MGI:2147627]	2.9734	1.57211	3.15247e-24	6.94925e-23	yes	up	44.28	46.08	54.14	30.34	24.14	30.87	48.1667	28.45
ENSMUSG00000028825	Rhd	Rh blood group, D antigen [Source:MGI Symbol;Acc:MGI:1202882]	3.23081	1.6919	3.8682e-31	1.52351e-29	yes	up	482.58	472.55	483.52	281.5	244.18	243.27	479.55	256.317
ENSMUSG00000028832	Stmn1	stathmin 1 [Source:MGI Symbol;Acc:MGI:96739]	2.53477	1.34185	4.86718e-21	8.37954e-20	yes	up	396.55	401.12	401.57	289.02	256.87	267.16	399.747	271.017
ENSMUSG00000028836	Slc30a2	solute carrier family 30 (zinc transporter), member 2 [Source:MGI Symbol;Acc:MGI:106637]	0.275154	-1.86169	7.09095e-05	0.000236005	yes	down	0.25	0.25	0.12	0.99	1.6	1.3	0.206667	1.29667
ENSMUSG00000028838	Extl1	exostosin-like glycosyltransferase 1 [Source:MGI Symbol;Acc:MGI:1888742]	0.144912	-2.78675	1.28519e-22	2.46575e-21	yes	down	0.65	0.42	0.24	3.23	4.34	4.88	0.436667	4.15
ENSMUSG00000028843	Sh3bgrl3	SH3 domain binding glutamic acid-rich protein-like 3 [Source:MGI Symbol;Acc:MGI:1920973]	0.347095	-1.5266	1.63066e-22	3.11078e-21	yes	down	67.44	68.41	56.01	313.55	300.2	362.4	63.9533	325.383
ENSMUSG00000028859	Csf3r	colony stimulating factor 3 receptor (granulocyte) [Source:MGI Symbol;Acc:MGI:1339755]	0.159722	-2.64636	5.99983e-58	1.85773e-55	yes	down	2.85	2.68	2.62	23.39	33.92	34.99	2.71667	30.7667
ENSMUSG00000028871	Rspo1	R-spondin 1 [Source:MGI Symbol;Acc:MGI:2183426]	0.336551	-1.5711	0.000269612	0.000817448	yes	down	0.63	0.3	0.52	2.15	4.02	2.88	0.483333	3.01667
ENSMUSG00000028873	Cdca8	cell division cycle associated 8 [Source:MGI Symbol;Acc:MGI:1196274]	3.27581	1.71185	7.64219e-38	5.32204e-36	yes	up	176.58	196.9	191.03	101.17	102.29	103.01	188.17	102.157
ENSMUSG00000028874	Fgr	FGR proto-oncogene, Src family tyrosine kinase [Source:MGI Symbol;Acc:MGI:95527]	0.310968	-1.68516	8.62385e-28	2.54866e-26	yes	down	7.16	5.86	5.09	30.82	31.89	37.77	6.03667	33.4933
ENSMUSG00000028878	Fam76a	family with sequence similarity 76, member A [Source:MGI Symbol;Acc:MGI:2385211]	2.03265	1.02336	1.00998e-13	8.91139e-13	yes	up	18.9	19.83	23	16.37	18.16	18.37	20.5767	17.6333
ENSMUSG00000028884	Rpa2	replication protein A2 [Source:MGI Symbol;Acc:MGI:1339939]	2.40976	1.26889	6.40333e-20	9.95161e-19	yes	up	73.77	72.32	74.03	55.69	51.42	60.06	73.3733	55.7233
ENSMUSG00000028890	Mtf1	metal response element binding transcription factor 1 [Source:MGI Symbol;Acc:MGI:101786]	2.89755	1.53483	6.73856e-25	1.58066e-23	yes	up	16.34	14.42	15.94	9.14	9.54	10.22	15.5667	9.63333
ENSMUSG00000028893	Sesn2	sestrin 2 [Source:MGI Symbol;Acc:MGI:2651874]	6.31048	2.65775	3.79729e-45	4.93059e-43	yes	up	26.64	23.49	41.33	8.48	7.52	8.99	30.4867	8.33
ENSMUSG00000028896	Rcc1	regulator of chromosome condensation 1 [Source:MGI Symbol;Acc:MGI:1913989]	2.08506	1.06009	8.02577e-16	8.53735e-15	yes	up	44.43	40.32	41.24	34.03	36.84	39.78	41.9967	36.8833
ENSMUSG00000028906	Epb41	erythrocyte membrane protein band 4.1 [Source:MGI Symbol;Acc:MGI:95401]	3.21228	1.6836	1.02871e-32	4.68412e-31	yes	up	527.93	476.9	556.23	304.76	262.49	277.27	520.353	281.507
ENSMUSG00000028920	Fbxo42	F-box protein 42 [Source:MGI Symbol;Acc:MGI:1924992]	2.4466	1.29078	2.13817e-20	3.45645e-19	yes	up	22.67	21.5	24.84	16.49	14.66	17.26	23.0033	16.1367
ENSMUSG00000028923	Necap2	NECAP endocytosis associated 2 [Source:MGI Symbol;Acc:MGI:1913397]	2.15575	1.10819	1.24506e-16	1.42214e-15	yes	up	116.49	123.69	138.14	109.32	109.44	115.8	126.107	111.52
ENSMUSG00000028927	Padi2	peptidyl arginine deiminase, type II [Source:MGI Symbol;Acc:MGI:1338892]	0.238541	-2.06769	2.58796e-19	3.81857e-18	yes	down	0.82	0.68	0.56	5.04	4.49	6.16	0.686667	5.23
ENSMUSG00000028932	Psmc2	proteasome (prosome, macropain) 26S subunit, ATPase 2 [Source:MGI Symbol;Acc:MGI:109555]	2.53507	1.34202	1.31092e-24	2.98121e-23	yes	up	105.2	104.43	117.14	74.89	71.41	74.87	108.923	73.7233
ENSMUSG00000028933	Xrcc2	X-ray repair complementing defective repair in Chinese hamster cells 2 [Source:MGI Symbol;Acc:MGI:1927345]	2.02244	1.0161	6.91371e-08	3.40043e-07	yes	up	5.42	5.09	4.68	4.29	4.33	5.08	5.06333	4.56667
ENSMUSG00000028944	Prkag2	protein kinase, AMP-activated, gamma 2 non-catalytic subunit [Source:MGI Symbol;Acc:MGI:1336153]	0.268613	-1.8964	6.14105e-15	6.09442e-14	yes	down	1.26	1.1	1.46	6.24	8.26	11.49	1.27333	8.66333
ENSMUSG00000028957	Per3	period circadian clock 3 [Source:MGI Symbol;Acc:MGI:1277134]	0.464169	-1.10728	0.000103083	0.000335	yes	down	0.41	0.53	0.61	1.42	2.52	1.97	0.516667	1.97
ENSMUSG00000028965	Tnfrsf9	tumor necrosis factor receptor superfamily, member 9 [Source:MGI Symbol;Acc:MGI:1101059]	0.270759	-1.88492	2.30502e-06	9.34547e-06	yes	down	0.33	0.34	0.99	2.75	2.88	3.74	0.553333	3.12333
ENSMUSG00000028967	Errfi1	ERBB receptor feedback inhibitor 1 [Source:MGI Symbol;Acc:MGI:1921405]	0.490579	-1.02744	6.00915e-07	2.63946e-06	yes	down	2.97	2.9	2.55	7.96	8.9	13.81	2.80667	10.2233
ENSMUSG00000028977	Casz1	castor zinc finger 1 [Source:MGI Symbol;Acc:MGI:1196251]	0.149631	-2.74052	3.24731e-12	2.50692e-11	yes	down	0.21	0.29	0.11	2.41	2.92	2.56	0.203333	2.63
ENSMUSG00000028986	Klhl7	kelch-like 7 [Source:MGI Symbol;Acc:MGI:1196453]	2.17978	1.12418	1.02611e-13	9.04181e-13	yes	up	21.21	18.65	23.32	15.83	19.84	14.59	21.06	16.7533
ENSMUSG00000028995	Hycc1	hyccin PI4KA lipid kinase complex subunit 1 [Source:MGI Symbol;Acc:MGI:2149839]	2.79582	1.48327	4.78442e-29	1.61022e-27	yes	up	57	52.38	59.98	33.76	34.38	30.09	56.4533	32.7433
ENSMUSG00000029005	Draxin	dorsal inhibitory axon guidance protein [Source:MGI Symbol;Acc:MGI:1917683]	0.295709	-1.75775	9.57672e-07	4.09739e-06	yes	down	0.18	0.27	0.18	1.11	1.16	1.5	0.21	1.25667
ENSMUSG00000029009	Mthfr	methylenetetrahydrofolate reductase [Source:MGI Symbol;Acc:MGI:106639]	3.59492	1.84596	9.14361e-31	3.51192e-29	yes	up	16.6	18.07	25.53	7.44	8.85	11.35	20.0667	9.21333
ENSMUSG00000029012	Orc5	origin recognition complex, subunit 5 [Source:MGI Symbol;Acc:MGI:1347044]	2.04322	1.03085	9.70603e-16	1.02381e-14	yes	up	30.93	28.69	32.46	24.18	27.75	26.04	30.6933	25.99
ENSMUSG00000029050	Ski	ski sarcoma viral oncogene homolog (avian) [Source:MGI Symbol;Acc:MGI:98310]	0.387684	-1.36705	2.62105e-16	2.90161e-15	yes	down	3.71	4.08	3.31	13.97	15.82	21.33	3.7	17.04
ENSMUSG00000029053	Prkcz	protein kinase C, zeta [Source:MGI Symbol;Acc:MGI:97602]	0.251133	-1.99348	8.33636e-05	0.000274955	yes	down	0.25	0.11	0.36	0.94	1.57	1.14	0.24	1.21667
ENSMUSG00000029060	Mib2	mindbomb E3 ubiquitin protein ligase 2 [Source:MGI Symbol;Acc:MGI:2679684]	0.488656	-1.03311	2.09651e-07	9.70655e-07	yes	down	2.55	2.64	2.87	8.19	11.21	12.6	2.68667	10.6667
ENSMUSG00000029061	Mmp23	matrix metallopeptidase 23 [Source:MGI Symbol;Acc:MGI:1347361]	0.315651	-1.6636	2.78548e-11	1.96291e-10	yes	down	2.46	2.1	2.25	12.16	12.8	14.55	2.27	13.17
ENSMUSG00000029066	Mrpl20	mitochondrial ribosomal protein L20 [Source:MGI Symbol;Acc:MGI:2137221]	2.50534	1.32501	6.65746e-15	6.58094e-14	yes	up	111.32	118	111.91	87.45	66.64	81.12	113.743	78.4033
ENSMUSG00000029082	Bst1	bone marrow stromal cell antigen 1 [Source:MGI Symbol;Acc:MGI:105370]	0.262729	-1.92835	1.78393e-11	1.28272e-10	yes	down	0.85	0.62	2.33	6.09	8.48	7.87	1.26667	7.48
ENSMUSG00000029084	Cd38	CD38 antigen [Source:MGI Symbol;Acc:MGI:107474]	0.300765	-1.73329	9.6842e-36	5.52137e-34	yes	down	10.06	10.09	9.62	50.86	57.08	67.86	9.92333	58.6
ENSMUSG00000029094	Afap1	actin filament associated protein 1 [Source:MGI Symbol;Acc:MGI:1917542]	0.407441	-1.29534	4.51911e-10	2.81149e-09	yes	down	0.73	0.71	0.77	2.52	3.19	3.82	0.736667	3.17667
ENSMUSG00000029098	Acox3	acyl-Coenzyme A oxidase 3, pristanoyl [Source:MGI Symbol;Acc:MGI:1933156]	0.353396	-1.50064	3.14182e-21	5.46992e-20	yes	down	6.09	6.02	4.8	20.45	36.87	32.4	5.63667	29.9067
ENSMUSG00000029101	Rgs12	regulator of G-protein signaling 12 [Source:MGI Symbol;Acc:MGI:1918979]	2.15504	1.10772	4.96195e-17	5.88475e-16	yes	up	56.86	59.86	54.24	40.04	43.51	40	56.9867	41.1833
ENSMUSG00000029131	Dnajb6	DnaJ heat shock protein family (Hsp40) member B6 [Source:MGI Symbol;Acc:MGI:1344381]	2.03635	1.02599	1.30178e-17	1.64158e-16	yes	up	100.26	96.01	108.54	85.81	97.58	89.15	101.603	90.8467
ENSMUSG00000029147	Ppm1g	protein phosphatase 1G (formerly 2C), magnesium-dependent, gamma isoform [Source:MGI Symbol;Acc:MGI:106065]	2.02292	1.01644	4.26094e-15	4.28993e-14	yes	up	140.59	134.85	131.15	115.14	110.71	124.56	135.53	116.803
ENSMUSG00000029174	Tbc1d1	TBC1 domain family, member 1 [Source:MGI Symbol;Acc:MGI:1889508]	0.368419	-1.44058	4.95293e-21	8.51988e-20	yes	down	4.12	4.51	4.19	18.18	19.78	24.8	4.27333	20.92
ENSMUSG00000029177	Cenpa	centromere protein A [Source:MGI Symbol;Acc:MGI:88375]	2.15204	1.10571	3.50109e-23	7.09597e-22	yes	up	180.04	172.11	174.15	126.29	130.85	127.22	175.433	128.12
ENSMUSG00000029178	Klf3	Kruppel-like transcription factor 3 (basic) [Source:MGI Symbol;Acc:MGI:1342773]	2.64419	1.40283	2.19322e-22	4.14857e-21	yes	up	105.28	91.34	138.52	68.33	73.96	73.9	111.713	72.0633
ENSMUSG00000029186	Pi4k2b	phosphatidylinositol 4-kinase type 2 beta [Source:MGI Symbol;Acc:MGI:1914323]	3.59541	1.84616	1.0379e-41	9.947e-40	yes	up	47.16	45.51	52.75	24.07	26.62	22.3	48.4733	24.33
ENSMUSG00000029190	D5Ertd579e	DNA segment, Chr 5, ERATO Doi 579, expressed [Source:MGI Symbol;Acc:MGI:1261849]	2.30324	1.20367	8.63593e-22	1.57149e-20	yes	up	24.23	22.59	27.03	17.3	19.53	18.91	24.6167	18.58
ENSMUSG00000029198	Grpel1	GrpE-like 1, mitochondrial [Source:MGI Symbol;Acc:MGI:1334417]	2.10475	1.07365	1.00994e-13	8.91139e-13	yes	up	15.34	14.61	16.27	12.84	11.88	13.39	15.4067	12.7033
ENSMUSG00000029202	Pds5a	PDS5 cohesin associated factor A [Source:MGI Symbol;Acc:MGI:1918771]	2.0104	1.00748	2.01091e-13	1.72367e-12	yes	up	67.5	53.29	69.26	49.21	70.33	56.38	63.35	58.64
ENSMUSG00000029204	Rhoh	ras homolog family member H [Source:MGI Symbol;Acc:MGI:1921984]	0.329016	-1.60377	3.51463e-23	7.11624e-22	yes	down	4.04	4.87	5.52	20.97	25.36	29.14	4.81	25.1567
ENSMUSG00000029207	Apbb2	amyloid beta (A4) precursor protein-binding, family B, member 2 [Source:MGI Symbol;Acc:MGI:108405]	0.461375	-1.11599	7.8589e-05	0.000260102	yes	down	0.68	0.84	0.46	2.15	1.8	2.94	0.66	2.29667
ENSMUSG00000029217	Tec	tec protein tyrosine kinase [Source:MGI Symbol;Acc:MGI:98662]	0.252491	-1.9857	2.13086e-31	8.54297e-30	yes	down	2.38	2.31	2.74	15.2	18.06	17.44	2.47667	16.9
ENSMUSG00000029221	Slc30a9	solute carrier family 30 (zinc transporter), member 9 [Source:MGI Symbol;Acc:MGI:1923690]	2.17999	1.12432	4.69827e-21	8.09567e-20	yes	up	42.69	40.34	44.48	34.76	44.5	32.56	42.5033	37.2733
ENSMUSG00000029246	Ppat	phosphoribosyl pyrophosphate amidotransferase [Source:MGI Symbol;Acc:MGI:2387203]	2.23638	1.16116	9.21572e-19	1.29511e-17	yes	up	26.55	24.18	24.18	19.22	19.31	19.99	24.97	19.5067
ENSMUSG00000029247	Paics	phosphoribosylaminoimidazole carboxylase, phosphoribosylaminoribosylaminoimidazole, succinocarboxamide synthetase [Source:MGI Symbol;Acc:MGI:1914304]	2.45037	1.293	3.05817e-25	7.37993e-24	yes	up	160.62	148.88	155.94	111.76	108.2	112.44	155.147	110.8
ENSMUSG00000029253	Cenpc1	centromere protein C1 [Source:MGI Symbol;Acc:MGI:99700]	2.32654	1.21819	4.97237e-15	4.97632e-14	yes	up	22.27	19.79	18.88	13.94	18.56	13.29	20.3133	15.2633
ENSMUSG00000029254	Stap1	signal transducing adaptor family member 1 [Source:MGI Symbol;Acc:MGI:1926193]	0.240925	-2.05335	1.47066e-18	2.02729e-17	yes	down	2.34	2.42	4.07	13.87	33.99	17.43	2.94333	21.7633
ENSMUSG00000029275	Gfi1	growth factor independent 1 transcription repressor [Source:MGI Symbol;Acc:MGI:103170]	0.346304	-1.52989	8.87175e-05	0.000291467	yes	down	0.86	0.28	0.44	1.82	2.49	1.88	0.526667	2.06333
ENSMUSG00000029291	Rufy3	RUN and FYVE domain containing 3 [Source:MGI Symbol;Acc:MGI:106484]	0.492526	-1.02173	6.16298e-07	2.70172e-06	yes	down	1.74	1.81	2.01	4.99	10.74	7.65	1.85333	7.79333
ENSMUSG00000029298	Gbp9	guanylate-binding protein 9 [Source:MGI Symbol;Acc:MGI:3605620]	0.321732	-1.63607	5.52107e-25	1.30726e-23	yes	down	3.76	3.11	3.73	15.09	23.11	17.89	3.53333	18.6967
ENSMUSG00000029309	Sparcl1	SPARC-like 1 [Source:MGI Symbol;Acc:MGI:108110]	0.414622	-1.27013	6.72857e-16	7.22236e-15	yes	down	12.08	14.14	10.14	47.5	51.37	53.84	12.12	50.9033
ENSMUSG00000029311	Hsd17b11	hydroxysteroid (17-beta) dehydrogenase 11 [Source:MGI Symbol;Acc:MGI:2149821]	0.452115	-1.14524	5.03354e-12	3.82717e-11	yes	down	9.34	8.96	7.89	31.43	30.71	39.02	8.73	33.72
ENSMUSG00000029314	Gpat3	glycerol-3-phosphate acyltransferase 3 [Source:MGI Symbol;Acc:MGI:3603816]	0.177621	-2.49313	1.00543e-11	7.42583e-11	yes	down	0.27	0.4	0.22	2.39	2.8	3.59	0.296667	2.92667
ENSMUSG00000029322	Plac8	placenta-specific 8 [Source:MGI Symbol;Acc:MGI:2445289]	0.372674	-1.42401	2.54478e-28	7.85526e-27	yes	down	69.46	67.71	64.35	294.73	336.48	316.52	67.1733	315.91
ENSMUSG00000029338	Antxr2	anthrax toxin receptor 2 [Source:MGI Symbol;Acc:MGI:1919164]	0.41039	-1.28493	1.04555e-10	6.93795e-10	yes	down	1.21	1.04	0.91	3.82	4.42	5.27	1.05333	4.50333
ENSMUSG00000029359	Tesc	tescalcin [Source:MGI Symbol;Acc:MGI:1930803]	0.290977	-1.78102	0.000185408	0.000578351	yes	down	1.03	1.29	0.55	5.12	3.66	8.85	0.956667	5.87667
ENSMUSG00000029361	Nos1	nitric oxide synthase 1, neuronal [Source:MGI Symbol;Acc:MGI:97360]	0.185355	-2.43164	2.40244e-09	1.39262e-08	yes	down	0.06	0.06	0.07	0.44	0.58	0.64	0.0633333	0.553333
ENSMUSG00000029363	Rfc5	replication factor C (activator 1) 5 [Source:MGI Symbol;Acc:MGI:1919401]	2.28839	1.19433	1.34121e-14	1.28601e-13	yes	up	33.93	43.99	35.98	27.94	33.89	33.61	37.9667	31.8133
ENSMUSG00000029366	Dck	deoxycytidine kinase [Source:MGI Symbol;Acc:MGI:102726]	2.85192	1.51194	1.93413e-30	7.28958e-29	yes	up	153.61	150.55	142.22	92.94	88.39	90.42	148.793	90.5833
ENSMUSG00000029381	Shroom3	shroom family member 3 [Source:MGI Symbol;Acc:MGI:1351655]	0.479929	-1.05911	1.85406e-06	7.6215e-06	yes	down	1.28	0.84	0.87	3.08	3.95	5.25	0.996667	4.09333
ENSMUSG00000029413	Naaa	N-acylethanolamine acid amidase [Source:MGI Symbol;Acc:MGI:1914361]	0.416455	-1.26377	8.51153e-17	9.84501e-16	yes	down	10.3	7.02	6.13	30.09	29.13	36.52	7.81667	31.9133
ENSMUSG00000029414	Kntc1	kinetochore associated 1 [Source:MGI Symbol;Acc:MGI:2673709]	2.81123	1.4912	6.5409e-29	2.15807e-27	yes	up	39.86	37.36	34.58	24.65	24.58	24.99	37.2667	24.74
ENSMUSG00000029417	Cxcl9	chemokine (C-X-C motif) ligand 9 [Source:MGI Symbol;Acc:MGI:1352449]	0.287701	-1.79736	1.53048e-19	2.29526e-18	yes	down	1.71	1.67	2.03	10	12.88	9.87	1.80333	10.9167
ENSMUSG00000029428	Stx2	syntaxin 2 [Source:MGI Symbol;Acc:MGI:108059]	2.3401	1.22657	1.78096e-22	3.38868e-21	yes	up	73.02	68.62	67.13	52.69	58.98	54.73	69.59	55.4667
ENSMUSG00000029430	Ran	RAN, member RAS oncogene family [Source:MGI Symbol;Acc:MGI:1333112]	2.55711	1.35451	2.12962e-21	3.75972e-20	yes	up	293.77	284.89	278.8	206.41	174	199.66	285.82	193.357
ENSMUSG00000029440	Psmd9	proteasome (prosome, macropain) 26S subunit, non-ATPase, 9 [Source:MGI Symbol;Acc:MGI:1914401]	2.54188	1.34589	7.72888e-22	1.41026e-20	yes	up	33.43	28.78	36.82	23.53	21.83	23.16	33.01	22.84
ENSMUSG00000029449	Rhof	ras homolog family member F (in filopodia) [Source:MGI Symbol;Acc:MGI:1345629]	0.346324	-1.52981	3.21928e-13	2.71889e-12	yes	down	4.25	3.71	2.12	21.04	20.6	23.98	3.36	21.8733
ENSMUSG00000029456	Acad10	acyl-Coenzyme A dehydrogenase family, member 10 [Source:MGI Symbol;Acc:MGI:1919235]	0.404442	-1.306	6.81738e-05	0.000227465	yes	down	0.72	0.51	0.52	2.09	2.98	3.25	0.583333	2.77333
ENSMUSG00000029463	Fam216a	family with sequence similarity 216, member A [Source:MGI Symbol;Acc:MGI:1916198]	2.18874	1.1301	1.36972e-09	8.0794e-09	yes	up	11.92	11.86	11.27	8.81	9.36	9.83	11.6833	9.33333
ENSMUSG00000029464	Gpn3	GPN-loop GTPase 3 [Source:MGI Symbol;Acc:MGI:1289326]	2.10549	1.07415	2.74017e-14	2.56864e-13	yes	up	26.89	24.46	27.05	22.91	26.74	21.79	26.1333	23.8133
ENSMUSG00000029468	P2rx7	purinergic receptor P2X, ligand-gated ion channel, 7 [Source:MGI Symbol;Acc:MGI:1339957]	0.393282	-1.34636	2.57095e-14	2.41451e-13	yes	down	2.32	2.74	2.73	10.24	12.09	12.42	2.59667	11.5833
ENSMUSG00000029472	Anapc5	anaphase-promoting complex subunit 5 [Source:MGI Symbol;Acc:MGI:1929722]	2.02824	1.02023	1.93259e-15	1.9977e-14	yes	up	181.81	182.05	171.08	154.69	158.51	170.05	178.313	161.083
ENSMUSG00000029499	Pxmp2	peroxisomal membrane protein 2 [Source:MGI Symbol;Acc:MGI:107487]	2.50341	1.32389	1.7802e-07	8.30896e-07	yes	up	8.99	7.84	9.05	5.53	4.94	7.13	8.62667	5.86667
ENSMUSG00000029510	Gpc2	glypican 2 (cerebroglycan) [Source:MGI Symbol;Acc:MGI:1919201]	0.203915	-2.29396	0.000157979	0.00049843	yes	down	0.18	0.08	0.17	0.71	1.38	0.68	0.143333	0.923333
ENSMUSG00000029512	Ulk1	unc-51 like kinase 1 [Source:MGI Symbol;Acc:MGI:1270126]	2.48697	1.31439	2.63934e-24	5.86307e-23	yes	up	26.35	24.81	31.3	21.05	21.65	22.68	27.4867	21.7933
ENSMUSG00000029513	Prkab1	protein kinase, AMP-activated, beta 1 non-catalytic subunit [Source:MGI Symbol;Acc:MGI:1336167]	2.08941	1.0631	2.09381e-17	2.59163e-16	yes	up	70.32	70.18	73.43	59.18	64.42	67.46	71.31	63.6867
ENSMUSG00000029516	Cit	citron [Source:MGI Symbol;Acc:MGI:105313]	2.2572	1.17454	2.76709e-21	4.84485e-20	yes	up	31.94	27.87	31.62	21.1	21.05	22.38	30.4767	21.51
ENSMUSG00000029521	Chek2	checkpoint kinase 2 [Source:MGI Symbol;Acc:MGI:1355321]	2.45565	1.2961	1.41871e-21	2.53353e-20	yes	up	36.1	31.54	33.62	23.52	30.58	23.74	33.7533	25.9467
ENSMUSG00000029530	Ccr9	chemokine (C-C motif) receptor 9 [Source:MGI Symbol;Acc:MGI:1341902]	0.261063	-1.93753	1.0864e-12	8.75643e-12	yes	down	0.56	0.62	0.6	3.26	5.31	4.39	0.593333	4.32
ENSMUSG00000029534	St7	suppression of tumorigenicity 7 [Source:MGI Symbol;Acc:MGI:1927450]	2.94128	1.55644	9.60477e-22	1.73836e-20	yes	up	22.9	20.92	23.96	15.57	13.42	13.18	22.5933	14.0567
ENSMUSG00000029552	Tes	testin LIM domain protein [Source:MGI Symbol;Acc:MGI:105081]	0.322699	-1.63174	3.13406e-17	3.78608e-16	yes	down	2.6	3.41	2.66	14.67	15.29	17.64	2.89	15.8667
ENSMUSG00000029554	Mad1l1	MAD1 mitotic arrest deficient 1-like 1 [Source:MGI Symbol;Acc:MGI:1341857]	2.25148	1.17087	1.90783e-13	1.6402e-12	yes	up	14.76	13.88	16.76	11.39	10.17	11.46	15.1333	11.0067
ENSMUSG00000029560	Snx8	sorting nexin 8 [Source:MGI Symbol;Acc:MGI:2443816]	0.424061	-1.23766	2.80526e-13	2.37821e-12	yes	down	4.31	4.47	3.92	15.49	18.82	22.84	4.23333	19.05
ENSMUSG00000029578	Wipi2	WD repeat domain, phosphoinositide interacting 2 [Source:MGI Symbol;Acc:MGI:1923831]	2.25133	1.17078	5.34057e-21	9.16908e-20	yes	up	40.44	39.53	45.03	32.02	34.6	38.55	41.6667	35.0567
ENSMUSG00000029581	Fscn1	fascin actin-bundling protein 1 [Source:MGI Symbol;Acc:MGI:1352745]	0.350111	-1.51412	2.99673e-12	2.32149e-11	yes	down	3.22	3.65	5.78	17.02	15.95	24.76	4.21667	19.2433
ENSMUSG00000029591	Ung	uracil DNA glycosylase [Source:MGI Symbol;Acc:MGI:109352]	2.28156	1.19002	5.66551e-11	3.8662e-10	yes	up	10.84	11.39	11.13	9.02	8.37	8.22	11.12	8.53667
ENSMUSG00000029596	Sdsl	serine dehydratase-like [Source:MGI Symbol;Acc:MGI:2182607]	2.10183	1.07164	1.96944e-06	8.06284e-06	yes	up	8.53	9.01	8.83	7.92	6.12	7.06	8.79	7.03333
ENSMUSG00000029601	Iqcd	IQ motif containing D [Source:MGI Symbol;Acc:MGI:1922982]	3.55833	1.8312	2.83978e-10	1.80808e-09	yes	up	3.66	3.95	4.74	1.55	2.68	1.8	4.11667	2.01
ENSMUSG00000029602	Rasal1	RAS protein activator like 1 (GAP1 like) [Source:MGI Symbol;Acc:MGI:1330842]	0.192049	-2.38045	1.7598e-09	1.02988e-08	yes	down	0.21	0.73	0.54	1.84	3.24	2.5	0.493333	2.52667
ENSMUSG00000029603	Dtx1	deltex 1, E3 ubiquitin ligase [Source:MGI Symbol;Acc:MGI:1352744]	0.171961	-2.53985	6.82383e-51	1.33336e-48	yes	down	3.16	2.88	3.23	27.16	31.69	39.76	3.09	32.87
ENSMUSG00000029613	Eif2ak1	eukaryotic translation initiation factor 2 alpha kinase 1 [Source:MGI Symbol;Acc:MGI:1353448]	3.11728	1.64029	6.03798e-37	3.83345e-35	yes	up	157.43	150.66	168.75	91.31	88.73	85.35	158.947	88.4633
ENSMUSG00000029622	Arpc1b	actin related protein 2/3 complex, subunit 1B [Source:MGI Symbol;Acc:MGI:1343142]	0.474806	-1.07459	5.92143e-21	1.0091e-19	yes	down	29.52	28.36	33	108.54	157.77	140.95	30.2933	135.753
ENSMUSG00000029623	Pdap1	PDGFA associated protein 1 [Source:MGI Symbol;Acc:MGI:2448536]	2.35309	1.23455	1.92903e-21	3.41758e-20	yes	up	109.51	117.31	118.07	85.83	100.75	96.39	114.963	94.3233
ENSMUSG00000029632	Ndufa4	Ndufa4, mitochondrial complex associated [Source:MGI Symbol;Acc:MGI:107686]	2.38457	1.25373	1.22888e-17	1.55257e-16	yes	up	209.69	182.18	210.83	143.12	167.98	127.8	200.9	146.3
ENSMUSG00000029657	Hsph1	heat shock 105kDa/110kDa protein 1 [Source:MGI Symbol;Acc:MGI:105053]	2.94155	1.55658	9.47964e-18	1.21559e-16	yes	up	80.42	75.88	53.39	41.88	40.47	43.85	69.8967	42.0667
ENSMUSG00000029672	Fam3c	FAM3 metabolism regulating signaling molecule C [Source:MGI Symbol;Acc:MGI:107892]	0.480368	-1.05779	1.61143e-12	1.27683e-11	yes	down	8.11	6.76	8.3	20.87	29.6	30.36	7.72333	26.9433
ENSMUSG00000029674	Limk1	LIM domain kinase 1 [Source:MGI Symbol;Acc:MGI:104572]	0.391279	-1.35373	1.23331e-10	8.11426e-10	yes	down	1.45	1.86	1.71	7.16	7.45	8.07	1.67333	7.56
ENSMUSG00000029687	Ezh2	enhancer of zeste 2 polycomb repressive complex 2 subunit [Source:MGI Symbol;Acc:MGI:107940]	2.80859	1.48985	2.06568e-36	1.24846e-34	yes	up	134.26	113.41	128.9	75.47	79.89	70.43	125.523	75.2633
ENSMUSG00000029703	Lrwd1	leucine-rich repeats and WD repeat domain containing 1 [Source:MGI Symbol;Acc:MGI:1918985]	2.28758	1.19382	1.85999e-18	2.53791e-17	yes	up	33.33	30.94	35.88	25.12	25.02	26.77	33.3833	25.6367
ENSMUSG00000029714	Gigyf1	GRB10 interacting GYF protein 1 [Source:MGI Symbol;Acc:MGI:1888677]	0.495983	-1.01164	2.31805e-10	1.48671e-09	yes	down	3.67	3.69	4.65	10.46	15.09	15.51	4.00333	13.6867
ENSMUSG00000029722	Agfg2	ArfGAP with FG repeats 2 [Source:MGI Symbol;Acc:MGI:2443267]	2.28179	1.19017	1.24492e-16	1.42214e-15	yes	up	34.13	31.28	29.99	24.08	23.08	23.89	31.8	23.6833
ENSMUSG00000029730	Mcm7	minichromosome maintenance complex component 7 [Source:MGI Symbol;Acc:MGI:1298398]	2.23839	1.16246	8.89803e-19	1.25495e-17	yes	up	227.71	223.21	221.58	182.43	166.6	187.33	224.167	178.787
ENSMUSG00000029752	Asns	asparagine synthetase [Source:MGI Symbol;Acc:MGI:1350929]	6.68626	2.7412	1.96454e-66	9.64349e-64	yes	up	232.99	230.86	261.56	67.64	50.81	69.97	241.803	62.8067
ENSMUSG00000029771	Irf5	interferon regulatory factor 5 [Source:MGI Symbol;Acc:MGI:1350924]	0.316142	-1.66136	6.7118e-27	1.83785e-25	yes	down	8.24	7.85	6.71	37.93	39.66	48.35	7.6	41.98
ENSMUSG00000029777	Gars	glycyl-tRNA synthetase [Source:MGI Symbol;Acc:MGI:2449057]	2.89191	1.53202	2.17352e-20	3.50235e-19	yes	up	91.59	90.33	121.12	63.84	50.14	66.72	101.013	60.2333
ENSMUSG00000029780	Nt5c3	5'-nucleotidase, cytosolic III [Source:MGI Symbol;Acc:MGI:1927186]	4.6668	2.22243	3.20981e-44	3.75585e-42	yes	up	431.49	360.69	473.94	147.03	201	126.34	422.04	158.123
ENSMUSG00000029798	Herc6	hect domain and RLD 6 [Source:MGI Symbol;Acc:MGI:1914388]	2.39463	1.2598	8.73595e-11	5.83731e-10	yes	up	21.6	14.91	23.41	14.25	18.84	10.32	19.9733	14.47
ENSMUSG00000029802	Abcg2	ATP binding cassette subfamily G member 2 (Junior blood group) [Source:MGI Symbol;Acc:MGI:1347061]	4.49581	2.16858	3.58782e-54	8.80591e-52	yes	up	162.26	137.71	187.55	57.38	74.24	55.35	162.507	62.3233
ENSMUSG00000029804	Herc3	hect domain and RLD 3 [Source:MGI Symbol;Acc:MGI:1921248]	0.286633	-1.80272	3.88797e-23	7.84847e-22	yes	down	2.09	1.44	2.06	7.94	11.07	11.73	1.86333	10.2467
ENSMUSG00000029810	Tmem176b	transmembrane protein 176B [Source:MGI Symbol;Acc:MGI:1916348]	0.403219	-1.31036	9.20037e-17	1.06052e-15	yes	down	31.63	34.85	35.59	142.86	131.67	174.45	34.0233	149.66
ENSMUSG00000029823	Luc7l2	LUC7-like 2 (S. cerevisiae) [Source:MGI Symbol;Acc:MGI:2183260]	2.1715	1.11869	7.10604e-15	6.99004e-14	yes	up	147.27	123.37	147.49	102.85	163.66	109.56	139.377	125.357
ENSMUSG00000029836	Cbx3	chromobox 3 [Source:MGI Symbol;Acc:MGI:108515]	2.55137	1.35127	3.37384e-22	6.30472e-21	yes	up	235.68	193.99	219.25	130.75	181.73	128.35	216.307	146.943
ENSMUSG00000029860	Zyx	zyxin [Source:MGI Symbol;Acc:MGI:103072]	0.49982	-1.00052	1.69304e-10	1.10023e-09	yes	down	16.06	17.93	13.57	52.96	46.12	58.95	15.8533	52.6767
ENSMUSG00000029866	Kel	Kell blood group [Source:MGI Symbol;Acc:MGI:1346053]	3.10004	1.63229	6.01254e-38	4.21632e-36	yes	up	207.87	203.4	249.18	111.75	154.41	119.92	220.15	128.693
ENSMUSG00000029910	Mad2l1	MAD2 mitotic arrest deficient-like 1 [Source:MGI Symbol;Acc:MGI:1860374]	3.10599	1.63505	2.3305e-28	7.23822e-27	yes	up	82.99	66.8	75.85	38.71	52.92	35.2	75.2133	42.2767
ENSMUSG00000029922	Mkrn1	makorin, ring finger protein, 1 [Source:MGI Symbol;Acc:MGI:1859353]	2.58784	1.37175	2.83758e-19	4.1777e-18	yes	up	456.76	441.36	452.53	330.36	283.18	292.83	450.217	302.123
ENSMUSG00000029923	Rab19	RAB19, member RAS oncogene family [Source:MGI Symbol;Acc:MGI:103292]	0.276172	-1.85636	8.25159e-08	4.02305e-07	yes	down	0.86	0.82	0.69	3.94	6.27	4.96	0.79	5.05667
ENSMUSG00000029994	Anxa4	annexin A4 [Source:MGI Symbol;Acc:MGI:88030]	0.395714	-1.33747	7.67039e-12	5.73456e-11	yes	down	3.88	4.1	6.13	19.92	19.22	22.18	4.70333	20.44
ENSMUSG00000030000	Add2	adducin 2 (beta) [Source:MGI Symbol;Acc:MGI:87919]	3.43175	1.77895	1.04173e-42	1.07517e-40	yes	up	162.29	159.28	172.37	96.93	86.77	90.54	164.647	91.4133
ENSMUSG00000030007	Cct7	chaperonin containing Tcp1, subunit 7 (eta) [Source:MGI Symbol;Acc:MGI:107184]	2.11763	1.08245	8.85656e-14	7.8523e-13	yes	up	172.84	176.87	165.92	147.68	122.25	146.42	171.877	138.783
ENSMUSG00000030031	Kbtbd8	kelch repeat and BTB (POZ) domain containing 8 [Source:MGI Symbol;Acc:MGI:2661430]	3.04299	1.60549	2.75068e-13	2.33292e-12	yes	up	6.64	4.04	4.67	2.19	4.47	2.14	5.11667	2.93333
ENSMUSG00000030037	Mrpl53	mitochondrial ribosomal protein L53 [Source:MGI Symbol;Acc:MGI:1915749]	2.39973	1.26287	1.35601e-13	1.18092e-12	yes	up	51	46.95	51.68	36.02	33.08	39.63	49.8767	36.2433
ENSMUSG00000030047	Arhgap25	Rho GTPase activating protein 25 [Source:MGI Symbol;Acc:MGI:2443687]	0.314519	-1.66878	5.63336e-33	2.64282e-31	yes	down	6.09	5.92	6.49	28.43	40.08	45.1	6.16667	37.87
ENSMUSG00000030051	Aplf	aprataxin and PNKP like factor [Source:MGI Symbol;Acc:MGI:1919353]	2.302	1.20289	6.3869e-14	5.74621e-13	yes	up	20.04	18.5	22.65	15.42	18.73	13.52	20.3967	15.89
ENSMUSG00000030061	Uba3	ubiquitin-like modifier activating enzyme 3 [Source:MGI Symbol;Acc:MGI:1341217]	2.36726	1.24322	2.82924e-11	1.99165e-10	yes	up	29.38	21.51	32.06	16.84	28.06	17.32	27.65	20.74
ENSMUSG00000030067	Foxp1	forkhead box P1 [Source:MGI Symbol;Acc:MGI:1914004]	0.250694	-1.996	1.11079e-53	2.56963e-51	yes	down	5.74	5	4.44	31.86	41.49	45.34	5.06	39.5633
ENSMUSG00000030075	Cntn3	contactin 3 [Source:MGI Symbol;Acc:MGI:99534]	22.4615	4.48938	2.06945e-06	8.43623e-06	yes	up	0.25	0.24	0.15	0.02	0.02	0.01	0.213333	0.0166667
ENSMUSG00000030083	Abtb1	ankyrin repeat and BTB (POZ) domain containing 1 [Source:MGI Symbol;Acc:MGI:1933148]	2.07333	1.05195	1.983e-15	2.04771e-14	yes	up	51.28	48.19	66.49	45.43	45.24	41.45	55.32	44.04
ENSMUSG00000030094	Xpc	xeroderma pigmentosum, complementation group C [Source:MGI Symbol;Acc:MGI:103557]	0.408852	-1.29035	3.26255e-11	2.28231e-10	yes	down	1.79	1.97	1.62	6.83	7.19	8.81	1.79333	7.61
ENSMUSG00000030102	Itpr1	inositol 1,4,5-trisphosphate receptor 1 [Source:MGI Symbol;Acc:MGI:96623]	0.346761	-1.52799	5.58179e-21	9.54866e-20	yes	down	4.99	3.84	3.99	19.48	19.12	26.21	4.27333	21.6033
ENSMUSG00000030103	Bhlhe40	basic helix-loop-helix family, member e40 [Source:MGI Symbol;Acc:MGI:1097714]	0.365804	-1.45086	6.82355e-18	8.88298e-17	yes	down	2.98	3.23	3	13.54	15.29	17.35	3.07	15.3933
ENSMUSG00000030107	Usp18	ubiquitin specific peptidase 18 [Source:MGI Symbol;Acc:MGI:1344364]	2.11603	1.08136	2.45616e-06	9.92624e-06	yes	up	16.22	16.56	31.2	19.84	17.6	21.55	21.3267	19.6633
ENSMUSG00000030108	Slc6a13	solute carrier family 6 (neurotransmitter transporter, GABA), member 13 [Source:MGI Symbol;Acc:MGI:95629]	3.09158	1.62834	3.92327e-10	2.45751e-09	yes	up	2.96	2.89	3.31	1.43	1.92	1.85	3.05333	1.73333
ENSMUSG00000030114	Klrg1	killer cell lectin-like receptor subfamily G, member 1 [Source:MGI Symbol;Acc:MGI:1355294]	0.259818	-1.94442	0.000311211	0.000935957	yes	down	0.2	0.49	0.54	3.66	2.19	2.23	0.41	2.69333
ENSMUSG00000030117	Gdf3	growth differentiation factor 3 [Source:MGI Symbol;Acc:MGI:95686]	2.28885	1.19462	2.37477e-07	1.09295e-06	yes	up	5.95	6.04	5.82	4.88	3.77	4.37	5.93667	4.34
ENSMUSG00000030123	Plxnd1	plexin D1 [Source:MGI Symbol;Acc:MGI:2154244]	0.381675	-1.38958	6.62031e-21	1.12155e-19	yes	down	6.59	6.9	7.9	21.86	26.04	34.72	7.13	27.54
ENSMUSG00000030134	Rasgef1a	RasGEF domain family, member 1A [Source:MGI Symbol;Acc:MGI:1917977]	0.161577	-2.62971	0.000325938	0.000977329	yes	down	0.06	0.05	0.06	0.58	0.6	0.5	0.0566667	0.56
ENSMUSG00000030144	Clec4d	C-type lectin domain family 4, member d [Source:MGI Symbol;Acc:MGI:1298389]	0.320022	-1.64376	4.95088e-05	0.000168826	yes	down	0.71	0.75	1.86	4.6	9.32	6.98	1.10667	6.96667
ENSMUSG00000030149	Klrk1	killer cell lectin-like receptor subfamily K, member 1 [Source:MGI Symbol;Acc:MGI:1196250]	0.336628	-1.57077	5.76872e-12	4.35815e-11	yes	down	3.66	2.8	3.45	15.82	25	17.26	3.30333	19.36
ENSMUSG00000030156	Cd69	CD69 antigen [Source:MGI Symbol;Acc:MGI:88343]	0.215295	-2.21561	4.74325e-15	4.75886e-14	yes	down	1.67	2.25	1.4	7.79	16.9	10.87	1.77333	11.8533
ENSMUSG00000030157	Clec2d	C-type lectin domain family 2, member d [Source:MGI Symbol;Acc:MGI:2135589]	0.384649	-1.37838	6.20748e-27	1.71374e-25	yes	down	26.18	26.45	26.35	101.19	126.75	133.46	26.3267	120.467
ENSMUSG00000030165	Klrd1	killer cell lectin-like receptor, subfamily D, member 1 [Source:MGI Symbol;Acc:MGI:1196275]	0.313812	-1.67203	4.28911e-08	2.16348e-07	yes	down	3.8	5.25	3.69	13.92	36.43	24.91	4.24667	25.0867
ENSMUSG00000030177	Ccdc77	coiled-coil domain containing 77 [Source:MGI Symbol;Acc:MGI:1914450]	2.10978	1.07709	1.88062e-12	1.48603e-11	yes	up	17.85	16.37	20.41	14.42	17.83	14.65	18.21	15.6333
ENSMUSG00000030187	Klra2	killer cell lectin-like receptor, subfamily A, member 2 [Source:MGI Symbol;Acc:MGI:101906]	0.317438	-1.65545	2.71722e-07	1.24035e-06	yes	down	1.01	0.83	1.18	4.29	7.74	4.69	1.00667	5.57333
ENSMUSG00000030188	Magohb	mago homolog B, exon junction complex core component [Source:MGI Symbol;Acc:MGI:1913691]	2.31857	1.21324	4.07196e-09	2.30009e-08	yes	up	24.78	22.74	21.77	17.71	17.92	16.09	23.0967	17.24
ENSMUSG00000030189	Ybx3	Y box protein 3 [Source:MGI Symbol;Acc:MGI:2137670]	2.37731	1.24933	4.48361e-18	5.92885e-17	yes	up	272.79	271.79	268.24	209.6	176.89	189.85	270.94	192.113
ENSMUSG00000030207	Fam234b	family with sequence similarity 234, member B [Source:MGI Symbol;Acc:MGI:1921775]	2.13627	1.09509	1.09196e-15	1.14761e-14	yes	up	47.91	45.22	45.06	38.72	35.58	38.42	46.0633	37.5733
ENSMUSG00000030214	Plbd1	phospholipase B domain containing 1 [Source:MGI Symbol;Acc:MGI:1914107]	0.453619	-1.14045	3.14634e-13	2.66064e-12	yes	down	32.49	30.72	23.45	106.37	105.67	125.52	28.8867	112.52
ENSMUSG00000030217	Art4	ADP-ribosyltransferase 4 [Source:MGI Symbol;Acc:MGI:1202710]	4.31548	2.10952	1.76733e-42	1.77846e-40	yes	up	66.08	62.61	70.97	29.64	25.8	24.24	66.5533	26.56
ENSMUSG00000030218	Mgp	matrix Gla protein [Source:MGI Symbol;Acc:MGI:96976]	0.247762	-2.01297	1.21225e-12	9.70472e-12	yes	down	4.82	4.38	8.85	42.7	37.66	45.62	6.01667	41.9933
ENSMUSG00000030220	Arhgdib	Rho, GDP dissociation inhibitor (GDI) beta [Source:MGI Symbol;Acc:MGI:101940]	0.323969	-1.62607	3.24548e-31	1.28327e-29	yes	down	101.65	106.47	91.79	512.25	498.92	613.14	99.97	541.437
ENSMUSG00000030224	Strap	serine/threonine kinase receptor associated protein [Source:MGI Symbol;Acc:MGI:1329037]	2.67813	1.42122	7.13396e-27	1.95079e-25	yes	up	76.53	70.45	73.73	48.77	50.01	44.92	73.57	47.9
ENSMUSG00000030231	Plekha5	pleckstrin homology domain containing, family A member 5 [Source:MGI Symbol;Acc:MGI:1923802]	0.399199	-1.32482	4.95382e-09	2.77408e-08	yes	down	2.54	2.11	1.43	6.52	8	10.52	2.02667	8.34667
ENSMUSG00000030246	Ldhb	lactate dehydrogenase B [Source:MGI Symbol;Acc:MGI:96763]	0.272121	-1.87768	0.000100724	0.000328074	yes	down	0.41	0.46	0.87	3.45	3.43	3.41	0.58	3.43
ENSMUSG00000030254	Rad18	RAD18 E3 ubiquitin protein ligase [Source:MGI Symbol;Acc:MGI:1890476]	2.45452	1.29544	1.82951e-21	3.24412e-20	yes	up	22.08	19.58	21.33	13.53	16.61	13.85	20.9967	14.6633
ENSMUSG00000030255	Sspn	sarcospan [Source:MGI Symbol;Acc:MGI:1353511]	0.403455	-1.30952	1.60095e-08	8.47689e-08	yes	down	0.77	0.85	0.74	2.83	3.55	3.92	0.786667	3.43333
ENSMUSG00000030256	Bhlhe41	basic helix-loop-helix family, member e41 [Source:MGI Symbol;Acc:MGI:1930704]	0.218624	-2.19348	8.68684e-12	6.46327e-11	yes	down	0.27	0.15	0.34	1.92	1.73	2.14	0.253333	1.93
ENSMUSG00000030257	Srgap3	SLIT-ROBO Rho GTPase activating protein 3 [Source:MGI Symbol;Acc:MGI:2152938]	0.342156	-1.54727	4.90867e-10	3.03881e-09	yes	down	0.47	0.6	0.37	2.08	2.28	3.19	0.48	2.51667
ENSMUSG00000030263	Irag2	inositol 1,4,5-triphosphate receptor associated 2 [Source:MGI Symbol;Acc:MGI:108424]	0.383367	-1.3832	6.29306e-22	1.1556e-20	yes	down	13.99	12.19	13.83	42.81	72.64	69.46	13.3367	61.6367
ENSMUSG00000030276	Ttll3	tubulin tyrosine ligase-like family, member 3 [Source:MGI Symbol;Acc:MGI:2141418]	0.374845	-1.41563	0.000246661	0.000753537	yes	down	0.54	0.81	0.95	1.93	4.53	3.97	0.766667	3.47667
ENSMUSG00000030282	Cmas	cytidine monophospho-N-acetylneuraminic acid synthetase [Source:MGI Symbol;Acc:MGI:1337124]	2.68997	1.42759	4.43778e-28	1.34106e-26	yes	up	194.23	186.75	202.91	127.4	128.11	117	194.63	124.17
ENSMUSG00000030283	St8sia1	ST8 alpha-N-acetyl-neuraminide alpha-2,8-sialyltransferase 1 [Source:MGI Symbol;Acc:MGI:106011]	0.173907	-2.52361	6.44207e-23	1.27737e-21	yes	down	0.24	0.2	0.22	1.8	1.91	2.77	0.22	2.16
ENSMUSG00000030287	Itpr2	inositol 1,4,5-triphosphate receptor 2 [Source:MGI Symbol;Acc:MGI:99418]	0.314964	-1.66674	3.37714e-28	1.02982e-26	yes	down	2.07	1.7	1.8	5.88	7.28	8.42	1.85667	7.19333
ENSMUSG00000030291	Med21	mediator complex subunit 21 [Source:MGI Symbol;Acc:MGI:1347064]	2.14103	1.0983	2.28719e-08	1.191e-07	yes	up	34.98	31.06	44.77	27.59	36.25	24.6	36.9367	29.48
ENSMUSG00000030304	Ergic2	ERGIC and golgi 2 [Source:MGI Symbol;Acc:MGI:1914706]	2.27638	1.18674	1.60367e-12	1.27169e-11	yes	up	92.43	70.08	99.22	49.98	80.74	59.83	87.2433	63.5167
ENSMUSG00000030313	Dennd5b	DENN domain containing 5B [Source:MGI Symbol;Acc:MGI:2444273]	0.266717	-1.90662	4.79212e-23	9.5871e-22	yes	down	0.63	0.75	0.82	3.51	5.29	5.15	0.733333	4.65
ENSMUSG00000030319	Cand2	cullin-associated and neddylation-dissociated 2 (putative) [Source:MGI Symbol;Acc:MGI:1914338]	0.229243	-2.12505	2.41816e-06	9.78053e-06	yes	down	0.12	0.14	0.08	0.53	0.91	1.18	0.113333	0.873333
ENSMUSG00000030323	Ift122	intraflagellar transport 122 [Source:MGI Symbol;Acc:MGI:1932386]	0.434973	-1.201	9.79754e-05	0.000319847	yes	down	0.42	0.55	0.54	2	1.68	2.52	0.503333	2.06667
ENSMUSG00000030325	Klrb1c	killer cell lectin-like receptor subfamily B member 1C [Source:MGI Symbol;Acc:MGI:107538]	0.171092	-2.54715	1.18094e-23	2.47838e-22	yes	down	0.84	1.07	1.03	9.08	10.52	9.49	0.98	9.69667
ENSMUSG00000030329	Pianp	PILR alpha associated neural protein [Source:MGI Symbol;Acc:MGI:2441908]	0.252163	-1.98757	3.32467e-05	0.000115926	yes	down	0.33	0.96	0.16	1.73	1.45	5.09	0.483333	2.75667
ENSMUSG00000030335	Mrpl51	mitochondrial ribosomal protein L51 [Source:MGI Symbol;Acc:MGI:1913743]	2.43168	1.28196	1.1852e-23	2.48472e-22	yes	up	47.78	38.3	49.98	30.02	33.41	38.22	45.3533	33.8833
ENSMUSG00000030336	Cd27	CD27 antigen [Source:MGI Symbol;Acc:MGI:88326]	0.140163	-2.83482	8.34139e-26	2.09325e-24	yes	down	1.14	1.28	1.21	11.79	25.13	18.4	1.21	18.44
ENSMUSG00000030337	Vamp1	vesicle-associated membrane protein 1 [Source:MGI Symbol;Acc:MGI:1313276]	0.20479	-2.28779	1.0087e-21	1.81909e-20	yes	down	1.83	1.56	1.81	8.68	22.59	14.69	1.73333	15.32
ENSMUSG00000030342	Cd9	CD9 antigen [Source:MGI Symbol;Acc:MGI:88348]	0.471169	-1.08568	2.29568e-12	1.79708e-11	yes	down	24.44	21.79	19.38	78.6	76.65	87.36	21.87	80.87
ENSMUSG00000030346	Rad51ap1	RAD51 associated protein 1 [Source:MGI Symbol;Acc:MGI:1098224]	3.11368	1.63862	3.82625e-31	1.50994e-29	yes	up	48.84	43.73	52.54	26.5	33.75	24.62	48.37	28.29
ENSMUSG00000030365	Clec2i	C-type lectin domain family 2, member i [Source:MGI Symbol;Acc:MGI:2136650]	0.164145	-2.60695	1.16671e-29	4.14861e-28	yes	down	2.73	2.59	2.37	15.82	35.53	22.93	2.56333	24.76
ENSMUSG00000030393	Zik1	zinc finger protein interacting with K protein 1 [Source:MGI Symbol;Acc:MGI:108070]	2.78732	1.47888	3.82725e-09	2.16978e-08	yes	up	1.71	1.49	1.63	0.88	0.99	1.16	1.61	1.01
ENSMUSG00000030409	Dmpk	dystrophia myotonica-protein kinase [Source:MGI Symbol;Acc:MGI:94906]	0.356277	-1.48893	1.24029e-14	1.19265e-13	yes	down	4.15	4.08	4.9	10.87	21.7	19.11	4.37667	17.2267
ENSMUSG00000030417	Pdcd5	programmed cell death 5 [Source:MGI Symbol;Acc:MGI:1913538]	2.08395	1.05932	6.06685e-10	3.71467e-09	yes	up	61.6	61.57	61.56	45.17	69.58	45.83	61.5767	53.5267
ENSMUSG00000030427	Lilra6	leukocyte immunoglobulin-like receptor, subfamily A (with TM domain), member 6 [Source:MGI Symbol;Acc:MGI:1195969]	0.169957	-2.55676	7.59944e-14	6.76753e-13	yes	down	0.4	0.44	0.39	2.85	4.47	4.3	0.41	3.87333
ENSMUSG00000030468	Siglecg	sialic acid binding Ig-like lectin G [Source:MGI Symbol;Acc:MGI:2443630]	0.101171	-3.30513	7.01384e-53	1.51786e-50	yes	down	2.84	2.13	4.25	26.11	58.18	44.97	3.07333	43.0867
ENSMUSG00000030474	Siglece	sialic acid binding Ig-like lectin E [Source:MGI Symbol;Acc:MGI:1932475]	0.295624	-1.75817	2.32065e-19	3.44434e-18	yes	down	5.54	5.27	4.58	31.79	25.5	33.18	5.13	30.1567
ENSMUSG00000030493	Faap24	Fanconi anemia core complex associated protein 24 [Source:MGI Symbol;Acc:MGI:2142208]	2.43468	1.28373	6.84428e-13	5.62467e-12	yes	up	16.36	16.78	17.03	13.11	11.37	11.77	16.7233	12.0833
ENSMUSG00000030498	Gas2	growth arrest specific 2 [Source:MGI Symbol;Acc:MGI:95657]	2.41085	1.26954	7.26009e-07	3.15314e-06	yes	up	3.19	4.25	3.65	2.18	4.92	2.26	3.69667	3.12
ENSMUSG00000030512	Snrpa1	small nuclear ribonucleoprotein polypeptide A' [Source:MGI Symbol;Acc:MGI:1916231]	2.02705	1.01938	3.51827e-13	2.95652e-12	yes	up	53.28	56.49	54.72	44.02	42.99	50.72	54.83	45.91
ENSMUSG00000030515	Tarsl2	threonyl-tRNA synthetase-like 2 [Source:MGI Symbol;Acc:MGI:2444486]	2.73106	1.44946	2.18559e-21	3.85177e-20	yes	up	23.94	21.8	22.74	14.94	15.44	12.83	22.8267	14.4033
ENSMUSG00000030516	Tjp1	tight junction protein 1 [Source:MGI Symbol;Acc:MGI:98759]	2.67328	1.41861	7.45553e-20	1.15246e-18	yes	up	14.27	13.19	11.22	7.73	8.64	8.04	12.8933	8.13667
ENSMUSG00000030521	Mphosph10	M-phase phosphoprotein 10 (U3 small nucleolar ribonucleoprotein) [Source:MGI Symbol;Acc:MGI:1915223]	2.26867	1.18184	6.09756e-07	2.67654e-06	yes	up	17.41	12.54	18.37	8.34	20.15	9.44	16.1067	12.6433
ENSMUSG00000030528	Blm	Bloom syndrome, RecQ like helicase [Source:MGI Symbol;Acc:MGI:1328362]	3.49366	1.80474	2.1924e-31	8.7722e-30	yes	up	51.38	41.7	52.07	21.78	37.58	22.25	48.3833	27.2033
ENSMUSG00000030536	Iqgap1	IQ motif containing GTPase activating protein 1 [Source:MGI Symbol;Acc:MGI:1352757]	0.37832	-1.40232	1.09143e-26	2.94847e-25	yes	down	17.51	15.94	16.9	69.89	70.57	93.51	16.7833	77.99
ENSMUSG00000030551	Nr2f2	nuclear receptor subfamily 2, group F, member 2 [Source:MGI Symbol;Acc:MGI:1352452]	0.454012	-1.1392	9.01782e-12	6.69715e-11	yes	down	4.63	4.62	4.95	13.69	19.49	20.3	4.73333	17.8267
ENSMUSG00000030554	Synm	synemin, intermediate filament protein [Source:MGI Symbol;Acc:MGI:2661187]	0.430497	-1.21592	3.17502e-06	1.26812e-05	yes	down	0.7	0.9	0.34	2.23	2.8	2.21	0.646667	2.41333
ENSMUSG00000030577	Cd22	CD22 antigen [Source:MGI Symbol;Acc:MGI:88322]	0.143573	-2.80014	3.29249e-102	1.65662e-98	yes	down	14.75	13.87	14.28	158.6	190.98	239.42	14.3	196.333
ENSMUSG00000030589	Rasgrp4	RAS guanyl releasing protein 4 [Source:MGI Symbol;Acc:MGI:2386851]	0.235983	-2.08325	1.17287e-15	1.23007e-14	yes	down	0.61	0.93	0.59	3.54	6.34	5.84	0.71	5.24
ENSMUSG00000030590	Fam98c	family with sequence similarity 98, member C [Source:MGI Symbol;Acc:MGI:1921083]	0.339351	-1.55915	2.06104e-08	1.07798e-07	yes	down	1.97	2.28	1.68	5.82	9.7	8.41	1.97667	7.97667
ENSMUSG00000030602	Pak4	p21 (RAC1) activated kinase 4 [Source:MGI Symbol;Acc:MGI:1917834]	2.63254	1.39645	6.70055e-15	6.61704e-14	yes	up	11.09	9.36	13.16	6.56	7	10.34	11.2033	7.96667
ENSMUSG00000030605	Mfge8	milk fat globule EGF and factor V/VIII domain containing [Source:MGI Symbol;Acc:MGI:102768]	0.262536	-1.92941	4.70966e-36	2.77154e-34	yes	down	44.31	42.49	46.94	274.29	250.18	382.99	44.58	302.487
ENSMUSG00000030611	Mrps11	mitochondrial ribosomal protein S11 [Source:MGI Symbol;Acc:MGI:1915244]	2.07893	1.05584	9.05285e-13	7.3645e-12	yes	up	41.81	42.71	42.67	33.01	36.35	35.85	42.3967	35.07
ENSMUSG00000030616	Sytl2	synaptotagmin-like 2 [Source:MGI Symbol;Acc:MGI:1933366]	0.291486	-1.7785	3.08058e-06	1.23211e-05	yes	down	0.25	0.33	0.31	1.67	2.92	1.59	0.296667	2.06
ENSMUSG00000030629	Zfand6	zinc finger, AN1-type domain 6 [Source:MGI Symbol;Acc:MGI:1929510]	2.24102	1.16415	3.47126e-18	4.63588e-17	yes	up	119.77	107.61	127.84	87.33	108.04	81.69	118.407	92.3533
ENSMUSG00000030641	Ddias	DNA damage-induced apoptosis suppressor [Source:MGI Symbol;Acc:MGI:1921291]	4.1785	2.06298	8.93658e-25	2.06971e-23	yes	up	18.88	13.98	16.29	6.8	10.12	4.49	16.3833	7.13667
ENSMUSG00000030647	Ndufc2	NADH:ubiquinone oxidoreductase subunit C2 [Source:MGI Symbol;Acc:MGI:1344370]	2.03479	1.02488	5.94391e-13	4.90729e-12	yes	up	118.77	116.51	112.82	102.88	106.53	103.63	116.033	104.347
ENSMUSG00000030651	Art2b	ADP-ribosyltransferase 2b [Source:MGI Symbol;Acc:MGI:107545]	0.162149	-2.62461	9.65261e-21	1.61352e-19	yes	down	0.71	0.91	0.99	6.99	10.35	10.48	0.87	9.27333
ENSMUSG00000030654	Arl6ip1	ADP-ribosylation factor-like 6 interacting protein 1 [Source:MGI Symbol;Acc:MGI:1858943]	2.05244	1.03734	5.61504e-17	6.62417e-16	yes	up	257.75	188.69	201.02	167.57	165.01	165.92	215.82	166.167
ENSMUSG00000030657	Xylt1	xylosyltransferase 1 [Source:MGI Symbol;Acc:MGI:2451073]	0.359871	-1.47445	6.24135e-19	8.94682e-18	yes	down	1.02	0.88	0.84	3.9	4.67	4.71	0.913333	4.42667
ENSMUSG00000030671	Pde3b	phosphodiesterase 3B, cGMP-inhibited [Source:MGI Symbol;Acc:MGI:1333863]	0.448874	-1.15562	9.11404e-09	4.96694e-08	yes	down	2.36	1.32	1.81	5.27	6.32	4.69	1.83	5.42667
ENSMUSG00000030672	Mylpf	myosin light chain, phosphorylatable, fast skeletal muscle [Source:MGI Symbol;Acc:MGI:97273]	2.56001	1.35615	1.08624e-08	5.86261e-08	yes	up	23.86	23.26	22.44	17.85	17.68	34.6	23.1867	23.3767
ENSMUSG00000030677	Kif22	kinesin family member 22 [Source:MGI Symbol;Acc:MGI:109233]	2.55116	1.35115	8.05083e-26	2.02539e-24	yes	up	94.7	95.18	98.35	65.52	63.78	67.06	96.0767	65.4533
ENSMUSG00000030681	Mvp	major vault protein [Source:MGI Symbol;Acc:MGI:1925638]	0.493855	-1.01784	9.70281e-11	6.4619e-10	yes	down	6.52	6.94	7.25	23.63	22.02	28.6	6.90333	24.75
ENSMUSG00000030688	Stard10	START domain containing 10 [Source:MGI Symbol;Acc:MGI:1860093]	2.26234	1.17781	6.22078e-13	5.12482e-12	yes	up	116.26	116.61	105.5	91.69	69.15	92.14	112.79	84.3267
ENSMUSG00000030691	Fchsd2	FCH and double SH3 domains 2 [Source:MGI Symbol;Acc:MGI:2448475]	0.270919	-1.88407	2.25231e-47	3.51395e-45	yes	down	4.47	4.17	4.22	25.47	31.17	30.88	4.28667	29.1733
ENSMUSG00000030704	Rab6a	RAB6A, member RAS oncogene family [Source:MGI Symbol;Acc:MGI:894313]	2.22776	1.15559	9.79699e-22	1.77156e-20	yes	up	62.48	58.36	62.17	46.21	49.65	48.48	61.0033	48.1133
ENSMUSG00000030707	Coro1a	coronin, actin binding protein 1A [Source:MGI Symbol;Acc:MGI:1345961]	0.235478	-2.08634	5.38435e-48	8.95582e-46	yes	down	56.1	56.69	50.35	397.37	406.07	503.26	54.38	435.567
ENSMUSG00000030717	Nupr1	nuclear protein transcription regulator 1 [Source:MGI Symbol;Acc:MGI:1891834]	5.84774	2.54788	4.7679e-07	2.12251e-06	yes	up	28.07	28.9	81.78	9.82	14.82	14.84	46.25	13.16
ENSMUSG00000030724	Cd19	CD19 antigen [Source:MGI Symbol;Acc:MGI:88319]	0.117315	-3.09154	2.49955e-87	3.14413e-84	yes	down	7.41	8.91	8.34	90.26	156.22	140.79	8.22	129.09
ENSMUSG00000030727	Rabep2	rabaptin, RAB GTPase binding effector protein 2 [Source:MGI Symbol;Acc:MGI:1917564]	0.275983	-1.85735	5.89154e-20	9.18459e-19	yes	down	2.6	1.93	2.83	10.62	17.78	19.21	2.45333	15.87
ENSMUSG00000030729	Pgm2l1	phosphoglucomutase 2-like 1 [Source:MGI Symbol;Acc:MGI:1918224]	2.41565	1.27241	5.69521e-14	5.16547e-13	yes	up	9.93	7.01	8.4	5.74	7.65	4.91	8.44667	6.1
ENSMUSG00000030738	Eif3c	eukaryotic translation initiation factor 3, subunit C [Source:MGI Symbol;Acc:MGI:1926966]	2.91095	1.54149	8.00639e-29	2.60739e-27	yes	up	165.61	153.07	192.13	100.09	90.27	109.46	170.27	99.94
ENSMUSG00000030742	Lat	linker for activation of T cells [Source:MGI Symbol;Acc:MGI:1342293]	0.288892	-1.7914	3.80158e-18	5.0502e-17	yes	down	4.25	5.32	3.78	23.09	29.16	31.96	4.45	28.07
ENSMUSG00000030745	Il21r	interleukin 21 receptor [Source:MGI Symbol;Acc:MGI:1890475]	0.18921	-2.40194	3.17273e-45	4.25695e-43	yes	down	3.03	3.38	4.28	27.77	34.36	38.62	3.56333	33.5833
ENSMUSG00000030748	Il4ra	interleukin 4 receptor, alpha [Source:MGI Symbol;Acc:MGI:105367]	0.282387	-1.82426	2.64906e-42	2.63936e-40	yes	down	4.28	4.33	4.22	24.14	28.83	33.54	4.27667	28.8367
ENSMUSG00000030751	Psma1	proteasome subunit alpha 1 [Source:MGI Symbol;Acc:MGI:1347005]	2.22461	1.15355	5.88971e-20	9.18459e-19	yes	up	141.95	142.07	154.63	111.82	120.14	112.04	146.217	114.667
ENSMUSG00000030761	Myo7a	myosin VIIA [Source:MGI Symbol;Acc:MGI:104510]	0.466662	-1.09955	1.14337e-09	6.80009e-09	yes	down	2.54	1.91	2.75	6.61	10.38	12.87	2.4	9.95333
ENSMUSG00000030774	Pak1	p21 (RAC1) activated kinase 1 [Source:MGI Symbol;Acc:MGI:1339975]	0.495657	-1.01259	2.08124e-08	1.08741e-07	yes	down	3.74	4.02	3.25	11.33	12.19	12.94	3.67	12.1533
ENSMUSG00000030775	Trat1	T cell receptor associated transmembrane adaptor 1 [Source:MGI Symbol;Acc:MGI:1924897]	0.339331	-1.55923	0.000266322	0.000808935	yes	down	0.38	0.54	0.32	1.05	4.08	1	0.413333	2.04333
ENSMUSG00000030782	Tgfb1i1	transforming growth factor beta 1 induced transcript 1 [Source:MGI Symbol;Acc:MGI:102784]	0.386075	-1.37305	3.41524e-13	2.87474e-12	yes	down	3.42	3.52	4.04	14.22	13.97	18.82	3.66	15.67
ENSMUSG00000030785	Cox6a2	cytochrome c oxidase subunit 6A2 [Source:MGI Symbol;Acc:MGI:104649]	0.179326	-2.47935	9.0806e-05	0.000297891	yes	down	0.44	0.77	0.45	6.33	4.17	5.64	0.553333	5.38
ENSMUSG00000030786	Itgam	integrin alpha M [Source:MGI Symbol;Acc:MGI:96607]	0.397624	-1.33052	5.95532e-17	7.00507e-16	yes	down	3.07	3.81	2.88	13.2	13.02	14.39	3.25333	13.5367
ENSMUSG00000030789	Itgax	integrin alpha X [Source:MGI Symbol;Acc:MGI:96609]	0.243486	-2.03809	5.81848e-37	3.71755e-35	yes	down	3.46	2.39	3.42	17.68	22.08	25.46	3.09	21.74
ENSMUSG00000030792	Dkkl1	dickkopf-like 1 [Source:MGI Symbol;Acc:MGI:1354963]	2.28956	1.19507	1.32505e-05	4.8977e-05	yes	up	7.39	10.39	7.83	7.18	4.93	6.03	8.53667	6.04667
ENSMUSG00000030798	Cd37	CD37 antigen [Source:MGI Symbol;Acc:MGI:88330]	0.152349	-2.71454	3.21365e-78	3.0799e-75	yes	down	19.86	22.79	18.39	172.94	223.47	235.46	20.3467	210.623
ENSMUSG00000030824	Nucb1	nucleobindin 1 [Source:MGI Symbol;Acc:MGI:97388]	2.20317	1.13958	4.77122e-16	5.16822e-15	yes	up	143.41	151.25	157.38	169.35	152.78	183.85	150.68	168.66
ENSMUSG00000030830	Itgal	integrin alpha L [Source:MGI Symbol;Acc:MGI:96606]	0.231108	-2.11336	1.35446e-48	2.34999e-46	yes	down	4.86	5.7	6.03	39.35	40.01	50.03	5.53	43.13
ENSMUSG00000030861	Acadsb	acyl-Coenzyme A dehydrogenase, short/branched chain [Source:MGI Symbol;Acc:MGI:1914135]	2.35832	1.23776	1.73254e-16	1.94691e-15	yes	up	16.64	11.13	14.05	8.37	11.69	10.96	13.94	10.34
ENSMUSG00000030867	Plk1	polo like kinase 1 [Source:MGI Symbol;Acc:MGI:97621]	3.11336	1.63847	1.79107e-26	4.7427e-25	yes	up	92.88	91.5	90.41	56.56	46.11	49.38	91.5967	50.6833
ENSMUSG00000030878	Cdr2	cerebellar degeneration-related 2 [Source:MGI Symbol;Acc:MGI:1100885]	2.58153	1.36823	2.76835e-21	4.84485e-20	yes	up	167.09	153.77	189.25	121.31	117.17	102.4	170.037	113.627
ENSMUSG00000030921	Trim30a	tripartite motif-containing 30A [Source:MGI Symbol;Acc:MGI:98178]	0.45126	-1.14797	2.64894e-20	4.24463e-19	yes	down	9.43	8.76	10.15	32.44	43.21	38.62	9.44667	38.09
ENSMUSG00000030924	Rexo5	RNA exonuclease 5 [Source:MGI Symbol;Acc:MGI:1919402]	2.39565	1.26042	3.95173e-10	2.47457e-09	yes	up	14.75	9.83	11.63	9.63	15.78	7.29	12.07	10.9
ENSMUSG00000030929	Eri2	exoribonuclease 2 [Source:MGI Symbol;Acc:MGI:1918401]	2.61661	1.3877	8.95146e-18	1.1519e-16	yes	up	10.4	8.47	12.33	6.18	7.67	6.53	10.4	6.79333
ENSMUSG00000030930	Chst15	carbohydrate sulfotransferase 15 [Source:MGI Symbol;Acc:MGI:1924840]	0.447748	-1.15924	1.18826e-13	1.04114e-12	yes	down	5.05	4.83	4.13	16.43	17.67	22.03	4.67	18.71
ENSMUSG00000030954	Gp2	glycoprotein 2 (zymogen granule membrane) [Source:MGI Symbol;Acc:MGI:1914383]	0.139827	-2.83829	3.57869e-05	0.000124223	yes	down	0.16	0.03	0.14	1.28	0.91	1.91	0.11	1.36667
ENSMUSG00000030956	Fam53b	family with sequence similarity 53, member B [Source:MGI Symbol;Acc:MGI:1925188]	2.71298	1.43988	6.43976e-28	1.9201e-26	yes	up	77.88	72.18	78.78	48.74	43.78	51.55	76.28	48.0233
ENSMUSG00000030978	Rrm1	ribonucleotide reductase M1 [Source:MGI Symbol;Acc:MGI:98180]	2.7369	1.45254	2.5282e-28	7.81607e-27	yes	up	257.22	250.79	272.27	171.38	161.02	174.04	260.093	168.813
ENSMUSG00000030979	Uros	uroporphyrinogen III synthase [Source:MGI Symbol;Acc:MGI:98917]	4.21489	2.0755	1.96279e-49	3.49585e-47	yes	up	294.38	340.2	407.98	135.56	138.64	129.13	347.52	134.443
ENSMUSG00000031004	Mki67	antigen identified by monoclonal antibody Ki 67 [Source:MGI Symbol;Acc:MGI:106035]	3.78087	1.91872	2.96977e-05	0.000104346	yes	up	275.67	177.02	301.03	97.92	185.49	62.86	251.24	115.423
ENSMUSG00000031010	Usp9x	ubiquitin specific peptidase 9, X chromosome [Source:MGI Symbol;Acc:MGI:894681]	2.15216	1.10578	1.15787e-11	8.49556e-11	yes	up	38.5	29.42	37.29	24.47	29.65	23.86	35.07	25.9933
ENSMUSG00000031015	Swap70	SWA-70 protein [Source:MGI Symbol;Acc:MGI:1298390]	0.251439	-1.99172	4.69871e-58	1.50105e-55	yes	down	10.23	8.63	9.11	53.93	72.4	77.05	9.32333	67.7933
ENSMUSG00000031023	Akip1	A kinase (PRKA) interacting protein 1 [Source:MGI Symbol;Acc:MGI:3041226]	2.72432	1.4459	7.42203e-19	1.05739e-17	yes	up	30.33	28.2	30.16	18.95	18.94	19.89	29.5633	19.26
ENSMUSG00000031066	Usp11	ubiquitin specific peptidase 11 [Source:MGI Symbol;Acc:MGI:2384312]	0.399315	-1.3244	7.17419e-15	7.05362e-14	yes	down	2.52	2.54	2.98	9.69	12.14	14.07	2.68	11.9667
ENSMUSG00000031075	Ano1	anoctamin 1, calcium activated chloride channel [Source:MGI Symbol;Acc:MGI:2142149]	0.410274	-1.28534	1.33159e-06	5.5751e-06	yes	down	0.91	0.83	1.19	2.3	2.97	3.81	0.976667	3.02667
ENSMUSG00000031101	Sash3	SAM and SH3 domain containing 3 [Source:MGI Symbol;Acc:MGI:1921381]	0.246731	-2.01899	7.15533e-47	1.05115e-44	yes	down	9.04	9.47	8.72	57.64	60.88	74.77	9.07667	64.43
ENSMUSG00000031103	Elf4	E74-like factor 4 (ets domain transcription factor) [Source:MGI Symbol;Acc:MGI:1928377]	0.329759	-1.60051	8.99643e-25	2.08117e-23	yes	down	4.37	4.54	3.97	19.78	20.55	28.26	4.29333	22.8633
ENSMUSG00000031107	Rbmx2	RNA binding motif protein, X-linked 2 [Source:MGI Symbol;Acc:MGI:1919414]	2.74913	1.45898	2.57001e-19	3.79765e-18	yes	up	15.69	14.78	17.71	8.81	13.2	9.71	16.06	10.5733
ENSMUSG00000031132	Cd40lg	CD40 ligand [Source:MGI Symbol;Acc:MGI:88337]	0.252081	-1.98804	0.000242179	0.000740744	yes	down	0.33	0.62	0.29	2.78	2.19	3.67	0.413333	2.88
ENSMUSG00000031133	Arhgef6	Rac/Cdc42 guanine nucleotide exchange factor (GEF) 6 [Source:MGI Symbol;Acc:MGI:1920591]	0.320071	-1.64354	2.94344e-33	1.41047e-31	yes	down	5.64	6.56	5.21	27.7	31.14	36.07	5.80333	31.6367
ENSMUSG00000031137	Fgf13	fibroblast growth factor 13 [Source:MGI Symbol;Acc:MGI:109178]	0.240197	-2.05771	5.10643e-06	1.9867e-05	yes	down	0.23	0.5	0.24	2.96	2.31	3.03	0.323333	2.76667
ENSMUSG00000031145	Prickle3	prickle planar cell polarity protein 3 [Source:MGI Symbol;Acc:MGI:1859635]	0.211162	-2.24358	8.39989e-12	6.25902e-11	yes	down	0.6	0.61	0.56	3.18	6.13	5.99	0.59	5.1
ENSMUSG00000031154	Otud5	OTU domain containing 5 [Source:MGI Symbol;Acc:MGI:1859615]	2.01636	1.01175	2.20042e-16	2.45079e-15	yes	up	135.55	138.46	179.36	115.73	148.14	129.63	151.123	131.167
ENSMUSG00000031162	Gata1	GATA binding protein 1 [Source:MGI Symbol;Acc:MGI:95661]	3.39329	1.76269	1.40863e-32	6.31406e-31	yes	up	146.55	138.85	178.42	85.81	77.6	76.62	154.607	80.01
ENSMUSG00000031167	Rbm3	RNA binding motif (RNP1, RRM) protein 3 [Source:MGI Symbol;Acc:MGI:1099460]	2.63377	1.39713	1.1914e-22	2.29456e-21	yes	up	571	544.36	504.59	294.52	447.92	324.76	539.983	355.733
ENSMUSG00000031170	Slc38a5	solute carrier family 38, member 5 [Source:MGI Symbol;Acc:MGI:2148066]	2.33518	1.22353	1.73854e-18	2.38189e-17	yes	up	79.6	77.5	74.18	59.31	55.77	58.21	77.0933	57.7633
ENSMUSG00000031171	Ftsj1	FtsJ RNA methyltransferase homolog 1 (E. coli) [Source:MGI Symbol;Acc:MGI:1859648]	2.26724	1.18094	4.79251e-13	3.989e-12	yes	up	30.97	28.22	30.17	25.43	22.4	21.44	29.7867	23.09
ENSMUSG00000031197	Vbp1	von Hippel-Lindau binding protein 1 [Source:MGI Symbol;Acc:MGI:1333804]	2.6564	1.40947	5.344e-21	9.16908e-20	yes	up	100.57	86.24	94.8	55.81	78.33	51.89	93.87	62.01
ENSMUSG00000031198	Fundc2	FUN14 domain containing 2 [Source:MGI Symbol;Acc:MGI:1914641]	2.01225	1.00881	4.19743e-14	3.86447e-13	yes	up	31.49	32.03	29.78	26.41	30.61	26.63	31.1	27.8833
ENSMUSG00000031200	Mtcp1	mature T cell proliferation 1 [Source:MGI Symbol;Acc:MGI:102699]	2.03747	1.02678	1.14295e-05	4.26378e-05	yes	up	9.8	6.84	10.11	8	9.41	6.18	8.91667	7.86333
ENSMUSG00000031207	Msn	moesin [Source:MGI Symbol;Acc:MGI:97167]	0.463668	-1.10884	2.42108e-20	3.88879e-19	yes	down	54.62	53.26	55.43	188.53	195.83	236.43	54.4367	206.93
ENSMUSG00000031217	Efnb1	ephrin B1 [Source:MGI Symbol;Acc:MGI:102708]	0.433824	-1.20482	5.21161e-08	2.60464e-07	yes	down	1.43	1.29	1.36	4.99	4.94	7.37	1.36	5.76667
ENSMUSG00000031231	Cox7b	cytochrome c oxidase subunit 7B [Source:MGI Symbol;Acc:MGI:1913392]	2.49929	1.32152	2.94731e-13	2.49443e-12	yes	up	100.72	115.15	95.58	56.98	92.86	50.95	103.817	66.93
ENSMUSG00000031239	Itm2a	integral membrane protein 2A [Source:MGI Symbol;Acc:MGI:107706]	0.245973	-2.02343	3.34583e-13	2.82222e-12	yes	down	1.11	1.08	1.07	6.31	7.54	9.43	1.08667	7.76
ENSMUSG00000031242	Chmp1b2	charged multivesicular body protein 1B2 [Source:MGI Symbol;Acc:MGI:1914278]	2.19028	1.13112	4.01724e-16	4.37269e-15	yes	up	10.79	10.02	10.23	8.41	8.56	7.96	10.3467	8.31
ENSMUSG00000031253	Srpx2	sushi-repeat-containing protein, X-linked 2 [Source:MGI Symbol;Acc:MGI:1916042]	4.3683	2.12707	9.26805e-10	5.56802e-09	yes	up	2.09	1.56	1.72	0.62	0.59	0.9	1.79	0.703333
ENSMUSG00000031258	Xkrx	X-linked Kx blood group related, X-linked [Source:MGI Symbol;Acc:MGI:3584011]	0.100855	-3.30965	3.27346e-29	1.12234e-27	yes	down	0.56	0.32	0.26	6.15	6.55	7.01	0.38	6.57
ENSMUSG00000031262	Cenpi	centromere protein I [Source:MGI Symbol;Acc:MGI:2147897]	3.04747	1.60761	4.66993e-29	1.57696e-27	yes	up	16.26	14.98	17.9	8.96	11.11	8.07	16.38	9.38
ENSMUSG00000031302	Nlgn3	neuroligin 3 [Source:MGI Symbol;Acc:MGI:2444609]	4.67111	2.22376	1.86622e-06	7.66992e-06	yes	up	0.21	0.43	0.46	0.08	0.11	0.1	0.366667	0.0966667
ENSMUSG00000031304	Il2rg	interleukin 2 receptor, gamma chain [Source:MGI Symbol;Acc:MGI:96551]	0.234922	-2.08974	1.82684e-58	6.02736e-56	yes	down	22.47	22.67	24.07	161.67	183.93	200.41	23.07	182.003
ENSMUSG00000031327	Chic1	cysteine-rich hydrophobic domain 1 [Source:MGI Symbol;Acc:MGI:1344694]	0.297313	-1.74994	1.99427e-05	7.17622e-05	yes	down	0.08	0.17	0.13	0.69	0.95	0.57	0.126667	0.736667
ENSMUSG00000031328	Flna	filamin, alpha [Source:MGI Symbol;Acc:MGI:95556]	0.431229	-1.21347	1.3663e-17	1.72079e-16	yes	down	64.39	53.04	52.97	195.44	232.99	286.71	56.8	238.38
ENSMUSG00000031333	Abcb7	ATP-binding cassette, sub-family B (MDR/TAP), member 7 [Source:MGI Symbol;Acc:MGI:109533]	2.43676	1.28497	4.47657e-17	5.33425e-16	yes	up	22.62	17.83	20.45	14.99	15.91	12.44	20.3	14.4467
ENSMUSG00000031344	Gabrq	gamma-aminobutyric acid (GABA) A receptor, subunit theta [Source:MGI Symbol;Acc:MGI:1888498]	0.0406547	-4.62043	9.97376e-15	9.67849e-14	yes	down	0.03	0.04	0.04	1.25	1.39	2.01	0.0366667	1.55
ENSMUSG00000031360	Ctps2	cytidine 5'-triphosphate synthase 2 [Source:MGI Symbol;Acc:MGI:1933185]	0.352488	-1.50435	5.6677e-18	7.42147e-17	yes	down	3.35	4.77	3.86	23.46	26.52	32.4	3.99333	27.46
ENSMUSG00000031365	Zfp275	zinc finger protein 275 [Source:MGI Symbol;Acc:MGI:1350985]	0.3527	-1.50349	1.38099e-14	1.32163e-13	yes	down	1.16	1.32	1.01	4.98	6.8	7.48	1.16333	6.42
ENSMUSG00000031371	Haus7	HAUS augmin-like complex, subunit 7 [Source:MGI Symbol;Acc:MGI:1920988]	2.07313	1.05181	6.74714e-08	3.32337e-07	yes	up	12.18	12.88	11.11	7.62	12.33	9.67	12.0567	9.87333
ENSMUSG00000031378	Abcd1	ATP-binding cassette, sub-family D (ALD), member 1 [Source:MGI Symbol;Acc:MGI:1349215]	0.404337	-1.30637	9.20415e-16	9.74449e-15	yes	down	3.91	3.72	3.57	15.25	14.93	19.1	3.73333	16.4267
ENSMUSG00000031379	Pir	pirin [Source:MGI Symbol;Acc:MGI:1916906]	3.01142	1.59044	1.71273e-14	1.62826e-13	yes	up	10.51	8.76	12.17	6.12	6.71	5.66	10.48	6.16333
ENSMUSG00000031389	Arhgap4	Rho GTPase activating protein 4 [Source:MGI Symbol;Acc:MGI:2159577]	0.167713	-2.57594	1.0995e-45	1.52611e-43	yes	down	3.97	5.37	4.48	32.44	61.25	52.26	4.60667	48.65
ENSMUSG00000031390	Avpr2	arginine vasopressin receptor 2 [Source:MGI Symbol;Acc:MGI:88123]	0.080976	-3.62636	7.11979e-11	4.79722e-10	yes	down	0.09	0.09	0.1	0.95	2.76	2.56	0.0933333	2.09
ENSMUSG00000031391	L1cam	L1 cell adhesion molecule [Source:MGI Symbol;Acc:MGI:96721]	0.321661	-1.63639	2.30768e-07	1.06377e-06	yes	down	0.33	0.46	0.38	1.8	2.9	3.14	0.39	2.61333
ENSMUSG00000031398	Plxna3	plexin A3 [Source:MGI Symbol;Acc:MGI:107683]	0.191339	-2.38579	1.07373e-05	4.01819e-05	yes	down	0.01	0.08	0.13	1.12	1.84	1.31	0.0733333	1.42333
ENSMUSG00000031402	Mpp1	membrane protein, palmitoylated [Source:MGI Symbol;Acc:MGI:105941]	2.94069	1.55615	3.55039e-26	9.17268e-25	yes	up	235.35	226.25	241.33	156.22	128.63	139.33	234.31	141.393
ENSMUSG00000031403	Dkc1	dyskeratosis congenita 1, dyskerin [Source:MGI Symbol;Acc:MGI:1861727]	2.20457	1.14049	8.48617e-10	5.12122e-09	yes	up	49.34	41.62	44.56	34.88	48.25	27.21	45.1733	36.78
ENSMUSG00000031428	Zcchc18	zinc finger, CCHC domain containing 18 [Source:MGI Symbol;Acc:MGI:1914245]	0.252538	-1.98543	3.68839e-12	2.84198e-11	yes	down	0.74	0.69	0.63	4.53	4.84	5.57	0.686667	4.98
ENSMUSG00000031429	Psmd10	proteasome (prosome, macropain) 26S subunit, non-ATPase, 10 [Source:MGI Symbol;Acc:MGI:1858898]	2.1728	1.11956	2.44594e-11	1.7364e-10	yes	up	25.28	22.95	27.32	21.5	18.8	19.87	25.1833	20.0567
ENSMUSG00000031431	Tsc22d3	TSC22 domain family, member 3 [Source:MGI Symbol;Acc:MGI:1196284]	0.404328	-1.3064	9.86479e-20	1.50294e-18	yes	down	24.45	22.79	25.31	74.54	103.72	126.12	24.1833	101.46
ENSMUSG00000031432	Prps1	phosphoribosyl pyrophosphate synthetase 1 [Source:MGI Symbol;Acc:MGI:97775]	2.31421	1.21052	8.01484e-16	8.53023e-15	yes	up	36.73	38.04	37.71	29.48	26.08	31.68	37.4933	29.08
ENSMUSG00000031438	Rnf128	ring finger protein 128 [Source:MGI Symbol;Acc:MGI:1914139]	4.07776	2.02778	3.15137e-08	1.61344e-07	yes	up	1.36	1.26	1.76	0.61	0.8	0.43	1.46	0.613333
ENSMUSG00000031441	Atp11a	ATPase, class VI, type 11A [Source:MGI Symbol;Acc:MGI:1354735]	0.447458	-1.16018	4.01839e-12	3.08445e-11	yes	down	1.76	1.4	1.6	5.94	6.44	8.12	1.58667	6.83333
ENSMUSG00000031442	Mcf2l	mcf.2 transforming sequence-like [Source:MGI Symbol;Acc:MGI:103263]	0.366597	-1.44773	1.42122e-05	5.22438e-05	yes	down	0.44	0.64	0.61	2.09	2.6	3.17	0.563333	2.62
ENSMUSG00000031445	Proz	protein Z, vitamin K-dependent plasma glycoprotein [Source:MGI Symbol;Acc:MGI:1860488]	0.276635	-1.85395	0.000150601	0.000476873	yes	down	0.2	0.09	0.23	1.03	0.93	1.46	0.173333	1.14
ENSMUSG00000031453	Rasa3	RAS p21 protein activator 3 [Source:MGI Symbol;Acc:MGI:1197013]	0.288788	-1.79192	9.32045e-39	7.1871e-37	yes	down	11.21	10.16	9.29	54.46	60.43	70.65	10.22	61.8467
ENSMUSG00000031465	Angpt2	angiopoietin 2 [Source:MGI Symbol;Acc:MGI:1202890]	0.358506	-1.47993	2.85214e-06	1.14461e-05	yes	down	0.46	0.42	0.41	1.65	2.33	2.3	0.43	2.09333
ENSMUSG00000031490	Eif4ebp1	eukaryotic translation initiation factor 4E binding protein 1 [Source:MGI Symbol;Acc:MGI:103267]	2.53414	1.3415	1.24782e-16	1.42448e-15	yes	up	29.1	32.1	38.78	22.72	21.75	23.93	33.3267	22.8
ENSMUSG00000031494	Cd209a	CD209a antigen [Source:MGI Symbol;Acc:MGI:2157942]	0.225357	-2.14971	2.54247e-13	2.1618e-12	yes	down	1.34	1.72	0.86	8.25	12.1	10.72	1.30667	10.3567
ENSMUSG00000031495	Cd209d	CD209d antigen [Source:MGI Symbol;Acc:MGI:2157947]	0.219564	-2.18729	3.63445e-05	0.000126072	yes	down	0.43	0.64	0.58	4.41	4.76	3.89	0.55	4.35333
ENSMUSG00000031523	Dlc1	deleted in liver cancer 1 [Source:MGI Symbol;Acc:MGI:1354949]	0.460881	-1.11753	3.11033e-08	1.59405e-07	yes	down	2.71	2.04	1.53	6.2	5.9	9.23	2.09333	7.11
ENSMUSG00000031527	Eri1	exoribonuclease 1 [Source:MGI Symbol;Acc:MGI:1914526]	2.66886	1.41622	4.89591e-31	1.9133e-29	yes	up	31.39	29.1	33.05	18.94	21.91	19.06	31.18	19.97
ENSMUSG00000031530	Dusp4	dual specificity phosphatase 4 [Source:MGI Symbol;Acc:MGI:2442191]	0.220722	-2.1797	1.03905e-09	6.21266e-09	yes	down	0.32	0.27	0.45	2.37	2.74	3.07	0.346667	2.72667
ENSMUSG00000031537	Ikbkb	inhibitor of kappaB kinase beta [Source:MGI Symbol;Acc:MGI:1338071]	0.424647	-1.23566	8.66161e-17	1.00071e-15	yes	down	11.65	11.18	11.05	33.67	52.36	48.45	11.2933	44.8267
ENSMUSG00000031539	Ap3m2	adaptor-related protein complex 3, mu 2 subunit [Source:MGI Symbol;Acc:MGI:1929214]	0.313383	-1.674	9.00931e-15	8.76372e-14	yes	down	1.59	1.76	1.1	6.8	9.07	10.51	1.48333	8.79333
ENSMUSG00000031543	Ank1	ankyrin 1, erythroid [Source:MGI Symbol;Acc:MGI:88024]	3.29337	1.71957	1.21637e-43	1.39095e-41	yes	up	240.87	221.37	259.74	135.45	129.81	131.42	240.66	132.227
ENSMUSG00000031546	Gins4	GINS complex subunit 4 (Sld5 homolog) [Source:MGI Symbol;Acc:MGI:1923847]	2.57295	1.36343	8.27169e-23	1.62099e-21	yes	up	49.58	50.46	49.71	32.72	35.94	32.93	49.9167	33.8633
ENSMUSG00000031557	Plekha2	pleckstrin homology domain-containing, family A (phosphoinositide binding specific) member 2 [Source:MGI Symbol;Acc:MGI:1928144]	0.273046	-1.87278	2.82821e-45	3.82018e-43	yes	down	6.83	5.33	5.98	34.02	37.58	45.24	6.04667	38.9467
ENSMUSG00000031561	Tenm3	teneurin transmembrane protein 3 [Source:MGI Symbol;Acc:MGI:1345183]	0.286288	-1.80446	0.000246504	0.000753171	yes	down	0.14	0.08	0.12	0.54	0.28	0.81	0.113333	0.543333
ENSMUSG00000031565	Fgfr1	fibroblast growth factor receptor 1 [Source:MGI Symbol;Acc:MGI:95522]	0.407295	-1.29585	8.2299e-09	4.50585e-08	yes	down	1.8	0.97	0.97	3.69	5.08	6.24	1.24667	5.00333
ENSMUSG00000031583	Wrn	Werner syndrome RecQ like helicase [Source:MGI Symbol;Acc:MGI:109635]	2.14291	1.09957	2.79919e-15	2.85682e-14	yes	up	24.16	19.4	23.24	18.24	19.36	16.18	22.2667	17.9267
ENSMUSG00000031585	Gtf2e2	general transcription factor II E, polypeptide 2 (beta subunit) [Source:MGI Symbol;Acc:MGI:1915403]	2.07407	1.05246	4.43963e-12	3.38968e-11	yes	up	38.81	33.17	42.08	29.68	35	26.21	38.02	30.2967
ENSMUSG00000031586	Rbpms	RNA binding protein gene with multiple splicing [Source:MGI Symbol;Acc:MGI:1334446]	0.384055	-1.38062	1.14919e-12	9.24038e-12	yes	down	3.47	2.99	3.17	11.2	12.67	15.66	3.21	13.1767
ENSMUSG00000031596	Slc7a2	solute carrier family 7 (cationic amino acid transporter, y+ system), member 2 [Source:MGI Symbol;Acc:MGI:99828]	0.480232	-1.0582	1.78786e-10	1.15961e-09	yes	down	1.67	1.21	1.34	4.39	5.45	5.82	1.40667	5.22
ENSMUSG00000031609	Sap30	sin3 associated polypeptide [Source:MGI Symbol;Acc:MGI:1929129]	2.21362	1.14641	6.2892e-10	3.8438e-09	yes	up	17.18	16.07	16.61	13.52	12.99	12.62	16.62	13.0433
ENSMUSG00000031618	Nr3c2	nuclear receptor subfamily 3, group C, member 2 [Source:MGI Symbol;Acc:MGI:99459]	0.313836	-1.67192	0.000205477	0.000636026	yes	down	0.26	0.09	0.12	0.8	0.71	1.19	0.156667	0.9
ENSMUSG00000031628	Casp3	caspase 3 [Source:MGI Symbol;Acc:MGI:107739]	2.13497	1.09421	8.6227e-15	8.41204e-14	yes	up	62.25	57.9	51.42	47.47	51.91	46.11	57.19	48.4967
ENSMUSG00000031629	Cenpu	centromere protein U [Source:MGI Symbol;Acc:MGI:1919126]	3.68582	1.88199	1.1924e-20	1.97517e-19	yes	up	38.75	44.67	50.6	21.97	24.34	13.88	44.6733	20.0633
ENSMUSG00000031642	Sh3rf1	SH3 domain containing ring finger 1 [Source:MGI Symbol;Acc:MGI:1913066]	0.487361	-1.03694	0.000303275	0.000913182	yes	down	0.43	0.42	0.41	1.28	1.38	1.86	0.42	1.50667
ENSMUSG00000031644	Nek1	NIMA (never in mitosis gene a)-related expressed kinase 1 [Source:MGI Symbol;Acc:MGI:97303]	2.88178	1.52696	3.62303e-14	3.3556e-13	yes	up	6.85	5.91	6.9	4.06	5.16	2.75	6.55333	3.99
ENSMUSG00000031659	Adcy7	adenylate cyclase 7 [Source:MGI Symbol;Acc:MGI:102891]	0.410962	-1.28292	1.54613e-19	2.31701e-18	yes	down	7.02	6.11	6.51	19.71	31.33	29.21	6.54667	26.75
ENSMUSG00000031661	Nkd1	naked cuticle 1 [Source:MGI Symbol;Acc:MGI:2135954]	0.422003	-1.24468	1.7818e-06	7.34094e-06	yes	down	1.39	1.47	1.28	4.06	4.93	6.42	1.38	5.13667
ENSMUSG00000031662	Snx20	sorting nexin 20 [Source:MGI Symbol;Acc:MGI:1918857]	0.33003	-1.59933	3.52346e-19	5.14983e-18	yes	down	5.48	6.05	5.56	28.97	24.38	33.1	5.69667	28.8167
ENSMUSG00000031668	Eif2ak3	eukaryotic translation initiation factor 2 alpha kinase 3 [Source:MGI Symbol;Acc:MGI:1341830]	0.47365	-1.07811	4.89665e-13	4.07231e-12	yes	down	3.83	3.7	3.71	12.43	15.64	18.01	3.74667	15.36
ENSMUSG00000031669	Gins3	GINS complex subunit 3 (Psf3 homolog) [Source:MGI Symbol;Acc:MGI:1926083]	2.49889	1.32129	2.49326e-16	2.76622e-15	yes	up	11.59	9.97	13.38	6.86	9.05	8.06	11.6467	7.99
ENSMUSG00000031681	Smad1	SMAD family member 1 [Source:MGI Symbol;Acc:MGI:109452]	0.383591	-1.38236	2.19511e-11	1.56662e-10	yes	down	1.57	1.45	1.43	5.77	7.01	8.15	1.48333	6.97667
ENSMUSG00000031696	Vps35	VPS35 retromer complex component [Source:MGI Symbol;Acc:MGI:1890467]	2.75143	1.46018	2.36334e-28	7.32891e-27	yes	up	76.41	67.6	80.42	46.17	52.81	42.75	74.81	47.2433
ENSMUSG00000031697	Orc6	origin recognition complex, subunit 6 [Source:MGI Symbol;Acc:MGI:1929285]	3.51817	1.81483	1.91617e-38	1.43363e-36	yes	up	95.44	83.07	100.16	43.2	55.38	42.57	92.89	47.05
ENSMUSG00000031698	Mylk3	myosin light chain kinase 3 [Source:MGI Symbol;Acc:MGI:2443063]	2.7998	1.48533	2.9621e-26	7.71219e-25	yes	up	61	68.18	79.16	42.21	41.84	37.13	69.4467	40.3933
ENSMUSG00000031709	Tbc1d9	TBC1 domain family, member 9 [Source:MGI Symbol;Acc:MGI:1918560]	0.442373	-1.17666	1.11089e-12	8.94266e-12	yes	down	5.09	3.51	3.64	14.1	15.1	19.06	4.08	16.0867
ENSMUSG00000031715	Smarca5	SWI/SNF related, matrix associated, actin dependent regulator of chromatin, subfamily a, member 5 [Source:MGI Symbol;Acc:MGI:1935129]	2.94301	1.55729	3.36422e-20	5.32298e-19	yes	up	65.29	48.66	58.87	31.71	44.6	26.54	57.6067	34.2833
ENSMUSG00000031736	Crnde	colorectal neoplasia differentially expressed (non-protein coding) [Source:MGI Symbol;Acc:MGI:1918546]	3.76609	1.91307	0.000209931	0.000648713	yes	up	2.18	1.67	1.75	1.33	0.82	0.7	1.86667	0.95
ENSMUSG00000031749	St3gal2	ST3 beta-galactoside alpha-2,3-sialyltransferase 2 [Source:MGI Symbol;Acc:MGI:99427]	2.55654	1.35419	5.14531e-25	1.22405e-23	yes	up	34.72	33.03	34.94	23.6	23.16	23.27	34.23	23.3433
ENSMUSG00000031750	Il34	interleukin 34 [Source:MGI Symbol;Acc:MGI:1923777]	0.331217	-1.59415	5.92969e-11	4.03043e-10	yes	down	1.68	1.72	4.25	12.38	13.21	19.53	2.55	15.04
ENSMUSG00000031751	Amfr	autocrine motility factor receptor [Source:MGI Symbol;Acc:MGI:1345634]	2.2934	1.19749	9.18975e-19	1.29247e-17	yes	up	65.6	67.86	73.1	52.1	47.22	56.76	68.8533	52.0267
ENSMUSG00000031754	Nudt21	nudix hydrolase 21 [Source:MGI Symbol;Acc:MGI:1915469]	2.10517	1.07394	2.86033e-16	3.15609e-15	yes	up	44.71	45.61	54.34	42.23	37.76	41.45	48.22	40.48
ENSMUSG00000031756	Cenpn	centromere protein N [Source:MGI Symbol;Acc:MGI:1919405]	2.9444	1.55797	3.41869e-27	9.67717e-26	yes	up	31.76	32.78	34.58	18.94	18.57	19.31	33.04	18.94
ENSMUSG00000031758	Cdyl2	chromodomain protein, Y chromosome-like 2 [Source:MGI Symbol;Acc:MGI:1923046]	0.199788	-2.32346	4.09379e-10	2.55637e-09	yes	down	0.26	0.44	0.38	2.89	2.88	3.71	0.36	3.16
ENSMUSG00000031762	Mt2	metallothionein 2 [Source:MGI Symbol;Acc:MGI:97172]	4.91272	2.29652	2.97574e-22	5.58672e-21	yes	up	191.27	196.16	412.21	100.75	93.3	87.1	266.547	93.7167
ENSMUSG00000031765	Mt1	metallothionein 1 [Source:MGI Symbol;Acc:MGI:97171]	3.59987	1.84794	5.8695e-15	5.84221e-14	yes	up	116	117.07	227.3	82.58	61.77	73.54	153.457	72.63
ENSMUSG00000031779	Ccl22	chemokine (C-C motif) ligand 22 [Source:MGI Symbol;Acc:MGI:1306779]	0.285991	-1.80596	2.91625e-08	1.4984e-07	yes	down	0.53	0.96	0.69	4.57	4.12	4.62	0.726667	4.43667
ENSMUSG00000031783	Polr2c	polymerase (RNA) II (DNA directed) polypeptide C [Source:MGI Symbol;Acc:MGI:109299]	2.1747	1.12081	4.56585e-15	4.59232e-14	yes	up	47.47	43	45.64	38.37	38.98	35.59	45.37	37.6467
ENSMUSG00000031787	Katnb1	katanin p80 (WD40-containing) subunit B 1 [Source:MGI Symbol;Acc:MGI:1921437]	2.14205	1.09899	5.43622e-10	3.35097e-09	yes	up	6.87	8.15	6.34	8.37	6.18	7.74	7.12	7.43
ENSMUSG00000031805	Jak3	Janus kinase 3 [Source:MGI Symbol;Acc:MGI:99928]	0.32041	-1.64201	4.68826e-23	9.39801e-22	yes	down	1.97	2.18	2.24	9.68	12.16	13.52	2.13	11.7867
ENSMUSG00000031808	Slc27a1	solute carrier family 27 (fatty acid transporter), member 1 [Source:MGI Symbol;Acc:MGI:1347098]	0.215407	-2.21486	2.86223e-10	1.82122e-09	yes	down	1.27	0.25	1.5	2.77	7.52	7.42	1.00667	5.90333
ENSMUSG00000031827	Cotl1	coactosin-like 1 (Dictyostelium) [Source:MGI Symbol;Acc:MGI:1919292]	0.353432	-1.50049	8.11845e-26	2.03985e-24	yes	down	40.73	43.86	29.95	154.79	135.41	170.08	38.18	153.427
ENSMUSG00000031828	Klhl36	kelch-like 36 [Source:MGI Symbol;Acc:MGI:2385305]	0.389952	-1.35863	3.69107e-05	0.000127948	yes	down	0.86	0.91	1.15	4.57	2.91	5.25	0.973333	4.24333
ENSMUSG00000031833	Mast3	microtubule associated serine/threonine kinase 3 [Source:MGI Symbol;Acc:MGI:2683541]	0.478988	-1.06194	1.22802e-13	1.07364e-12	yes	down	5.31	3.88	5.37	18.52	18.71	21.13	4.85333	19.4533
ENSMUSG00000031842	Pde4c	phosphodiesterase 4C, cAMP specific [Source:MGI Symbol;Acc:MGI:99556]	0.0228781	-5.44989	0.000139563	0.000444226	yes	down	0.02	0	0	0.18	0.91	0.34	0.00666667	0.476667
ENSMUSG00000031861	Lpar2	lysophosphatidic acid receptor 2 [Source:MGI Symbol;Acc:MGI:1858422]	0.21524	-2.21598	8.08391e-16	8.59012e-15	yes	down	0.34	0.25	0.39	1.93	2.65	2.37	0.326667	2.31667
ENSMUSG00000031877	Ces2g	carboxylesterase 2G [Source:MGI Symbol;Acc:MGI:1919611]	3.01269	1.59105	5.14073e-33	2.41734e-31	yes	up	138.49	132.61	164.43	84.73	82.03	84.88	145.177	83.88
ENSMUSG00000031880	Rrad	Ras-related associated with diabetes [Source:MGI Symbol;Acc:MGI:1930943]	0.302415	-1.7254	4.18963e-08	2.11541e-07	yes	down	1.11	1.01	1.5	5.61	6.21	7.53	1.20667	6.45
ENSMUSG00000031885	Cbfb	core binding factor beta [Source:MGI Symbol;Acc:MGI:99851]	0.446126	-1.16448	1.28525e-18	1.78393e-17	yes	down	12.3	11.7	11.29	42.52	45.16	50.13	11.7633	45.9367
ENSMUSG00000031904	Slc7a6	solute carrier family 7 (cationic amino acid transporter, y+ system), member 6 [Source:MGI Symbol;Acc:MGI:2142598]	0.41735	-1.26067	8.20266e-10	4.95756e-09	yes	down	1.45	1.38	1.53	4.91	6.37	8.26	1.45333	6.51333
ENSMUSG00000031922	Cep57	centrosomal protein 57 [Source:MGI Symbol;Acc:MGI:1915551]	2.65142	1.40676	1.26135e-16	1.43667e-15	yes	up	34.58	25.7	35.87	17.4	30.72	20.09	32.05	22.7367
ENSMUSG00000031925	Maml2	mastermind like transcriptional coactivator 2 [Source:MGI Symbol;Acc:MGI:2389460]	0.262907	-1.92738	1.98709e-20	3.22517e-19	yes	down	1.09	1.05	0.62	4.84	5.57	6.65	0.92	5.68667
ENSMUSG00000031933	Izumo1r	IZUMO1 receptor, JUNO [Source:MGI Symbol;Acc:MGI:1929185]	0.282223	-1.8251	3.61964e-07	1.63119e-06	yes	down	1.05	1.11	0.94	5.78	5.21	9.63	1.03333	6.87333
ENSMUSG00000031934	Panx1	pannexin 1 [Source:MGI Symbol;Acc:MGI:1860055]	0.445903	-1.1652	9.11287e-09	4.96694e-08	yes	down	3.58	3.04	2.28	6.91	7.71	11.13	2.96667	8.58333
ENSMUSG00000031938	4931406C07Rik	RIKEN cDNA 4931406C07 gene [Source:MGI Symbol;Acc:MGI:1918234]	0.484028	-1.04684	2.26393e-10	1.4534e-09	yes	down	3.88	3.48	4.21	12.26	14.69	15.39	3.85667	14.1133
ENSMUSG00000031950	Gabarapl2	gamma-aminobutyric acid (GABA) A receptor-associated protein-like 2 [Source:MGI Symbol;Acc:MGI:1890602]	2.22616	1.15455	6.87115e-18	8.93916e-17	yes	up	147.06	139.58	148.2	108.53	116.68	113.84	144.947	113.017
ENSMUSG00000031960	Aars	alanyl-tRNA synthetase [Source:MGI Symbol;Acc:MGI:2384560]	4.38173	2.1315	1.50586e-41	1.39663e-39	yes	up	88.11	81.1	117.78	40.04	33.31	43.33	95.6633	38.8933
ENSMUSG00000031972	Acta1	actin alpha 1, skeletal muscle [Source:MGI Symbol;Acc:MGI:87902]	12.5481	3.6494	8.29406e-06	3.14066e-05	yes	up	1.15	0.59	0.81	0.14	0.15	0.18	0.85	0.156667
ENSMUSG00000031974	Abcb10	ATP-binding cassette, sub-family B (MDR/TAP), member 10 [Source:MGI Symbol;Acc:MGI:1860508]	2.96151	1.56633	2.35018e-30	8.80812e-29	yes	up	188.56	176.65	176.02	112.04	101.31	102.54	180.41	105.297
ENSMUSG00000031983	2310022B05Rik	RIKEN cDNA 2310022B05 gene [Source:MGI Symbol;Acc:MGI:1916801]	2.30095	1.20223	2.19911e-15	2.26506e-14	yes	up	39.91	37.38	42.42	30.15	25.01	35.06	39.9033	30.0733
ENSMUSG00000031990	Jam3	junction adhesion molecule 3 [Source:MGI Symbol;Acc:MGI:1933825]	0.369769	-1.4353	1.05576e-08	5.70574e-08	yes	down	2.53	1.54	1.38	7.2	8.73	8.14	1.81667	8.02333
ENSMUSG00000031995	St14	suppression of tumorigenicity 14 (colon carcinoma) [Source:MGI Symbol;Acc:MGI:1338881]	0.342597	-1.54542	2.40444e-08	1.24753e-07	yes	down	0.58	0.91	1.04	4.19	3.75	5.23	0.843333	4.39
ENSMUSG00000032000	Birc3	baculoviral IAP repeat-containing 3 [Source:MGI Symbol;Acc:MGI:1197007]	0.27003	-1.88881	3.5885e-43	3.84161e-41	yes	down	7.75	9.74	12.3	53.98	80.18	86.04	9.93	73.4
ENSMUSG00000032009	Sesn3	sestrin 3 [Source:MGI Symbol;Acc:MGI:1922997]	0.256518	-1.96287	8.36479e-51	1.61875e-48	yes	down	2.19	2.08	2.17	13.54	14.78	15.66	2.14667	14.66
ENSMUSG00000032011	Thy1	thymus cell antigen 1, theta [Source:MGI Symbol;Acc:MGI:98747]	0.268623	-1.89635	9.03859e-31	3.47821e-29	yes	down	8.62	9.19	7.25	49.46	51.8	57.91	8.35333	53.0567
ENSMUSG00000032012	Nectin1	nectin cell adhesion molecule 1 [Source:MGI Symbol;Acc:MGI:1926483]	0.458305	-1.12562	4.60514e-05	0.000157866	yes	down	0.64	0.55	0.52	2	1.63	2.88	0.57	2.17
ENSMUSG00000032014	Oaf	out at first homolog [Source:MGI Symbol;Acc:MGI:94852]	2.82006	1.49573	4.20162e-15	4.23869e-14	yes	up	23.16	18.84	19.33	14.02	7.27	12.43	20.4433	11.24
ENSMUSG00000032021	Crtam	cytotoxic and regulatory T cell molecule [Source:MGI Symbol;Acc:MGI:1859822]	0.190981	-2.3885	1.11122e-06	4.71525e-06	yes	down	0.15	0.15	0.09	1.2	1.66	1.89	0.13	1.58333
ENSMUSG00000032026	Rexo2	RNA exonuclease 2 [Source:MGI Symbol;Acc:MGI:1888981]	2.74971	1.45928	5.4836e-23	1.0927e-21	yes	up	142.32	136.74	153.81	94.52	80.78	97.92	144.29	91.0733
ENSMUSG00000032028	Nxpe2	neurexophilin and PC-esterase domain family, member 2 [Source:MGI Symbol;Acc:MGI:1925502]	3.13628	1.64906	5.21604e-26	1.32884e-24	yes	up	199.65	164.3	199.59	95.12	139.95	86.86	187.847	107.31
ENSMUSG00000032035	Ets1	E26 avian leukemia oncogene 1, 5' domain [Source:MGI Symbol;Acc:MGI:95455]	0.226811	-2.14044	1.09505e-72	8.47649e-70	yes	down	14.94	13.21	14.34	91.26	111.39	130.14	14.1633	110.93
ENSMUSG00000032038	St3gal4	ST3 beta-galactoside alpha-2,3-sialyltransferase 4 [Source:MGI Symbol;Acc:MGI:1316743]	2.15664	1.10879	8.60393e-15	8.3978e-14	yes	up	36.49	39.16	44.73	31.4	31.98	34.85	40.1267	32.7433
ENSMUSG00000032050	Rdx	radixin [Source:MGI Symbol;Acc:MGI:97887]	2.19739	1.13579	8.70158e-20	1.33482e-18	yes	up	56.67	49.4	54.09	41.52	46.06	39.74	53.3867	42.44
ENSMUSG00000032053	Pou2af1	POU domain, class 2, associating factor 1 [Source:MGI Symbol;Acc:MGI:105086]	0.285492	-1.80848	2.22019e-41	2.0497e-39	yes	down	14.03	14.92	16.78	82.93	88.18	104.94	15.2433	92.0167
ENSMUSG00000032058	Ppp2r1b	protein phosphatase 2, regulatory subunit A, beta [Source:MGI Symbol;Acc:MGI:1920949]	2.43707	1.28515	2.06335e-22	3.90659e-21	yes	up	67.72	63.6	62.08	46.13	46.14	50.72	64.4667	47.6633
ENSMUSG00000032089	Il10ra	interleukin 10 receptor, alpha [Source:MGI Symbol;Acc:MGI:96538]	0.273586	-1.86994	6.7694e-31	2.62002e-29	yes	down	6.58	6.59	5.34	31.1	38.52	49.67	6.17	39.7633
ENSMUSG00000032093	Cd3e	CD3 antigen, epsilon polypeptide [Source:MGI Symbol;Acc:MGI:88332]	0.164893	-2.6004	1.66994e-40	1.45494e-38	yes	down	3.61	3.71	4.36	32.54	31.34	44.86	3.89333	36.2467
ENSMUSG00000032094	Cd3d	CD3 antigen, delta polypeptide [Source:MGI Symbol;Acc:MGI:88331]	0.23578	-2.08449	8.79023e-20	1.34739e-18	yes	down	2.67	3.78	2.33	21.07	19.75	25.69	2.92667	22.17
ENSMUSG00000032113	Chek1	checkpoint kinase 1 [Source:MGI Symbol;Acc:MGI:1202065]	3.49787	1.80648	1.7933e-26	4.7427e-25	yes	up	16.92	11.43	16.05	6.73	10.68	9.5	14.8	8.97
ENSMUSG00000032120	C2cd2l	C2 calcium-dependent domain containing 2-like [Source:MGI Symbol;Acc:MGI:1919014]	2.47678	1.30847	6.22049e-20	9.68241e-19	yes	up	16.98	15.82	16.31	8.87	11.47	10.72	16.37	10.3533
ENSMUSG00000032126	Hmbs	hydroxymethylbilane synthase [Source:MGI Symbol;Acc:MGI:96112]	3.288	1.71721	1.93281e-35	1.08055e-33	yes	up	1531.98	1564.3	1905.21	849.26	869.27	753.08	1667.16	823.87
ENSMUSG00000032131	Abcg4	ATP binding cassette subfamily G member 4 [Source:MGI Symbol;Acc:MGI:1890594]	2.48871	1.3154	7.50104e-29	2.45473e-27	yes	up	36.57	30.98	36.6	22.14	28.58	28.36	34.7167	26.36
ENSMUSG00000032174	Icam5	intercellular adhesion molecule 5, telencephalin [Source:MGI Symbol;Acc:MGI:109430]	3.31757	1.73013	3.27488e-05	0.000114289	yes	up	0.8	0.98	0.8	0.34	0.62	0.42	0.86	0.46
ENSMUSG00000032177	Pde4a	phosphodiesterase 4A, cAMP specific [Source:MGI Symbol;Acc:MGI:99558]	0.365314	-1.45279	4.11059e-11	2.84197e-10	yes	down	1.01	0.78	1.02	3.41	5.1	5.57	0.936667	4.69333
ENSMUSG00000032184	Lysmd2	LysM, putative peptidoglycan-binding, domain containing 2 [Source:MGI Symbol;Acc:MGI:1917332]	0.269409	-1.89213	8.46341e-06	3.19877e-05	yes	down	0.61	0.76	0.72	4.77	4.34	4.54	0.696667	4.55
ENSMUSG00000032186	Tmod2	tropomodulin 2 [Source:MGI Symbol;Acc:MGI:1355335]	0.194152	-2.36474	2.65787e-05	9.39782e-05	yes	down	0.04	0.06	0.01	0.24	0.4	0.39	0.0366667	0.343333
ENSMUSG00000032193	Ldlr	low density lipoprotein receptor [Source:MGI Symbol;Acc:MGI:96765]	0.252902	-1.98335	1.57511e-31	6.40419e-30	yes	down	1.65	1.8	1.8	10.78	12.05	13.47	1.75	12.1
ENSMUSG00000032194	Kank2	KN motif and ankyrin repeat domains 2 [Source:MGI Symbol;Acc:MGI:2384568]	0.415623	-1.26665	1.16495e-11	8.54436e-11	yes	down	1.67	1.92	1.57	6.6	7.04	8.51	1.72	7.38333
ENSMUSG00000032198	Dock6	dedicator of cytokinesis 6 [Source:MGI Symbol;Acc:MGI:1914789]	0.347263	-1.5259	4.89025e-10	3.02835e-09	yes	down	1.14	0.78	1.1	3.43	8.04	7.69	1.00667	6.38667
ENSMUSG00000032218	Ccnb2	cyclin B2 [Source:MGI Symbol;Acc:MGI:88311]	2.90377	1.53793	1.00169e-27	2.94737e-26	yes	up	191.9	189.11	195.29	122.36	112.48	108.66	192.1	114.5
ENSMUSG00000032220	Myo1e	myosin IE [Source:MGI Symbol;Acc:MGI:106621]	0.203271	-2.29853	8.36395e-46	1.16898e-43	yes	down	2.75	3	2.66	21.04	21.42	30.99	2.80333	24.4833
ENSMUSG00000032221	Mns1	meiosis-specific nuclear structural protein 1 [Source:MGI Symbol;Acc:MGI:107933]	3.12596	1.6443	7.86706e-25	1.83043e-23	yes	up	40.81	36.01	46.07	18.98	31.56	20.09	40.9633	23.5433
ENSMUSG00000032232	Cgnl1	cingulin-like 1 [Source:MGI Symbol;Acc:MGI:1915428]	0.457466	-1.12826	9.17024e-12	6.80532e-11	yes	down	1.65	1.27	1.3	4.77	5.77	6.02	1.40667	5.52
ENSMUSG00000032254	Kif23	kinesin family member 23 [Source:MGI Symbol;Acc:MGI:1919069]	2.96639	1.56871	2.81056e-26	7.34614e-25	yes	up	85.78	76.7	89.12	59.2	70.94	48.47	83.8667	59.5367
ENSMUSG00000032258	Lca5	Leber congenital amaurosis 5 (human) [Source:MGI Symbol;Acc:MGI:1923032]	0.312458	-1.67827	4.1774e-05	0.000144111	yes	down	0.29	0.12	0.78	1	1.92	1.47	0.396667	1.46333
ENSMUSG00000032267	Usp28	ubiquitin specific peptidase 28 [Source:MGI Symbol;Acc:MGI:2442293]	0.441674	-1.17894	2.60265e-08	1.34552e-07	yes	down	1.4	1.12	1.99	5.24	9.6	7.02	1.50333	7.28667
ENSMUSG00000032280	Tle3	transducin-like enhancer of split 3 [Source:MGI Symbol;Acc:MGI:104634]	0.443708	-1.17232	6.81767e-17	7.9682e-16	yes	down	8	7.52	7.46	24.69	26.96	33.89	7.66	28.5133
ENSMUSG00000032281	Acsbg1	acyl-CoA synthetase bubblegum family member 1 [Source:MGI Symbol;Acc:MGI:2385656]	0.186825	-2.42024	7.68847e-05	0.000254713	yes	down	0.09	0.16	0.05	0.61	1.06	3.54	0.1	1.73667
ENSMUSG00000032285	Dnaja4	DnaJ heat shock protein family (Hsp40) member A4 [Source:MGI Symbol;Acc:MGI:1927638]	3.29424	1.71994	2.20559e-33	1.06196e-31	yes	up	54.59	49.28	59.09	30.79	26.85	28.84	54.32	28.8267
ENSMUSG00000032298	Neil1	nei endonuclease VIII-like 1 (E. coli) [Source:MGI Symbol;Acc:MGI:1920024]	0.386471	-1.37157	6.76097e-07	2.94782e-06	yes	down	1.36	1.31	2.04	5.65	7.99	7.55	1.57	7.06333
ENSMUSG00000032308	Ulk3	unc-51-like kinase 3 [Source:MGI Symbol;Acc:MGI:1918992]	0.26436	-1.91942	2.93756e-14	2.74728e-13	yes	down	1.27	1.33	1.9	7.68	19.64	14.48	1.5	13.9333
ENSMUSG00000032314	Etfa	electron transferring flavoprotein, alpha polypeptide [Source:MGI Symbol;Acc:MGI:106092]	2.212	1.14535	8.20215e-18	1.06227e-16	yes	up	67.08	71.56	80.88	54.47	56.9	56.39	73.1733	55.92
ENSMUSG00000032322	Pstpip1	proline-serine-threonine phosphatase-interacting protein 1 [Source:MGI Symbol;Acc:MGI:1321396]	0.243417	-2.0385	1.06117e-26	2.87058e-25	yes	down	2.35	2.43	2.91	15.95	19.93	22.36	2.56333	19.4133
ENSMUSG00000032327	Stra6	stimulated by retinoic acid gene 6 [Source:MGI Symbol;Acc:MGI:107742]	0.211366	-2.24219	1.88626e-05	6.81192e-05	yes	down	0.1	0.11	0.27	1.24	1.22	1.49	0.16	1.31667
ENSMUSG00000032330	Cox7a2	cytochrome c oxidase subunit 7A2 [Source:MGI Symbol;Acc:MGI:1316715]	2.92292	1.54741	3.18996e-32	1.38663e-30	yes	up	219.02	189.45	217.57	121.47	132.05	124.99	208.68	126.17
ENSMUSG00000032333	Stoml1	stomatin-like 1 [Source:MGI Symbol;Acc:MGI:1916356]	0.268728	-1.89578	3.64807e-17	4.37551e-16	yes	down	2.22	2.38	2.97	11.93	22.03	23.02	2.52333	18.9933
ENSMUSG00000032344	Cgas	cyclic GMP-AMP synthase [Source:MGI Symbol;Acc:MGI:2442261]	2.97766	1.57418	5.97474e-14	5.40196e-13	yes	up	4.02	2.79	4.37	2.14	2.34	2	3.72667	2.16
ENSMUSG00000032350	Gclc	glutamate-cysteine ligase, catalytic subunit [Source:MGI Symbol;Acc:MGI:104990]	2.40244	1.2645	5.69394e-29	1.88481e-27	yes	up	75.87	72.26	76.2	51.28	57.21	55.62	74.7767	54.7033
ENSMUSG00000032359	Ctsh	cathepsin H [Source:MGI Symbol;Acc:MGI:107285]	0.333427	-1.58456	5.33432e-29	1.77452e-27	yes	down	31.9	24.54	30.91	137.56	136.99	171.7	29.1167	148.75
ENSMUSG00000032380	Dapk2	death-associated protein kinase 2 [Source:MGI Symbol;Acc:MGI:1341297]	2.35704	1.23698	2.51927e-15	2.58292e-14	yes	up	37.47	35.93	45.66	30.65	28.89	28.38	39.6867	29.3067
ENSMUSG00000032381	Ciao2a	cytosolic iron-sulfur assembly component 2A [Source:MGI Symbol;Acc:MGI:1915500]	2.29535	1.19871	1.23489e-18	1.71639e-17	yes	up	116.06	112.87	108.79	86.68	84.24	84.97	112.573	85.2967
ENSMUSG00000032392	Parp16	poly (ADP-ribose) polymerase family, member 16 [Source:MGI Symbol;Acc:MGI:2446133]	2.69877	1.4323	1.01844e-18	1.42441e-17	yes	up	10.28	10.6	10.61	6.17	7.86	6.63	10.4967	6.88667
ENSMUSG00000032397	Tipin	timeless interacting protein [Source:MGI Symbol;Acc:MGI:1921571]	2.81239	1.4918	3.27855e-23	6.65834e-22	yes	up	219.98	227.18	248.07	159.5	172.83	132.77	231.743	155.033
ENSMUSG00000032400	Zwilch	zwilch kinetochore protein [Source:MGI Symbol;Acc:MGI:1915264]	2.8057	1.48836	7.08948e-26	1.79025e-24	yes	up	28.06	26.09	31.46	16.66	22.8	19.42	28.5367	19.6267
ENSMUSG00000032402	Smad3	SMAD family member 3 [Source:MGI Symbol;Acc:MGI:1201674]	0.457936	-1.12678	4.05261e-12	3.10716e-11	yes	down	3.29	3	2.9	10.9	10.4	13.64	3.06333	11.6467
ENSMUSG00000032411	Tfdp2	transcription factor Dp 2 [Source:MGI Symbol;Acc:MGI:107167]	2.36885	1.24419	2.46751e-20	3.96022e-19	yes	up	194.98	176.88	197.21	127.03	142.07	101.79	189.69	123.63
ENSMUSG00000032413	Rasa2	RAS p21 protein activator 2 [Source:MGI Symbol;Acc:MGI:2149960]	0.472948	-1.08025	1.14376e-08	6.15488e-08	yes	down	1.45	1.35	1.5	4.1	6.93	5.39	1.43333	5.47333
ENSMUSG00000032420	Nt5e	5' nucleotidase, ecto [Source:MGI Symbol;Acc:MGI:99782]	0.397311	-1.33166	3.059e-08	1.57014e-07	yes	down	1.02	0.7	0.79	2.99	3.94	4.02	0.836667	3.65
ENSMUSG00000032425	Zfp949	zinc finger protein 949 [Source:MGI Symbol;Acc:MGI:1918890]	2.39889	1.26237	2.7674e-12	2.15294e-11	yes	up	11.93	9.9	14.01	7.35	9.72	6.09	11.9467	7.72
ENSMUSG00000032436	Cmtm7	CKLF-like MARVEL transmembrane domain containing 7 [Source:MGI Symbol;Acc:MGI:2447166]	0.458376	-1.1254	7.97635e-10	4.82658e-09	yes	down	10.21	10.28	9.13	32.8	32.06	37.49	9.87333	34.1167
ENSMUSG00000032440	Tgfbr2	transforming growth factor, beta receptor II [Source:MGI Symbol;Acc:MGI:98729]	0.440959	-1.18128	2.39147e-17	2.93839e-16	yes	down	9.78	8.53	7.96	34.18	31.27	41.4	8.75667	35.6167
ENSMUSG00000032446	Eomes	eomesodermin [Source:MGI Symbol;Acc:MGI:1201683]	0.18449	-2.43839	2.58771e-15	2.65039e-14	yes	down	0.33	0.42	0.28	2.72	3.56	3.86	0.343333	3.38
ENSMUSG00000032459	Mrps22	mitochondrial ribosomal protein S22 [Source:MGI Symbol;Acc:MGI:1928137]	2.71243	1.43958	1.76618e-15	1.83133e-14	yes	up	26.25	24.61	25.2	16.12	19.25	13.25	25.3533	16.2067
ENSMUSG00000032469	Dbr1	debranching RNA lariats 1 [Source:MGI Symbol;Acc:MGI:1931520]	2.17183	1.11891	4.40746e-12	3.36895e-11	yes	up	17.87	19.22	17.12	14.98	14.65	12.88	18.07	14.17
ENSMUSG00000032477	Cdc25a	cell division cycle 25A [Source:MGI Symbol;Acc:MGI:103198]	2.22601	1.15446	1.52466e-17	1.91305e-16	yes	up	22.24	21.69	22.61	17.74	17.3	20.72	22.18	18.5867
ENSMUSG00000032479	Map4	microtubule-associated protein 4 [Source:MGI Symbol;Acc:MGI:97178]	0.445086	-1.16784	1.71386e-16	1.927e-15	yes	down	7.24	6.4	6.86	23.38	24.11	30.92	6.83333	26.1367
ENSMUSG00000032489	Kif9	kinesin family member 9 [Source:MGI Symbol;Acc:MGI:1098237]	0.302312	-1.72589	2.86732e-05	0.000100993	yes	down	0.32	0.21	0.32	1.39	1.89	1.6	0.283333	1.62667
ENSMUSG00000032515	Csrnp1	cysteine-serine-rich nuclear protein 1 [Source:MGI Symbol;Acc:MGI:2387989]	0.244004	-2.03502	3.84262e-26	9.90224e-25	yes	down	1.61	2.08	1.76	13.1	15.62	16.84	1.81667	15.1867
ENSMUSG00000032519	Slc25a38	solute carrier family 25, member 38 [Source:MGI Symbol;Acc:MGI:2384782]	3.1362	1.64902	9.27929e-35	5.02029e-33	yes	up	233.55	222.07	227.3	133.19	128.95	119.2	227.64	127.113
ENSMUSG00000032526	Ss18l2	SS18, nBAF chromatin remodeling complex subunit like 2 [Source:MGI Symbol;Acc:MGI:1349474]	2.21478	1.14716	1.74935e-06	7.22057e-06	yes	up	19.32	18.38	30.35	13.92	16.96	12.22	22.6833	14.3667
ENSMUSG00000032528	Vipr1	vasoactive intestinal peptide receptor 1 [Source:MGI Symbol;Acc:MGI:109272]	0.224122	-2.15764	9.89155e-15	9.60334e-14	yes	down	0.33	0.5	0.32	2.52	3.13	3.7	0.383333	3.11667
ENSMUSG00000032531	Amotl2	angiomotin-like 2 [Source:MGI Symbol;Acc:MGI:1929286]	0.456081	-1.13264	2.61432e-06	1.054e-05	yes	down	2.04	1.32	2.02	4.76	5.16	9.11	1.79333	6.34333
ENSMUSG00000032537	Ephb1	Eph receptor B1 [Source:MGI Symbol;Acc:MGI:1096337]	4.46247	2.15784	8.68211e-07	3.73607e-06	yes	up	0.95	1.27	0.91	0.27	0.14	0.4	1.04333	0.27
ENSMUSG00000032540	Abhd5	abhydrolase domain containing 5 [Source:MGI Symbol;Acc:MGI:1914719]	3.50766	1.81051	1.58252e-32	7.04641e-31	yes	up	25.98	28.75	30.21	13.27	13.68	14.03	28.3133	13.66
ENSMUSG00000032549	Rab6b	RAB6B, member RAS oncogene family [Source:MGI Symbol;Acc:MGI:107283]	0.289595	-1.78789	6.98242e-12	5.24164e-11	yes	down	0.79	0.8	0.45	3.55	3.6	5.18	0.68	4.11
ENSMUSG00000032555	Topbp1	topoisomerase (DNA) II binding protein 1 [Source:MGI Symbol;Acc:MGI:1920018]	2.22944	1.15668	1.39751e-21	2.4979e-20	yes	up	54.21	47.39	53.26	39.05	49.16	38.66	51.62	42.29
ENSMUSG00000032556	Bfsp2	beaded filament structural protein 2, phakinin [Source:MGI Symbol;Acc:MGI:1333828]	0.209345	-2.25604	1.16743e-08	6.27556e-08	yes	down	1.05	0.87	0.51	6.11	7.26	6.65	0.81	6.67333
ENSMUSG00000032565	Nudt16	nudix hydrolase 16 [Source:MGI Symbol;Acc:MGI:1922936]	0.435355	-1.19973	1.14401e-06	4.83909e-06	yes	down	1.81	2.27	2.04	7.2	8.22	8.67	2.04	8.03
ENSMUSG00000032572	Col6a4	collagen, type VI, alpha 4 [Source:MGI Symbol;Acc:MGI:1915803]	0.141388	-2.82227	1.52809e-21	2.72403e-20	yes	down	0.58	0.24	0.29	2.83	4.53	5.51	0.37	4.29
ENSMUSG00000032578	Cish	cytokine inducible SH2-containing protein [Source:MGI Symbol;Acc:MGI:103159]	9.54348	3.25452	9.23486e-106	9.29304e-102	yes	up	28.21	28.47	36.48	4.49	5.72	5.86	31.0533	5.35667
ENSMUSG00000032586	Traip	TRAF-interacting protein [Source:MGI Symbol;Acc:MGI:1096377]	3.08157	1.62367	2.05999e-21	3.63998e-20	yes	up	11.85	13.84	14.14	7.08	9.58	7.89	13.2767	8.18333
ENSMUSG00000032589	Bsn	bassoon [Source:MGI Symbol;Acc:MGI:1277955]	2.43925	1.28644	1.99353e-13	1.71095e-12	yes	up	3.64	3.1	4.1	1.79	3.02	2.51	3.61333	2.44
ENSMUSG00000032590	Apeh	acylpeptide hydrolase [Source:MGI Symbol;Acc:MGI:88041]	2.25757	1.17477	1.93888e-20	3.15456e-19	yes	up	136.46	128.36	141.16	103.58	86.57	94.07	135.327	94.74
ENSMUSG00000032591	Mst1	macrophage stimulating 1 (hepatocyte growth factor-like) [Source:MGI Symbol;Acc:MGI:96080]	2.63496	1.39778	2.77041e-05	9.78025e-05	yes	up	1.81	1.55	2.01	0.73	1.38	1.88	1.79	1.33
ENSMUSG00000032611	1700102P08Rik	RIKEN cDNA 1700102P08 gene [Source:MGI Symbol;Acc:MGI:2148248]	5.45028	2.44633	1.00948e-11	7.45021e-11	yes	up	4.91	3.62	4.77	1.33	1.58	1.34	4.43333	1.41667
ENSMUSG00000032624	Eml4	echinoderm microtubule associated protein like 4 [Source:MGI Symbol;Acc:MGI:1926048]	0.316117	-1.66147	5.21837e-30	1.89918e-28	yes	down	3.22	2.74	3.38	14.19	20.69	18.17	3.11333	17.6833
ENSMUSG00000032643	Fhl3	four and a half LIM domains 3 [Source:MGI Symbol;Acc:MGI:1341092]	0.318631	-1.65004	2.55189e-06	1.02966e-05	yes	down	1.14	0.67	0.72	4.26	4.5	4.65	0.843333	4.47
ENSMUSG00000032648	Pygm	muscle glycogen phosphorylase [Source:MGI Symbol;Acc:MGI:97830]	0.420382	-1.25023	4.53753e-05	0.00015576	yes	down	0.86	0.78	0.59	2.56	4.1	4.82	0.743333	3.82667
ENSMUSG00000032656	Marchf3	membrane associated ring-CH-type finger 3 [Source:MGI Symbol;Acc:MGI:2443667]	4.43326	2.14837	6.53828e-45	8.27606e-43	yes	up	61.35	56	69.58	23.92	25.01	21.76	62.31	23.5633
ENSMUSG00000032657	Entrep3	endosomal transmembrane epsin interactor 3 [Source:MGI Symbol;Acc:MGI:1915771]	0.339206	-1.55977	4.31851e-11	2.97652e-10	yes	down	2.95	2.28	2.9	19.2	21.26	20.68	2.71	20.38
ENSMUSG00000032661	Oas3	2'-5' oligoadenylate synthetase 3 [Source:MGI Symbol;Acc:MGI:2180850]	2.27612	1.18658	7.52927e-11	5.05788e-10	yes	up	32.13	26.06	40.03	29.15	23.38	22.87	32.74	25.1333
ENSMUSG00000032679	Cd59a	CD59a antigen [Source:MGI Symbol;Acc:MGI:109177]	3.63393	1.86153	7.51584e-29	2.45558e-27	yes	up	27.76	27.02	22.95	12.25	15.22	10.1	25.91	12.5233
ENSMUSG00000032688	Malt1	MALT1 paracaspase [Source:MGI Symbol;Acc:MGI:2445027]	0.373972	-1.419	9.96474e-21	1.66432e-19	yes	down	6.5	4.55	5.65	21.44	31.87	33.07	5.56667	28.7933
ENSMUSG00000032691	Nlrp3	NLR family, pyrin domain containing 3 [Source:MGI Symbol;Acc:MGI:2653833]	0.139636	-2.84026	2.70695e-22	5.09635e-21	yes	down	0.33	0.21	0.43	3.18	4.34	4.34	0.323333	3.95333
ENSMUSG00000032698	Lmo2	LIM domain only 2 [Source:MGI Symbol;Acc:MGI:102811]	2.46667	1.30257	3.53405e-29	1.20758e-27	yes	up	295.99	269.06	307.98	193.28	220.65	199.92	291.01	204.617
ENSMUSG00000032714	Syde1	synapse defective 1, Rho GTPase, homolog 1 (C. elegans) [Source:MGI Symbol;Acc:MGI:1918959]	0.38327	-1.38357	1.29953e-07	6.17141e-07	yes	down	0.76	0.78	0.89	2.71	4.03	4.46	0.81	3.73333
ENSMUSG00000032715	Trib3	tribbles pseudokinase 3 [Source:MGI Symbol;Acc:MGI:1345675]	259.342	8.01871	5.41593e-55	1.4156e-52	yes	up	63.35	64.53	153.36	0.74	0.51	0.57	93.7467	0.606667
ENSMUSG00000032724	Abtb2	ankyrin repeat and BTB (POZ) domain containing 2 [Source:MGI Symbol;Acc:MGI:2139365]	0.387645	-1.36719	1.57771e-06	6.54973e-06	yes	down	0.56	0.52	0.46	2.31	2.17	2.98	0.513333	2.48667
ENSMUSG00000032727	Mier3	MIER family member 3 [Source:MGI Symbol;Acc:MGI:2442317]	3.08096	1.62338	4.97794e-37	3.19064e-35	yes	up	35.03	29.86	37.88	18.24	22.94	18.13	34.2567	19.77
ENSMUSG00000032733	Snx33	sorting nexin 33 [Source:MGI Symbol;Acc:MGI:2443239]	0.383378	-1.38316	2.24602e-09	1.30457e-08	yes	down	0.99	0.98	1.29	4.07	4.2	6.62	1.08667	4.96333
ENSMUSG00000032739	Pram1	PML-RAR alpha-regulated adaptor molecule 1 [Source:MGI Symbol;Acc:MGI:3576625]	0.392576	-1.34896	4.13586e-06	1.62511e-05	yes	down	1.31	0.7	1	3.47	5.08	5.03	1.00333	4.52667
ENSMUSG00000032741	Tpcn1	two pore channel 1 [Source:MGI Symbol;Acc:MGI:2182472]	2.1987	1.13665	1.74234e-17	2.17533e-16	yes	up	42.97	39.64	40.53	33.28	31.05	33.41	41.0467	32.58
ENSMUSG00000032744	Heyl	hairy/enhancer-of-split related with YRPW motif-like [Source:MGI Symbol;Acc:MGI:1860511]	0.259107	-1.94838	3.0644e-09	1.7546e-08	yes	down	0.28	0.21	0.28	1.49	1.72	1.97	0.256667	1.72667
ENSMUSG00000032745	Gpbp1	GC-rich promoter binding protein 1 [Source:MGI Symbol;Acc:MGI:1920524]	3.22667	1.69005	1.70863e-18	2.3425e-17	yes	up	81.7	60.58	89.69	36.63	59.3	28.82	77.3233	41.5833
ENSMUSG00000032754	Slc8b1	solute carrier family 8 (sodium/lithium/calcium exchanger), member B1 [Source:MGI Symbol;Acc:MGI:2180781]	0.431681	-1.21196	4.41568e-13	3.68909e-12	yes	down	4.74	4.07	3.66	13.99	20.19	19.18	4.15667	17.7867
ENSMUSG00000032776	Mctp2	multiple C2 domains, transmembrane 2 [Source:MGI Symbol;Acc:MGI:2685335]	0.237403	-2.07459	2.21203e-17	2.72289e-16	yes	down	0.36	0.44	0.37	2.45	2.98	3.29	0.39	2.90667
ENSMUSG00000032802	Srxn1	sulfiredoxin 1 homolog (S. cerevisiae) [Source:MGI Symbol;Acc:MGI:104971]	2.54637	1.34844	6.62318e-17	7.74538e-16	yes	up	10.69	9.94	11.74	8.39	6.88	7.68	10.79	7.65
ENSMUSG00000032803	Cdv3	carnitine deficiency-associated gene expressed in ventricle 3 [Source:MGI Symbol;Acc:MGI:2448759]	2.04112	1.02936	8.943e-19	1.26041e-17	yes	up	75.61	62.67	73.86	55.13	65.96	58.28	70.7133	59.79
ENSMUSG00000032812	Arap1	ArfGAP with RhoGAP domain, ankyrin repeat and PH domain 1 [Source:MGI Symbol;Acc:MGI:1916960]	0.370369	-1.43296	4.14998e-22	7.72641e-21	yes	down	14.81	16.02	11.19	45.77	52.85	66.77	14.0067	55.13
ENSMUSG00000032826	Ank2	ankyrin 2, brain [Source:MGI Symbol;Acc:MGI:88025]	0.46662	-1.09968	0.000202438	0.000627874	yes	down	0.55	0.52	0.47	1.48	2.15	2.34	0.513333	1.99
ENSMUSG00000032840	Spring1	SREBF pathway regulator in golgi 1 [Source:MGI Symbol;Acc:MGI:1924042]	0.469552	-1.09064	7.94709e-06	3.01438e-05	yes	down	0.57	0.57	0.61	2.08	2	2.4	0.583333	2.16
ENSMUSG00000032841	Prr5l	proline rich 5 like [Source:MGI Symbol;Acc:MGI:1919696]	0.202686	-2.30268	1.02235e-12	8.26341e-12	yes	down	0.51	0.71	0.23	3.04	3.43	5.02	0.483333	3.83
ENSMUSG00000032842	Abcc10	ATP-binding cassette, sub-family C (CFTR/MRP), member 10 [Source:MGI Symbol;Acc:MGI:2386976]	0.334649	-1.57928	7.9344e-06	3.01071e-05	yes	down	0.34	0.38	0.29	1.07	1.83	1.73	0.336667	1.54333
ENSMUSG00000032846	Zswim6	zinc finger SWIM-type containing 6 [Source:MGI Symbol;Acc:MGI:1914513]	0.387362	-1.36825	2.20528e-13	1.88305e-12	yes	down	1.27	1.28	1.74	4.8	6.62	7.07	1.43	6.16333
ENSMUSG00000032854	Ugt8a	UDP galactosyltransferase 8A [Source:MGI Symbol;Acc:MGI:109522]	5.20003	2.37852	8.20006e-13	6.6924e-12	yes	up	2.33	1.68	1.19	0.65	0.57	0.51	1.73333	0.576667
ENSMUSG00000032869	Psmf1	proteasome (prosome, macropain) inhibitor subunit 1 [Source:MGI Symbol;Acc:MGI:1346072]	2.45526	1.29588	4.85802e-19	7.01884e-18	yes	up	71.73	67.71	69.41	47.18	43.02	52.56	69.6167	47.5867
ENSMUSG00000032875	Arhgef17	Rho guanine nucleotide exchange factor (GEF) 17 [Source:MGI Symbol;Acc:MGI:2673002]	0.30844	-1.69694	8.23515e-17	9.55829e-16	yes	down	0.77	0.69	1.13	2.86	3.78	5.02	0.863333	3.88667
ENSMUSG00000032902	Slc16a1	solute carrier family 16 (monocarboxylic acid transporters), member 1 [Source:MGI Symbol;Acc:MGI:106013]	2.26392	1.17882	9.22133e-19	1.29511e-17	yes	up	120.52	105.7	109.61	88.66	88.42	79.55	111.943	85.5433
ENSMUSG00000032946	Rasgrp2	RAS, guanyl releasing protein 2 [Source:MGI Symbol;Acc:MGI:1333849]	0.219602	-2.18704	2.79287e-31	1.11086e-29	yes	down	19.3	23.18	18.6	90.18	134.96	126.82	20.36	117.32
ENSMUSG00000033016	Nfatc1	nuclear factor of activated T cells, cytoplasmic, calcineurin dependent 1 [Source:MGI Symbol;Acc:MGI:102469]	0.234329	-2.09339	9.07281e-39	7.02305e-37	yes	down	4.47	4.33	4.27	25.17	27.98	39.23	4.35667	30.7933
[truncated: 2,140 more rows]
