# Supplementary material for: Immunosuppression of spleen in mice treated with erythropoietin: transcriptomic and immunological analysis
Source: Front Immunol. 2025 Mar 21;16:1560589. doi: 10.3389/fimmu.2025.1560589 (PMC11968373; doi:10.3389/fimmu.2025.1560589)
Supplement: Supplementary Table 2 — GO enrichment analysis of up-regulated DEGs in EPO vs Veh. [file Table2.xlsx]

## Sheet: GO富集分析统计表-UP
Number	GO ID	Term type	Description	Ratio_in_study	Ratio_in_pop	Rich factor	Pvalue	Padjust	Gene_ids	Gene_names
1109	GO:0043227	CC	membrane-bounded organelle	1109/ 2033	13122/ 43839	0.0845146	8.73549e-124	1.63092e-120	ENSMUSG00000000028;ENSMUSG00000000056;ENSMUSG00000000326;ENSMUSG00000000420;ENSMUSG00000000563;ENSMUSG00000000708;ENSMUSG00000000751;ENSMUSG00000000804;ENSMUSG00000001134;ENSMUSG00000001158;ENSMUSG00000001228;ENSMUSG00000001380;ENSMUSG00000001403;ENSMUSG00000001497;ENSMUSG00000001517;ENSMUSG00000001525;ENSMUSG00000001707;ENSMUSG00000001767;ENSMUSG00000001786;ENSMUSG00000001827;ENSMUSG00000001865;…	Cdc45;Narf;Comt;Galnt1;Atp5pb;Kat2b;Rpa1;Usp32;Uxt;Snrnp27;Uhrf1;Hars1;Ube2c;Pax9;Foxm1;Tubb5;Eef1e1;Crnkl1;Fbxo7;Folr1;Cpa3;Spa17;Ccne1;Bbc3;Psmc3;Clgn;Paxip1;Dbf4;Snrpd1;Med6;Baz1b;Epdr1;Chaf1a;Mcm2;Ap2a2;Hmgn2;Stk11;Ranbp2;Timm50;Bicd1;Ier3;Sec14l2;Kif20a;Rad23a;Syce2;Ssbp2;Fancl;Map3k20;Clcn3;Hif3a;Col26a1;Ctse;Pkn2;Slbp;Mtfp1;Lbr;Hnrnpa2b1;4930550C14Rik;Klf5;Prdx2;Spc25;Ufd1;Mcm5;Ddx39a;Dnaj…
1084	GO:0043231	CC	intracellular membrane-bounded organelle	1084/ 2033	12730/ 43839	0.0851532	9.44813e-122	8.81983e-119	ENSMUSG00000000028;ENSMUSG00000000056;ENSMUSG00000000326;ENSMUSG00000000420;ENSMUSG00000000563;ENSMUSG00000000708;ENSMUSG00000000751;ENSMUSG00000000804;ENSMUSG00000001134;ENSMUSG00000001158;ENSMUSG00000001228;ENSMUSG00000001380;ENSMUSG00000001403;ENSMUSG00000001497;ENSMUSG00000001517;ENSMUSG00000001525;ENSMUSG00000001707;ENSMUSG00000001767;ENSMUSG00000001786;ENSMUSG00000001827;ENSMUSG00000001865;…	Cdc45;Narf;Comt;Galnt1;Atp5pb;Kat2b;Rpa1;Usp32;Uxt;Snrnp27;Uhrf1;Hars1;Ube2c;Pax9;Foxm1;Tubb5;Eef1e1;Crnkl1;Fbxo7;Folr1;Cpa3;Ccne1;Bbc3;Psmc3;Clgn;Paxip1;Dbf4;Snrpd1;Med6;Baz1b;Epdr1;Chaf1a;Mcm2;Ap2a2;Hmgn2;Stk11;Ranbp2;Timm50;Bicd1;Ier3;Sec14l2;Kif20a;Rad23a;Syce2;Ssbp2;Fancl;Map3k20;Clcn3;Hif3a;Col26a1;Ctse;Pkn2;Slbp;Mtfp1;Lbr;Hnrnpa2b1;4930550C14Rik;Klf5;Prdx2;Spc25;Ufd1;Mcm5;Ddx39a;Dnajb1;Pcy…
253	GO:0022402	BP	cell cycle process	253/ 2033	990/ 43839	0.255556	1.58059e-115	2.23685e-111	ENSMUSG00000000028;ENSMUSG00000001134;ENSMUSG00000001403;ENSMUSG00000001440;ENSMUSG00000001517;ENSMUSG00000001525;ENSMUSG00000002055;ENSMUSG00000002068;ENSMUSG00000002870;ENSMUSG00000003779;ENSMUSG00000003824;ENSMUSG00000004085;ENSMUSG00000004642;ENSMUSG00000005233;ENSMUSG00000005410;ENSMUSG00000005699;ENSMUSG00000005732;ENSMUSG00000006398;ENSMUSG00000006585;ENSMUSG00000006678;ENSMUSG00000006715;…	Cdc45;Uxt;Ube2c;Kpnb1;Foxm1;Tubb5;Spag5;Ccne1;Mcm2;Kif20a;Syce2;Map3k20;Slbp;Spc25;Mcm5;Pard6a;Ranbp1;Cdc20;Cdt1;Pola1;Gmnn;Rad51c;Ncaph2;Spire2;Kif11;E2f4;Ncapg;Brca1;Cdc6;Atad5;Crlf3;Birc5;Mybl2;Septin8;Psmc3ip;Ubb;Fbxo5;Zwint;Cdk1;Usp44;E2f7;Fzr1;Ccng1;Ube2b;Ska2;Ppm1d;Klf11;Cdc27;Pafah1b1;Aurkb;Myh10;Top2a;Cetn3;Trip13;Kif2a;Ska3;Rgcc;Esco2;Nipbl;Rad21;Rida;Dscc1;Mcm4;Nde1;Naa50;Donson;Racgap…
724	GO:0005634	CC	nucleus	724/ 2033	7809/ 43839	0.0927135	8.89725e-86	5.53705e-83	ENSMUSG00000000028;ENSMUSG00000000056;ENSMUSG00000000708;ENSMUSG00000000751;ENSMUSG00000001134;ENSMUSG00000001158;ENSMUSG00000001228;ENSMUSG00000001403;ENSMUSG00000001497;ENSMUSG00000001517;ENSMUSG00000001525;ENSMUSG00000001707;ENSMUSG00000001767;ENSMUSG00000001786;ENSMUSG00000001827;ENSMUSG00000002068;ENSMUSG00000002102;ENSMUSG00000002221;ENSMUSG00000002297;ENSMUSG00000002477;ENSMUSG00000002679;…	Cdc45;Narf;Kat2b;Rpa1;Uxt;Snrnp27;Uhrf1;Ube2c;Pax9;Foxm1;Tubb5;Eef1e1;Crnkl1;Fbxo7;Folr1;Ccne1;Psmc3;Paxip1;Dbf4;Snrpd1;Med6;Baz1b;Chaf1a;Mcm2;Hmgn2;Stk11;Ranbp2;Ier3;Sec14l2;Kif20a;Rad23a;Syce2;Ssbp2;Map3k20;Hif3a;Pkn2;Slbp;Lbr;Hnrnpa2b1;Klf5;Spc25;Ufd1;Mcm5;Ddx39a;Dnajb1;Bcas2;Pard6a;Ranbp1;Psmb4;Mob1b;Cdc20;Cdt1;Pola1;Gmnn;Rad51c;Mid1ip1;Ncaph2;Dynll1;Cbx5;Slc3a2;Faf1;Pabpc4;Kif11;Ttll5;Rnf168…
1247	GO:0043226	CC	organelle	1247/ 2033	17758/ 43839	0.0702219	1.51977e-83	7.09351e-81	ENSMUSG00000000028;ENSMUSG00000000056;ENSMUSG00000000326;ENSMUSG00000000420;ENSMUSG00000000563;ENSMUSG00000000708;ENSMUSG00000000751;ENSMUSG00000000804;ENSMUSG00000000838;ENSMUSG00000001134;ENSMUSG00000001158;ENSMUSG00000001228;ENSMUSG00000001380;ENSMUSG00000001403;ENSMUSG00000001440;ENSMUSG00000001497;ENSMUSG00000001517;ENSMUSG00000001525;ENSMUSG00000001707;ENSMUSG00000001767;ENSMUSG00000001786;…	Cdc45;Narf;Comt;Galnt1;Atp5pb;Kat2b;Rpa1;Usp32;Fmr1;Uxt;Snrnp27;Uhrf1;Hars1;Ube2c;Kpnb1;Pax9;Foxm1;Tubb5;Eef1e1;Crnkl1;Fbxo7;Folr1;Cpa3;Spa17;Spag5;Ccne1;Bbc3;Psmc3;Clgn;Paxip1;Dbf4;Snrpd1;Med6;Baz1b;Epdr1;Chaf1a;Mcm2;Ap2a2;Hmgn2;Stk11;Ranbp2;Timm50;Bicd1;Ier3;Sec14l2;Kif20a;Rad23a;Syce2;Ssbp2;Fancl;Map3k20;Trmt10a;Clcn3;Hif3a;Col26a1;Ctse;Pkn2;Slbp;Mtfp1;Lbr;Hnrnpa2b1;4930550C14Rik;Klf5;Prdx2;Sp…
1222	GO:0043229	CC	intracellular organelle	1222/ 2033	17364/ 43839	0.0703755	3.78572e-81	1.41359e-78	ENSMUSG00000000028;ENSMUSG00000000056;ENSMUSG00000000326;ENSMUSG00000000420;ENSMUSG00000000563;ENSMUSG00000000708;ENSMUSG00000000751;ENSMUSG00000000804;ENSMUSG00000000838;ENSMUSG00000001134;ENSMUSG00000001158;ENSMUSG00000001228;ENSMUSG00000001380;ENSMUSG00000001403;ENSMUSG00000001440;ENSMUSG00000001497;ENSMUSG00000001517;ENSMUSG00000001525;ENSMUSG00000001707;ENSMUSG00000001767;ENSMUSG00000001786;…	Cdc45;Narf;Comt;Galnt1;Atp5pb;Kat2b;Rpa1;Usp32;Fmr1;Uxt;Snrnp27;Uhrf1;Hars1;Ube2c;Kpnb1;Pax9;Foxm1;Tubb5;Eef1e1;Crnkl1;Fbxo7;Folr1;Cpa3;Spag5;Ccne1;Bbc3;Psmc3;Clgn;Paxip1;Dbf4;Snrpd1;Med6;Baz1b;Epdr1;Chaf1a;Mcm2;Ap2a2;Hmgn2;Stk11;Ranbp2;Timm50;Bicd1;Ier3;Sec14l2;Kif20a;Rad23a;Syce2;Ssbp2;Fancl;Map3k20;Trmt10a;Clcn3;Hif3a;Col26a1;Ctse;Pkn2;Slbp;Mtfp1;Lbr;Hnrnpa2b1;4930550C14Rik;Klf5;Prdx2;Spc25;Uf…
163	GO:1903047	BP	mitotic cell cycle process	163/ 2033	590/ 43839	0.276271	2.10017e-79	1.48608e-75	ENSMUSG00000000028;ENSMUSG00000001403;ENSMUSG00000001440;ENSMUSG00000001517;ENSMUSG00000002055;ENSMUSG00000002068;ENSMUSG00000002870;ENSMUSG00000003779;ENSMUSG00000004085;ENSMUSG00000005233;ENSMUSG00000006398;ENSMUSG00000006585;ENSMUSG00000006678;ENSMUSG00000008690;ENSMUSG00000012443;ENSMUSG00000014859;ENSMUSG00000015880;ENSMUSG00000017499;ENSMUSG00000017561;ENSMUSG00000017716;ENSMUSG00000017861;…	Cdc45;Ube2c;Kpnb1;Foxm1;Spag5;Ccne1;Mcm2;Kif20a;Map3k20;Spc25;Cdc20;Cdt1;Pola1;Ncaph2;Kif11;E2f4;Ncapg;Cdc6;Crlf3;Birc5;Mybl2;Zwint;Cdk1;E2f7;Fzr1;Ccng1;Ppm1d;Klf11;Cdc27;Pafah1b1;Aurkb;Myh10;Top2a;Trip13;Kif2a;Rgcc;Nipbl;Mcm4;Nde1;Naa50;Donson;Racgap1;Cdkn1a;Poc1a;Ndc80;Wac;Rock1;Kifc5b;Incenp;Cdca5;Terf1;Mcm6;Nek2;Nuf2;Mastl;Sapcd2;Kif18a;Nusap1;Rad51;Cdc25b;Knstrn;Pcna;Bub1;Gins1;Tpx2;E2f1;Aur…
212	GO:0051726	BP	regulation of cell cycle	212/ 2033	1128/ 43839	0.187943	4.72394e-70	2.22844e-66	ENSMUSG00000000028;ENSMUSG00000000708;ENSMUSG00000001403;ENSMUSG00000001517;ENSMUSG00000001774;ENSMUSG00000001786;ENSMUSG00000002055;ENSMUSG00000002068;ENSMUSG00000002221;ENSMUSG00000002297;ENSMUSG00000003068;ENSMUSG00000003779;ENSMUSG00000003813;ENSMUSG00000004085;ENSMUSG00000004591;ENSMUSG00000005732;ENSMUSG00000006398;ENSMUSG00000006585;ENSMUSG00000006715;ENSMUSG00000007646;ENSMUSG00000012443;…	Cdc45;Kat2b;Ube2c;Foxm1;Chordc1;Fbxo7;Spag5;Ccne1;Paxip1;Dbf4;Stk11;Kif20a;Rad23a;Map3k20;Pkn2;Ranbp1;Cdc20;Cdt1;Gmnn;Rad51c;Kif11;Rpa3;E2f4;Dyrk3;Etaa1;Cdc6;Atad5;Crlf3;Birc5;Cenpv;Trim37;E2f2;Fbxo5;Zwint;Cdk1;Usp44;E2f7;Fzr1;Xpo1;Ccng1;Ube2b;Pnpt1;Prr11;Tom1l1;Stxbp4;Smc6;Cdc27;Pafah1b1;Aurkb;Top2a;Gadd45g;Trip13;Cast;Slf1;Rnaseh2b;Rgcc;Bora;Rb1;Nipbl;Rad21;Mtbp;Btg3;Donson;Racgap1;Cdkn1a;Poc1a…
804	GO:0005515	MF	protein binding	804/ 2033	10059/ 43839	0.0799284	4.85063e-66	2.2017e-62	ENSMUSG00000000056;ENSMUSG00000000706;ENSMUSG00000000708;ENSMUSG00000000838;ENSMUSG00000001014;ENSMUSG00000001134;ENSMUSG00000001228;ENSMUSG00000001380;ENSMUSG00000001403;ENSMUSG00000001440;ENSMUSG00000001517;ENSMUSG00000001525;ENSMUSG00000001763;ENSMUSG00000001774;ENSMUSG00000001786;ENSMUSG00000001948;ENSMUSG00000002055;ENSMUSG00000002068;ENSMUSG00000002083;ENSMUSG00000002102;ENSMUSG00000002190;…	Narf;Btn1a1;Kat2b;Fmr1;Icam4;Uxt;Uhrf1;Hars1;Ube2c;Kpnb1;Foxm1;Tubb5;Tspan33;Chordc1;Fbxo7;Spa17;Spag5;Ccne1;Bbc3;Psmc3;Clgn;Metrn;Bmp8b;Med6;Baz1b;Chaf1a;Mcm2;Ap2a2;Prkar2b;Stk11;Ranbp2;Timm50;Bicd1;Phyhip;Kif20a;Rad23a;Nqo1;Efnb3;Fancl;Gstm5;Clcn3;Hif3a;Tax1bp1;Ctse;Pkn2;Slbp;Aqp1;Lbr;Hdgf;Hnrnpa2b1;4930550C14Rik;Klf5;Ufd1;Asf1b;Ddx39a;Dnajb1;Pcyt1a;Pard6a;Ranbp1;Epor;Mob1b;Cdc20;Adamts4;Actn3;…
156	GO:0010564	BP	regulation of cell cycle process	156/ 2033	750/ 43839	0.208	1.49542e-57	5.2908e-54	ENSMUSG00000000028;ENSMUSG00000000708;ENSMUSG00000001403;ENSMUSG00000001774;ENSMUSG00000001786;ENSMUSG00000002055;ENSMUSG00000002068;ENSMUSG00000002221;ENSMUSG00000002297;ENSMUSG00000003779;ENSMUSG00000004085;ENSMUSG00000004591;ENSMUSG00000005732;ENSMUSG00000006398;ENSMUSG00000006585;ENSMUSG00000007646;ENSMUSG00000012443;ENSMUSG00000016526;ENSMUSG00000016984;ENSMUSG00000017499;ENSMUSG00000017550;…	Cdc45;Kat2b;Ube2c;Chordc1;Fbxo7;Spag5;Ccne1;Paxip1;Dbf4;Kif20a;Map3k20;Pkn2;Ranbp1;Cdc20;Cdt1;Rad51c;Kif11;Dyrk3;Etaa1;Cdc6;Atad5;Birc5;Cenpv;Trim37;Fbxo5;Zwint;Cdk1;Usp44;E2f7;Fzr1;Xpo1;Ccng1;Ube2b;Tom1l1;Stxbp4;Smc6;Cdc27;Aurkb;Top2a;Trip13;Slf1;Rnaseh2b;Rgcc;Bora;Nipbl;Rad21;Mtbp;Donson;Racgap1;Cdkn1a;Poc1a;Ndc80;Wac;Lmnb1;Incenp;Fen1;Ppp2r5b;Cdca5;Kif20b;Smc5;Smc3;Plk4;Stag2;Terf1;Sgo2a;Atp2b…
617	GO:0005737	CC	cytoplasm	617/ 2033	7284/ 43839	0.0847062	1.0433e-55	3.24641e-53	ENSMUSG00000001014;ENSMUSG00000001134;ENSMUSG00000001380;ENSMUSG00000001440;ENSMUSG00000001525;ENSMUSG00000001707;ENSMUSG00000001786;ENSMUSG00000001948;ENSMUSG00000002055;ENSMUSG00000002068;ENSMUSG00000002102;ENSMUSG00000002477;ENSMUSG00000002870;ENSMUSG00000002997;ENSMUSG00000003038;ENSMUSG00000003068;ENSMUSG00000003226;ENSMUSG00000003469;ENSMUSG00000003813;ENSMUSG00000003849;ENSMUSG00000003992;…	Icam4;Uxt;Hars1;Kpnb1;Tubb5;Eef1e1;Fbxo7;Spa17;Spag5;Ccne1;Psmc3;Snrpd1;Mcm2;Prkar2b;Hmgn2;Stk11;Ranbp2;Phyhip;Rad23a;Nqo1;Ssbp2;Fancl;Gstm5;Map3k20;Hif3a;Tbccd1;Arhgef40;Pkn2;Slbp;Lbr;Hnrnpa2b1;4930550C14Rik;Ufd1;Ddx39a;Dnajb1;Pcyt1a;Pard6a;Ranbp1;Psmb4;Epor;Mob1b;Gmnn;Hspa1l;Homer1;Rad51c;Bcl2l1;Trappc2b;Mid1ip1;Carhsp1;Dynll1;Spire2;Faf1;Cars;Apip;Odc1;Pabpc4;Sh3bp5l;Cacybp;E2f4;Ppp1cb;Ddx19a;…
130	GO:0051301	BP	cell division	130/ 2033	541/ 43839	0.240296	1.29904e-55	3.67681e-52	ENSMUSG00000001403;ENSMUSG00000002055;ENSMUSG00000002068;ENSMUSG00000003824;ENSMUSG00000004591;ENSMUSG00000005233;ENSMUSG00000005699;ENSMUSG00000006398;ENSMUSG00000006585;ENSMUSG00000012443;ENSMUSG00000014956;ENSMUSG00000016526;ENSMUSG00000017499;ENSMUSG00000017716;ENSMUSG00000018509;ENSMUSG00000019773;ENSMUSG00000019923;ENSMUSG00000019942;ENSMUSG00000019988;ENSMUSG00000020020;ENSMUSG00000020235;…	Ube2c;Spag5;Ccne1;Syce2;Pkn2;Spc25;Pard6a;Cdc20;Cdt1;Kif11;Ppp1cb;Dyrk3;Cdc6;Birc5;Cenpv;Fbxo5;Zwint;Cdk1;Nedd1;Usp44;Fzr1;Ccng1;Ska2;Pafah1b1;Top2a;Cinp;Cetn3;Kif2a;Ska3;Bora;Rb1;Rad21;Nde1;Cdca3;Sgo1;Ndc80;Csnk1a1;Sac3d1;Cdca5;Kif20b;Smc5;Smc3;Hells;Stag2;Terf1;Sgo2a;Ahctf1;Nek2;Nuf2;Mastl;Sapcd2;Haus2;Knl1;Cdc25b;Knstrn;Tpx2;Aurka;Dsn1;Fam83d;Ccna2;Gpsm2;Cks1b;Pmf1;Ccne2;Smc2;Itgb3bp;Kif2c;Cdc…
1762	GO:0110165	CC	cellular anatomical entity	1762/ 2033	31904/ 43839	0.0552282	1.62856e-53	4.3436e-51	ENSMUSG00000000028;ENSMUSG00000000056;ENSMUSG00000000326;ENSMUSG00000000420;ENSMUSG00000000563;ENSMUSG00000000706;ENSMUSG00000000708;ENSMUSG00000000751;ENSMUSG00000000804;ENSMUSG00000000838;ENSMUSG00000001014;ENSMUSG00000001134;ENSMUSG00000001158;ENSMUSG00000001228;ENSMUSG00000001380;ENSMUSG00000001403;ENSMUSG00000001440;ENSMUSG00000001497;ENSMUSG00000001517;ENSMUSG00000001525;ENSMUSG00000001542;…
USG00000114797;ENSMUSG00000115207;ENSMUSG00000115624;ENSMUSG00000115775;ENSMUSG00000115979;ENSMUSG00000116383;ENSMUSG00000116780;ENSMUSG00000117350;ENSMUSG00000117722;ENSMUSG00000118106;ENSMUSG00000118138;ENSMUSG00000118537;ENSMUSG00000118586;ENSMUSG00000118653;ENSMUSG00000118664;ENSMUSG00000118665;ENSMUSG00000120012;ENSMUSG00000120078;ENSMUSG00000120276;ENSMUSG00000120850;ENSMUSG00000120943;ENSM…	Cdc45;Narf;Comt;Galnt1;Atp5pb;Btn1a1;Kat2b;Rpa1;Usp32;Fmr1;Icam4;Uxt;Snrnp27;Uhrf1;Hars1;Ube2c;Kpnb1;Pax9;Foxm1;Tubb5;Ell2;Eef1e1;Tspan33;Crnkl1;Fbxo7;Folr1;Cpa3;Spa17;Spag5;Ccne1;Bbc3;Psmc3;Clgn;Paxip1;Metrn;Dbf4;Bmp8b;Snrpd1;Med6;Baz1b;Epdr1;Atg4d;Chaf1a;Mcm2;Ap2a2;Prkar2b;Hmgn2;Stk11;Ranbp2;Timm50;Bicd1;Phyhip;Ier3;Sec14l2;Kif20a;Rad23a;Syce2;Nqo1;Efnb3;Ssbp2;Fancl;Gstm5;Map3k20;Trmt10a;Clcn3;…
1391	GO:0005488	MF	binding	1391/ 2033	22850/ 43839	0.0608753	1.64797e-52	3.74007e-49	ENSMUSG00000000028;ENSMUSG00000000056;ENSMUSG00000000253;ENSMUSG00000000326;ENSMUSG00000000420;ENSMUSG00000000563;ENSMUSG00000000706;ENSMUSG00000000708;ENSMUSG00000000751;ENSMUSG00000000804;ENSMUSG00000000838;ENSMUSG00000001014;ENSMUSG00000001134;ENSMUSG00000001228;ENSMUSG00000001380;ENSMUSG00000001403;ENSMUSG00000001440;ENSMUSG00000001497;ENSMUSG00000001517;ENSMUSG00000001525;ENSMUSG00000001763;…	Cdc45;Narf;Gmpr;Comt;Galnt1;Atp5pb;Btn1a1;Kat2b;Rpa1;Usp32;Fmr1;Icam4;Uxt;Uhrf1;Hars1;Ube2c;Kpnb1;Pax9;Foxm1;Tubb5;Tspan33;Crnkl1;Chordc1;Fbxo7;Folr1;Cpa3;Spa17;Spag5;Ccne1;Bbc3;Psmc3;Clgn;Metrn;Dbf4;Bmp8b;Snrpd1;Med6;Baz1b;Epdr1;Chaf1a;Mcm2;Ap2a2;Prkar2b;Hmgn2;Stk11;Ranbp2;Timm50;Bicd1;Phyhip;Sec14l2;Kif20a;Rad23a;Nqo1;Efnb3;Ssbp2;Fancl;Gstm5;Map3k20;Trmt10a;Clcn3;Hif3a;Tax1bp1;Ctse;Pkn2;Slbp;Aq…
319	GO:0006996	BP	organelle organization	319/ 2033	2791/ 43839	0.114296	3.76033e-52	8.86937e-49	ENSMUSG00000000751;ENSMUSG00000001134;ENSMUSG00000001440;ENSMUSG00000001525;ENSMUSG00000001786;ENSMUSG00000002055;ENSMUSG00000002068;ENSMUSG00000002083;ENSMUSG00000002870;ENSMUSG00000003438;ENSMUSG00000003452;ENSMUSG00000003779;ENSMUSG00000003824;ENSMUSG00000004085;ENSMUSG00000004748;ENSMUSG00000004980;ENSMUSG00000005233;ENSMUSG00000005410;ENSMUSG00000005732;ENSMUSG00000006398;ENSMUSG00000006464;…	Rpa1;Uxt;Kpnb1;Tubb5;Fbxo7;Spag5;Ccne1;Bbc3;Mcm2;Timm50;Bicd1;Kif20a;Syce2;Map3k20;Mtfp1;Hnrnpa2b1;Spc25;Mcm5;Ranbp1;Cdc20;Bbs1;Cdt1;Rad51c;Ncaph2;Dynll1;Lnpk;Spire2;Kif11;Ttll5;E2f4;Hmgb3;Ncapg;Dyrk3;Pacsin2;Birc5;Rab5a;Mybl2;Vmp1;Cenpv;Ubb;Fbxo5;Zwint;Cdk1;Cep290;Nedd1;Mtfr2;Cep83;Ube2b;Nefh;Pnpt1;Smc6;Ubxn2a;Rab10;Pafah1b1;Tmem107;Aurkb;Myh10;Top2a;Gfap;Slirp;Eif2s1;Plek2;Hsp90aa1;Trip13;Ndufs…
109	GO:0051276	BP	chromosome organization	109/ 2033	412/ 43839	0.264563	3.54066e-51	7.15821e-48	ENSMUSG00000000751;ENSMUSG00000002055;ENSMUSG00000002068;ENSMUSG00000002870;ENSMUSG00000003824;ENSMUSG00000004980;ENSMUSG00000005410;ENSMUSG00000006398;ENSMUSG00000006585;ENSMUSG00000007646;ENSMUSG00000008690;ENSMUSG00000015217;ENSMUSG00000015880;ENSMUSG00000018509;ENSMUSG00000019923;ENSMUSG00000019942;ENSMUSG00000020390;ENSMUSG00000020608;ENSMUSG00000020914;ENSMUSG00000021270;ENSMUSG00000021569;…	Rpa1;Spag5;Ccne1;Mcm2;Syce2;Hnrnpa2b1;Mcm5;Cdc20;Cdt1;Rad51c;Ncaph2;Hmgb3;Ncapg;Cenpv;Zwint;Cdk1;Ube2b;Smc6;Top2a;Hsp90aa1;Trip13;Cenpk;Esco2;Nipbl;Rad21;Xrcc6;Mcm4;Naa50;Sgo1;Ndc80;Incenp;Cdca5;Smc5;Smc3;Stag2;Terf1;Sgo2a;Mcm6;Nek2;Nuf2;Kif18a;Nusap1;Rad51;Knstrn;Pcna;Dsn1;Dclre1b;Ccne2;Nbn;Smc2;Ndc1;Rad54l;Cdca8;Rpa2;Cenpa;Pds5a;Cenpc1;Ran;Mcm7;Mad2l1;Blm;Kif22;Plk1;Cenpi;Dkc1;Gins4;Wrn;Cenpn;R…
490	GO:0005829	CC	cytosol	490/ 2033	5464/ 43839	0.0896779	2.05062e-49	4.78564e-47	ENSMUSG00000000326;ENSMUSG00000000708;ENSMUSG00000000804;ENSMUSG00000000838;ENSMUSG00000001380;ENSMUSG00000001403;ENSMUSG00000001440;ENSMUSG00000001525;ENSMUSG00000001707;ENSMUSG00000001786;ENSMUSG00000002477;ENSMUSG00000002997;ENSMUSG00000003068;ENSMUSG00000003452;ENSMUSG00000003585;ENSMUSG00000003813;ENSMUSG00000003849;ENSMUSG00000004032;ENSMUSG00000004085;ENSMUSG00000004127;ENSMUSG00000004328;…	Comt;Kat2b;Usp32;Fmr1;Hars1;Ube2c;Kpnb1;Tubb5;Eef1e1;Fbxo7;Snrpd1;Prkar2b;Stk11;Bicd1;Sec14l2;Rad23a;Nqo1;Gstm5;Map3k20;Trmt10a;Hif3a;Pkn2;Slbp;Hnrnpa2b1;4930550C14Rik;Prdx2;Spc25;Ufd1;Mcm5;Dnajb1;Pcyt1a;Ampd3;Ranbp1;Psmb4;Mob1b;Cdc20;Rundc3a;Pola1;Gmnn;Hspa1l;Homer1;Rad51c;Mid1ip1;Carhsp1;Nutf2;Dynll1;Slc3a2;Spire2;Faf1;Cars;Odc1;Pabpc4;Kif11;Ttll5;Rnf168;Cacybp;Ppp1cb;Clpx;Pdzd11;Psma2;Prpf3;Dy…
232	GO:0033554	BP	cellular response to stress	232/ 2033	1705/ 43839	0.13607	3.60634e-50	6.37962e-47	ENSMUSG00000000028;ENSMUSG00000000326;ENSMUSG00000000751;ENSMUSG00000000838;ENSMUSG00000001228;ENSMUSG00000001517;ENSMUSG00000001827;ENSMUSG00000002083;ENSMUSG00000002221;ENSMUSG00000002748;ENSMUSG00000002835;ENSMUSG00000002870;ENSMUSG00000003068;ENSMUSG00000003813;ENSMUSG00000003849;ENSMUSG00000004018;ENSMUSG00000004085;ENSMUSG00000005161;ENSMUSG00000005262;ENSMUSG00000005410;ENSMUSG00000005483;…	Cdc45;Comt;Rpa1;Fmr1;Uhrf1;Foxm1;Folr1;Bbc3;Paxip1;Baz1b;Chaf1a;Mcm2;Stk11;Rad23a;Nqo1;Fancl;Map3k20;Prdx2;Ufd1;Mcm5;Dnajb1;Pola1;Hspa1l;Rad51c;Cbx5;Rpa3;Rnf168;Zswim7;Etaa1;Brca1;Atad5;Uchl5;Rpain;Map2k3;Asf1a;Cdk1;Arg1;E2f7;Fzr1;Cpeb4;Ccng1;Ube2b;Nefh;Pnpt1;Ppm1d;Stxbp4;Smc6;Top2a;Gfap;Pole2;Tmx1;Eif2s1;Net1;Hsp90aa1;Cinp;Trip13;Slf1;Dhfr;Psmc6;Rgcc;Esco2;Bnip3l;Nipbl;Rad21;Stk3;Xrcc6;Mcm4;Ube2…
1051	GO:0065007	BP	biological regulation	1051/ 2033	15793/ 43839	0.0665485	3.17896e-49	4.99874e-46	ENSMUSG00000000028;ENSMUSG00000000326;ENSMUSG00000000706;ENSMUSG00000000708;ENSMUSG00000000751;ENSMUSG00000000838;ENSMUSG00000001134;ENSMUSG00000001156;ENSMUSG00000001228;ENSMUSG00000001403;ENSMUSG00000001440;ENSMUSG00000001497;ENSMUSG00000001517;ENSMUSG00000001525;ENSMUSG00000001542;ENSMUSG00000001707;ENSMUSG00000001774;ENSMUSG00000001786;ENSMUSG00000001827;ENSMUSG00000001865;ENSMUSG00000002055;…	Cdc45;Comt;Btn1a1;Kat2b;Rpa1;Fmr1;Uxt;Mxd1;Uhrf1;Ube2c;Kpnb1;Pax9;Foxm1;Tubb5;Ell2;Eef1e1;Chordc1;Fbxo7;Folr1;Cpa3;Spag5;Ccne1;Bbc3;Psmc3;Paxip1;Metrn;Dbf4;Bmp8b;Med6;Mcm2;Ap2a2;Prkar2b;Hmgn2;Stk11;Ranbp2;Bicd1;Ier3;Sec14l2;Kif20a;Rad23a;Nqo1;Efnb3;Ssbp2;Fancl;Map3k20;Clcn3;Hif3a;Col26a1;Tbccd1;Tax1bp1;Arhgef40;Pkn2;Hdgf;Hnrnpa2b1;4930550C14Rik;Klf5;Prdx2;Ufd1;Dnajb1;Pard6a;Ranbp1;Psmb4;Epor;Mob1…
358	GO:0005654	CC	nucleoplasm	358/ 2033	3484/ 43839	0.102755	6.88185e-48	1.4276e-45	ENSMUSG00000000563;ENSMUSG00000000708;ENSMUSG00000000751;ENSMUSG00000000838;ENSMUSG00000001228;ENSMUSG00000001440;ENSMUSG00000001542;ENSMUSG00000001707;ENSMUSG00000002068;ENSMUSG00000002221;ENSMUSG00000002679;ENSMUSG00000002870;ENSMUSG00000003068;ENSMUSG00000003438;ENSMUSG00000003779;ENSMUSG00000003813;ENSMUSG00000003824;ENSMUSG00000004127;ENSMUSG00000004328;ENSMUSG00000004591;ENSMUSG00000004897;…	Atp5pb;Kat2b;Rpa1;Fmr1;Uhrf1;Kpnb1;Ell2;Eef1e1;Ccne1;Paxip1;Med6;Mcm2;Stk11;Timm50;Kif20a;Rad23a;Syce2;Trmt10a;Hif3a;Pkn2;Hdgf;Hnrnpa2b1;Klf5;Mcm5;Asf1b;Psmb4;Cdc20;Pola1;Nutf2;Ncaph2;Lnpk;Cbx5;Rpa3;Rnf168;Cacybp;E2f4;Ppp1cb;Clpx;Psma2;Prpf3;Mtrex;Dyrk3;Nup50;Suz12;Mybl2;Cyth3;Mafk;Uchl5;Kpna2;Srsf1;Pnpo;Chtf18;Psmc3ip;Ubb;Fbxo5;Asf1a;Zwint;Cdk1;Fzr1;Nfyb;Hnrnpab;Med7;Rps27a;Ppp4r3b;Smc6;Klf11;Dl…
172	GO:0006259	BP	DNA metabolic process	172/ 2033	1039/ 43839	0.165544	1.17068e-48	1.65675e-45	ENSMUSG00000000028;ENSMUSG00000000751;ENSMUSG00000001228;ENSMUSG00000002068;ENSMUSG00000002221;ENSMUSG00000002297;ENSMUSG00000002835;ENSMUSG00000002870;ENSMUSG00000003813;ENSMUSG00000004018;ENSMUSG00000004642;ENSMUSG00000004980;ENSMUSG00000005410;ENSMUSG00000006585;ENSMUSG00000006678;ENSMUSG00000007646;ENSMUSG00000012483;ENSMUSG00000014074;ENSMUSG00000014243;ENSMUSG00000015217;ENSMUSG00000016984;…	Cdc45;Rpa1;Uhrf1;Ccne1;Paxip1;Dbf4;Chaf1a;Mcm2;Rad23a;Fancl;Slbp;Hnrnpa2b1;Mcm5;Cdt1;Pola1;Rad51c;Rpa3;Rnf168;Zswim7;Hmgb3;Etaa1;Cdc6;Atad5;Uchl5;Rpain;Psmc3ip;Asf1a;Fzr1;Ube2b;Ppm1d;Smc6;Rrm2;Top2a;Pole2;Hsp90aa1;Cinp;Trip13;Slf1;Esco2;Nipbl;Rad21;Dscc1;Xrcc6;Mcm4;Ube2v2;Rfc4;Chaf1b;Donson;Polh;Lox;Fen1;Cdca5;Smc5;Smc3;Hells;Tk1;Terf1;Orc2;Pms1;Bard1;Gin1;Mcm6;Ube2t;Mcm10;Psmd14;Rad51;Pcna;Mcm8;…
1023	GO:0050789	BP	regulation of biological process	1023/ 2033	15290/ 43839	0.0669065	2.32167e-48	2.98693e-45	ENSMUSG00000000028;ENSMUSG00000000326;ENSMUSG00000000706;ENSMUSG00000000708;ENSMUSG00000000751;ENSMUSG00000000838;ENSMUSG00000001134;ENSMUSG00000001156;ENSMUSG00000001228;ENSMUSG00000001403;ENSMUSG00000001440;ENSMUSG00000001497;ENSMUSG00000001517;ENSMUSG00000001525;ENSMUSG00000001542;ENSMUSG00000001707;ENSMUSG00000001774;ENSMUSG00000001786;ENSMUSG00000001827;ENSMUSG00000002055;ENSMUSG00000002068;…	Cdc45;Comt;Btn1a1;Kat2b;Rpa1;Fmr1;Uxt;Mxd1;Uhrf1;Ube2c;Kpnb1;Pax9;Foxm1;Tubb5;Ell2;Eef1e1;Chordc1;Fbxo7;Folr1;Spag5;Ccne1;Bbc3;Psmc3;Paxip1;Metrn;Dbf4;Bmp8b;Med6;Mcm2;Ap2a2;Prkar2b;Hmgn2;Stk11;Ranbp2;Bicd1;Ier3;Sec14l2;Kif20a;Rad23a;Nqo1;Efnb3;Ssbp2;Fancl;Map3k20;Clcn3;Hif3a;Col26a1;Tbccd1;Tax1bp1;Arhgef40;Pkn2;Hdgf;Hnrnpa2b1;4930550C14Rik;Klf5;Prdx2;Ufd1;Dnajb1;Pard6a;Ranbp1;Psmb4;Epor;Mob1b;Cdc…
596	GO:0048518	BP	positive regulation of biological process	596/ 2033	7292/ 43839	0.0817334	3.08236e-48	3.63513e-45	ENSMUSG00000000028;ENSMUSG00000000326;ENSMUSG00000000706;ENSMUSG00000000708;ENSMUSG00000000751;ENSMUSG00000000838;ENSMUSG00000001228;ENSMUSG00000001403;ENSMUSG00000001497;ENSMUSG00000001517;ENSMUSG00000001542;ENSMUSG00000001707;ENSMUSG00000001786;ENSMUSG00000002055;ENSMUSG00000002068;ENSMUSG00000002083;ENSMUSG00000002102;ENSMUSG00000002221;ENSMUSG00000002274;ENSMUSG00000002297;ENSMUSG00000002679;…	Cdc45;Comt;Btn1a1;Kat2b;Rpa1;Fmr1;Uhrf1;Ube2c;Pax9;Foxm1;Ell2;Eef1e1;Fbxo7;Spag5;Ccne1;Bbc3;Psmc3;Paxip1;Metrn;Dbf4;Med6;Stk11;Ranbp2;Bicd1;Sec14l2;Rad23a;Nqo1;Efnb3;Ssbp2;Map3k20;Clcn3;Hif3a;Col26a1;Pkn2;Hnrnpa2b1;Klf5;Prdx2;Pard6a;Ranbp1;Epor;Cdc20;Actn3;Slc4a1;Rundc3a;Cdt1;Hspa1l;Homer1;Rad51c;Crlf1;Mid1ip1;Nutf2;Dynll1;Lnpk;Spire2;Faf1;Odc1;Elof1;Rnf168;Cacybp;E2f4;Ddx19a;Hmgb3;Lbp;Dyrk3;Etaa…
153	GO:0006974	BP	DNA damage response	153/ 2033	870/ 43839	0.175862	1.16025e-46	1.26307e-43	ENSMUSG00000000028;ENSMUSG00000000751;ENSMUSG00000000838;ENSMUSG00000001228;ENSMUSG00000001517;ENSMUSG00000002083;ENSMUSG00000002221;ENSMUSG00000002748;ENSMUSG00000002835;ENSMUSG00000002870;ENSMUSG00000003068;ENSMUSG00000003813;ENSMUSG00000004018;ENSMUSG00000004085;ENSMUSG00000005410;ENSMUSG00000006678;ENSMUSG00000007646;ENSMUSG00000009575;ENSMUSG00000012483;ENSMUSG00000014074;ENSMUSG00000014243;…	Cdc45;Rpa1;Fmr1;Uhrf1;Foxm1;Bbc3;Paxip1;Baz1b;Chaf1a;Mcm2;Stk11;Rad23a;Fancl;Map3k20;Mcm5;Pola1;Rad51c;Cbx5;Rpa3;Rnf168;Zswim7;Etaa1;Brca1;Atad5;Uchl5;Rpain;Asf1a;Cdk1;E2f7;Fzr1;Ccng1;Ube2b;Ppm1d;Stxbp4;Smc6;Top2a;Pole2;Cinp;Trip13;Slf1;Esco2;Nipbl;Rad21;Xrcc6;Mcm4;Ube2v2;Chaf1b;Donson;Cdkn1a;Polh;Wac;Fen1;Cdca5;Smc5;Smc3;Alkbh8;Pms1;Bard1;Mcm6;Ube2t;Mcm10;Mastl;Psmd14;Wdr76;Rad51;Pcna;Mcm8;E2f1;…
979	GO:0050794	BP	regulation of cellular process	979/ 2033	14597/ 43839	0.0670686	1.47857e-45	1.49463e-42	ENSMUSG00000000028;ENSMUSG00000000326;ENSMUSG00000000706;ENSMUSG00000000708;ENSMUSG00000000751;ENSMUSG00000000838;ENSMUSG00000001134;ENSMUSG00000001156;ENSMUSG00000001228;ENSMUSG00000001403;ENSMUSG00000001440;ENSMUSG00000001497;ENSMUSG00000001517;ENSMUSG00000001525;ENSMUSG00000001542;ENSMUSG00000001707;ENSMUSG00000001774;ENSMUSG00000001786;ENSMUSG00000001827;ENSMUSG00000002055;ENSMUSG00000002068;…	Cdc45;Comt;Btn1a1;Kat2b;Rpa1;Fmr1;Uxt;Mxd1;Uhrf1;Ube2c;Kpnb1;Pax9;Foxm1;Tubb5;Ell2;Eef1e1;Chordc1;Fbxo7;Folr1;Spag5;Ccne1;Bbc3;Psmc3;Paxip1;Metrn;Dbf4;Bmp8b;Med6;Mcm2;Ap2a2;Prkar2b;Hmgn2;Stk11;Ranbp2;Bicd1;Ier3;Kif20a;Rad23a;Nqo1;Efnb3;Ssbp2;Fancl;Map3k20;Clcn3;Hif3a;Col26a1;Tbccd1;Tax1bp1;Arhgef40;Pkn2;Hdgf;Hnrnpa2b1;4930550C14Rik;Klf5;Prdx2;Ufd1;Dnajb1;Pard6a;Ranbp1;Epor;Mob1b;Cdc20;Actn3;Bbs1;…
264	GO:1902494	CC	catalytic complex	264/ 2033	2264/ 43839	0.116608	2.67057e-44	4.98596e-42	ENSMUSG00000000253;ENSMUSG00000000563;ENSMUSG00000000708;ENSMUSG00000001403;ENSMUSG00000001707;ENSMUSG00000001767;ENSMUSG00000001786;ENSMUSG00000002068;ENSMUSG00000002102;ENSMUSG00000002221;ENSMUSG00000002297;ENSMUSG00000002477;ENSMUSG00000002679;ENSMUSG00000002997;ENSMUSG00000003813;ENSMUSG00000004980;ENSMUSG00000005687;ENSMUSG00000005779;ENSMUSG00000006398;ENSMUSG00000006678;ENSMUSG00000007646;…	Gmpr;Atp5pb;Kat2b;Ube2c;Eef1e1;Crnkl1;Fbxo7;Ccne1;Psmc3;Paxip1;Dbf4;Snrpd1;Med6;Prkar2b;Rad23a;Hnrnpa2b1;Bcas2;Psmb4;Cdc20;Pola1;Rad51c;Dynll1;Cbx5;Pdhx;Rnf168;Cacybp;Ndufa2;Ppp1cb;Clpx;Psma2;Anp32e;Mtrex;Brca1;Suz12;Atad5;Uchl5;Srsf1;Trim37;Elp5;Cdk1;Snrpf;Fzr1;Hint1;Ccng1;Ube2b;Med7;Ppp4r3b;Pnpt1;Smc6;Rrm2;Dld;Cdc27;Psmd12;Top2a;Ccdc103;Pole2;Erh;Psmc1;Atp5mj;Uqcrb;Ndufs6;Ppwd1;Psmd6;Psmc6;Rnas…
129	GO:0005813	CC	centrosome	129/ 2033	690/ 43839	0.186957	2.31718e-42	3.93289e-40	ENSMUSG00000000028;ENSMUSG00000000708;ENSMUSG00000001134;ENSMUSG00000002068;ENSMUSG00000002997;ENSMUSG00000003452;ENSMUSG00000004462;ENSMUSG00000004591;ENSMUSG00000005687;ENSMUSG00000005699;ENSMUSG00000005732;ENSMUSG00000006398;ENSMUSG00000006464;ENSMUSG00000007659;ENSMUSG00000009013;ENSMUSG00000012609;ENSMUSG00000017146;ENSMUSG00000018372;ENSMUSG00000019942;ENSMUSG00000019971;ENSMUSG00000019986;…	Cdc45;Kat2b;Uxt;Ccne1;Prkar2b;Bicd1;Tbccd1;Pkn2;Bcas2;Pard6a;Ranbp1;Cdc20;Bbs1;Bcl2l1;Dynll1;Ttll5;Brca1;Cep95;Cdk1;Cep290;Ahi1;Nedd1;Slc1a4;Hmmr;Ppp4r3b;Cdc27;Pafah1b1;Aurkb;Cetn3;Slf1;Kif2a;Rgcc;Tbc1d31;Mzt2;Nde1;Cep89;Poc1a;Sgo1;Ndc80;Ift140;Csnk1a1;Sac3d1;Kif20b;Pcgf5;Cct8;Plk4;Orc2;Cenpf;Nek2;Mastl;Odf2;Ssna1;Ola1;Haus2;Cdc25b;Pcna;E2f1;Aurka;Ift80;Dclre1b;Gpsm2;Sass6;Ccne2;Ubxn2b;Odf2l;Rrag…
543	GO:0048522	BP	positive regulation of cellular process	543/ 2033	6651/ 43839	0.0816419	4.71947e-43	4.45266e-40	ENSMUSG00000000028;ENSMUSG00000000326;ENSMUSG00000000708;ENSMUSG00000000751;ENSMUSG00000000838;ENSMUSG00000001403;ENSMUSG00000001497;ENSMUSG00000001517;ENSMUSG00000001542;ENSMUSG00000001707;ENSMUSG00000001786;ENSMUSG00000002055;ENSMUSG00000002068;ENSMUSG00000002083;ENSMUSG00000002102;ENSMUSG00000002221;ENSMUSG00000002274;ENSMUSG00000002297;ENSMUSG00000002679;ENSMUSG00000003068;ENSMUSG00000003226;…	Cdc45;Comt;Kat2b;Rpa1;Fmr1;Ube2c;Pax9;Foxm1;Ell2;Eef1e1;Fbxo7;Spag5;Ccne1;Bbc3;Psmc3;Paxip1;Metrn;Dbf4;Med6;Stk11;Ranbp2;Bicd1;Rad23a;Nqo1;Efnb3;Ssbp2;Map3k20;Clcn3;Hif3a;Col26a1;Pkn2;Hnrnpa2b1;Klf5;Pard6a;Ranbp1;Epor;Cdc20;Actn3;Slc4a1;Rundc3a;Cdt1;Hspa1l;Rad51c;Crlf1;Mid1ip1;Nutf2;Dynll1;Lnpk;Spire2;Faf1;Odc1;Elof1;Rnf168;Cacybp;E2f4;Ddx19a;Hmgb3;Lbp;Dyrk3;Etaa1;Mpp2;Traf4;Cdc6;Suz12;Atad5;Crlf…
63	GO:0000776	CC	kinetochore	63/ 2033	165/ 43839	0.381818	1.04511e-40	1.62601e-38	ENSMUSG00000000708;ENSMUSG00000002055;ENSMUSG00000005233;ENSMUSG00000006585;ENSMUSG00000009013;ENSMUSG00000009575;ENSMUSG00000017716;ENSMUSG00000018509;ENSMUSG00000019923;ENSMUSG00000020290;ENSMUSG00000020328;ENSMUSG00000020739;ENSMUSG00000020745;ENSMUSG00000020897;ENSMUSG00000021965;ENSMUSG00000022369;ENSMUSG00000022391;ENSMUSG00000022678;ENSMUSG00000023940;ENSMUSG00000024056;ENSMUSG00000024576;…	Kat2b;Spag5;Spc25;Cdt1;Dynll1;Cbx5;Birc5;Cenpv;Zwint;Xpo1;Nudcd2;Nup85;Pafah1b1;Aurkb;Ska3;Mtbp;Rangap1;Nde1;Sgo1;Ndc80;Csnk1a1;Incenp;Sgo2a;Septin2;Ahctf1;Nek2;Nuf2;Kif18a;Knl1;Knstrn;Dsn1;Pmf1;Itgb3bp;Kif2c;Cenpa;Cenpc1;Kntc1;Mad1l1;Lrwd1;Mad2l1;Plk1;Cenpi;Cenpu;Cenpn;Nup43;Bub1b;Ckap5;Mis12;Smc1a;Firrm;Pbrm1;Trp53bp1;Cenph;Cenpe;Mis18bp1;Ercc6l;Nup160;Nsl1;Bub3;Cenpm;Cenps;Spc24;Cenpw
577	GO:0016043	BP	cellular component organization	577/ 2033	7347/ 43839	0.0785355	5.35859e-41	4.73968e-38	ENSMUSG00000000028;ENSMUSG00000000708;ENSMUSG00000000751;ENSMUSG00000001134;ENSMUSG00000001403;ENSMUSG00000001440;ENSMUSG00000001525;ENSMUSG00000001767;ENSMUSG00000001786;ENSMUSG00000001827;ENSMUSG00000002055;ENSMUSG00000002068;ENSMUSG00000002083;ENSMUSG00000002190;ENSMUSG00000002477;ENSMUSG00000002679;ENSMUSG00000002748;ENSMUSG00000002835;ENSMUSG00000002870;ENSMUSG00000003068;ENSMUSG00000003438;…	Cdc45;Kat2b;Rpa1;Uxt;Ube2c;Kpnb1;Tubb5;Crnkl1;Fbxo7;Folr1;Spag5;Ccne1;Bbc3;Clgn;Snrpd1;Med6;Baz1b;Chaf1a;Mcm2;Stk11;Timm50;Bicd1;Kif20a;Syce2;Efnb3;Map3k20;Clcn3;Pkn2;Mtfp1;Hnrnpa2b1;Klf5;Spc25;Mcm5;Asf1b;Pard6a;Ranbp1;Cdc20;Bbs1;Slc4a1;Cdt1;Gmnn;Homer1;Rad51c;Mid1ip1;Fgfrl1;Ncaph2;Dynll1;Lnpk;Kcnd1;Wnt3a;Spire2;Apip;Kif11;Ttll5;Elof1;Ndufa2;E2f4;Hmgb3;Xk;Prpf3;Ncapg;Dyrk3;Pacsin2;Brca1;Mpp2;Birc…
706	GO:0003824	MF	catalytic activity	706/ 2033	9673/ 43839	0.0729867	7.94308e-41	1.20179e-37	ENSMUSG00000000028;ENSMUSG00000000253;ENSMUSG00000000326;ENSMUSG00000000420;ENSMUSG00000000563;ENSMUSG00000000708;ENSMUSG00000000804;ENSMUSG00000001228;ENSMUSG00000001380;ENSMUSG00000001403;ENSMUSG00000001525;ENSMUSG00000001865;ENSMUSG00000002068;ENSMUSG00000002102;ENSMUSG00000002297;ENSMUSG00000002679;ENSMUSG00000002748;ENSMUSG00000002820;ENSMUSG00000002870;ENSMUSG00000002997;ENSMUSG00000003068;…	Cdc45;Gmpr;Comt;Galnt1;Atp5pb;Kat2b;Usp32;Uhrf1;Hars1;Ube2c;Tubb5;Cpa3;Ccne1;Psmc3;Dbf4;Med6;Baz1b;Atg4d;Mcm2;Prkar2b;Stk11;Ranbp2;Timm50;Sec14l2;Kif20a;Nqo1;Fancl;Gstm5;Map3k20;Trmt10a;Ctse;Pkn2;Lbr;Prdx2;Mcm5;Ddx39a;Pcyt1a;Mthfd2;Ampd3;Psmb4;Adamts4;Pola1;Hspa1l;Rad51c;Fgfrl1;Scrn3;Slc3a2;Cars;Apip;Pdhx;Odc1;Kif11;Ttll5;Rnf168;Ndufa2;Cox6c;Ppp1cb;Ddx19a;Clpx;Psma2;Mtrex;Dyrk3;Suz12;Atad5;Afmid;…
149	GO:0005815	CC	microtubule organizing center	149/ 2033	956/ 43839	0.155858	5.16655e-39	7.41996e-37	ENSMUSG00000000028;ENSMUSG00000000708;ENSMUSG00000001134;ENSMUSG00000002068;ENSMUSG00000002997;ENSMUSG00000003452;ENSMUSG00000003813;ENSMUSG00000004462;ENSMUSG00000004591;ENSMUSG00000005687;ENSMUSG00000005699;ENSMUSG00000005732;ENSMUSG00000006398;ENSMUSG00000006464;ENSMUSG00000007659;ENSMUSG00000009013;ENSMUSG00000012609;ENSMUSG00000017146;ENSMUSG00000017716;ENSMUSG00000018372;ENSMUSG00000019942;…	Cdc45;Kat2b;Uxt;Ccne1;Prkar2b;Bicd1;Rad23a;Tbccd1;Pkn2;Bcas2;Pard6a;Ranbp1;Cdc20;Bbs1;Bcl2l1;Dynll1;Ttll5;Brca1;Birc5;Cep95;Cdk1;Cep290;Ahi1;Nedd1;Slc1a4;Nudcd2;Hmmr;Ppp4r3b;Cdc27;Pafah1b1;Aurkb;Dnaaf2;Cetn3;Slf1;Kif2a;Rgcc;Rnf19a;Tbc1d31;Mzt2;Nde1;Cep89;Poc1a;Sgo1;Ndc80;Ift140;Csnk1a1;Sac3d1;Kif20b;Pcgf5;Cct8;Plk4;Orc2;Cenpf;Nek2;Mastl;Odf2;Ssna1;Ola1;Kif18a;Haus2;Rad51;Cdc25b;Pcna;Tpx2;E2f1;Aur…
112	GO:0006281	BP	DNA repair	112/ 2033	570/ 43839	0.196491	5.26354e-39	4.38174e-36	ENSMUSG00000000028;ENSMUSG00000000751;ENSMUSG00000001228;ENSMUSG00000002221;ENSMUSG00000002835;ENSMUSG00000002870;ENSMUSG00000003813;ENSMUSG00000004018;ENSMUSG00000005410;ENSMUSG00000006678;ENSMUSG00000007646;ENSMUSG00000012483;ENSMUSG00000014074;ENSMUSG00000014243;ENSMUSG00000016984;ENSMUSG00000018189;ENSMUSG00000018449;ENSMUSG00000019857;ENSMUSG00000020235;ENSMUSG00000020390;ENSMUSG00000020608;…	Cdc45;Rpa1;Uhrf1;Paxip1;Chaf1a;Mcm2;Rad23a;Fancl;Mcm5;Pola1;Rad51c;Rpa3;Rnf168;Zswim7;Etaa1;Uchl5;Rpain;Asf1a;Fzr1;Ube2b;Smc6;Pole2;Cinp;Trip13;Slf1;Esco2;Nipbl;Rad21;Xrcc6;Mcm4;Ube2v2;Chaf1b;Polh;Fen1;Cdca5;Smc5;Smc3;Pms1;Bard1;Mcm6;Ube2t;Psmd14;Rad51;Pcna;Mcm8;Dclre1b;Nbn;Smc2;Usp1;Rad54l;Rpa2;Xrcc2;Chek2;Ung;Mcm7;Aplf;Rad18;Rad51ap1;Faap24;Blm;Kif22;Gins4;Wrn;Chek1;Cgas;Topbp1;Rfwd3;Fancd2;Pol…
107	GO:0007346	BP	regulation of mitotic cell cycle	107/ 2033	526/ 43839	0.203422	9.69653e-39	7.62362e-36	ENSMUSG00000000028;ENSMUSG00000001403;ENSMUSG00000001786;ENSMUSG00000002068;ENSMUSG00000002297;ENSMUSG00000004085;ENSMUSG00000004591;ENSMUSG00000006585;ENSMUSG00000007646;ENSMUSG00000012483;ENSMUSG00000017499;ENSMUSG00000017550;ENSMUSG00000017716;ENSMUSG00000019773;ENSMUSG00000019923;ENSMUSG00000019942;ENSMUSG00000020020;ENSMUSG00000020185;ENSMUSG00000020235;ENSMUSG00000020326;ENSMUSG00000020541;…	Cdc45;Ube2c;Fbxo7;Ccne1;Dbf4;Map3k20;Pkn2;Cdt1;Rad51c;Rpa3;Cdc6;Atad5;Birc5;Fbxo5;Zwint;Cdk1;Usp44;E2f7;Fzr1;Ccng1;Tom1l1;Pafah1b1;Aurkb;Top2a;Trip13;Rnaseh2b;Rgcc;Bora;Rad21;Mtbp;Btg3;Donson;Cdkn1a;Ndc80;Wac;Lmnb1;Cdca5;Kif20b;Terf1;Cenpf;Nek2;Nusap1;Cdc25b;Bub1;E2f1;Rbm38;Rbl1;Dclre1b;Larp7;Cks1b;Eif4e;Nbn;Sdcbp;Anp32b;Orc1;Tal1;Stil;Rpa2;Rcc1;Kntc1;Anapc5;Chek2;Mad1l1;Ezh2;Asns;Mad2l1;Blm;Plk1…
553	GO:0080090	BP	regulation of primary metabolic process	553/ 2033	7078/ 43839	0.0781294	2.41785e-38	1.80091e-35	ENSMUSG00000000326;ENSMUSG00000000708;ENSMUSG00000000838;ENSMUSG00000001134;ENSMUSG00000001156;ENSMUSG00000001228;ENSMUSG00000001497;ENSMUSG00000001517;ENSMUSG00000001542;ENSMUSG00000001774;ENSMUSG00000001786;ENSMUSG00000002068;ENSMUSG00000002083;ENSMUSG00000002102;ENSMUSG00000002221;ENSMUSG00000002297;ENSMUSG00000002679;ENSMUSG00000002997;ENSMUSG00000003038;ENSMUSG00000003068;ENSMUSG00000003226;…	Comt;Kat2b;Fmr1;Uxt;Mxd1;Uhrf1;Pax9;Foxm1;Ell2;Chordc1;Fbxo7;Ccne1;Bbc3;Psmc3;Paxip1;Dbf4;Med6;Prkar2b;Hmgn2;Stk11;Ranbp2;Sec14l2;Rad23a;Ssbp2;Hif3a;Tax1bp1;Hdgf;Hnrnpa2b1;Klf5;Prdx2;Dnajb1;Pard6a;Mob1b;Cdc20;Actn3;Cdt1;Gmnn;Crlf1;Mid1ip1;Carhsp1;Cbx5;Ifrd2;Spire2;Faf1;Odc1;Pabpc4;Sh3bp5l;Rnf168;Cacybp;E2f4;Ppp1cb;Hmgb3;Nelfcd;Etaa1;Traf4;Cdc6;Suz12;Atad5;Crlf3;Birc5;Mybl2;Med13l;Mafk;Uchl5;Srsf1…
538	GO:0051171	BP	regulation of nitrogen compound metabolic process	538/ 2033	6854/ 43839	0.0784943	1.07322e-37	7.59412e-35	ENSMUSG00000000326;ENSMUSG00000000708;ENSMUSG00000000838;ENSMUSG00000001134;ENSMUSG00000001156;ENSMUSG00000001228;ENSMUSG00000001497;ENSMUSG00000001517;ENSMUSG00000001542;ENSMUSG00000001774;ENSMUSG00000001786;ENSMUSG00000002068;ENSMUSG00000002083;ENSMUSG00000002102;ENSMUSG00000002221;ENSMUSG00000002297;ENSMUSG00000002679;ENSMUSG00000002997;ENSMUSG00000003038;ENSMUSG00000003068;ENSMUSG00000003813;…	Comt;Kat2b;Fmr1;Uxt;Mxd1;Uhrf1;Pax9;Foxm1;Ell2;Chordc1;Fbxo7;Ccne1;Bbc3;Psmc3;Paxip1;Dbf4;Med6;Prkar2b;Hmgn2;Stk11;Rad23a;Ssbp2;Hif3a;Tax1bp1;Hdgf;Hnrnpa2b1;Klf5;Prdx2;Dnajb1;Pard6a;Epor;Mob1b;Cdc20;Cdt1;Gmnn;Crlf1;Carhsp1;Dynll1;Cbx5;Ifrd2;Spire2;Faf1;Odc1;Pabpc4;Sh3bp5l;Rnf168;Cacybp;E2f4;Hmgb3;Nelfcd;Etaa1;Traf4;Cdc6;Suz12;Atad5;Crlf3;Birc5;Mybl2;Med13l;Mafk;Uchl5;Srsf1;Trim37;Map2k3;E2f2;Chtf…
585	GO:0071840	BP	cellular component organization or biogenesis	585/ 2033	7690/ 43839	0.0760728	1.87546e-37	1.26388e-34	ENSMUSG00000000028;ENSMUSG00000000708;ENSMUSG00000000751;ENSMUSG00000001134;ENSMUSG00000001403;ENSMUSG00000001440;ENSMUSG00000001525;ENSMUSG00000001767;ENSMUSG00000001786;ENSMUSG00000001827;ENSMUSG00000002055;ENSMUSG00000002068;ENSMUSG00000002083;ENSMUSG00000002190;ENSMUSG00000002477;ENSMUSG00000002679;ENSMUSG00000002748;ENSMUSG00000002835;ENSMUSG00000002870;ENSMUSG00000003068;ENSMUSG00000003438;…	Cdc45;Kat2b;Rpa1;Uxt;Ube2c;Kpnb1;Tubb5;Crnkl1;Fbxo7;Folr1;Spag5;Ccne1;Bbc3;Clgn;Snrpd1;Med6;Baz1b;Chaf1a;Mcm2;Stk11;Timm50;Bicd1;Kif20a;Syce2;Efnb3;Map3k20;Clcn3;Pkn2;Mtfp1;Hnrnpa2b1;Klf5;Spc25;Mcm5;Asf1b;Pard6a;Ranbp1;Cdc20;Bbs1;Slc4a1;Cdt1;Gmnn;Homer1;Rad51c;Mid1ip1;Fgfrl1;Ncaph2;Dynll1;Lnpk;Kcnd1;Wnt3a;Spire2;Apip;Kif11;Ttll5;Elof1;Ndufa2;E2f4;Hmgb3;Xk;Prpf3;Ncapg;Dyrk3;Pacsin2;Brca1;Mpp2;Birc…
515	GO:0048519	BP	negative regulation of biological process	515/ 2033	6471/ 43839	0.0795858	2.68758e-37	1.72885e-34	ENSMUSG00000000326;ENSMUSG00000000708;ENSMUSG00000000838;ENSMUSG00000001134;ENSMUSG00000001156;ENSMUSG00000001228;ENSMUSG00000001497;ENSMUSG00000001517;ENSMUSG00000001707;ENSMUSG00000001774;ENSMUSG00000001786;ENSMUSG00000002068;ENSMUSG00000002083;ENSMUSG00000002870;ENSMUSG00000002997;ENSMUSG00000003038;ENSMUSG00000003068;ENSMUSG00000003452;ENSMUSG00000003541;ENSMUSG00000003849;ENSMUSG00000003934;…	Comt;Kat2b;Fmr1;Uxt;Mxd1;Uhrf1;Pax9;Foxm1;Eef1e1;Chordc1;Fbxo7;Ccne1;Bbc3;Mcm2;Prkar2b;Hmgn2;Stk11;Bicd1;Ier3;Nqo1;Efnb3;Map3k20;Tax1bp1;Hdgf;Hnrnpa2b1;4930550C14Rik;Klf5;Prdx2;Ufd1;Dnajb1;Pard6a;Psmb4;Epor;Actn3;Cdt1;Gmnn;Crlf1;Mid1ip1;Fgfrl1;Nutf2;Dynll1;Cbx5;Ifrd2;Apip;Sh3bp5l;Rnf168;E2f4;Hmgb3;Lbp;Nelfcd;Dyrk3;Pacsin2;Cdc6;Suz12;Atad5;Crlf3;Birc5;Mafk;Uchl5;Cenpv;Trim37;E2f2;Slfn3;Fbxo5;Zwint…
240	GO:0005739	CC	mitochondrion	240/ 2033	2174/ 43839	0.110396	2.20959e-36	2.94665e-34	ENSMUSG00000000326;ENSMUSG00000000563;ENSMUSG00000001380;ENSMUSG00000001786;ENSMUSG00000002083;ENSMUSG00000003068;ENSMUSG00000003226;ENSMUSG00000003438;ENSMUSG00000004328;ENSMUSG00000004748;ENSMUSG00000005131;ENSMUSG00000005161;ENSMUSG00000005667;ENSMUSG00000007338;ENSMUSG00000007646;ENSMUSG00000008892;ENSMUSG00000009013;ENSMUSG00000009112;ENSMUSG00000010914;ENSMUSG00000014294;ENSMUSG00000014313;…	Comt;Atp5pb;Hars1;Fbxo7;Bbc3;Stk11;Ranbp2;Timm50;Hif3a;Mtfp1;4930550C14Rik;Prdx2;Mthfd2;Mrpl49;Rad51c;Vdac3;Dynll1;Bcl2l13;Pdhx;Ndufa2;Cox6c;Cmc2;Clpx;Bola1;Prelid3b;Mrps18c;Cox7c;Uchl5;Mrm1;Slc25a39;Ubb;Mtrf1l;Mtfr2;Usp15;Uqcr11;Slc22a4;Nefh;Pnpt1;Mrps24;Cox11;Cmpk2;Rsad2;Dld;Slirp;Glrx5;Pitrm1;Atp5mj;Tmem14c;Ndufs6;Dhfr;Prxl2a;Oxnad1;Mrpl57;Olfm4;Bnip3l;Dhrs4;Nadk2;Rida;Eny2;Ndufb9;Mrpl13;Smdt1…
487	GO:0048523	BP	negative regulation of cellular process	487/ 2033	6032/ 43839	0.0807361	1.19856e-36	7.37478e-34	ENSMUSG00000000326;ENSMUSG00000000708;ENSMUSG00000000838;ENSMUSG00000001134;ENSMUSG00000001156;ENSMUSG00000001228;ENSMUSG00000001497;ENSMUSG00000001517;ENSMUSG00000001707;ENSMUSG00000001774;ENSMUSG00000001786;ENSMUSG00000002068;ENSMUSG00000002083;ENSMUSG00000002870;ENSMUSG00000002997;ENSMUSG00000003038;ENSMUSG00000003068;ENSMUSG00000003452;ENSMUSG00000003541;ENSMUSG00000003849;ENSMUSG00000003934;…	Comt;Kat2b;Fmr1;Uxt;Mxd1;Uhrf1;Pax9;Foxm1;Eef1e1;Chordc1;Fbxo7;Ccne1;Bbc3;Mcm2;Prkar2b;Hmgn2;Stk11;Bicd1;Ier3;Nqo1;Efnb3;Map3k20;Tax1bp1;Hdgf;Hnrnpa2b1;4930550C14Rik;Klf5;Prdx2;Ufd1;Dnajb1;Pard6a;Epor;Actn3;Cdt1;Gmnn;Crlf1;Mid1ip1;Fgfrl1;Nutf2;Dynll1;Cbx5;Ifrd2;Apip;Sh3bp5l;Rnf168;E2f4;Hmgb3;Lbp;Nelfcd;Dyrk3;Pacsin2;Cdc6;Suz12;Atad5;Crlf3;Birc5;Mafk;Cenpv;Trim37;E2f2;Slfn3;Fbxo5;Zwint;Cdk1;Arg1;E…
285	GO:0019899	MF	enzyme binding	285/ 2033	2817/ 43839	0.101171	2.71551e-36	1.54071e-33	ENSMUSG00000000708;ENSMUSG00000001403;ENSMUSG00000001440;ENSMUSG00000001517;ENSMUSG00000001525;ENSMUSG00000001763;ENSMUSG00000001786;ENSMUSG00000002068;ENSMUSG00000002083;ENSMUSG00000002870;ENSMUSG00000002957;ENSMUSG00000002997;ENSMUSG00000003226;ENSMUSG00000003452;ENSMUSG00000003469;ENSMUSG00000003779;ENSMUSG00000003813;ENSMUSG00000004018;ENSMUSG00000004032;ENSMUSG00000004535;ENSMUSG00000004591;…	Kat2b;Ube2c;Kpnb1;Foxm1;Tubb5;Tspan33;Fbxo7;Ccne1;Bbc3;Mcm2;Ap2a2;Prkar2b;Ranbp2;Bicd1;Phyhip;Kif20a;Rad23a;Fancl;Gstm5;Tax1bp1;Pkn2;Hnrnpa2b1;Ufd1;Dnajb1;Pard6a;Ranbp1;Mob1b;Cdc20;Adamts4;Slc4a1;Cdt1;Pola1;Gmnn;Hspa1l;Nutf2;Dynll1;Cbx5;Faf1;Kif11;Elof1;Cacybp;Ppp1cb;Nup50;Brca1;Traf4;Cdc6;Birc5;Kpna2;Srsf1;Trim37;Map2k3;Ubb;Fbxo5;Serinc1;Sirt1;Xpo1;Ccng1;Ube2b;Nefh;Rps27a;Supt4a;Ppm1d;Tom1l1;Smc…
634	GO:0019222	BP	regulation of metabolic process	634/ 2033	8651/ 43839	0.0732863	3.83112e-36	2.25909e-33	ENSMUSG00000000326;ENSMUSG00000000708;ENSMUSG00000000838;ENSMUSG00000001134;ENSMUSG00000001156;ENSMUSG00000001228;ENSMUSG00000001497;ENSMUSG00000001517;ENSMUSG00000001542;ENSMUSG00000001707;ENSMUSG00000001774;ENSMUSG00000001786;ENSMUSG00000002068;ENSMUSG00000002083;ENSMUSG00000002102;ENSMUSG00000002221;ENSMUSG00000002297;ENSMUSG00000002679;ENSMUSG00000002997;ENSMUSG00000003038;ENSMUSG00000003068;…	Comt;Kat2b;Fmr1;Uxt;Mxd1;Uhrf1;Pax9;Foxm1;Ell2;Eef1e1;Chordc1;Fbxo7;Ccne1;Bbc3;Psmc3;Paxip1;Dbf4;Med6;Prkar2b;Hmgn2;Stk11;Ranbp2;Sec14l2;Rad23a;Ssbp2;Clcn3;Hif3a;Tax1bp1;Hdgf;Hnrnpa2b1;Klf5;Prdx2;Ufd1;Dnajb1;Pard6a;Epor;Mob1b;Cdc20;Actn3;Cdt1;Gmnn;Crlf1;Mid1ip1;Carhsp1;Nutf2;Dynll1;Cbx5;Ifrd2;Spire2;Faf1;Odc1;Pabpc4;Sh3bp5l;Elof1;Rnf168;Cacybp;E2f4;Ppp1cb;Hmgb3;Lbp;Nelfcd;Etaa1;Traf4;Cdc6;Suz12;A…
258	GO:0051128	BP	regulation of cellular component organization	258/ 2033	2474/ 43839	0.104285	5.62556e-35	3.18452e-32	ENSMUSG00000000708;ENSMUSG00000000838;ENSMUSG00000001525;ENSMUSG00000001774;ENSMUSG00000001786;ENSMUSG00000002055;ENSMUSG00000002083;ENSMUSG00000002102;ENSMUSG00000002274;ENSMUSG00000002870;ENSMUSG00000003068;ENSMUSG00000003452;ENSMUSG00000003934;ENSMUSG00000004980;ENSMUSG00000005131;ENSMUSG00000005148;ENSMUSG00000005483;ENSMUSG00000005732;ENSMUSG00000006235;ENSMUSG00000006398;ENSMUSG00000006585;…	Kat2b;Fmr1;Tubb5;Chordc1;Fbxo7;Spag5;Bbc3;Psmc3;Metrn;Mcm2;Stk11;Bicd1;Efnb3;Hnrnpa2b1;4930550C14Rik;Klf5;Dnajb1;Ranbp1;Epor;Cdc20;Cdt1;Homer1;Mid1ip1;Vdac3;Dynll1;Lnpk;Faf1;Xk;Lbp;Pacsin2;Cdc6;Crlf3;Birc5;Rab5a;Septin8;Cenpv;Trim37;Fbxo5;Usp44;Fzr1;Xpo1;Cdc34;Cnot6;Ube2b;Ska2;Tom1l1;Sh3yl1;Cdc27;Pafah1b1;Aurkb;Myh10;Top2a;Gfap;Cdkl1;Sptb;Plek2;Hsp90aa1;Sfrp4;Trip13;Slf1;Psmc6;Ska3;Rgcc;Bnip3l;Bo…
1436	GO:0009987	BP	cellular process	1436/ 2033	25343/ 43839	0.0566626	2.7818e-34	1.51415e-31	ENSMUSG00000000028;ENSMUSG00000000253;ENSMUSG00000000326;ENSMUSG00000000563;ENSMUSG00000000706;ENSMUSG00000000708;ENSMUSG00000000751;ENSMUSG00000000838;ENSMUSG00000001014;ENSMUSG00000001134;ENSMUSG00000001158;ENSMUSG00000001228;ENSMUSG00000001380;ENSMUSG00000001403;ENSMUSG00000001440;ENSMUSG00000001517;ENSMUSG00000001525;ENSMUSG00000001542;ENSMUSG00000001707;ENSMUSG00000001763;ENSMUSG00000001767;…	Cdc45;Gmpr;Comt;Atp5pb;Btn1a1;Kat2b;Rpa1;Fmr1;Icam4;Uxt;Snrnp27;Uhrf1;Hars1;Ube2c;Kpnb1;Foxm1;Tubb5;Ell2;Eef1e1;Tspan33;Crnkl1;Chordc1;Fbxo7;Folr1;Spa17;Spag5;Ccne1;Bbc3;Clgn;Paxip1;Metrn;Dbf4;Bmp8b;Snrpd1;Med6;Baz1b;Epdr1;Atg4d;Chaf1a;Mcm2;Ap2a2;Prkar2b;Stk11;Ranbp2;Timm50;Bicd1;Phyhip;Kif20a;Rad23a;Syce2;Nqo1;Efnb3;Fancl;Gstm5;Map3k20;Clcn3;Hif3a;Tbccd1;Tax1bp1;Pkn2;Slbp;Aqp1;Mtfp1;Lbr;Hnrnpa2b…
788	GO:0006807	BP	nitrogen compound metabolic process	788/ 2033	11713/ 43839	0.0672757	8.67698e-34	4.54802e-31	ENSMUSG00000000028;ENSMUSG00000000253;ENSMUSG00000000326;ENSMUSG00000000420;ENSMUSG00000000563;ENSMUSG00000000708;ENSMUSG00000000751;ENSMUSG00000000804;ENSMUSG00000001158;ENSMUSG00000001228;ENSMUSG00000001380;ENSMUSG00000001403;ENSMUSG00000001542;ENSMUSG00000001707;ENSMUSG00000001763;ENSMUSG00000001767;ENSMUSG00000001786;ENSMUSG00000001827;ENSMUSG00000001865;ENSMUSG00000002068;ENSMUSG00000002102;…	Cdc45;Gmpr;Comt;Galnt1;Atp5pb;Kat2b;Rpa1;Usp32;Snrnp27;Uhrf1;Hars1;Ube2c;Ell2;Eef1e1;Tspan33;Crnkl1;Fbxo7;Folr1;Cpa3;Ccne1;Psmc3;Paxip1;Dbf4;Snrpd1;Med6;Chaf1a;Mcm2;Stk11;Ranbp2;Timm50;Rad23a;Fancl;Gstm5;Map3k20;Hif3a;Ctse;Pkn2;Slbp;Hnrnpa2b1;Ufd1;Mcm5;Ddx39a;Pcyt1a;Mthfd2;Ampd3;Bcas2;Psmb4;Cdc20;Adamts4;Cdt1;Pola1;Mrpl49;Rad51c;Cars;Apip;Odc1;Rpa3;Ttll5;Elof1;Rnf168;Zswim7;Ppp1cb;Hmgb3;Clpx;Psma…
53	GO:0007059	BP	chromosome segregation	53/ 2033	143/ 43839	0.370629	1.09041e-33	5.51126e-31	ENSMUSG00000002055;ENSMUSG00000005233;ENSMUSG00000006585;ENSMUSG00000008690;ENSMUSG00000017716;ENSMUSG00000019923;ENSMUSG00000020020;ENSMUSG00000020492;ENSMUSG00000020914;ENSMUSG00000021965;ENSMUSG00000022034;ENSMUSG00000022678;ENSMUSG00000023940;ENSMUSG00000024056;ENSMUSG00000024660;ENSMUSG00000026605;ENSMUSG00000026622;ENSMUSG00000026683;ENSMUSG00000027115;ENSMUSG00000027306;ENSMUSG00000027331;…	Spag5;Spc25;Cdt1;Ncaph2;Birc5;Zwint;Usp44;Ska2;Top2a;Ska3;Esco2;Nde1;Sgo1;Ndc80;Incenp;Cenpf;Nek2;Nuf2;Kif18a;Nusap1;Knstrn;Dsn1;Pmf1;Smc2;Cdca8;Rcc1;Cenpc1;Ran;Mad2l1;M1ap;Plk1;Cenpn;Ciao2a;Smc4;Ncaph;Tubg1;Ska1;Cdk5rap2;Nup43;Mis12;Firrm;Wapl;Cenph;Bex4;Cdca2;Kif18b;Espl1;Nsl1;Bub3;Top1;Oip5;Cenpw;Gm18910
295	GO:0051173	BP	positive regulation of nitrogen compound metabolic process	295/ 2033	3088/ 43839	0.0955311	3.54038e-33	1.7277e-30	ENSMUSG00000000326;ENSMUSG00000000708;ENSMUSG00000000838;ENSMUSG00000001228;ENSMUSG00000001497;ENSMUSG00000001517;ENSMUSG00000001542;ENSMUSG00000002083;ENSMUSG00000002102;ENSMUSG00000002221;ENSMUSG00000002297;ENSMUSG00000002679;ENSMUSG00000003068;ENSMUSG00000003813;ENSMUSG00000003992;ENSMUSG00000004328;ENSMUSG00000004980;ENSMUSG00000005148;ENSMUSG00000006398;ENSMUSG00000006585;ENSMUSG00000007888;…	Comt;Kat2b;Fmr1;Uhrf1;Pax9;Foxm1;Ell2;Bbc3;Psmc3;Paxip1;Dbf4;Med6;Stk11;Rad23a;Ssbp2;Hif3a;Hnrnpa2b1;Klf5;Cdc20;Cdt1;Crlf1;Spire2;Faf1;Rnf168;Cacybp;E2f4;Hmgb3;Etaa1;Traf4;Cdc6;Atad5;Crlf3;Mybl2;Srsf1;Map2k3;E2f2;Chtf18;Psmc3ip;Ubb;Cdk1;Cep290;E2f7;Osbpl8;Fzr1;Nfyb;Hnrnpab;Ube2b;Pnpt1;Ccdc117;Supt4a;Tom1l1;Sumo2;Nup85;Aurkb;Top2a;Strn3;Hsp90aa1;Slf1;Psmc6;Eaf1;Rgcc;Nipbl;Rnf19a;Stk3;Eny2;Atad2;Ds…
91	GO:1901987	BP	regulation of cell cycle phase transition	91/ 2033	450/ 43839	0.202222	6.69823e-33	3.15978e-30	ENSMUSG00000000028;ENSMUSG00000001403;ENSMUSG00000001786;ENSMUSG00000002068;ENSMUSG00000002221;ENSMUSG00000002297;ENSMUSG00000004085;ENSMUSG00000006585;ENSMUSG00000007646;ENSMUSG00000016526;ENSMUSG00000016984;ENSMUSG00000017499;ENSMUSG00000017550;ENSMUSG00000017716;ENSMUSG00000019773;ENSMUSG00000019923;ENSMUSG00000019942;ENSMUSG00000020020;ENSMUSG00000020185;ENSMUSG00000020235;ENSMUSG00000020326;…	Cdc45;Ube2c;Fbxo7;Ccne1;Paxip1;Dbf4;Map3k20;Cdt1;Rad51c;Dyrk3;Etaa1;Cdc6;Atad5;Birc5;Fbxo5;Zwint;Cdk1;Usp44;E2f7;Fzr1;Ccng1;Stxbp4;Aurkb;Top2a;Trip13;Rnaseh2b;Rgcc;Rad21;Mtbp;Donson;Cdkn1a;Ndc80;Wac;Lmnb1;Cdca5;Terf1;Atp2b4;Cenpf;Wdr76;Cdc25b;Bub1;E2f1;Rbm38;Rbl1;Fam83d;Dclre1b;Larp7;Nbn;Anp32b;Orc1;Stil;Rpa2;Kntc1;Anapc5;Chek2;Mad1l1;Ezh2;Mad2l1;Blm;Plk1;Nek1;Rdx;Chek1;Tipin;Zwilch;Cdc25a;Topbp1…
338	GO:0051716	BP	cellular response to stimulus	338/ 2033	3773/ 43839	0.0895839	8.23542e-33	3.7596e-30	ENSMUSG00000000028;ENSMUSG00000000326;ENSMUSG00000000708;ENSMUSG00000000751;ENSMUSG00000000838;ENSMUSG00000001228;ENSMUSG00000001517;ENSMUSG00000001707;ENSMUSG00000001827;ENSMUSG00000002083;ENSMUSG00000002221;ENSMUSG00000002748;ENSMUSG00000002835;ENSMUSG00000002870;ENSMUSG00000003068;ENSMUSG00000003813;ENSMUSG00000003849;ENSMUSG00000004018;ENSMUSG00000004085;ENSMUSG00000005148;ENSMUSG00000005161;…	Cdc45;Comt;Kat2b;Rpa1;Fmr1;Uhrf1;Foxm1;Eef1e1;Folr1;Bbc3;Paxip1;Baz1b;Chaf1a;Mcm2;Stk11;Rad23a;Nqo1;Fancl;Map3k20;Klf5;Prdx2;Ufd1;Mcm5;Dnajb1;Ranbp1;Pola1;Hspa1l;Rad51c;Bcl2l1;Cbx5;Rpa3;Rnf168;Cacybp;Zswim7;Lbp;Etaa1;Brca1;Atad5;Mybl2;Uchl5;Rpain;Map2k3;Asf1a;Cdk1;Arg1;Sirt1;E2f7;Fzr1;Nfyb;Cpeb4;Cdc34;Ccng1;Ube2b;Nefh;Pnpt1;Ppm1d;Stxbp4;Smc6;Ubxn2a;Cmpk2;Klf11;Rab10;Aurkb;Top2a;Gfap;Pole2;Tmx1;Ei…
584	GO:0060255	BP	regulation of macromolecule metabolic process	584/ 2033	7975/ 43839	0.0732288	1.14368e-32	5.05794e-30	ENSMUSG00000000708;ENSMUSG00000000838;ENSMUSG00000001134;ENSMUSG00000001156;ENSMUSG00000001228;ENSMUSG00000001497;ENSMUSG00000001517;ENSMUSG00000001542;ENSMUSG00000001774;ENSMUSG00000001786;ENSMUSG00000002068;ENSMUSG00000002083;ENSMUSG00000002102;ENSMUSG00000002221;ENSMUSG00000002297;ENSMUSG00000002679;ENSMUSG00000002997;ENSMUSG00000003038;ENSMUSG00000003068;ENSMUSG00000003813;ENSMUSG00000003992;…	Kat2b;Fmr1;Uxt;Mxd1;Uhrf1;Pax9;Foxm1;Ell2;Chordc1;Fbxo7;Ccne1;Bbc3;Psmc3;Paxip1;Dbf4;Med6;Prkar2b;Hmgn2;Stk11;Rad23a;Ssbp2;Hif3a;Tax1bp1;Hdgf;Hnrnpa2b1;Klf5;Prdx2;Ufd1;Dnajb1;Pard6a;Mob1b;Cdc20;Cdt1;Gmnn;Crlf1;Carhsp1;Nutf2;Cbx5;Ifrd2;Spire2;Faf1;Odc1;Pabpc4;Sh3bp5l;Elof1;Rnf168;Cacybp;E2f4;Ppp1cb;Hmgb3;Lbp;Nelfcd;Etaa1;Traf4;Cdc6;Suz12;Atad5;Crlf3;Birc5;Mybl2;Med13l;Mafk;Uchl5;Srsf1;Cenpv;Trim37…
78	GO:0045787	BP	positive regulation of cell cycle	78/ 2033	343/ 43839	0.227405	5.25353e-32	2.25297e-29	ENSMUSG00000000028;ENSMUSG00000001403;ENSMUSG00000002055;ENSMUSG00000002068;ENSMUSG00000002297;ENSMUSG00000003813;ENSMUSG00000004591;ENSMUSG00000005732;ENSMUSG00000006585;ENSMUSG00000007646;ENSMUSG00000016526;ENSMUSG00000017499;ENSMUSG00000017550;ENSMUSG00000017716;ENSMUSG00000018509;ENSMUSG00000019773;ENSMUSG00000019942;ENSMUSG00000020185;ENSMUSG00000020390;ENSMUSG00000020546;ENSMUSG00000020608;…	Cdc45;Ube2c;Spag5;Ccne1;Dbf4;Rad23a;Pkn2;Ranbp1;Cdt1;Rad51c;Dyrk3;Cdc6;Atad5;Birc5;Cenpv;Fbxo5;Cdk1;E2f7;Ube2b;Stxbp4;Smc6;Pafah1b1;Aurkb;Slf1;Rgcc;Nipbl;Rad21;Mtbp;Racgap1;Poc1a;Pim1;Ndc80;Lmnb1;Fen1;Cdca5;Kif20b;Smc5;Plk4;Terf1;Sgo2a;Nusap1;Cdc25b;Fam83d;Ect2;Gpsm2;Larp7;Eif4e;Ubxn2b;Anp32b;Orc1;Tal1;Stil;Anapc5;Chek2;Ezh2;Asns;Mad2l1;Rad18;Psmd10;Eif4ebp1;Rdx;Chek1;Kif23;Cdc25a;Fntb;Ccnd3;Dtl;…
792	GO:0032991	CC	protein-containing complex	792/ 2033	11969/ 43839	0.0661709	1.82898e-31	2.27647e-29	ENSMUSG00000000028;ENSMUSG00000000253;ENSMUSG00000000563;ENSMUSG00000000708;ENSMUSG00000000751;ENSMUSG00000000838;ENSMUSG00000001134;ENSMUSG00000001228;ENSMUSG00000001403;ENSMUSG00000001440;ENSMUSG00000001497;ENSMUSG00000001525;ENSMUSG00000001542;ENSMUSG00000001707;ENSMUSG00000001767;ENSMUSG00000001786;ENSMUSG00000002068;ENSMUSG00000002102;ENSMUSG00000002221;ENSMUSG00000002297;ENSMUSG00000002477;…	Cdc45;Gmpr;Atp5pb;Kat2b;Rpa1;Fmr1;Uxt;Uhrf1;Ube2c;Kpnb1;Pax9;Tubb5;Ell2;Eef1e1;Crnkl1;Fbxo7;Ccne1;Psmc3;Paxip1;Dbf4;Snrpd1;Med6;Baz1b;Chaf1a;Mcm2;Ap2a2;Prkar2b;Hmgn2;Stk11;Ranbp2;Timm50;Kif20a;Rad23a;Fancl;Col26a1;Pkn2;Slbp;Lbr;Hdgf;Hnrnpa2b1;Klf5;Spc25;Ufd1;Mcm5;Asf1b;Bcas2;Pard6a;Ranbp1;Psmb4;Cdc20;Bbs1;Pola1;Hspa1l;Mrpl49;Rad51c;Bcl2l1;Crlf1;Nutf2;Ncaph2;Vdac3;Dynll1;Cbx5;Kcnd1;Faf1;Pdhx;Pabpc…
631	GO:0043167	MF	ion binding	631/ 2033	8935/ 43839	0.0706212	3.47079e-31	1.75043e-28	ENSMUSG00000000253;ENSMUSG00000000326;ENSMUSG00000000420;ENSMUSG00000000751;ENSMUSG00000000804;ENSMUSG00000001228;ENSMUSG00000001380;ENSMUSG00000001403;ENSMUSG00000001525;ENSMUSG00000001774;ENSMUSG00000001827;ENSMUSG00000001865;ENSMUSG00000002102;ENSMUSG00000002190;ENSMUSG00000002297;ENSMUSG00000002748;ENSMUSG00000002808;ENSMUSG00000002870;ENSMUSG00000002997;ENSMUSG00000003068;ENSMUSG00000003226;…	Gmpr;Comt;Galnt1;Rpa1;Usp32;Uhrf1;Hars1;Ube2c;Tubb5;Chordc1;Folr1;Cpa3;Psmc3;Clgn;Dbf4;Baz1b;Epdr1;Mcm2;Prkar2b;Stk11;Ranbp2;Kif20a;Fancl;Gstm5;Map3k20;Clcn3;Tax1bp1;Pkn2;Lbr;Klf5;Mcm5;Ddx39a;Pcyt1a;Mthfd2;Ampd3;Mob1b;Adamts4;Actn3;Pola1;Hspa1l;Rad51c;Lnpk;Kcnd1;Cars;Apip;Kif11;Ttll5;Elof1;Rnf168;Zswim7;Pkd2l2;Ppp1cb;Ddx19a;Clpx;Mtrex;Dyrk3;Pacsin2;Ttll12;Traf4;Cdc6;Suz12;Atad5;Birc5;Rab5a;Cyth3;…
271	GO:0043412	BP	macromolecule modification	271/ 2033	2816/ 43839	0.0962358	5.6342e-31	2.34515e-28	ENSMUSG00000000420;ENSMUSG00000000708;ENSMUSG00000000804;ENSMUSG00000001228;ENSMUSG00000001403;ENSMUSG00000001786;ENSMUSG00000002068;ENSMUSG00000002221;ENSMUSG00000002679;ENSMUSG00000003068;ENSMUSG00000003226;ENSMUSG00000003438;ENSMUSG00000004018;ENSMUSG00000004085;ENSMUSG00000004591;ENSMUSG00000006398;ENSMUSG00000012609;ENSMUSG00000014074;ENSMUSG00000014956;ENSMUSG00000016526;ENSMUSG00000016757;…	Galnt1;Kat2b;Usp32;Uhrf1;Ube2c;Fbxo7;Ccne1;Paxip1;Med6;Stk11;Ranbp2;Timm50;Fancl;Map3k20;Pkn2;Cdc20;Ttll5;Rnf168;Ppp1cb;Dyrk3;Ttll12;Suz12;Birc5;Uchl5;Trim37;Elp5;Natd1;Ubb;Fbxo5;Trmt11;Pcmt1;Cdk1;Usp44;Usp15;Fzr1;Cdc34;Ccng1;Ube2b;Med7;Rps27a;Ppp4r3b;Galnt10;Ppm1d;Dld;Cdc27;Rffl;Sumo2;Ube2o;Aurkb;Cdkl1;Glrx5;Eif2s1;Otub2;Trim23;Ppwd1;Naa16;Pbk;Esco2;Rnf19a;Stk3;Eny2;Dscc1;Josd1;Pmm1;Ube2v2;Naa50…
151	GO:0033043	BP	regulation of organelle organization	151/ 2033	1174/ 43839	0.12862	6.33337e-30	2.56085e-27	ENSMUSG00000000708;ENSMUSG00000001786;ENSMUSG00000002055;ENSMUSG00000002083;ENSMUSG00000002870;ENSMUSG00000003452;ENSMUSG00000004980;ENSMUSG00000005131;ENSMUSG00000006398;ENSMUSG00000006585;ENSMUSG00000008035;ENSMUSG00000008892;ENSMUSG00000009013;ENSMUSG00000009207;ENSMUSG00000017499;ENSMUSG00000017716;ENSMUSG00000018509;ENSMUSG00000018548;ENSMUSG00000019773;ENSMUSG00000020020;ENSMUSG00000020235;…	Kat2b;Fbxo7;Spag5;Bbc3;Mcm2;Bicd1;Hnrnpa2b1;4930550C14Rik;Cdc20;Cdt1;Mid1ip1;Vdac3;Dynll1;Lnpk;Cdc6;Birc5;Cenpv;Trim37;Fbxo5;Usp44;Fzr1;Cnot6;Ube2b;Ska2;Tom1l1;Cdc27;Pafah1b1;Aurkb;Top2a;Cdkl1;Sptb;Trip13;Slf1;Ska3;Rgcc;Bnip3l;Bora;Dmtn;Nipbl;Rad21;Mtbp;Marchf5;Ndc80;Ift140;Rock1;Fen1;Cdca5;Kif20b;Smc5;Smc3;Cct8;Plk4;Stag2;Terf1;Sgo2a;Mff;Spta1;Nek2;Stam;Odf2;Kif18a;Katnbl1;Nusap1;Spef1;Bub1;Tpx2…
66	GO:0090068	BP	positive regulation of cell cycle process	66/ 2033	265/ 43839	0.249057	9.25168e-30	3.63694e-27	ENSMUSG00000000028;ENSMUSG00000001403;ENSMUSG00000002055;ENSMUSG00000002068;ENSMUSG00000002297;ENSMUSG00000004591;ENSMUSG00000005732;ENSMUSG00000006585;ENSMUSG00000007646;ENSMUSG00000016526;ENSMUSG00000017499;ENSMUSG00000017550;ENSMUSG00000017716;ENSMUSG00000018509;ENSMUSG00000019773;ENSMUSG00000019942;ENSMUSG00000020185;ENSMUSG00000020390;ENSMUSG00000020546;ENSMUSG00000020608;ENSMUSG00000020897;…	Cdc45;Ube2c;Spag5;Ccne1;Dbf4;Pkn2;Ranbp1;Cdt1;Rad51c;Dyrk3;Cdc6;Atad5;Birc5;Cenpv;Fbxo5;Cdk1;E2f7;Ube2b;Stxbp4;Smc6;Aurkb;Slf1;Rgcc;Nipbl;Rad21;Mtbp;Racgap1;Poc1a;Ndc80;Lmnb1;Fen1;Cdca5;Kif20b;Smc5;Plk4;Terf1;Sgo2a;Nusap1;Cdc25b;Fam83d;Ect2;Gpsm2;Larp7;Ubxn2b;Anp32b;Orc1;Stil;Anapc5;Chek2;Ezh2;Mad2l1;Rad18;Rdx;Kif23;Cdc25a;Ccnd3;Dtl;Ccnb1;Kif14;Cdc25c;Cep295;E2f8;Gen1;Rad51b;Nup62;Gm18910
384	GO:0051179	BP	localization	384/ 2033	4668/ 43839	0.0822622	9.6616e-30	3.69543e-27	ENSMUSG00000000563;ENSMUSG00000000751;ENSMUSG00000001440;ENSMUSG00000001763;ENSMUSG00000001786;ENSMUSG00000001827;ENSMUSG00000002055;ENSMUSG00000002083;ENSMUSG00000002820;ENSMUSG00000002957;ENSMUSG00000003068;ENSMUSG00000003226;ENSMUSG00000003438;ENSMUSG00000003452;ENSMUSG00000003469;ENSMUSG00000003779;ENSMUSG00000004319;ENSMUSG00000004462;ENSMUSG00000004642;ENSMUSG00000004655;ENSMUSG00000004980;…	Atp5pb;Rpa1;Kpnb1;Tspan33;Fbxo7;Folr1;Spag5;Bbc3;Atg4d;Ap2a2;Stk11;Ranbp2;Timm50;Bicd1;Phyhip;Kif20a;Clcn3;Tbccd1;Slbp;Aqp1;Hnrnpa2b1;Klf5;Ufd1;Ddx39a;Ranbp1;Bbs1;Slc4a1;Homer1;Trappc2b;Scrn3;Nutf2;Dynll1;Kcnd1;Slc3a2;Spire2;Faf1;Ddx19a;Xk;Pdzd11;Lbp;Prelid3b;Nup50;Pacsin2;Birc5;Rab5a;Cyth3;Kpna2;Srsf1;Rpain;Arrb1;Ubb;Zwint;Cdk1;Cep290;Nedd1;Cep83;Slc1a4;Osbpl8;Xpo1;Slc22a4;Ube2b;Arf5;Pnpt1;Znhit…
422	GO:0046483	BP	heterocycle metabolic process	422/ 2033	5323/ 43839	0.0792786	1.69926e-29	6.27869e-27	ENSMUSG00000000028;ENSMUSG00000000253;ENSMUSG00000000563;ENSMUSG00000000751;ENSMUSG00000001158;ENSMUSG00000001228;ENSMUSG00000001380;ENSMUSG00000001542;ENSMUSG00000001767;ENSMUSG00000001827;ENSMUSG00000002068;ENSMUSG00000002221;ENSMUSG00000002297;ENSMUSG00000002477;ENSMUSG00000002835;ENSMUSG00000002870;ENSMUSG00000003813;ENSMUSG00000004018;ENSMUSG00000004328;ENSMUSG00000004642;ENSMUSG00000004980;…	Cdc45;Gmpr;Atp5pb;Rpa1;Snrnp27;Uhrf1;Hars1;Ell2;Crnkl1;Folr1;Ccne1;Paxip1;Dbf4;Snrpd1;Chaf1a;Mcm2;Rad23a;Fancl;Hif3a;Slbp;Hnrnpa2b1;Mcm5;Ddx39a;Mthfd2;Ampd3;Bcas2;Cdt1;Pola1;Rad51c;Cars;Rpa3;Elof1;Rnf168;Zswim7;Hmgb3;Clpx;Prpf3;Bola1;Mtrex;Etaa1;Cdc6;Atad5;Afmid;Rab5a;Uchl5;Srsf1;Rpain;Elp5;Pnpo;Slc25a39;Psmc3ip;Trmt11;Asf1a;Snrpf;Nudt4;Fzr1;Hint1;Cnot6;Ube2b;Pnpt1;Supt4a;Ppm1d;Znhit3;Smc6;Cmpk2;…
572	GO:0031323	BP	regulation of cellular metabolic process	572/ 2033	7968/ 43839	0.0717871	1.73028e-29	6.27869e-27	ENSMUSG00000000326;ENSMUSG00000000708;ENSMUSG00000000838;ENSMUSG00000001134;ENSMUSG00000001156;ENSMUSG00000001228;ENSMUSG00000001497;ENSMUSG00000001517;ENSMUSG00000001542;ENSMUSG00000001707;ENSMUSG00000001774;ENSMUSG00000001786;ENSMUSG00000002068;ENSMUSG00000002102;ENSMUSG00000002221;ENSMUSG00000002297;ENSMUSG00000002679;ENSMUSG00000002997;ENSMUSG00000003038;ENSMUSG00000003068;ENSMUSG00000003226;…	Comt;Kat2b;Fmr1;Uxt;Mxd1;Uhrf1;Pax9;Foxm1;Ell2;Eef1e1;Chordc1;Fbxo7;Ccne1;Psmc3;Paxip1;Dbf4;Med6;Prkar2b;Hmgn2;Stk11;Ranbp2;Ssbp2;Clcn3;Hif3a;Tax1bp1;Hdgf;Hnrnpa2b1;Klf5;Prdx2;Ufd1;Dnajb1;Pard6a;Epor;Mob1b;Actn3;Cdt1;Gmnn;Crlf1;Mid1ip1;Carhsp1;Nutf2;Dynll1;Cbx5;Ifrd2;Spire2;Faf1;Pabpc4;Sh3bp5l;Elof1;Rnf168;Cacybp;E2f4;Ppp1cb;Hmgb3;Lbp;Nelfcd;Etaa1;Traf4;Cdc6;Suz12;Atad5;Crlf3;Birc5;Mybl2;Med13l;M…
235	GO:0005524	MF	ATP binding	235/ 2033	2333/ 43839	0.100729	1.43526e-29	6.51464e-27	ENSMUSG00000001380;ENSMUSG00000001403;ENSMUSG00000001774;ENSMUSG00000002102;ENSMUSG00000002748;ENSMUSG00000002870;ENSMUSG00000003068;ENSMUSG00000003779;ENSMUSG00000004085;ENSMUSG00000004319;ENSMUSG00000004591;ENSMUSG00000005410;ENSMUSG00000005481;ENSMUSG00000007033;ENSMUSG00000007646;ENSMUSG00000010755;ENSMUSG00000012443;ENSMUSG00000012609;ENSMUSG00000015023;ENSMUSG00000015357;ENSMUSG00000016018;…	Hars1;Ube2c;Chordc1;Psmc3;Baz1b;Mcm2;Stk11;Kif20a;Map3k20;Clcn3;Pkn2;Mcm5;Ddx39a;Hspa1l;Rad51c;Cars;Kif11;Ttll5;Ddx19a;Clpx;Mtrex;Dyrk3;Ttll12;Cdc6;Atad5;Map2k3;Slfn3;Chtf18;Cdk1;Cdc34;Slc22a4;Ube2b;Smc6;Cmpk2;Ube2o;Aurkb;Myh10;Top2a;Cdkl1;Psmc1;Hsp90aa1;Trip13;Kif2a;Psmc6;Pbk;Tars;Nadk2;Stk3;Atad2;Atp13a3;Mcm4;Rfc4;Adcy6;Pim1;Eif2ak2;Nme4;Rock1;Kifc5b;Riok3;Lars;Csnk1a1;Nars;Kif20b;Pip5k1b;Zng1;…
168	GO:0099080	CC	supramolecular complex	168/ 2033	1426/ 43839	0.117812	1.03368e-28	1.18859e-26	ENSMUSG00000000056;ENSMUSG00000000708;ENSMUSG00000000838;ENSMUSG00000001440;ENSMUSG00000001525;ENSMUSG00000002055;ENSMUSG00000002102;ENSMUSG00000003779;ENSMUSG00000004980;ENSMUSG00000005233;ENSMUSG00000006585;ENSMUSG00000008035;ENSMUSG00000008393;ENSMUSG00000009013;ENSMUSG00000009575;ENSMUSG00000011257;ENSMUSG00000012443;ENSMUSG00000012609;ENSMUSG00000015671;ENSMUSG00000016526;ENSMUSG00000017716;…	Narf;Kat2b;Fmr1;Kpnb1;Tubb5;Spag5;Psmc3;Kif20a;Hnrnpa2b1;Spc25;Cdt1;Mid1ip1;Carhsp1;Dynll1;Cbx5;Pabpc4;Kif11;Ttll5;Psma2;Dyrk3;Birc5;Kpna2;Cenpv;Zwint;Cdk1;Slc1a4;Tektip1;Xpo1;Nudcd2;Nefh;Ska2;Cdc27;Nup85;Pafah1b1;Aurkb;Myh10;Gfap;Eif2s1;Dek;Kif2a;Ska3;Dmtn;Mtbp;Gtse1;Rangap1;Nde1;Tuba1b;Sgo1;Ndc80;Rock1;Kifc5b;Csnk1a1;Lmnb1;Incenp;Kif20b;Cct8;Sgo2a;Bard1;Tuba4a;Ncl;Septin2;Ahctf1;Kif26b;Nek2;Nuf…
60	GO:0098687	CC	chromosomal region	60/ 2033	227/ 43839	0.264317	1.08227e-28	1.18859e-26	ENSMUSG00000000751;ENSMUSG00000004980;ENSMUSG00000009575;ENSMUSG00000014956;ENSMUSG00000015880;ENSMUSG00000017716;ENSMUSG00000020608;ENSMUSG00000020897;ENSMUSG00000021391;ENSMUSG00000022314;ENSMUSG00000022422;ENSMUSG00000023940;ENSMUSG00000024056;ENSMUSG00000024660;ENSMUSG00000024742;ENSMUSG00000024943;ENSMUSG00000024974;ENSMUSG00000025001;ENSMUSG00000025862;ENSMUSG00000025925;ENSMUSG00000026037;…	Rpa1;Hnrnpa2b1;Cbx5;Ppp1cb;Ncapg;Birc5;Smc6;Aurkb;Cenpp;Rad21;Dscc1;Sgo1;Ndc80;Incenp;Fen1;Smc5;Smc3;Hells;Stag2;Terf1;Orc2;Sgo2a;Cenpf;Cenpl;Hat1;Rad51;Aurka;Dclre1b;Nbn;Orc1;Kif2c;Cdca8;Rpa2;Cenpa;Cenpc1;Chek2;Ezh2;Mad2l1;Blm;Plk1;Mki67;Wrn;Recql4;Ncapd3;Rif1;Stag3;Suv39h1;Mis12;Pif1;Brca2;Firrm;Trp53bp1;Cenpe;H2ax;Thoc7;Kmt5c;H3f3a;Oip5;Cenpw;Gm41318
56	GO:0000922	CC	spindle pole	56/ 2033	197/ 43839	0.284264	1.21577e-28	1.26102e-26	ENSMUSG00000001134;ENSMUSG00000002055;ENSMUSG00000006398;ENSMUSG00000012443;ENSMUSG00000017499;ENSMUSG00000018372;ENSMUSG00000019988;ENSMUSG00000020328;ENSMUSG00000021693;ENSMUSG00000023072;ENSMUSG00000023345;ENSMUSG00000023940;ENSMUSG00000024795;ENSMUSG00000024974;ENSMUSG00000025862;ENSMUSG00000026605;ENSMUSG00000026622;ENSMUSG00000026790;ENSMUSG00000027132;ENSMUSG00000027330;ENSMUSG00000027331;…	Uxt;Spag5;Cdc20;Kif11;Cdc6;Cep95;Nedd1;Nudcd2;Kif2a;Cep89;Poc1a;Sgo1;Kif20b;Smc3;Stag2;Cenpf;Nek2;Odf2;Katnbl1;Cdc25b;Knstrn;Tpx2;Aurka;Dsn1;Fam83d;Gpsm2;Kntc1;Mad1l1;Mad2l1;Plk1;Katnb1;Topbp1;Aspm;Tubg1;Fam110c;Wdr62;Stag1;Ckap2;Prc1;Cdk5rap2;Ypel5;Ckap5;Smc1a;Ccnb1;Bex4;Ckap2l;Tpt1;Cep128;Alms1;Psrc1;Spdl1;Rmdn3;Aunip;Tpt1-ps3;Gm28266;Nup62
350	GO:0009893	BP	positive regulation of metabolic process	350/ 2033	4139/ 43839	0.0845615	3.57447e-29	1.26465e-26	ENSMUSG00000000326;ENSMUSG00000000708;ENSMUSG00000000838;ENSMUSG00000001228;ENSMUSG00000001497;ENSMUSG00000001517;ENSMUSG00000001542;ENSMUSG00000001707;ENSMUSG00000001786;ENSMUSG00000002083;ENSMUSG00000002102;ENSMUSG00000002221;ENSMUSG00000002297;ENSMUSG00000002679;ENSMUSG00000003068;ENSMUSG00000003226;ENSMUSG00000003585;ENSMUSG00000003813;ENSMUSG00000003992;ENSMUSG00000004319;ENSMUSG00000004328;…	Comt;Kat2b;Fmr1;Uhrf1;Pax9;Foxm1;Ell2;Eef1e1;Fbxo7;Bbc3;Psmc3;Paxip1;Dbf4;Med6;Stk11;Ranbp2;Sec14l2;Rad23a;Ssbp2;Clcn3;Hif3a;Hnrnpa2b1;Klf5;Cdc20;Actn3;Cdt1;Crlf1;Mid1ip1;Spire2;Faf1;Elof1;Rnf168;Cacybp;E2f4;Hmgb3;Lbp;Etaa1;Traf4;Cdc6;Atad5;Crlf3;Mybl2;Srsf1;Map2k3;E2f2;Chtf18;Psmc3ip;Ubb;Cdk1;Cep290;E2f7;Osbpl8;Fzr1;Nfyb;Hnrnpab;Ube2b;Ppp4r3b;Pnpt1;Ccdc117;Supt4a;Tom1l1;Rsad2;Sumo2;Nup85;Aurkb;T…
69	GO:0010948	BP	negative regulation of cell cycle process	69/ 2033	296/ 43839	0.233108	3.68079e-29	1.2705e-26	ENSMUSG00000000708;ENSMUSG00000001786;ENSMUSG00000004085;ENSMUSG00000006585;ENSMUSG00000017499;ENSMUSG00000017716;ENSMUSG00000018548;ENSMUSG00000019773;ENSMUSG00000019923;ENSMUSG00000019942;ENSMUSG00000020185;ENSMUSG00000020235;ENSMUSG00000020326;ENSMUSG00000020541;ENSMUSG00000020897;ENSMUSG00000020914;ENSMUSG00000021569;ENSMUSG00000022018;ENSMUSG00000022314;ENSMUSG00000022369;ENSMUSG00000022960;…	Kat2b;Fbxo7;Map3k20;Cdt1;Cdc6;Birc5;Trim37;Fbxo5;Zwint;Cdk1;E2f7;Fzr1;Ccng1;Tom1l1;Aurkb;Top2a;Trip13;Rgcc;Rad21;Mtbp;Donson;Cdkn1a;Wac;Ppp2r5b;Smc3;Stag2;Terf1;Nek2;Bub1;E2f1;Rbm38;Rbl1;Dclre1b;Nbn;Orc1;Rpa2;Kntc1;Chek2;Mad1l1;Ezh2;Mad2l1;Blm;Plk1;Chek1;Tipin;Zwilch;Topbp1;Rfwd3;Mad2l1bp;Rps27l;Dtl;Ttk;Atf5;Eme1;Cdk5rap2;Bub1b;Smc1a;Wapl;Clspn;Trp53bp1;E2f8;Ticrr;Osm;Bub3;Spdl1;Ccnf;Kifc1;Cdkn2d…
220	GO:0044877	MF	protein-containing complex binding	220/ 2033	2130/ 43839	0.103286	3.45187e-29	1.42437e-26	ENSMUSG00000000028;ENSMUSG00000000563;ENSMUSG00000000708;ENSMUSG00000000751;ENSMUSG00000000838;ENSMUSG00000001014;ENSMUSG00000001134;ENSMUSG00000001440;ENSMUSG00000001525;ENSMUSG00000002068;ENSMUSG00000002477;ENSMUSG00000002957;ENSMUSG00000003038;ENSMUSG00000003068;ENSMUSG00000003226;ENSMUSG00000003438;ENSMUSG00000003452;ENSMUSG00000003813;ENSMUSG00000005262;ENSMUSG00000006398;ENSMUSG00000006457;…	Cdc45;Atp5pb;Kat2b;Rpa1;Fmr1;Icam4;Uxt;Kpnb1;Tubb5;Ccne1;Snrpd1;Ap2a2;Hmgn2;Stk11;Ranbp2;Timm50;Bicd1;Rad23a;Ufd1;Cdc20;Actn3;Cdt1;Pola1;Gmnn;Ncaph2;Cbx5;Ifrd2;Rnf168;E2f4;Brca1;Cdc6;Suz12;Uchl5;Rpain;Trim37;Arrb1;Fbxo5;Mtrf1l;Asf1a;Cdk1;Fzr1;Nfyb;Cpeb4;Pafah1b1;Cpd;Myh10;Top2a;Gfap;Strn3;Sptb;Eif2s1;Cetn3;Slf1;Naa16;Dmtn;Nipbl;Rad21;Eny2;Atad2;Xrcc6;Atp5pf;Atp5po;Atf1;Slc11a2;Cdkn1a;Tulp2;Pim1;N…
252	GO:0036211	BP	protein modification process	252/ 2033	2603/ 43839	0.0968114	4.82796e-29	1.62679e-26	ENSMUSG00000000420;ENSMUSG00000000708;ENSMUSG00000000804;ENSMUSG00000001228;ENSMUSG00000001403;ENSMUSG00000001786;ENSMUSG00000002068;ENSMUSG00000002221;ENSMUSG00000002679;ENSMUSG00000003068;ENSMUSG00000003226;ENSMUSG00000003438;ENSMUSG00000004018;ENSMUSG00000004085;ENSMUSG00000004591;ENSMUSG00000006398;ENSMUSG00000012609;ENSMUSG00000014074;ENSMUSG00000014956;ENSMUSG00000016526;ENSMUSG00000016757;…	Galnt1;Kat2b;Usp32;Uhrf1;Ube2c;Fbxo7;Ccne1;Paxip1;Med6;Stk11;Ranbp2;Timm50;Fancl;Map3k20;Pkn2;Cdc20;Ttll5;Rnf168;Ppp1cb;Dyrk3;Ttll12;Suz12;Birc5;Uchl5;Trim37;Natd1;Ubb;Fbxo5;Pcmt1;Cdk1;Usp44;Usp15;Fzr1;Cdc34;Ccng1;Ube2b;Med7;Rps27a;Ppp4r3b;Galnt10;Ppm1d;Dld;Cdc27;Rffl;Sumo2;Ube2o;Aurkb;Cdkl1;Glrx5;Eif2s1;Otub2;Trim23;Ppwd1;Naa16;Pbk;Esco2;Rnf19a;Stk3;Eny2;Dscc1;Josd1;Pmm1;Ube2v2;Naa50;Usp7;St3gal…
860	GO:0071704	BP	organic substance metabolic process	860/ 2033	13562/ 43839	0.0634125	1.91026e-28	6.28698e-26	ENSMUSG00000000028;ENSMUSG00000000253;ENSMUSG00000000326;ENSMUSG00000000420;ENSMUSG00000000563;ENSMUSG00000000708;ENSMUSG00000000751;ENSMUSG00000000804;ENSMUSG00000001158;ENSMUSG00000001228;ENSMUSG00000001380;ENSMUSG00000001403;ENSMUSG00000001542;ENSMUSG00000001707;ENSMUSG00000001763;ENSMUSG00000001767;ENSMUSG00000001786;ENSMUSG00000001827;ENSMUSG00000001865;ENSMUSG00000002068;ENSMUSG00000002102;…	Cdc45;Gmpr;Comt;Galnt1;Atp5pb;Kat2b;Rpa1;Usp32;Snrnp27;Uhrf1;Hars1;Ube2c;Ell2;Eef1e1;Tspan33;Crnkl1;Fbxo7;Folr1;Cpa3;Ccne1;Psmc3;Paxip1;Dbf4;Snrpd1;Med6;Chaf1a;Mcm2;Prkar2b;Stk11;Ranbp2;Timm50;Rad23a;Fancl;Gstm5;Map3k20;Hif3a;Ctse;Pkn2;Slbp;Lbr;Hnrnpa2b1;Prdx2;Ufd1;Mcm5;Ddx39a;Pcyt1a;Mthfd2;Ampd3;Bcas2;Psmb4;Cdc20;Adamts4;Bbs1;Slc4a1;Cdt1;Pola1;Mrpl49;Rad51c;Mid1ip1;Slc3a2;Cars;Apip;Odc1;Rpa3;Ttl…
238	GO:0032559	MF	adenyl ribonucleotide binding	238/ 2033	2419/ 43839	0.0983878	1.67683e-28	6.3426e-26	ENSMUSG00000001380;ENSMUSG00000001403;ENSMUSG00000001774;ENSMUSG00000002102;ENSMUSG00000002748;ENSMUSG00000002870;ENSMUSG00000002997;ENSMUSG00000003068;ENSMUSG00000003779;ENSMUSG00000004085;ENSMUSG00000004319;ENSMUSG00000004591;ENSMUSG00000005410;ENSMUSG00000005481;ENSMUSG00000007033;ENSMUSG00000007646;ENSMUSG00000010755;ENSMUSG00000012443;ENSMUSG00000012609;ENSMUSG00000015023;ENSMUSG00000015357;…	Hars1;Ube2c;Chordc1;Psmc3;Baz1b;Mcm2;Prkar2b;Stk11;Kif20a;Map3k20;Clcn3;Pkn2;Mcm5;Ddx39a;Hspa1l;Rad51c;Cars;Kif11;Ttll5;Ddx19a;Clpx;Mtrex;Dyrk3;Ttll12;Cdc6;Atad5;Map2k3;Slfn3;Chtf18;Cdk1;Cdc34;Slc22a4;Ube2b;Smc6;Cmpk2;Ube2o;Aurkb;Myh10;Top2a;Cdkl1;Psmc1;Hsp90aa1;Trip13;Kif2a;Psmc6;Pbk;Tars;Nadk2;Stk3;Atad2;Atp13a3;Mcm4;Popdc2;Rfc4;Adcy6;Soat2;Pim1;Eif2ak2;Nme4;Rock1;Kifc5b;Riok3;Lars;Csnk1a1;Nars…
421	GO:0006725	BP	cellular aromatic compound metabolic process	421/ 2033	5374/ 43839	0.0783402	3.15223e-28	1.01387e-25	ENSMUSG00000000028;ENSMUSG00000000253;ENSMUSG00000000326;ENSMUSG00000000563;ENSMUSG00000000751;ENSMUSG00000001158;ENSMUSG00000001228;ENSMUSG00000001380;ENSMUSG00000001542;ENSMUSG00000001767;ENSMUSG00000001827;ENSMUSG00000002068;ENSMUSG00000002221;ENSMUSG00000002297;ENSMUSG00000002477;ENSMUSG00000002835;ENSMUSG00000002870;ENSMUSG00000003813;ENSMUSG00000004018;ENSMUSG00000004032;ENSMUSG00000004328;…	Cdc45;Gmpr;Comt;Atp5pb;Rpa1;Snrnp27;Uhrf1;Hars1;Ell2;Crnkl1;Folr1;Ccne1;Paxip1;Dbf4;Snrpd1;Chaf1a;Mcm2;Rad23a;Fancl;Gstm5;Hif3a;Slbp;Hnrnpa2b1;Mcm5;Ddx39a;Mthfd2;Ampd3;Bcas2;Cdt1;Pola1;Rad51c;Cars;Rpa3;Elof1;Rnf168;Zswim7;Hmgb3;Clpx;Prpf3;Bola1;Mtrex;Etaa1;Cdc6;Atad5;Afmid;Rab5a;Uchl5;Srsf1;Rpain;Elp5;Pnpo;Slc25a39;Psmc3ip;Trmt11;Asf1a;Snrpf;Nudt4;Fzr1;Hint1;Cnot6;Ube2b;Pnpt1;Supt4a;Ppm1d;Znhit3;…
434	GO:1901360	BP	organic cyclic compound metabolic process	434/ 2033	5612/ 43839	0.0773343	4.7261e-28	1.48631e-25	ENSMUSG00000000028;ENSMUSG00000000253;ENSMUSG00000000326;ENSMUSG00000000563;ENSMUSG00000000751;ENSMUSG00000001158;ENSMUSG00000001228;ENSMUSG00000001380;ENSMUSG00000001542;ENSMUSG00000001767;ENSMUSG00000001827;ENSMUSG00000002068;ENSMUSG00000002221;ENSMUSG00000002297;ENSMUSG00000002477;ENSMUSG00000002835;ENSMUSG00000002870;ENSMUSG00000003813;ENSMUSG00000004018;ENSMUSG00000004032;ENSMUSG00000004328;…	Cdc45;Gmpr;Comt;Atp5pb;Rpa1;Snrnp27;Uhrf1;Hars1;Ell2;Crnkl1;Folr1;Ccne1;Paxip1;Dbf4;Snrpd1;Chaf1a;Mcm2;Rad23a;Fancl;Gstm5;Hif3a;Slbp;Lbr;Hnrnpa2b1;Mcm5;Ddx39a;Mthfd2;Ampd3;Bcas2;Cdt1;Pola1;Rad51c;Cars;Rpa3;Elof1;Rnf168;Zswim7;Hmgb3;Clpx;Prpf3;Bola1;Mtrex;Etaa1;Cdc6;Atad5;Afmid;Rab5a;Uchl5;Srsf1;Rpain;Elp5;Pnpo;Slc25a39;Psmc3ip;Trmt11;Asf1a;Snrpf;Nudt4;Fzr1;Hint1;Cnot6;Ube2b;Pnpt1;Supt4a;Ppm1d;Znh…
270	GO:0035639	MF	purine ribonucleoside triphosphate binding	270/ 2033	2930/ 43839	0.0921502	9.27908e-28	3.23983e-25	ENSMUSG00000001380;ENSMUSG00000001403;ENSMUSG00000001525;ENSMUSG00000001774;ENSMUSG00000002102;ENSMUSG00000002748;ENSMUSG00000002870;ENSMUSG00000003068;ENSMUSG00000003779;ENSMUSG00000004085;ENSMUSG00000004319;ENSMUSG00000004591;ENSMUSG00000005410;ENSMUSG00000005481;ENSMUSG00000007033;ENSMUSG00000007646;ENSMUSG00000010755;ENSMUSG00000012443;ENSMUSG00000012609;ENSMUSG00000015023;ENSMUSG00000015357;…	Hars1;Ube2c;Tubb5;Chordc1;Psmc3;Baz1b;Mcm2;Stk11;Kif20a;Map3k20;Clcn3;Pkn2;Mcm5;Ddx39a;Hspa1l;Rad51c;Cars;Kif11;Ttll5;Ddx19a;Clpx;Mtrex;Dyrk3;Ttll12;Cdc6;Atad5;Rab5a;Septin8;Map2k3;Slfn3;Chtf18;Cdk1;Hbs1l;Cdc34;Slc22a4;Ube2b;Arf5;Smc6;Cmpk2;Rab10;Ube2o;Aurkb;Myh10;Top2a;Cdkl1;Psmc1;Hsp90aa1;Eif5;Trip13;Kif2a;Trim23;Psmc6;Pbk;Tars;Nadk2;Stk3;Atad2;Atp13a3;Mcm4;Rfc4;Adcy6;Tuba1b;Gtpbp2;Pim1;Eif2ak2…
76	GO:0045786	BP	negative regulation of cell cycle	76/ 2033	376/ 43839	0.202128	1.13907e-27	3.50436e-25	ENSMUSG00000000708;ENSMUSG00000001786;ENSMUSG00000004085;ENSMUSG00000006585;ENSMUSG00000006715;ENSMUSG00000017499;ENSMUSG00000017716;ENSMUSG00000018548;ENSMUSG00000019773;ENSMUSG00000019923;ENSMUSG00000019942;ENSMUSG00000020185;ENSMUSG00000020235;ENSMUSG00000020326;ENSMUSG00000020541;ENSMUSG00000020897;ENSMUSG00000020914;ENSMUSG00000021569;ENSMUSG00000022018;ENSMUSG00000022314;ENSMUSG00000022369;…	Kat2b;Fbxo7;Map3k20;Cdt1;Gmnn;Cdc6;Birc5;Trim37;Fbxo5;Zwint;Cdk1;E2f7;Fzr1;Ccng1;Tom1l1;Aurkb;Top2a;Trip13;Rgcc;Rad21;Mtbp;Btg3;Donson;Cdkn1a;Wac;Ppp2r5b;Smc3;Stag2;Terf1;Nek2;Bub1;E2f1;Rbm38;Rbl1;Dclre1b;Nbn;Cdkn2c;Orc1;Rpa2;Kntc1;Chek2;Mad1l1;Ezh2;Mad2l1;Blm;Nupr1;Plk1;Casp3;Chek1;Tipin;Zwilch;Topbp1;Rfwd3;Mad2l1bp;Rps27l;Dtl;Ttk;Atf5;Eme1;Cdk5rap2;Bub1b;Smc1a;Wapl;Clspn;Hexim2;Trp53bp1;Gm7334;…
896	GO:0008152	BP	metabolic process	896/ 2033	14402/ 43839	0.0622136	4.00951e-27	1.20729e-24	ENSMUSG00000000028;ENSMUSG00000000253;ENSMUSG00000000326;ENSMUSG00000000420;ENSMUSG00000000563;ENSMUSG00000000708;ENSMUSG00000000751;ENSMUSG00000000804;ENSMUSG00000001158;ENSMUSG00000001228;ENSMUSG00000001380;ENSMUSG00000001403;ENSMUSG00000001542;ENSMUSG00000001707;ENSMUSG00000001763;ENSMUSG00000001767;ENSMUSG00000001786;ENSMUSG00000001827;ENSMUSG00000001865;ENSMUSG00000002068;ENSMUSG00000002102;…	Cdc45;Gmpr;Comt;Galnt1;Atp5pb;Kat2b;Rpa1;Usp32;Snrnp27;Uhrf1;Hars1;Ube2c;Ell2;Eef1e1;Tspan33;Crnkl1;Fbxo7;Folr1;Cpa3;Ccne1;Psmc3;Paxip1;Dbf4;Bmp8b;Snrpd1;Med6;Atg4d;Chaf1a;Mcm2;Prkar2b;Stk11;Ranbp2;Timm50;Rad23a;Nqo1;Fancl;Gstm5;Map3k20;Hif3a;Ctse;Pkn2;Slbp;Lbr;Hnrnpa2b1;Prdx2;Ufd1;Mcm5;Ddx39a;Pcyt1a;Mthfd2;Ampd3;Bcas2;Psmb4;Cdc20;Adamts4;Bbs1;Slc4a1;Cdt1;Pola1;Mrpl49;Rad51c;Mid1ip1;Slc3a2;Cars;A…
322	GO:0010604	BP	positive regulation of macromolecule metabolic process	322/ 2033	3790/ 43839	0.0849604	4.94054e-27	1.45663e-24	ENSMUSG00000000708;ENSMUSG00000000838;ENSMUSG00000001228;ENSMUSG00000001497;ENSMUSG00000001517;ENSMUSG00000001542;ENSMUSG00000002083;ENSMUSG00000002102;ENSMUSG00000002221;ENSMUSG00000002297;ENSMUSG00000002679;ENSMUSG00000003068;ENSMUSG00000003813;ENSMUSG00000003992;ENSMUSG00000004328;ENSMUSG00000004980;ENSMUSG00000005148;ENSMUSG00000006398;ENSMUSG00000006585;ENSMUSG00000007888;ENSMUSG00000010154;…	Kat2b;Fmr1;Uhrf1;Pax9;Foxm1;Ell2;Bbc3;Psmc3;Paxip1;Dbf4;Med6;Stk11;Rad23a;Ssbp2;Hif3a;Hnrnpa2b1;Klf5;Cdc20;Cdt1;Crlf1;Spire2;Faf1;Elof1;Rnf168;Cacybp;E2f4;Hmgb3;Lbp;Etaa1;Traf4;Cdc6;Atad5;Crlf3;Mybl2;Srsf1;Map2k3;E2f2;Chtf18;Psmc3ip;Ubb;Cdk1;Cep290;E2f7;Osbpl8;Fzr1;Nfyb;Hnrnpab;Ube2b;Pnpt1;Ccdc117;Supt4a;Tom1l1;Rsad2;Sumo2;Nup85;Aurkb;Top2a;Strn3;Hsp90aa1;Sfrp4;Slf1;Psmc6;Eaf1;Rgcc;Nipbl;Rnf19a;S…
109	GO:0051338	BP	regulation of transferase activity	109/ 2033	736/ 43839	0.148098	7.34196e-27	2.12048e-24	ENSMUSG00000000708;ENSMUSG00000001774;ENSMUSG00000001786;ENSMUSG00000002068;ENSMUSG00000002997;ENSMUSG00000003068;ENSMUSG00000003226;ENSMUSG00000004980;ENSMUSG00000006398;ENSMUSG00000013646;ENSMUSG00000016984;ENSMUSG00000017386;ENSMUSG00000017499;ENSMUSG00000018932;ENSMUSG00000019214;ENSMUSG00000019773;ENSMUSG00000019877;ENSMUSG00000020020;ENSMUSG00000020189;ENSMUSG00000020235;ENSMUSG00000020326;…	Kat2b;Chordc1;Fbxo7;Ccne1;Prkar2b;Stk11;Ranbp2;Hnrnpa2b1;Cdc20;Sh3bp5l;Etaa1;Traf4;Cdc6;Map2k3;Chtf18;Fbxo5;Serinc1;Usp44;Osbpl8;Fzr1;Ccng1;Ggnbp2;Tom1l1;Cox11;Aurkb;Hsp90aa1;Rgcc;Stk3;Dscc1;Xrcc6;Rfc4;Cdkn1a;Pim1;Zfp91;Prdx3;Slk;Pfkfb1;Terf1;Stradb;Atp2b4;Nek2;Mastl;Cdc25b;Tpx2;Rbl1;Ect2;Dcun1d1;Ccna2;Pdcd10;Pdgfc;Ccne2;Nbn;Dnaja1;Cdkn2c;Tal1;Sesn2;Rfc5;Hsph1;Ezh2;Mad2l1;Blm;Nox4;Pak4;Plk1;Dkc1;…
331	GO:0006950	BP	response to stress	331/ 2033	3953/ 43839	0.0837339	8.97126e-27	2.53922e-24	ENSMUSG00000000028;ENSMUSG00000000326;ENSMUSG00000000751;ENSMUSG00000000838;ENSMUSG00000001228;ENSMUSG00000001517;ENSMUSG00000001827;ENSMUSG00000002083;ENSMUSG00000002221;ENSMUSG00000002748;ENSMUSG00000002835;ENSMUSG00000002870;ENSMUSG00000003068;ENSMUSG00000003813;ENSMUSG00000003849;ENSMUSG00000004018;ENSMUSG00000004085;ENSMUSG00000004328;ENSMUSG00000005161;ENSMUSG00000005262;ENSMUSG00000005410;…	Cdc45;Comt;Rpa1;Fmr1;Uhrf1;Foxm1;Folr1;Bbc3;Paxip1;Baz1b;Chaf1a;Mcm2;Stk11;Rad23a;Nqo1;Fancl;Map3k20;Hif3a;Prdx2;Ufd1;Mcm5;Dnajb1;Adamts4;Slc4a1;Pola1;Hspa1l;Rad51c;Vdac3;Cbx5;Rpa3;Rnf168;Zswim7;Hmgb3;Lbp;Etaa1;Brca1;Atad5;Serinc3;Uchl5;Rpain;Map2k3;Aoc3;Asf1a;Cdk1;Arg1;Sirt1;E2f7;Fzr1;Cpeb4;Ccng1;Ube2b;Nefh;Pnpt1;Ppm1d;Stxbp4;Smc6;Rsad2;Top2a;Gfap;Pole2;Tmx1;Eif2s1;Net1;Hsp90aa1;Cinp;Trip13;Slf1…
143	GO:0140535	CC	intracellular protein-containing complex	143/ 2033	1166/ 43839	0.122642	2.83152e-26	2.78234e-24	ENSMUSG00000000708;ENSMUSG00000001403;ENSMUSG00000001707;ENSMUSG00000001786;ENSMUSG00000002102;ENSMUSG00000002679;ENSMUSG00000002997;ENSMUSG00000003813;ENSMUSG00000005779;ENSMUSG00000006398;ENSMUSG00000006678;ENSMUSG00000007646;ENSMUSG00000014074;ENSMUSG00000014226;ENSMUSG00000015671;ENSMUSG00000017146;ENSMUSG00000018189;ENSMUSG00000018565;ENSMUSG00000020024;ENSMUSG00000020235;ENSMUSG00000020362;…	Kat2b;Ube2c;Eef1e1;Fbxo7;Psmc3;Med6;Prkar2b;Rad23a;Psmb4;Cdc20;Pola1;Rad51c;Rnf168;Cacybp;Psma2;Brca1;Uchl5;Elp5;Cep83;Fzr1;Cnot6;Ube2b;Med7;Cdc27;Psmd12;Pole2;Psmc1;Kif2a;Psmd6;Psmc6;Rnaseh2b;Naa16;Rnf19a;Eny2;Xrcc6;Ube2v2;Naa50;Usp25;Racgap1;Cep89;Spsb3;Lars;Csnk1a1;Txnl1;Rpp30;Pcgf5;Rnaseh2c;Stip1;Taf5;Ube3a;Prim1;Psmd13;Mkln1;Cct8;Prim2;Bard1;Zfand2b;Psmd1;Asb1;Dcaf6;Cenpf;Eprs;Psmb7;Odf2;Psm…
113	GO:0007049	BP	cell cycle	113/ 2033	787/ 43839	0.143583	1.23312e-26	3.42178e-24	ENSMUSG00000000708;ENSMUSG00000000751;ENSMUSG00000001228;ENSMUSG00000001525;ENSMUSG00000002190;ENSMUSG00000002297;ENSMUSG00000002835;ENSMUSG00000004591;ENSMUSG00000006585;ENSMUSG00000014956;ENSMUSG00000016526;ENSMUSG00000017499;ENSMUSG00000017861;ENSMUSG00000018509;ENSMUSG00000018983;ENSMUSG00000019988;ENSMUSG00000020020;ENSMUSG00000020074;ENSMUSG00000020235;ENSMUSG00000020307;ENSMUSG00000020492;…	Kat2b;Rpa1;Uhrf1;Tubb5;Clgn;Dbf4;Chaf1a;Pkn2;Cdt1;Ppp1cb;Dyrk3;Cdc6;Mybl2;Cenpv;E2f2;Nedd1;Usp44;Ccar1;Fzr1;Cdc34;Ska2;Erh;Cinp;Ska3;Pbk;Bora;Rad21;Chaf1b;Tuba1b;Cdca3;Ccndbp1;Pim1;Csnk1a1;Cdca5;Kif20b;Smc3;Hells;Stag2;Rb1cc1;Stradb;Tuba4a;Ahctf1;Cenpf;Nek2;Mastl;Rad51;Cdc25b;Mcm8;Aurka;Rbl1;Pmf1;Nbn;Casp8ap2;Itgb3bp;Orc1;Epb41;Xrcc2;Cenpc1;Anapc5;Uba3;Pak4;Plk1;Rrm1;Mki67;Chmp1b2;Nek1;Mns1;Tfdp2…
273	GO:0032555	MF	purine ribonucleotide binding	273/ 2033	3026/ 43839	0.0902181	1.06272e-26	3.44549e-24	ENSMUSG00000001380;ENSMUSG00000001403;ENSMUSG00000001525;ENSMUSG00000001774;ENSMUSG00000002102;ENSMUSG00000002748;ENSMUSG00000002870;ENSMUSG00000002997;ENSMUSG00000003068;ENSMUSG00000003779;ENSMUSG00000004085;ENSMUSG00000004319;ENSMUSG00000004591;ENSMUSG00000005410;ENSMUSG00000005481;ENSMUSG00000007033;ENSMUSG00000007646;ENSMUSG00000010755;ENSMUSG00000012443;ENSMUSG00000012609;ENSMUSG00000015023;…	Hars1;Ube2c;Tubb5;Chordc1;Psmc3;Baz1b;Mcm2;Prkar2b;Stk11;Kif20a;Map3k20;Clcn3;Pkn2;Mcm5;Ddx39a;Hspa1l;Rad51c;Cars;Kif11;Ttll5;Ddx19a;Clpx;Mtrex;Dyrk3;Ttll12;Cdc6;Atad5;Rab5a;Septin8;Map2k3;Slfn3;Chtf18;Cdk1;Hbs1l;Cdc34;Slc22a4;Ube2b;Arf5;Smc6;Cmpk2;Rab10;Ube2o;Aurkb;Myh10;Top2a;Cdkl1;Psmc1;Hsp90aa1;Eif5;Trip13;Kif2a;Trim23;Psmc6;Pbk;Tars;Nadk2;Stk3;Atad2;Atp13a3;Mcm4;Popdc2;Rfc4;Adcy6;Tuba1b;Soat…
274	GO:0032553	MF	ribonucleotide binding	274/ 2033	3046/ 43839	0.089954	1.50658e-26	4.5589e-24	ENSMUSG00000001380;ENSMUSG00000001403;ENSMUSG00000001525;ENSMUSG00000001774;ENSMUSG00000002102;ENSMUSG00000002748;ENSMUSG00000002870;ENSMUSG00000002997;ENSMUSG00000003068;ENSMUSG00000003779;ENSMUSG00000004085;ENSMUSG00000004319;ENSMUSG00000004591;ENSMUSG00000005410;ENSMUSG00000005481;ENSMUSG00000007033;ENSMUSG00000007646;ENSMUSG00000010755;ENSMUSG00000012443;ENSMUSG00000012609;ENSMUSG00000015023;…	Hars1;Ube2c;Tubb5;Chordc1;Psmc3;Baz1b;Mcm2;Prkar2b;Stk11;Kif20a;Map3k20;Clcn3;Pkn2;Mcm5;Ddx39a;Hspa1l;Rad51c;Cars;Kif11;Ttll5;Ddx19a;Clpx;Mtrex;Dyrk3;Ttll12;Cdc6;Atad5;Rab5a;Septin8;Pnpo;Map2k3;Slfn3;Chtf18;Cdk1;Hbs1l;Cdc34;Slc22a4;Ube2b;Arf5;Smc6;Cmpk2;Rab10;Ube2o;Aurkb;Myh10;Top2a;Cdkl1;Psmc1;Hsp90aa1;Eif5;Trip13;Kif2a;Trim23;Psmc6;Pbk;Tars;Nadk2;Stk3;Atad2;Atp13a3;Mcm4;Popdc2;Rfc4;Adcy6;Tuba1b…
216	GO:0065009	BP	regulation of molecular function	216/ 2033	2188/ 43839	0.0987203	5.07135e-26	1.38019e-23	ENSMUSG00000000708;ENSMUSG00000000838;ENSMUSG00000001774;ENSMUSG00000001786;ENSMUSG00000002068;ENSMUSG00000002083;ENSMUSG00000002221;ENSMUSG00000002870;ENSMUSG00000002997;ENSMUSG00000003068;ENSMUSG00000003226;ENSMUSG00000003452;ENSMUSG00000003849;ENSMUSG00000004535;ENSMUSG00000004980;ENSMUSG00000005161;ENSMUSG00000005483;ENSMUSG00000006398;ENSMUSG00000006585;ENSMUSG00000006715;ENSMUSG00000007617;…	Kat2b;Fmr1;Chordc1;Fbxo7;Ccne1;Bbc3;Paxip1;Mcm2;Prkar2b;Stk11;Ranbp2;Bicd1;Nqo1;Tax1bp1;Hnrnpa2b1;Prdx2;Dnajb1;Cdc20;Cdt1;Gmnn;Homer1;Mid1ip1;Faf1;Sh3bp5l;Nup50;Etaa1;Traf4;Cdc6;Birc5;Trim37;Map2k3;Chtf18;Aoc3;Fbxo5;Serinc1;Usp44;Osbpl8;Fzr1;Ccng1;Ggnbp2;Tom1l1;Cox11;Rffl;Pafah1b1;Aurkb;Eif2s1;Net1;Hsp90aa1;Eif5;Sfrp4;Cast;Dhfr;Dnajc9;Rgcc;Stk3;Rangap1;Dscc1;Xrcc6;Rfc4;Slc11a2;Cdkn1a;Pim1;Eif2ak2…
70	GO:1901990	BP	regulation of mitotic cell cycle phase transition	70/ 2033	341/ 43839	0.205279	5.191e-26	1.38609e-23	ENSMUSG00000000028;ENSMUSG00000001403;ENSMUSG00000001786;ENSMUSG00000002068;ENSMUSG00000002297;ENSMUSG00000006585;ENSMUSG00000007646;ENSMUSG00000017499;ENSMUSG00000017550;ENSMUSG00000017716;ENSMUSG00000019773;ENSMUSG00000019942;ENSMUSG00000020020;ENSMUSG00000020185;ENSMUSG00000020235;ENSMUSG00000020326;ENSMUSG00000020897;ENSMUSG00000021569;ENSMUSG00000021932;ENSMUSG00000022018;ENSMUSG00000022314;…	Cdc45;Ube2c;Fbxo7;Ccne1;Dbf4;Cdt1;Rad51c;Cdc6;Atad5;Birc5;Fbxo5;Cdk1;Usp44;E2f7;Fzr1;Ccng1;Aurkb;Trip13;Rnaseh2b;Rgcc;Rad21;Mtbp;Donson;Cdkn1a;Ndc80;Wac;Lmnb1;Cdca5;Terf1;Cenpf;Cdc25b;Bub1;E2f1;Rbm38;Rbl1;Larp7;Nbn;Anp32b;Orc1;Stil;Rpa2;Anapc5;Mad1l1;Ezh2;Mad2l1;Blm;Plk1;Rdx;Chek1;Cdc25a;Topbp1;Rfwd3;Ccnd3;Mad2l1bp;Rps27l;Dtl;Cdk5rap2;Bub1b;Ccnb1;Kif14;Clspn;Cdc25c;Cenpe;Ticrr;Gen1;Rad51b;Bub3;Sp…
127	GO:0140640	MF	catalytic activity, acting on a nucleic acid	127/ 2033	973/ 43839	0.130524	6.91216e-26	1.96089e-23	ENSMUSG00000000028;ENSMUSG00000001380;ENSMUSG00000002870;ENSMUSG00000004127;ENSMUSG00000005410;ENSMUSG00000005481;ENSMUSG00000006678;ENSMUSG00000007646;ENSMUSG00000010755;ENSMUSG00000015023;ENSMUSG00000016018;ENSMUSG00000017550;ENSMUSG00000018405;ENSMUSG00000019214;ENSMUSG00000020362;ENSMUSG00000020464;ENSMUSG00000020914;ENSMUSG00000020974;ENSMUSG00000021932;ENSMUSG00000022241;ENSMUSG00000022323;…	Cdc45;Hars1;Mcm2;Trmt10a;Mcm5;Ddx39a;Pola1;Rad51c;Cars;Ddx19a;Mtrex;Atad5;Mrm1;Chtf18;Cnot6;Pnpt1;Top2a;Pole2;Rnaseh2b;Tars;Rida;Dscc1;Xrcc6;Mcm4;Rfc4;Dtwd1;Polh;Lars;Nars;Fen1;Rpp30;Hells;Prim1;Alkbh8;Terf1;Prim2;Mcm6;Eprs;Dars2;Ifih1;Rad51;Pcna;Mcm8;Gins1;Dclre1b;Ddx20;Nbn;Rngtt;Trmo;Rad54l;Yars;Xrcc2;Rfc5;Ung;Mcm7;Gars;Aplf;Rad18;Tarsl2;Blm;Eri2;Ftsj1;Dkc1;Wrn;Smarca5;Polr2c;Aars;Rexo2;Dbr1;Di…
253	GO:0051246	BP	regulation of protein metabolic process	253/ 2033	2762/ 43839	0.0916003	1.36108e-25	3.56704e-23	ENSMUSG00000000708;ENSMUSG00000000838;ENSMUSG00000001228;ENSMUSG00000001774;ENSMUSG00000001786;ENSMUSG00000002068;ENSMUSG00000002083;ENSMUSG00000002221;ENSMUSG00000002997;ENSMUSG00000003068;ENSMUSG00000003813;ENSMUSG00000005699;ENSMUSG00000006262;ENSMUSG00000006398;ENSMUSG00000007888;ENSMUSG00000010048;ENSMUSG00000010517;ENSMUSG00000011179;ENSMUSG00000013646;ENSMUSG00000016984;ENSMUSG00000017386;…	Kat2b;Fmr1;Uhrf1;Chordc1;Fbxo7;Ccne1;Bbc3;Paxip1;Prkar2b;Stk11;Rad23a;Pard6a;Mob1b;Cdc20;Crlf1;Ifrd2;Faf1;Odc1;Sh3bp5l;Etaa1;Traf4;Cdc6;Suz12;Birc5;Uchl5;Map2k3;Ubb;Fbxo5;Usp44;Osbpl8;Fzr1;Xpo1;Cpeb4;Ccng1;Cnot6;Ube2b;Pnpt1;Ggnbp2;Tom1l1;Ubxn2a;Rffl;Sumo2;Gfap;Eif2s1;Hsp90aa1;Eif5;Cast;Dhfr;Rgcc;Pbk;Dmtn;Nipbl;Rnf19a;Rida;Stk3;Mtbp;Mrpl13;Xrcc6;Ube2v2;Usp25;Slc11a2;Cdkn1a;Gps2;Pim1;Eif2ak2;Wac;Ro…
44	GO:0003697	MF	single-stranded DNA binding	44/ 2033	135/ 43839	0.325926	1.58956e-25	4.24414e-23	ENSMUSG00000000028;ENSMUSG00000000751;ENSMUSG00000002870;ENSMUSG00000003992;ENSMUSG00000004980;ENSMUSG00000005410;ENSMUSG00000006678;ENSMUSG00000012483;ENSMUSG00000022673;ENSMUSG00000025134;ENSMUSG00000025395;ENSMUSG00000025925;ENSMUSG00000026134;ENSMUSG00000026234;ENSMUSG00000026355;ENSMUSG00000026669;ENSMUSG00000026999;ENSMUSG00000027201;ENSMUSG00000027323;ENSMUSG00000027353;ENSMUSG00000028312;…	Cdc45;Rpa1;Mcm2;Ssbp2;Hnrnpa2b1;Mcm5;Pola1;Rpa3;Mcm4;Alyref;Prim1;Terf1;Prim2;Ncl;Mcm6;Mcm10;Nup35;Myef2;Rad51;Mcm8;Smc2;Rad54l;Rpa2;Mcm7;Ybx3;Rad18;Rad51ap1;Blm;Recql4;Smc4;Hrob;Zranb3;Nme1;Neil3;Brca2;Lonp1;Rbbp8;Mcm3;Radx;Mcmdc2;Rad51b;Ssbp3;Top1;Gm4739
798	GO:0044238	BP	primary metabolic process	798/ 2033	12615/ 43839	0.063258	2.96176e-25	7.62089e-23	ENSMUSG00000000028;ENSMUSG00000000253;ENSMUSG00000000326;ENSMUSG00000000420;ENSMUSG00000000563;ENSMUSG00000000708;ENSMUSG00000000751;ENSMUSG00000000804;ENSMUSG00000001158;ENSMUSG00000001228;ENSMUSG00000001380;ENSMUSG00000001403;ENSMUSG00000001542;ENSMUSG00000001707;ENSMUSG00000001763;ENSMUSG00000001767;ENSMUSG00000001786;ENSMUSG00000001865;ENSMUSG00000002068;ENSMUSG00000002102;ENSMUSG00000002221;…	Cdc45;Gmpr;Comt;Galnt1;Atp5pb;Kat2b;Rpa1;Usp32;Snrnp27;Uhrf1;Hars1;Ube2c;Ell2;Eef1e1;Tspan33;Crnkl1;Fbxo7;Cpa3;Ccne1;Psmc3;Paxip1;Dbf4;Snrpd1;Med6;Chaf1a;Mcm2;Prkar2b;Stk11;Ranbp2;Timm50;Rad23a;Fancl;Map3k20;Hif3a;Ctse;Pkn2;Slbp;Lbr;Hnrnpa2b1;Ufd1;Mcm5;Ddx39a;Pcyt1a;Ampd3;Bcas2;Psmb4;Cdc20;Adamts4;Bbs1;Slc4a1;Cdt1;Pola1;Mrpl49;Rad51c;Mid1ip1;Slc3a2;Cars;Apip;Odc1;Rpa3;Ttll5;Elof1;Rnf168;Zswim7;Pp…
45	GO:0006260	BP	DNA replication	45/ 2033	146/ 43839	0.308219	6.37947e-25	1.61218e-22	ENSMUSG00000000751;ENSMUSG00000002297;ENSMUSG00000002835;ENSMUSG00000004642;ENSMUSG00000006585;ENSMUSG00000006678;ENSMUSG00000012483;ENSMUSG00000017550;ENSMUSG00000018449;ENSMUSG00000020649;ENSMUSG00000020974;ENSMUSG00000021276;ENSMUSG00000022422;ENSMUSG00000022881;ENSMUSG00000022945;ENSMUSG00000022960;ENSMUSG00000023953;ENSMUSG00000024742;ENSMUSG00000026037;ENSMUSG00000026355;ENSMUSG00000027454;…	Rpa1;Dbf4;Chaf1a;Slbp;Cdt1;Pola1;Rpa3;Atad5;Rpain;Rrm2;Pole2;Cinp;Dscc1;Rfc4;Chaf1b;Donson;Polh;Fen1;Orc2;Mcm6;Gins1;Orc1;Rpa2;Orc5;Rfc5;Lrwd1;Blm;Rrm1;Gins4;Wrn;Gins3;Orc6;Recql4;Rfc3;Polq;Dtl;Sde2;Pclaf;Pif1;Ticrr;Lig1;Rbbp4;Top1;G430095P16Rik;Gm49384
52	GO:0006302	BP	double-strand break repair	52/ 2033	199/ 43839	0.261307	8.43627e-25	2.09456e-22	ENSMUSG00000000028;ENSMUSG00000000751;ENSMUSG00000002870;ENSMUSG00000005410;ENSMUSG00000006678;ENSMUSG00000007646;ENSMUSG00000012483;ENSMUSG00000014074;ENSMUSG00000014243;ENSMUSG00000021569;ENSMUSG00000022034;ENSMUSG00000022141;ENSMUSG00000022314;ENSMUSG00000022471;ENSMUSG00000022673;ENSMUSG00000024791;ENSMUSG00000024943;ENSMUSG00000026355;ENSMUSG00000026914;ENSMUSG00000027323;ENSMUSG00000027353;…	Cdc45;Rpa1;Mcm2;Mcm5;Pola1;Rad51c;Rpa3;Rnf168;Zswim7;Trip13;Esco2;Nipbl;Rad21;Xrcc6;Mcm4;Cdca5;Smc5;Mcm6;Psmd14;Rad51;Mcm8;Dclre1b;Nbn;Rad54l;Rpa2;Xrcc2;Chek2;Mcm7;Aplf;Blm;Gins4;Wrn;Rfwd3;Polq;Brip1;Helq;Ddx1;Eme1;Brca2;Rbbp8;Mcm3;Trp53bp1;Mms22l;Mcmdc2;Dtx3l;H2ax;Gen1;Rad51b;Ap5s1;Aunip;Rad54b;Gm41318
138	GO:0043687	BP	post-translational protein modification	138/ 2033	1156/ 43839	0.119377	3.59095e-24	8.76193e-22	ENSMUSG00000000708;ENSMUSG00000000804;ENSMUSG00000001228;ENSMUSG00000001403;ENSMUSG00000001786;ENSMUSG00000002221;ENSMUSG00000002679;ENSMUSG00000003226;ENSMUSG00000004018;ENSMUSG00000006398;ENSMUSG00000014074;ENSMUSG00000017548;ENSMUSG00000018189;ENSMUSG00000018548;ENSMUSG00000019505;ENSMUSG00000019773;ENSMUSG00000020020;ENSMUSG00000020124;ENSMUSG00000020235;ENSMUSG00000020307;ENSMUSG00000020390;…	Kat2b;Usp32;Uhrf1;Ube2c;Fbxo7;Paxip1;Med6;Ranbp2;Fancl;Cdc20;Rnf168;Suz12;Uchl5;Trim37;Ubb;Fbxo5;Usp44;Usp15;Fzr1;Cdc34;Ube2b;Med7;Rps27a;Cdc27;Rffl;Sumo2;Ube2o;Otub2;Trim23;Esco2;Rnf19a;Eny2;Dscc1;Josd1;Ube2v2;Naa50;Usp7;Usp25;Marchf5;Cdca3;Dpy30;Spsb3;Wac;Zfp91;Pcgf5;Ube3a;Shmt2;Marchf8;Cops5;Rhbdd1;Bard1;Asb1;Ube2t;Dcaf6;Ifih1;Psmd14;Ube2e3;Hat1;Ube2l6;Cops2;Usp50;Dcun1d1;Ccnc;Pole3;Mier1;Rnf1…
391	GO:0006139	BP	nucleobase-containing compound metabolic process	391/ 2033	5126/ 43839	0.0762778	6.34377e-24	1.52165e-21	ENSMUSG00000000028;ENSMUSG00000000253;ENSMUSG00000000563;ENSMUSG00000000751;ENSMUSG00000001158;ENSMUSG00000001228;ENSMUSG00000001380;ENSMUSG00000001542;ENSMUSG00000001767;ENSMUSG00000002068;ENSMUSG00000002221;ENSMUSG00000002297;ENSMUSG00000002477;ENSMUSG00000002835;ENSMUSG00000002870;ENSMUSG00000003813;ENSMUSG00000004018;ENSMUSG00000004328;ENSMUSG00000004642;ENSMUSG00000004980;ENSMUSG00000005410;…	Cdc45;Gmpr;Atp5pb;Rpa1;Snrnp27;Uhrf1;Hars1;Ell2;Crnkl1;Ccne1;Paxip1;Dbf4;Snrpd1;Chaf1a;Mcm2;Rad23a;Fancl;Hif3a;Slbp;Hnrnpa2b1;Mcm5;Ddx39a;Ampd3;Bcas2;Cdt1;Pola1;Rad51c;Cars;Rpa3;Elof1;Rnf168;Zswim7;Hmgb3;Clpx;Prpf3;Bola1;Mtrex;Etaa1;Cdc6;Atad5;Afmid;Rab5a;Uchl5;Srsf1;Rpain;Elp5;Psmc3ip;Trmt11;Asf1a;Snrpf;Nudt4;Fzr1;Hint1;Cnot6;Ube2b;Pnpt1;Supt4a;Ppm1d;Znhit3;Smc6;Cmpk2;Rrm2;Dld;Top2a;Pole2;Erh;Hs…
29	GO:0098813	BP	nuclear chromosome segregation	29/ 2033	58/ 43839	0.5	1.40494e-23	3.31379e-21	ENSMUSG00000002055;ENSMUSG00000008690;ENSMUSG00000019923;ENSMUSG00000020914;ENSMUSG00000023940;ENSMUSG00000024056;ENSMUSG00000024660;ENSMUSG00000026622;ENSMUSG00000026683;ENSMUSG00000027115;ENSMUSG00000027306;ENSMUSG00000027331;ENSMUSG00000027635;ENSMUSG00000028312;ENSMUSG00000028873;ENSMUSG00000029430;ENSMUSG00000029910;ENSMUSG00000030041;ENSMUSG00000030867;ENSMUSG00000034349;ENSMUSG00000034906;…	Spag5;Ncaph2;Zwint;Top2a;Sgo1;Ndc80;Incenp;Nek2;Nuf2;Kif18a;Nusap1;Knstrn;Dsn1;Smc2;Cdca8;Ran;Mad2l1;M1ap;Plk1;Smc4;Ncaph;Tubg1;Mis12;Wapl;Kif18b;Espl1;Nsl1;Bub3;Gm18910
290	GO:0097367	MF	carbohydrate derivative binding	290/ 2033	3453/ 43839	0.0839849	1.76989e-23	4.22817e-21	ENSMUSG00000001380;ENSMUSG00000001403;ENSMUSG00000001525;ENSMUSG00000001774;ENSMUSG00000002102;ENSMUSG00000002748;ENSMUSG00000002870;ENSMUSG00000002997;ENSMUSG00000003068;ENSMUSG00000003779;ENSMUSG00000004085;ENSMUSG00000004319;ENSMUSG00000004591;ENSMUSG00000005410;ENSMUSG00000005481;ENSMUSG00000005779;ENSMUSG00000006678;ENSMUSG00000007033;ENSMUSG00000007646;ENSMUSG00000008090;ENSMUSG00000010755;…	Hars1;Ube2c;Tubb5;Chordc1;Psmc3;Baz1b;Mcm2;Prkar2b;Stk11;Kif20a;Map3k20;Clcn3;Pkn2;Mcm5;Ddx39a;Psmb4;Pola1;Hspa1l;Rad51c;Fgfrl1;Cars;Kif11;Ttll5;Ddx19a;Clpx;Mtrex;Lbp;Dyrk3;Ttll12;Cdc6;Atad5;Rab5a;Septin8;Pnpo;Map2k3;Slfn3;Chtf18;Cdk1;Hbs1l;Cdc34;Hmmr;Slc22a4;Ube2b;Arf5;Smc6;Cmpk2;Rab10;Ube2o;Aurkb;Myh10;Top2a;Cdkl1;Psmc1;Hsp90aa1;Eif5;Trip13;Kif2a;Trim23;Psmc6;Pbk;Tars;Nadk2;Stk3;Atad2;Atp13a3;M…
186	GO:0045935	BP	positive regulation of nucleobase-containing compound metabolic process	186/ 2033	1850/ 43839	0.100541	2.75177e-23	6.38411e-21	ENSMUSG00000000708;ENSMUSG00000001497;ENSMUSG00000001517;ENSMUSG00000001542;ENSMUSG00000002102;ENSMUSG00000002221;ENSMUSG00000002297;ENSMUSG00000002679;ENSMUSG00000003992;ENSMUSG00000004328;ENSMUSG00000004980;ENSMUSG00000005148;ENSMUSG00000006585;ENSMUSG00000010154;ENSMUSG00000010517;ENSMUSG00000014074;ENSMUSG00000014226;ENSMUSG00000014859;ENSMUSG00000015217;ENSMUSG00000017550;ENSMUSG00000017561;…	Kat2b;Pax9;Foxm1;Ell2;Psmc3;Paxip1;Dbf4;Med6;Ssbp2;Hif3a;Hnrnpa2b1;Klf5;Cdt1;Spire2;Faf1;Rnf168;Cacybp;E2f4;Hmgb3;Atad5;Crlf3;Mybl2;Srsf1;Map2k3;E2f2;Chtf18;Psmc3ip;Cdk1;Cep290;E2f7;Nfyb;Hnrnpab;Ube2b;Pnpt1;Ccdc117;Supt4a;Sumo2;Nup85;Aurkb;Top2a;Strn3;Hsp90aa1;Slf1;Psmc6;Eaf1;Rgcc;Nipbl;Eny2;Atad2;Dscc1;Xrcc6;Ube2v2;Tfrc;Tra2b;Rfc4;Atf1;Mospd1;Gps2;Pim1;Hnrnpll;Rfx2;Wac;Rock1;Spire1;Ppp2r5b;Pcgf5…
165	GO:0050790	BP	regulation of catalytic activity	165/ 2033	1552/ 43839	0.106314	3.35067e-23	7.64818e-21	ENSMUSG00000000708;ENSMUSG00000001774;ENSMUSG00000001786;ENSMUSG00000002068;ENSMUSG00000002083;ENSMUSG00000002870;ENSMUSG00000002997;ENSMUSG00000003068;ENSMUSG00000003226;ENSMUSG00000003452;ENSMUSG00000003849;ENSMUSG00000004980;ENSMUSG00000006398;ENSMUSG00000008035;ENSMUSG00000013646;ENSMUSG00000016619;ENSMUSG00000016984;ENSMUSG00000017386;ENSMUSG00000017499;ENSMUSG00000017716;ENSMUSG00000018932;…	Kat2b;Chordc1;Fbxo7;Ccne1;Bbc3;Mcm2;Prkar2b;Stk11;Ranbp2;Bicd1;Nqo1;Hnrnpa2b1;Cdc20;Mid1ip1;Sh3bp5l;Nup50;Etaa1;Traf4;Cdc6;Birc5;Map2k3;Chtf18;Aoc3;Fbxo5;Serinc1;Usp44;Osbpl8;Fzr1;Ccng1;Ggnbp2;Tom1l1;Cox11;Rffl;Pafah1b1;Aurkb;Eif2s1;Net1;Hsp90aa1;Eif5;Cast;Dhfr;Rgcc;Stk3;Rangap1;Dscc1;Xrcc6;Rfc4;Slc11a2;Cdkn1a;Pim1;Rock1;Lars;Zfp91;Prdx3;Slk;Pfkfb1;Snca;Terf1;Hspd1;Stradb;Atp2b4;Nek2;Mastl;Zc3h15…
51	GO:1903046	BP	meiotic cell cycle process	51/ 2033	206/ 43839	0.247573	3.45006e-23	7.75004e-21	ENSMUSG00000002068;ENSMUSG00000003824;ENSMUSG00000007646;ENSMUSG00000008690;ENSMUSG00000010154;ENSMUSG00000019303;ENSMUSG00000019505;ENSMUSG00000019773;ENSMUSG00000020390;ENSMUSG00000020914;ENSMUSG00000021569;ENSMUSG00000023940;ENSMUSG00000024533;ENSMUSG00000025487;ENSMUSG00000025925;ENSMUSG00000026039;ENSMUSG00000026683;ENSMUSG00000026779;ENSMUSG00000027115;ENSMUSG00000027323;ENSMUSG00000027330;…	Ccne1;Syce2;Rad51c;Ncaph2;Spire2;Psmc3ip;Ubb;Fbxo5;Ube2b;Top2a;Trip13;Sgo1;Spire1;Psmd13;Terf1;Sgo2a;Nuf2;Mastl;Kif18a;Rad51;Cdc25b;Aurka;Ccne2;Smc2;Ndc1;Cenpc1;M1ap;Plk1;Topbp1;Mnd1;Aspm;Fancd2;Brip1;Smc4;Ncaph;Ncapd3;Tubg1;Fignl1;Siah1a;Stag3;Eme1;Brca2;Wapl;Mcmdc2;Rnf212;Fancm;Espl1;Cks2;Cenps;Dnmt3c;Gm41318
301	GO:0031325	BP	positive regulation of cellular metabolic process	301/ 2033	3654/ 43839	0.0823755	4.62028e-23	1.02166e-20	ENSMUSG00000000326;ENSMUSG00000000708;ENSMUSG00000000838;ENSMUSG00000001497;ENSMUSG00000001517;ENSMUSG00000001542;ENSMUSG00000001707;ENSMUSG00000001786;ENSMUSG00000002102;ENSMUSG00000002221;ENSMUSG00000002297;ENSMUSG00000002679;ENSMUSG00000003068;ENSMUSG00000003226;ENSMUSG00000003992;ENSMUSG00000004319;ENSMUSG00000004328;ENSMUSG00000004980;ENSMUSG00000005148;ENSMUSG00000006457;ENSMUSG00000006585;…	Comt;Kat2b;Fmr1;Pax9;Foxm1;Ell2;Eef1e1;Fbxo7;Psmc3;Paxip1;Dbf4;Med6;Stk11;Ranbp2;Ssbp2;Clcn3;Hif3a;Hnrnpa2b1;Klf5;Actn3;Cdt1;Crlf1;Mid1ip1;Spire2;Faf1;Elof1;Rnf168;Cacybp;E2f4;Hmgb3;Lbp;Etaa1;Traf4;Cdc6;Atad5;Crlf3;Mybl2;Srsf1;Map2k3;E2f2;Chtf18;Psmc3ip;Cdk1;Cep290;E2f7;Osbpl8;Nfyb;Hnrnpab;Ube2b;Ppp4r3b;Pnpt1;Ccdc117;Supt4a;Tom1l1;Rsad2;Sumo2;Nup85;Aurkb;Top2a;Strn3;Hsp90aa1;Sfrp4;Slf1;Psmc6;Eaf1…
231	GO:0042802	MF	identical protein binding	231/ 2033	2545/ 43839	0.0907662	6.20363e-23	1.34087e-20	ENSMUSG00000000838;ENSMUSG00000001228;ENSMUSG00000001380;ENSMUSG00000002102;ENSMUSG00000002835;ENSMUSG00000003849;ENSMUSG00000004032;ENSMUSG00000004552;ENSMUSG00000004642;ENSMUSG00000004980;ENSMUSG00000005481;ENSMUSG00000005615;ENSMUSG00000006235;ENSMUSG00000006457;ENSMUSG00000006574;ENSMUSG00000007617;ENSMUSG00000008035;ENSMUSG00000008450;ENSMUSG00000009013;ENSMUSG00000009207;ENSMUSG00000009575;…	Fmr1;Uhrf1;Hars1;Psmc3;Chaf1a;Nqo1;Gstm5;Ctse;Slbp;Hnrnpa2b1;Ddx39a;Pcyt1a;Epor;Actn3;Slc4a1;Homer1;Mid1ip1;Nutf2;Dynll1;Lnpk;Cbx5;Cars;Apip;Odc1;Cacybp;Prpf3;Syt14;Pacsin2;Brca1;Traf4;Crlf3;Birc5;Trim37;Pnpo;Psmc3ip;Aoc3;Tmpo;Cep290;Ahi1;Usp15;E2f7;Rrm2;Pafah1b1;Myh10;Top2a;Ccdc103;Gfap;Hsp90aa1;Trip13;Trim23;Psmc6;Esd;Olfm4;Bnip3l;Rb1;Nadk2;Rida;Stk3;Nde1;Cpox;Tfrc;Tra2b;Atf1;Ndc80;Dpy30;Eif2ak…
313	GO:0043168	MF	anion binding	313/ 2033	3861/ 43839	0.0810671	7.42452e-23	1.53181e-20	ENSMUSG00000001380;ENSMUSG00000001403;ENSMUSG00000001525;ENSMUSG00000001774;ENSMUSG00000001827;ENSMUSG00000002102;ENSMUSG00000002748;ENSMUSG00000002870;ENSMUSG00000002997;ENSMUSG00000003068;ENSMUSG00000003779;ENSMUSG00000004032;ENSMUSG00000004085;ENSMUSG00000004319;ENSMUSG00000004591;ENSMUSG00000004880;ENSMUSG00000005410;ENSMUSG00000005481;ENSMUSG00000005667;ENSMUSG00000007033;ENSMUSG00000007646;…	Hars1;Ube2c;Tubb5;Chordc1;Folr1;Psmc3;Baz1b;Mcm2;Prkar2b;Stk11;Kif20a;Gstm5;Map3k20;Clcn3;Pkn2;Lbr;Mcm5;Ddx39a;Mthfd2;Hspa1l;Rad51c;Cars;Kif11;Ttll5;Ddx19a;Clpx;Mtrex;Dyrk3;Pacsin2;Ttll12;Cdc6;Atad5;Rab5a;Cyth3;Septin8;Pnpo;Map2k3;Slfn3;Chtf18;Cdk1;Hbs1l;Cdc34;Slc22a4;Ube2b;Arf5;Smc6;Cmpk2;Dld;Rab10;Ube2o;Aurkb;Myh10;Top2a;Cdkl1;Plek2;Psmc1;Hsp90aa1;Eif5;Trip13;Kif2a;Dhfr;Trim23;Psmc6;Pbk;Tars;Na…
43	GO:1902850	BP	microtubule cytoskeleton organization involved in mitosis	43/ 2033	147/ 43839	0.292517	7.19205e-23	1.56588e-20	ENSMUSG00000001440;ENSMUSG00000005233;ENSMUSG00000006398;ENSMUSG00000012443;ENSMUSG00000017716;ENSMUSG00000017861;ENSMUSG00000020745;ENSMUSG00000020897;ENSMUSG00000021693;ENSMUSG00000022678;ENSMUSG00000023345;ENSMUSG00000024056;ENSMUSG00000024301;ENSMUSG00000026622;ENSMUSG00000026683;ENSMUSG00000026955;ENSMUSG00000027306;ENSMUSG00000027469;ENSMUSG00000027496;ENSMUSG00000027883;ENSMUSG00000028243;…	Kpnb1;Spc25;Cdc20;Kif11;Birc5;Mybl2;Pafah1b1;Aurkb;Kif2a;Nde1;Poc1a;Ndc80;Kifc5b;Nek2;Nuf2;Sapcd2;Nusap1;Tpx2;Aurka;Gpsm2;Ubxn2b;Stil;Stmn1;Rcc1;Cenpa;Chek2;Mad2l1;Plk1;Mzt1;Kif4;Tubg1;Wdr62;Tacc3;Cdk5rap2;Ptpa;Mcph1;Ints13;Ccnb1;Cenpe;Spdl1;Kifc1;Dynlt1a;Gm18910
80	GO:0051052	BP	regulation of DNA metabolic process	80/ 2033	488/ 43839	0.163934	7.54865e-23	1.61861e-20	ENSMUSG00000001517;ENSMUSG00000002221;ENSMUSG00000002297;ENSMUSG00000004980;ENSMUSG00000006585;ENSMUSG00000006715;ENSMUSG00000010154;ENSMUSG00000010517;ENSMUSG00000014074;ENSMUSG00000014226;ENSMUSG00000017550;ENSMUSG00000019214;ENSMUSG00000019773;ENSMUSG00000019942;ENSMUSG00000020185;ENSMUSG00000020390;ENSMUSG00000020482;ENSMUSG00000020897;ENSMUSG00000021270;ENSMUSG00000021377;ENSMUSG00000021597;…	Foxm1;Paxip1;Dbf4;Hnrnpa2b1;Cdt1;Gmnn;Spire2;Faf1;Rnf168;Cacybp;Atad5;Chtf18;Fbxo5;Cdk1;E2f7;Ube2b;Ccdc117;Aurkb;Hsp90aa1;Dek;Slf1;Rgcc;Esco2;Dscc1;Ube2v2;Tfrc;Rfc4;Atf1;Cdkn1a;Spire1;Smc3;Cct8;Stag2;Terf1;Nek2;Rad51;Pcna;Ccna2;Lmna;Nbn;Stoml2;Usp1;Rpa2;Pds5a;Rfc5;Cct7;Aplf;Rad18;Blm;Nox4;Usp9x;Dkc1;Wrn;Chek1;Cgas;Tipin;Rfc3;Polq;Parpbp;Fignl1;Zranb3;Rif1;Tfdp1;Suv39h1;C3ar1;Pif1;Smc1a;Wapl;Radx;…
234	GO:0051641	BP	cellular localization	234/ 2033	2597/ 43839	0.090104	9.27759e-23	1.95965e-20	ENSMUSG00000000751;ENSMUSG00000001440;ENSMUSG00000001763;ENSMUSG00000001786;ENSMUSG00000001827;ENSMUSG00000002055;ENSMUSG00000002820;ENSMUSG00000002957;ENSMUSG00000003226;ENSMUSG00000003438;ENSMUSG00000003452;ENSMUSG00000003469;ENSMUSG00000003779;ENSMUSG00000004980;ENSMUSG00000005148;ENSMUSG00000005262;ENSMUSG00000005481;ENSMUSG00000005732;ENSMUSG00000006464;ENSMUSG00000006574;ENSMUSG00000007617;…	Rpa1;Kpnb1;Tspan33;Fbxo7;Folr1;Spag5;Atg4d;Ap2a2;Ranbp2;Timm50;Bicd1;Phyhip;Kif20a;Hnrnpa2b1;Klf5;Ufd1;Ddx39a;Ranbp1;Bbs1;Slc4a1;Homer1;Trappc2b;Nutf2;Dynll1;Spire2;Ddx19a;Pdzd11;Nup50;Pacsin2;Rab5a;Kpna2;Rpain;Ubb;Cdk1;Cep290;Nedd1;Cep83;Osbpl8;Xpo1;Arf5;Tom1l1;Stxbp4;Rab10;Rffl;Sumo2;Nup85;Pafah1b1;Ube2o;Rph3al;Tmem107;Aurkb;Myh10;Pals1;Hsp90aa1;Tmem14c;Cetn3;Slf1;Trim23;Kpna3;Esco2;Dmtn;Xpo7;N…
54	GO:1901988	BP	negative regulation of cell cycle phase transition	54/ 2033	244/ 43839	0.221311	5.44899e-22	1.13403e-19	ENSMUSG00000001786;ENSMUSG00000004085;ENSMUSG00000006585;ENSMUSG00000017499;ENSMUSG00000017716;ENSMUSG00000019773;ENSMUSG00000019923;ENSMUSG00000019942;ENSMUSG00000020185;ENSMUSG00000020235;ENSMUSG00000020326;ENSMUSG00000020897;ENSMUSG00000020914;ENSMUSG00000021569;ENSMUSG00000022018;ENSMUSG00000022314;ENSMUSG00000022960;ENSMUSG00000023067;ENSMUSG00000024283;ENSMUSG00000025925;ENSMUSG00000027379;…	Fbxo7;Map3k20;Cdt1;Cdc6;Birc5;Fbxo5;Zwint;Cdk1;E2f7;Fzr1;Ccng1;Aurkb;Top2a;Trip13;Rgcc;Rad21;Donson;Cdkn1a;Wac;Terf1;Bub1;E2f1;Rbm38;Rbl1;Dclre1b;Nbn;Orc1;Rpa2;Kntc1;Chek2;Mad1l1;Ezh2;Mad2l1;Blm;Plk1;Chek1;Tipin;Zwilch;Topbp1;Rfwd3;Mad2l1bp;Rps27l;Dtl;Ttk;Atf5;Eme1;Bub1b;Clspn;Trp53bp1;Ticrr;Bub3;Spdl1;Cdkn2d;A230060F14Rik
53	GO:0045930	BP	negative regulation of mitotic cell cycle	53/ 2033	236/ 43839	0.224576	6.3849e-22	1.30955e-19	ENSMUSG00000001786;ENSMUSG00000004085;ENSMUSG00000017499;ENSMUSG00000017716;ENSMUSG00000019773;ENSMUSG00000019923;ENSMUSG00000019942;ENSMUSG00000020185;ENSMUSG00000020235;ENSMUSG00000020326;ENSMUSG00000020541;ENSMUSG00000020897;ENSMUSG00000020914;ENSMUSG00000021569;ENSMUSG00000022018;ENSMUSG00000022314;ENSMUSG00000022369;ENSMUSG00000022863;ENSMUSG00000022960;ENSMUSG00000023067;ENSMUSG00000024283;…	Fbxo7;Map3k20;Cdc6;Birc5;Fbxo5;Zwint;Cdk1;E2f7;Fzr1;Ccng1;Tom1l1;Aurkb;Top2a;Trip13;Rgcc;Rad21;Mtbp;Btg3;Donson;Cdkn1a;Wac;Terf1;Bub1;Rbm38;Rbl1;Dclre1b;Nbn;Orc1;Rpa2;Kntc1;Chek2;Mad1l1;Ezh2;Mad2l1;Blm;Plk1;Chek1;Tipin;Zwilch;Topbp1;Rfwd3;Mad2l1bp;Rps27l;Dtl;Ttk;Eme1;Bub1b;Clspn;Gm7334;Ticrr;Bub3;Spdl1;A230060F14Rik
205	GO:0033036	BP	macromolecule localization	205/ 2033	2199/ 43839	0.0932242	1.01785e-21	2.05779e-19	ENSMUSG00000000751;ENSMUSG00000001440;ENSMUSG00000001763;ENSMUSG00000001786;ENSMUSG00000001827;ENSMUSG00000002055;ENSMUSG00000002820;ENSMUSG00000002957;ENSMUSG00000003226;ENSMUSG00000003438;ENSMUSG00000003452;ENSMUSG00000003469;ENSMUSG00000003779;ENSMUSG00000005148;ENSMUSG00000005262;ENSMUSG00000006464;ENSMUSG00000006574;ENSMUSG00000007617;ENSMUSG00000008450;ENSMUSG00000010154;ENSMUSG00000015023;…	Rpa1;Kpnb1;Tspan33;Fbxo7;Folr1;Spag5;Atg4d;Ap2a2;Ranbp2;Timm50;Bicd1;Phyhip;Kif20a;Klf5;Ufd1;Bbs1;Slc4a1;Homer1;Nutf2;Spire2;Ddx19a;Pdzd11;Lbp;Nup50;Pacsin2;Rab5a;Kpna2;Rpain;Cdk1;Cep290;Nedd1;Cep83;Osbpl8;Xpo1;Arf5;Znhit3;Tom1l1;Stxbp4;Rab10;Rffl;Sumo2;Nup85;Pafah1b1;Rph3al;Tmem107;Aurkb;Pals1;Hsp90aa1;Cetn3;Slf1;Trim23;Kpna3;Esco2;Dmtn;Xpo7;Nipbl;Rad21;Mtbp;Syngr1;Pmm1;Tfrc;Ap2m1;Kpna1;Itsn1;Cd…
123	GO:0009057	BP	macromolecule catabolic process	123/ 2033	1025/ 43839	0.12	1.03827e-21	2.06952e-19	ENSMUSG00000000804;ENSMUSG00000001228;ENSMUSG00000001403;ENSMUSG00000001786;ENSMUSG00000002102;ENSMUSG00000003813;ENSMUSG00000004552;ENSMUSG00000005262;ENSMUSG00000005779;ENSMUSG00000006398;ENSMUSG00000014074;ENSMUSG00000015357;ENSMUSG00000015671;ENSMUSG00000016018;ENSMUSG00000018189;ENSMUSG00000019505;ENSMUSG00000020020;ENSMUSG00000020124;ENSMUSG00000020235;ENSMUSG00000020307;ENSMUSG00000020362;…	Usp32;Uhrf1;Ube2c;Fbxo7;Psmc3;Rad23a;Ctse;Ufd1;Psmb4;Cdc20;Rnf168;Clpx;Psma2;Mtrex;Uchl5;Ubb;Usp44;Usp15;Fzr1;Cdc34;Cnot6;Ube2b;Rps27a;Pnpt1;Ubxn2a;Rffl;Psmd12;Psmc1;Cast;Psmd6;Psmc6;Rnaseh2b;Bnip3l;Rnf19a;Usp7;Usp25;Spsb3;Etf1;Fen1;Rnaseh2c;Ube3a;Psmd13;Rb1cc1;Ecrg4;Rhbdd1;Zfand2b;Dnajb2;Psmd1;Cln8;Psmb7;Yme1l1;Psmd14;Ube2l6;Usp50;Exosc9;Ubxn2b;Ubap1;Rnf11;Usp1;Magoh;Pnrc2;Psmc2;Anapc5;Chek2;Usp…
45	GO:0007051	BP	spindle organization	45/ 2033	177/ 43839	0.254237	3.92278e-21	7.60482e-19	ENSMUSG00000001440;ENSMUSG00000001525;ENSMUSG00000002055;ENSMUSG00000005233;ENSMUSG00000005732;ENSMUSG00000006398;ENSMUSG00000012443;ENSMUSG00000017716;ENSMUSG00000017861;ENSMUSG00000019773;ENSMUSG00000020897;ENSMUSG00000021693;ENSMUSG00000023345;ENSMUSG00000024056;ENSMUSG00000024301;ENSMUSG00000024790;ENSMUSG00000026622;ENSMUSG00000026683;ENSMUSG00000027285;ENSMUSG00000027331;ENSMUSG00000027469;…	Kpnb1;Tubb5;Spag5;Spc25;Ranbp1;Cdc20;Kif11;Birc5;Mybl2;Fbxo5;Aurkb;Kif2a;Poc1a;Ndc80;Kifc5b;Sac3d1;Nek2;Nuf2;Haus2;Knstrn;Tpx2;Aurka;Gpsm2;Stil;Stmn1;Rcc1;Chek2;Haus7;Mzt1;Aspm;Kif4;Tubg1;Wdr62;Tacc3;Haus6;Ptpa;Ints13;Ckap5;Ccnb1;Cenpe;Espl1;Cenpw;Aunip;Kifc1;Haus3
35	GO:0000725	BP	recombinational repair	35/ 2033	104/ 43839	0.336538	4.02274e-21	7.69322e-19	ENSMUSG00000000028;ENSMUSG00000000751;ENSMUSG00000002870;ENSMUSG00000005410;ENSMUSG00000007646;ENSMUSG00000012483;ENSMUSG00000014243;ENSMUSG00000022141;ENSMUSG00000022673;ENSMUSG00000024943;ENSMUSG00000026355;ENSMUSG00000026914;ENSMUSG00000027323;ENSMUSG00000027353;ENSMUSG00000028224;ENSMUSG00000028702;ENSMUSG00000028884;ENSMUSG00000028933;ENSMUSG00000029730;ENSMUSG00000030528;ENSMUSG00000031546;…	Cdc45;Rpa1;Mcm2;Mcm5;Rad51c;Rpa3;Zswim7;Nipbl;Mcm4;Smc5;Mcm6;Psmd14;Rad51;Mcm8;Nbn;Rad54l;Rpa2;Xrcc2;Mcm7;Blm;Gins4;Wrn;Rfwd3;Hrob;Helq;Brca2;Rbbp8;Mcm3;Mms22l;H2ax;Gen1;Rad51b;Ap5s1;Aunip;Rad54b
114	GO:0070647	BP	protein modification by small protein conjugation or removal	114/ 2033	935/ 43839	0.121925	6.04386e-21	1.14044e-18	ENSMUSG00000000804;ENSMUSG00000001228;ENSMUSG00000001403;ENSMUSG00000001786;ENSMUSG00000002679;ENSMUSG00000003226;ENSMUSG00000004018;ENSMUSG00000006398;ENSMUSG00000014074;ENSMUSG00000017548;ENSMUSG00000018189;ENSMUSG00000018548;ENSMUSG00000019505;ENSMUSG00000019773;ENSMUSG00000020020;ENSMUSG00000020124;ENSMUSG00000020235;ENSMUSG00000020307;ENSMUSG00000020390;ENSMUSG00000020397;ENSMUSG00000020460;…	Usp32;Uhrf1;Ube2c;Fbxo7;Med6;Ranbp2;Fancl;Cdc20;Rnf168;Suz12;Uchl5;Trim37;Ubb;Fbxo5;Usp44;Usp15;Fzr1;Cdc34;Ube2b;Med7;Rps27a;Cdc27;Rffl;Sumo2;Ube2o;Otub2;Trim23;Rnf19a;Eny2;Josd1;Ube2v2;Usp7;Usp25;Marchf5;Cdca3;Spsb3;Wac;Zfp91;Pcgf5;Ube3a;Shmt2;Marchf8;Cops5;Bard1;Asb1;Ube2t;Dcaf6;Ifih1;Psmd14;Ube2e3;Ube2l6;Cops2;Usp50;Dcun1d1;Ccnc;Rnf11;Usp1;Klhl7;Anapc5;Herc6;Mkrn1;Kbtbd8;Uba3;Usp18;Rad18;Med21…
123	GO:1990234	CC	transferase complex	123/ 2033	1059/ 43839	0.116147	1.39501e-20	1.30224e-18	ENSMUSG00000000708;ENSMUSG00000001403;ENSMUSG00000001786;ENSMUSG00000002068;ENSMUSG00000002221;ENSMUSG00000002297;ENSMUSG00000002477;ENSMUSG00000002679;ENSMUSG00000002997;ENSMUSG00000006398;ENSMUSG00000006678;ENSMUSG00000009575;ENSMUSG00000014074;ENSMUSG00000014226;ENSMUSG00000017146;ENSMUSG00000017548;ENSMUSG00000018548;ENSMUSG00000019942;ENSMUSG00000020018;ENSMUSG00000020235;ENSMUSG00000020326;…	Kat2b;Ube2c;Fbxo7;Ccne1;Paxip1;Dbf4;Snrpd1;Med6;Prkar2b;Cdc20;Pola1;Cbx5;Rnf168;Cacybp;Brca1;Suz12;Trim37;Cdk1;Snrpf;Fzr1;Ccng1;Ube2b;Med7;Smc6;Dld;Cdc27;Pole2;Erh;Naa16;Rb1;Rnf19a;Eny2;Ube2v2;Naa50;Cdkn1a;Dpy30;Spsb3;Pcgf5;Smc5;Taf5;Pfkfb1;Ormdl2;Prim1;Mkln1;Pigq;Rb1cc1;Prim2;Bard1;Asb1;Dcaf6;Ube2l6;Pcna;Gid8;Dcun1d1;Ccna2;Cks1b;Ccne2;Ccnc;Pole3;Rnf11;Sesn2;Fbxo42;Klhl7;Anapc5;Ulk1;Prkab1;Ezh2;K…
55	GO:0005819	CC	spindle	55/ 2033	272/ 43839	0.202206	2.04281e-20	1.81616e-18	ENSMUSG00000002055;ENSMUSG00000003779;ENSMUSG00000009013;ENSMUSG00000012443;ENSMUSG00000017499;ENSMUSG00000019773;ENSMUSG00000019942;ENSMUSG00000020482;ENSMUSG00000020739;ENSMUSG00000020897;ENSMUSG00000022322;ENSMUSG00000022391;ENSMUSG00000022671;ENSMUSG00000022678;ENSMUSG00000023015;ENSMUSG00000024301;ENSMUSG00000024660;ENSMUSG00000024790;ENSMUSG00000025925;ENSMUSG00000026605;ENSMUSG00000027306;…	Spag5;Kif20a;Dynll1;Kif11;Cdc6;Fbxo5;Cdk1;Ccdc117;Nup85;Aurkb;Shcbp1;Rangap1;Mzt2;Nde1;Racgap1;Kifc5b;Incenp;Sac3d1;Terf1;Cenpf;Nusap1;Knstrn;Tpx2;Aurka;Ect2;Mad1l1;Mad2l1;Kbtbd8;Kif22;Plk1;Haus7;Katnb1;Kif23;Mzt1;Pla2g4c;Aspm;Mad2l1bp;Tubg1;Rif1;Kif15;Prc1;Bub1b;Firrm;Ckap2l;Haspin;Cep162;Espl1;Psrc1;Pin4;Kifc1;Haus3;Dynlt1a;Nup62;Gm18910;Gm52182
130	GO:0007017	BP	microtubule-based process	130/ 2033	1156/ 43839	0.112457	1.34032e-20	2.49581e-18	ENSMUSG00000001134;ENSMUSG00000001440;ENSMUSG00000001525;ENSMUSG00000002055;ENSMUSG00000003452;ENSMUSG00000003779;ENSMUSG00000005233;ENSMUSG00000005699;ENSMUSG00000005732;ENSMUSG00000006398;ENSMUSG00000006464;ENSMUSG00000009013;ENSMUSG00000010154;ENSMUSG00000012443;ENSMUSG00000012609;ENSMUSG00000014859;ENSMUSG00000017146;ENSMUSG00000017716;ENSMUSG00000017861;ENSMUSG00000019505;ENSMUSG00000019773;…	Uxt;Kpnb1;Tubb5;Spag5;Bicd1;Kif20a;Spc25;Pard6a;Ranbp1;Cdc20;Bbs1;Dynll1;Spire2;Kif11;Ttll5;E2f4;Brca1;Birc5;Mybl2;Ubb;Fbxo5;Nedd1;Ube2b;Nefh;Pafah1b1;Aurkb;Ccdc103;Slirp;Cetn3;Kif2a;Nde1;Tuba1b;Racgap1;Poc1a;Ndc80;Ift140;Kifc5b;Ap3s1;Spire1;Sac3d1;Kif20b;Slk;Plk4;Trak2;Tuba4a;Atp2b4;Cdc42bpa;Nek2;Nuf2;Sapcd2;Ssna1;Kif18a;Haus2;Nusap1;Knstrn;Tpx2;Aurka;Ift80;Gpsm2;Sass6;Lmna;Ubxn2b;Dnaja1;Kif24;K…
34	GO:0000724	BP	double-strand break repair via homologous recombination	34/ 2033	102/ 43839	0.333333	2.08221e-20	3.82693e-18	ENSMUSG00000000028;ENSMUSG00000000751;ENSMUSG00000002870;ENSMUSG00000005410;ENSMUSG00000007646;ENSMUSG00000012483;ENSMUSG00000014243;ENSMUSG00000022141;ENSMUSG00000022673;ENSMUSG00000024943;ENSMUSG00000026355;ENSMUSG00000026914;ENSMUSG00000027323;ENSMUSG00000027353;ENSMUSG00000028224;ENSMUSG00000028702;ENSMUSG00000028884;ENSMUSG00000028933;ENSMUSG00000029730;ENSMUSG00000030528;ENSMUSG00000031546;…	Cdc45;Rpa1;Mcm2;Mcm5;Rad51c;Rpa3;Zswim7;Nipbl;Mcm4;Smc5;Mcm6;Psmd14;Rad51;Mcm8;Nbn;Rad54l;Rpa2;Xrcc2;Mcm7;Blm;Gins4;Wrn;Rfwd3;Helq;Brca2;Rbbp8;Mcm3;Mms22l;H2ax;Gen1;Rad51b;Ap5s1;Aunip;Rad54b
316	GO:0051234	BP	establishment of localization	316/ 2033	4069/ 43839	0.0776604	2.62241e-20	4.74929e-18	ENSMUSG00000000563;ENSMUSG00000001440;ENSMUSG00000001786;ENSMUSG00000001827;ENSMUSG00000002055;ENSMUSG00000002083;ENSMUSG00000002820;ENSMUSG00000002957;ENSMUSG00000003226;ENSMUSG00000003438;ENSMUSG00000003452;ENSMUSG00000003779;ENSMUSG00000004319;ENSMUSG00000004642;ENSMUSG00000004655;ENSMUSG00000004980;ENSMUSG00000005262;ENSMUSG00000005481;ENSMUSG00000005732;ENSMUSG00000006464;ENSMUSG00000006574;…	Atp5pb;Kpnb1;Fbxo7;Folr1;Spag5;Bbc3;Atg4d;Ap2a2;Ranbp2;Timm50;Bicd1;Kif20a;Clcn3;Slbp;Aqp1;Hnrnpa2b1;Ufd1;Ddx39a;Ranbp1;Bbs1;Slc4a1;Trappc2b;Scrn3;Nutf2;Dynll1;Kcnd1;Slc3a2;Spire2;Ddx19a;Xk;Pdzd11;Lbp;Prelid3b;Nup50;Pacsin2;Birc5;Rab5a;Cyth3;Kpna2;Srsf1;Rpain;Arrb1;Ubb;Zwint;Cep290;Cep83;Slc1a4;Osbpl8;Xpo1;Slc22a4;Ube2b;Arf5;Pnpt1;Tom1l1;Stxbp4;Rab10;Rffl;Nup85;Pafah1b1;Ube2o;Rph3al;Myh10;Ccdc103…
41	GO:0007093	BP	mitotic cell cycle checkpoint signaling	41/ 2033	153/ 43839	0.267974	2.65117e-20	4.74929e-18	ENSMUSG00000004085;ENSMUSG00000017499;ENSMUSG00000017716;ENSMUSG00000019923;ENSMUSG00000019942;ENSMUSG00000020235;ENSMUSG00000020326;ENSMUSG00000020897;ENSMUSG00000020914;ENSMUSG00000021569;ENSMUSG00000022960;ENSMUSG00000023067;ENSMUSG00000024283;ENSMUSG00000025925;ENSMUSG00000027379;ENSMUSG00000027510;ENSMUSG00000027845;ENSMUSG00000028224;ENSMUSG00000028587;ENSMUSG00000028884;ENSMUSG00000029414;…	Map3k20;Cdc6;Birc5;Zwint;Cdk1;Fzr1;Ccng1;Aurkb;Top2a;Trip13;Donson;Cdkn1a;Wac;Terf1;Bub1;Rbm38;Dclre1b;Nbn;Orc1;Rpa2;Kntc1;Chek2;Mad1l1;Mad2l1;Blm;Plk1;Chek1;Tipin;Zwilch;Topbp1;Rfwd3;Mad2l1bp;Rps27l;Dtl;Ttk;Eme1;Bub1b;Clspn;Ticrr;Bub3;Spdl1
520	GO:1901564	BP	organonitrogen compound metabolic process	520/ 2033	7716/ 43839	0.0673924	2.72802e-20	4.82588e-18	ENSMUSG00000000253;ENSMUSG00000000326;ENSMUSG00000000420;ENSMUSG00000000563;ENSMUSG00000000708;ENSMUSG00000000804;ENSMUSG00000001228;ENSMUSG00000001380;ENSMUSG00000001403;ENSMUSG00000001707;ENSMUSG00000001763;ENSMUSG00000001786;ENSMUSG00000001827;ENSMUSG00000001865;ENSMUSG00000002068;ENSMUSG00000002102;ENSMUSG00000002221;ENSMUSG00000002679;ENSMUSG00000003068;ENSMUSG00000003226;ENSMUSG00000003438;…	Gmpr;Comt;Galnt1;Atp5pb;Kat2b;Usp32;Uhrf1;Hars1;Ube2c;Eef1e1;Tspan33;Fbxo7;Folr1;Cpa3;Ccne1;Psmc3;Paxip1;Med6;Stk11;Ranbp2;Timm50;Rad23a;Fancl;Map3k20;Ctse;Pkn2;Ufd1;Pcyt1a;Mthfd2;Ampd3;Psmb4;Cdc20;Adamts4;Mrpl49;Cars;Apip;Odc1;Ttll5;Rnf168;Ppp1cb;Clpx;Psma2;Dyrk3;Ttll12;Mrps18c;Suz12;Serinc3;Birc5;Afmid;Uchl5;Trim37;Pnpo;Slc25a39;Natd1;Aoc3;Ubb;Fbxo5;Pcmt1;Serinc1;Cdk1;Hbs1l;Arg1;Usp44;Nudt4;Usp…
150	GO:0031399	BP	regulation of protein modification process	150/ 2033	1442/ 43839	0.104022	3.26855e-20	5.71069e-18	ENSMUSG00000000708;ENSMUSG00000001774;ENSMUSG00000001786;ENSMUSG00000002068;ENSMUSG00000002221;ENSMUSG00000002997;ENSMUSG00000003068;ENSMUSG00000005699;ENSMUSG00000006262;ENSMUSG00000006398;ENSMUSG00000007888;ENSMUSG00000013646;ENSMUSG00000016984;ENSMUSG00000017386;ENSMUSG00000017499;ENSMUSG00000017548;ENSMUSG00000018932;ENSMUSG00000019505;ENSMUSG00000019773;ENSMUSG00000020020;ENSMUSG00000020189;…	Kat2b;Chordc1;Fbxo7;Ccne1;Paxip1;Prkar2b;Stk11;Pard6a;Mob1b;Cdc20;Crlf1;Sh3bp5l;Etaa1;Traf4;Cdc6;Suz12;Map2k3;Ubb;Fbxo5;Usp44;Osbpl8;Fzr1;Ccng1;Ube2b;Ggnbp2;Tom1l1;Ubxn2a;Sumo2;Hsp90aa1;Rgcc;Pbk;Dmtn;Nipbl;Stk3;Mtbp;Xrcc6;Cdkn1a;Gps2;Pim1;Rock1;Lox;Zfp91;Ppp2r5b;Slk;Gfra1;Mob2;Ube3a;Rabgef1;Rb1cc1;Stradb;Dnajb2;Atp2b4;Mastl;Gfi1b;Rad51;Cdc25b;Tpx2;Ect2;Dcun1d1;Ccna2;Pdcd10;Hax1;Pdgfc;Lmna;Iqgap3;…
85	GO:0000785	CC	chromatin	85/ 2033	602/ 43839	0.141196	7.27937e-20	6.17754e-18	ENSMUSG00000000708;ENSMUSG00000001134;ENSMUSG00000001228;ENSMUSG00000002748;ENSMUSG00000002835;ENSMUSG00000002870;ENSMUSG00000003038;ENSMUSG00000004980;ENSMUSG00000005470;ENSMUSG00000009575;ENSMUSG00000014859;ENSMUSG00000015217;ENSMUSG00000017548;ENSMUSG00000018909;ENSMUSG00000019857;ENSMUSG00000019961;ENSMUSG00000020063;ENSMUSG00000020390;ENSMUSG00000022034;ENSMUSG00000022105;ENSMUSG00000022141;…	Kat2b;Uxt;Uhrf1;Baz1b;Chaf1a;Mcm2;Hmgn2;Hnrnpa2b1;Asf1b;Cbx5;E2f4;Hmgb3;Suz12;Arrb1;Asf1a;Tmpo;Sirt1;Ube2b;Esco2;Rb1;Nipbl;Rad21;Mtbp;Dscc1;Chaf1b;Incenp;Cdca5;Smc3;Hells;Taf5;Stag2;Cops5;Orc2;Ahctf1;Suv39h2;Hat1;Wdr76;Rad51;Pcna;E2f1;Rbl1;Psip1;Nasp;Tal1;Rpa2;Rcc1;Cenpa;Pds5a;Cenpc1;Ran;Ezh2;Lrwd1;Cbx3;Rad18;Kif22;Tbx6;Plk1;Hmgn5;Chek1;Tipin;Rif1;Stag3;Rbmxl1;Stag1;H2az1;Bud31;Eme1;Suv39h1;Wapl;…
199	GO:0008104	BP	protein localization	199/ 2033	2175/ 43839	0.0914943	3.83614e-20	6.62062e-18	ENSMUSG00000000751;ENSMUSG00000001440;ENSMUSG00000001763;ENSMUSG00000001786;ENSMUSG00000001827;ENSMUSG00000002055;ENSMUSG00000002820;ENSMUSG00000002957;ENSMUSG00000003226;ENSMUSG00000003438;ENSMUSG00000003452;ENSMUSG00000003469;ENSMUSG00000003779;ENSMUSG00000005148;ENSMUSG00000005262;ENSMUSG00000006464;ENSMUSG00000006574;ENSMUSG00000007617;ENSMUSG00000008450;ENSMUSG00000010154;ENSMUSG00000015023;…	Rpa1;Kpnb1;Tspan33;Fbxo7;Folr1;Spag5;Atg4d;Ap2a2;Ranbp2;Timm50;Bicd1;Phyhip;Kif20a;Klf5;Ufd1;Bbs1;Slc4a1;Homer1;Nutf2;Spire2;Ddx19a;Pdzd11;Nup50;Pacsin2;Rab5a;Kpna2;Rpain;Cdk1;Cep290;Nedd1;Cep83;Osbpl8;Xpo1;Arf5;Tom1l1;Stxbp4;Rab10;Rffl;Sumo2;Nup85;Pafah1b1;Rph3al;Tmem107;Aurkb;Pals1;Hsp90aa1;Cetn3;Slf1;Trim23;Kpna3;Esco2;Dmtn;Xpo7;Nipbl;Rad21;Mtbp;Syngr1;Pmm1;Tfrc;Ap2m1;Kpna1;Itsn1;Cdkn1a;Bsg;Ma…
199	GO:0070727	BP	cellular macromolecule localization	199/ 2033	2179/ 43839	0.0913263	4.38059e-20	7.46917e-18	ENSMUSG00000000751;ENSMUSG00000001440;ENSMUSG00000001763;ENSMUSG00000001786;ENSMUSG00000001827;ENSMUSG00000002055;ENSMUSG00000002820;ENSMUSG00000002957;ENSMUSG00000003226;ENSMUSG00000003438;ENSMUSG00000003452;ENSMUSG00000003469;ENSMUSG00000003779;ENSMUSG00000005148;ENSMUSG00000005262;ENSMUSG00000006464;ENSMUSG00000006574;ENSMUSG00000007617;ENSMUSG00000008450;ENSMUSG00000010154;ENSMUSG00000015023;…	Rpa1;Kpnb1;Tspan33;Fbxo7;Folr1;Spag5;Atg4d;Ap2a2;Ranbp2;Timm50;Bicd1;Phyhip;Kif20a;Klf5;Ufd1;Bbs1;Slc4a1;Homer1;Nutf2;Spire2;Ddx19a;Pdzd11;Nup50;Pacsin2;Rab5a;Kpna2;Rpain;Cdk1;Cep290;Nedd1;Cep83;Osbpl8;Xpo1;Arf5;Tom1l1;Stxbp4;Rab10;Rffl;Sumo2;Nup85;Pafah1b1;Rph3al;Tmem107;Aurkb;Pals1;Hsp90aa1;Cetn3;Slf1;Trim23;Kpna3;Esco2;Dmtn;Xpo7;Nipbl;Rad21;Mtbp;Syngr1;Pmm1;Tfrc;Ap2m1;Kpna1;Itsn1;Cdkn1a;Bsg;Ma…
304	GO:1901265	MF	nucleoside phosphate binding	304/ 2033	3882/ 43839	0.0783101	5.38625e-20	1.01868e-17	ENSMUSG00000001228;ENSMUSG00000001380;ENSMUSG00000001403;ENSMUSG00000001525;ENSMUSG00000001774;ENSMUSG00000002102;ENSMUSG00000002748;ENSMUSG00000002870;ENSMUSG00000002997;ENSMUSG00000003068;ENSMUSG00000003779;ENSMUSG00000004085;ENSMUSG00000004319;ENSMUSG00000004591;ENSMUSG00000004880;ENSMUSG00000005410;ENSMUSG00000005481;ENSMUSG00000006678;ENSMUSG00000007033;ENSMUSG00000007646;ENSMUSG00000008892;…	Uhrf1;Hars1;Ube2c;Tubb5;Chordc1;Psmc3;Baz1b;Mcm2;Prkar2b;Stk11;Kif20a;Map3k20;Clcn3;Pkn2;Lbr;Mcm5;Ddx39a;Pola1;Hspa1l;Rad51c;Vdac3;Cars;Kif11;Ttll5;Ddx19a;Clpx;Mtrex;Dyrk3;Ttll12;Cdc6;Atad5;Rab5a;Septin8;Pnpo;Map2k3;Slfn3;Chtf18;Cdk1;Hbs1l;Hint1;Cdc34;Slc22a4;Ube2b;Arf5;Smc6;Cmpk2;Dld;Rab10;Ube2o;Aurkb;Myh10;Top2a;Cdkl1;Erh;Psmc1;Hsp90aa1;Eif5;Trip13;Kif2a;Dhfr;Trim23;Psmc6;Pbk;Tars;Nadk2;Stk3;At…
304	GO:0000166	MF	nucleotide binding	304/ 2033	3882/ 43839	0.0783101	5.38625e-20	1.01868e-17	ENSMUSG00000001228;ENSMUSG00000001380;ENSMUSG00000001403;ENSMUSG00000001525;ENSMUSG00000001774;ENSMUSG00000002102;ENSMUSG00000002748;ENSMUSG00000002870;ENSMUSG00000002997;ENSMUSG00000003068;ENSMUSG00000003779;ENSMUSG00000004085;ENSMUSG00000004319;ENSMUSG00000004591;ENSMUSG00000004880;ENSMUSG00000005410;ENSMUSG00000005481;ENSMUSG00000006678;ENSMUSG00000007033;ENSMUSG00000007646;ENSMUSG00000008892;…	Uhrf1;Hars1;Ube2c;Tubb5;Chordc1;Psmc3;Baz1b;Mcm2;Prkar2b;Stk11;Kif20a;Map3k20;Clcn3;Pkn2;Lbr;Mcm5;Ddx39a;Pola1;Hspa1l;Rad51c;Vdac3;Cars;Kif11;Ttll5;Ddx19a;Clpx;Mtrex;Dyrk3;Ttll12;Cdc6;Atad5;Rab5a;Septin8;Pnpo;Map2k3;Slfn3;Chtf18;Cdk1;Hbs1l;Hint1;Cdc34;Slc22a4;Ube2b;Arf5;Smc6;Cmpk2;Dld;Rab10;Ube2o;Aurkb;Myh10;Top2a;Cdkl1;Erh;Psmc1;Hsp90aa1;Eif5;Trip13;Kif2a;Dhfr;Trim23;Psmc6;Pbk;Tars;Nadk2;Stk3;At…
59	GO:0006310	BP	DNA recombination	59/ 2033	317/ 43839	0.18612	6.1505e-20	1.03621e-17	ENSMUSG00000000028;ENSMUSG00000000751;ENSMUSG00000002221;ENSMUSG00000002870;ENSMUSG00000005410;ENSMUSG00000007646;ENSMUSG00000012483;ENSMUSG00000014074;ENSMUSG00000014243;ENSMUSG00000015217;ENSMUSG00000017550;ENSMUSG00000018189;ENSMUSG00000018449;ENSMUSG00000019303;ENSMUSG00000020608;ENSMUSG00000021569;ENSMUSG00000022141;ENSMUSG00000022673;ENSMUSG00000024943;ENSMUSG00000026355;ENSMUSG00000026914;…	Cdc45;Rpa1;Paxip1;Mcm2;Mcm5;Rad51c;Rpa3;Rnf168;Zswim7;Hmgb3;Atad5;Uchl5;Rpain;Psmc3ip;Smc6;Trip13;Nipbl;Mcm4;Smc5;Mcm6;Psmd14;Rad51;Mcm8;Nbn;Rad54l;Rpa2;Xrcc2;Ung;Mcm7;Blm;Gins4;Wrn;Topbp1;Rfwd3;Mnd1;Recql4;Hrob;Helq;Exo1;Pif1;Brca2;Rbbp8;Mcm3;Sanbr;Mms22l;H2ax;Gen1;Hmgb2;Rnf212;Lig1;Rad51b;Ap5s1;Aunip;Rad54b;Gm42653;Gm47738;Gm4739;Gm48799;Gm35742
107	GO:0032993	CC	protein-DNA complex	107/ 2033	881/ 43839	0.121453	1.32193e-19	1.07306e-17	ENSMUSG00000000028;ENSMUSG00000000708;ENSMUSG00000001134;ENSMUSG00000001228;ENSMUSG00000002748;ENSMUSG00000002835;ENSMUSG00000002870;ENSMUSG00000003038;ENSMUSG00000004980;ENSMUSG00000005470;ENSMUSG00000009575;ENSMUSG00000014859;ENSMUSG00000015217;ENSMUSG00000017548;ENSMUSG00000018909;ENSMUSG00000019857;ENSMUSG00000019961;ENSMUSG00000020063;ENSMUSG00000020248;ENSMUSG00000020390;ENSMUSG00000021597;…	Cdc45;Kat2b;Uxt;Uhrf1;Baz1b;Chaf1a;Mcm2;Hmgn2;Hnrnpa2b1;Asf1b;Cbx5;E2f4;Hmgb3;Suz12;Arrb1;Asf1a;Tmpo;Sirt1;Nfyb;Ube2b;Slf1;Esco2;Rb1;Nipbl;Rad21;Mtbp;Dscc1;Xrcc6;Chaf1b;Donson;Incenp;Cdca5;Smc3;Hells;Taf5;Stag2;Cops5;Terf1;Orc2;Ahctf1;Suv39h2;Hat1;Sp3;Wdr76;Rad51;Pcna;Gins1;E2f1;Rbl1;Psip1;Nasp;Tal1;Rpa2;Rcc1;Cenpa;Pds5a;Cenpc1;Ran;Ezh2;Lrwd1;Cbx3;Rad18;Kif22;Tbx6;Nupr1;Plk1;Gata1;Hmgn5;Gins4;Che…
173	GO:0046983	MF	protein dimerization activity	173/ 2033	1790/ 43839	0.096648	6.82645e-20	1.23941e-17	ENSMUSG00000000838;ENSMUSG00000001786;ENSMUSG00000004032;ENSMUSG00000004319;ENSMUSG00000004328;ENSMUSG00000004552;ENSMUSG00000005615;ENSMUSG00000006457;ENSMUSG00000006574;ENSMUSG00000006678;ENSMUSG00000007617;ENSMUSG00000007888;ENSMUSG00000009013;ENSMUSG00000009575;ENSMUSG00000010755;ENSMUSG00000011179;ENSMUSG00000014226;ENSMUSG00000014859;ENSMUSG00000016200;ENSMUSG00000017716;ENSMUSG00000018548;…	Fmr1;Fbxo7;Gstm5;Clcn3;Hif3a;Ctse;Pcyt1a;Actn3;Slc4a1;Pola1;Homer1;Crlf1;Dynll1;Cbx5;Cars;Odc1;Cacybp;E2f4;Syt14;Birc5;Trim37;Pnpo;E2f2;Psmc3ip;Aoc3;Nfyb;Nefh;Supt4a;Rrm2;Pafah1b1;Top2a;Ccdc103;Hsp90aa1;Mxd3;Olfm4;Bnip3l;Nadk2;Rida;Stk3;Cpox;Tfrc;Atf1;Dpy30;Slc3a1;Spata24;Kif20b;Smc3;Mxi1;Xpnpep1;Taf5;Slk;Prdx4;Mkln1;Hprt;Tyms;Homer2;Nudt5;Terf1;Rpe;Mff;Bard1;Spta1;Cenpf;Eprs;Atf3;Dars2;Stom;Nup3…
504	GO:0050896	BP	response to stimulus	504/ 2033	7450/ 43839	0.067651	7.62877e-20	1.27015e-17	ENSMUSG00000000028;ENSMUSG00000000326;ENSMUSG00000000708;ENSMUSG00000000751;ENSMUSG00000000838;ENSMUSG00000001228;ENSMUSG00000001497;ENSMUSG00000001517;ENSMUSG00000001707;ENSMUSG00000001827;ENSMUSG00000002083;ENSMUSG00000002221;ENSMUSG00000002748;ENSMUSG00000002835;ENSMUSG00000002870;ENSMUSG00000002997;ENSMUSG00000003068;ENSMUSG00000003226;ENSMUSG00000003813;ENSMUSG00000003849;ENSMUSG00000004018;…	Cdc45;Comt;Kat2b;Rpa1;Fmr1;Uhrf1;Pax9;Foxm1;Eef1e1;Folr1;Bbc3;Paxip1;Baz1b;Chaf1a;Mcm2;Prkar2b;Stk11;Ranbp2;Rad23a;Nqo1;Fancl;Gstm5;Map3k20;Hif3a;Mtfp1;Klf5;Prdx2;Ufd1;Mcm5;Dnajb1;Ranbp1;Adamts4;Actn3;Slc4a1;Cdt1;Pola1;Hspa1l;Homer1;Rad51c;Bcl2l1;Vdac3;Cbx5;Slc3a2;Odc1;Rpa3;Rnf168;Cacybp;Zswim7;Pkd2l2;Ppp1cb;Hmgb3;Lbp;Etaa1;Brca1;Atad5;Serinc3;Mybl2;Uchl5;Rpain;Map2k3;Aoc3;Asf1a;Cdk1;Arg1;Sirt1;E…
356	GO:0019219	BP	regulation of nucleobase-containing compound metabolic process	356/ 2033	4806/ 43839	0.0740741	1.52998e-19	2.51771e-17	ENSMUSG00000000708;ENSMUSG00000000838;ENSMUSG00000001134;ENSMUSG00000001156;ENSMUSG00000001228;ENSMUSG00000001497;ENSMUSG00000001517;ENSMUSG00000001542;ENSMUSG00000002068;ENSMUSG00000002102;ENSMUSG00000002221;ENSMUSG00000002297;ENSMUSG00000002679;ENSMUSG00000003038;ENSMUSG00000003992;ENSMUSG00000004328;ENSMUSG00000004535;ENSMUSG00000004897;ENSMUSG00000004980;ENSMUSG00000005148;ENSMUSG00000005161;…	Kat2b;Fmr1;Uxt;Mxd1;Uhrf1;Pax9;Foxm1;Ell2;Ccne1;Psmc3;Paxip1;Dbf4;Med6;Hmgn2;Ssbp2;Hif3a;Tax1bp1;Hdgf;Hnrnpa2b1;Klf5;Prdx2;Dnajb1;Cdt1;Gmnn;Carhsp1;Cbx5;Spire2;Faf1;Pabpc4;Rnf168;Cacybp;E2f4;Hmgb3;Nelfcd;Suz12;Atad5;Crlf3;Birc5;Mybl2;Med13l;Mafk;Srsf1;Trim37;Map2k3;E2f2;Chtf18;Psmc3ip;Fbxo5;Cdk1;Tmpo;Cep290;Ccar1;E2f7;Nfyb;Hint1;Xpo1;Hnrnpab;Ube2b;Med7;Pnpt1;Ccdc117;Supt4a;Klf11;Sumo2;Nup85;Aurkb…
116	GO:0016604	CC	nuclear body	116/ 2033	1014/ 43839	0.114398	4.52813e-19	3.52251e-17	ENSMUSG00000000751;ENSMUSG00000001767;ENSMUSG00000002297;ENSMUSG00000002748;ENSMUSG00000003438;ENSMUSG00000004018;ENSMUSG00000004328;ENSMUSG00000004591;ENSMUSG00000004980;ENSMUSG00000005481;ENSMUSG00000005687;ENSMUSG00000006403;ENSMUSG00000006585;ENSMUSG00000009575;ENSMUSG00000015748;ENSMUSG00000016526;ENSMUSG00000016664;ENSMUSG00000017548;ENSMUSG00000018379;ENSMUSG00000018449;ENSMUSG00000019923;…	Rpa1;Crnkl1;Dbf4;Baz1b;Timm50;Fancl;Hif3a;Pkn2;Hnrnpa2b1;Ddx39a;Bcas2;Adamts4;Cdt1;Cbx5;Prpf3;Dyrk3;Pacsin2;Suz12;Srsf1;Rpain;Zwint;E2f7;Xpo1;Cdc34;Med7;Ppp4r3b;Smc6;Klf11;Sumo2;Ube2o;Pole2;Kif2a;Ppwd1;Eaf1;Bnip3l;Cdkn1a;Wac;Lars;Csnk1a1;Incenp;Smc5;Alyref;Alkbh8;Terf1;Nop58;Sgo2a;Bard1;Yme1l1;Med19;Sp3;Rad51;Knl1;Pcna;Dsn1;Dclre1b;Ddx20;Nbn;Casp8ap2;Magoh;Srsf10;Yars;Rpa2;Cenpc1;Chek2;Luc7l2;Rad…
93	GO:0033365	BP	protein localization to organelle	93/ 2033	711/ 43839	0.130802	2.51784e-19	4.09569e-17	ENSMUSG00000000751;ENSMUSG00000001440;ENSMUSG00000001786;ENSMUSG00000001827;ENSMUSG00000002055;ENSMUSG00000003226;ENSMUSG00000003438;ENSMUSG00000003452;ENSMUSG00000006464;ENSMUSG00000008450;ENSMUSG00000016619;ENSMUSG00000016664;ENSMUSG00000018362;ENSMUSG00000018449;ENSMUSG00000019942;ENSMUSG00000019988;ENSMUSG00000020024;ENSMUSG00000020189;ENSMUSG00000020290;ENSMUSG00000020671;ENSMUSG00000020739;…	Rpa1;Kpnb1;Fbxo7;Folr1;Spag5;Ranbp2;Timm50;Bicd1;Bbs1;Nutf2;Nup50;Pacsin2;Kpna2;Rpain;Cdk1;Nedd1;Cep83;Osbpl8;Xpo1;Rab10;Nup85;Tmem107;Aurkb;Hsp90aa1;Slf1;Kpna3;Esco2;Nipbl;Rad21;Mtbp;Pmm1;Kpna1;Cdkn1a;Marchf5;Tulp2;Ift140;Lars;Kif20b;Mff;Zfand2b;Nup35;Timm10;Knl1;Mcm8;Aurka;Fam83d;Sec62;Lmna;Dnaja1;Stil;Rpa2;Dnajb6;Cenpa;Grpel1;Ran;Ezh2;Lrwd1;Zfand6;Rab6a;Plk1;Fam53b;Wrn;Vps35;Htr2a;Srp72;Anln;S…
44	GO:0000075	BP	cell cycle checkpoint signaling	44/ 2033	187/ 43839	0.235294	2.80312e-19	4.50792e-17	ENSMUSG00000004085;ENSMUSG00000006585;ENSMUSG00000017499;ENSMUSG00000017716;ENSMUSG00000019923;ENSMUSG00000019942;ENSMUSG00000020235;ENSMUSG00000020326;ENSMUSG00000020897;ENSMUSG00000020914;ENSMUSG00000021569;ENSMUSG00000022960;ENSMUSG00000023067;ENSMUSG00000024283;ENSMUSG00000025925;ENSMUSG00000027379;ENSMUSG00000027490;ENSMUSG00000027510;ENSMUSG00000027845;ENSMUSG00000028224;ENSMUSG00000028587;…	Map3k20;Cdt1;Cdc6;Birc5;Zwint;Cdk1;Fzr1;Ccng1;Aurkb;Top2a;Trip13;Donson;Cdkn1a;Wac;Terf1;Bub1;E2f1;Rbm38;Dclre1b;Nbn;Orc1;Rpa2;Kntc1;Chek2;Mad1l1;Mad2l1;Blm;Plk1;Chek1;Tipin;Zwilch;Topbp1;Rfwd3;Mad2l1bp;Rps27l;Dtl;Ttk;Eme1;Bub1b;Clspn;Trp53bp1;Ticrr;Bub3;Spdl1
66	GO:0140097	MF	catalytic activity, acting on DNA	66/ 2033	400/ 43839	0.165	3.06138e-19	5.34446e-17	ENSMUSG00000000028;ENSMUSG00000006678;ENSMUSG00000007646;ENSMUSG00000017550;ENSMUSG00000019214;ENSMUSG00000020914;ENSMUSG00000020974;ENSMUSG00000022422;ENSMUSG00000022471;ENSMUSG00000022673;ENSMUSG00000022881;ENSMUSG00000023953;ENSMUSG00000024742;ENSMUSG00000025925;ENSMUSG00000026355;ENSMUSG00000027323;ENSMUSG00000027342;ENSMUSG00000027454;ENSMUSG00000027845;ENSMUSG00000028224;ENSMUSG00000028933;…	Cdc45;Pola1;Rad51c;Atad5;Chtf18;Top2a;Pole2;Dscc1;Xrcc6;Mcm4;Rfc4;Polh;Fen1;Terf1;Mcm6;Rad51;Pcna;Gins1;Dclre1b;Nbn;Xrcc2;Rfc5;Ung;Mcm7;Aplf;Rad18;Blm;Eri2;Dkc1;Wrn;Smarca5;Recql4;Rfc3;Polq;Brip1;Helq;Zranb3;Ddx1;Nme1;Ascc3;Isg20;Neil3;Exo1;Btaf1;Pif1;Rbbp8;Tatdn1;Ercc6l;Gen1;Lig1;Rad51b;Gm10143;Top1;Ptges3;Rad54b;Gm13136;Dnmt3c;Gm38312;Gm42923;Gm42653;Gm42546;Gm48348;Gm47738;Gm49384;Gm48799;Gm35…
228	GO:0051172	BP	negative regulation of nitrogen compound metabolic process	228/ 2033	2679/ 43839	0.0851064	4.34039e-19	6.9017e-17	ENSMUSG00000000326;ENSMUSG00000000708;ENSMUSG00000000838;ENSMUSG00000001134;ENSMUSG00000001156;ENSMUSG00000001228;ENSMUSG00000001497;ENSMUSG00000001517;ENSMUSG00000001774;ENSMUSG00000001786;ENSMUSG00000002068;ENSMUSG00000002997;ENSMUSG00000003038;ENSMUSG00000004897;ENSMUSG00000004980;ENSMUSG00000005148;ENSMUSG00000005483;ENSMUSG00000005699;ENSMUSG00000006235;ENSMUSG00000006715;ENSMUSG00000009013;…	Comt;Kat2b;Fmr1;Uxt;Mxd1;Uhrf1;Pax9;Foxm1;Chordc1;Fbxo7;Ccne1;Prkar2b;Hmgn2;Hdgf;Hnrnpa2b1;Klf5;Dnajb1;Pard6a;Epor;Gmnn;Dynll1;Cbx5;Ifrd2;Sh3bp5l;Rnf168;E2f4;Nelfcd;Suz12;Birc5;Mafk;Uchl5;Trim37;E2f2;Fbxo5;Usp44;E2f7;Xpo1;Cpeb4;Hnrnpab;Pnpt1;Supt4a;Ggnbp2;Klf11;Rffl;Sumo2;Aurkb;Strn3;Slirp;Eif2s1;Mxd3;Cast;Dhfr;Pbk;Dmtn;Nipbl;Rida;Mrpl13;Xrcc6;Usp25;Cdkn1a;Mospd1;Gps2;Eif2ak2;Wac;Rock1;Smc3;Mxi1;…
334	GO:0090304	BP	nucleic acid metabolic process	334/ 2033	4460/ 43839	0.0748879	5.82573e-19	9.16064e-17	ENSMUSG00000000028;ENSMUSG00000000751;ENSMUSG00000001158;ENSMUSG00000001228;ENSMUSG00000001380;ENSMUSG00000001542;ENSMUSG00000001767;ENSMUSG00000002068;ENSMUSG00000002221;ENSMUSG00000002297;ENSMUSG00000002477;ENSMUSG00000002835;ENSMUSG00000002870;ENSMUSG00000003813;ENSMUSG00000004018;ENSMUSG00000004328;ENSMUSG00000004642;ENSMUSG00000004980;ENSMUSG00000005410;ENSMUSG00000005481;ENSMUSG00000005687;…	Cdc45;Rpa1;Snrnp27;Uhrf1;Hars1;Ell2;Crnkl1;Ccne1;Paxip1;Dbf4;Snrpd1;Chaf1a;Mcm2;Rad23a;Fancl;Hif3a;Slbp;Hnrnpa2b1;Mcm5;Ddx39a;Bcas2;Cdt1;Pola1;Rad51c;Cars;Rpa3;Elof1;Rnf168;Zswim7;Hmgb3;Prpf3;Bola1;Mtrex;Etaa1;Cdc6;Atad5;Rab5a;Uchl5;Srsf1;Rpain;Elp5;Psmc3ip;Trmt11;Asf1a;Snrpf;Fzr1;Cnot6;Ube2b;Pnpt1;Supt4a;Ppm1d;Znhit3;Smc6;Rrm2;Top2a;Pole2;Hsp90aa1;Cinp;Trip13;Slf1;Ppwd1;Rnaseh2b;Esco2;Nipbl;Tars…
32	GO:0000775	CC	chromosome, centromeric region	32/ 2033	101/ 43839	0.316832	1.52615e-18	1.13973e-16	ENSMUSG00000015880;ENSMUSG00000017716;ENSMUSG00000020897;ENSMUSG00000021391;ENSMUSG00000022314;ENSMUSG00000022422;ENSMUSG00000023940;ENSMUSG00000024056;ENSMUSG00000024660;ENSMUSG00000024974;ENSMUSG00000025001;ENSMUSG00000025862;ENSMUSG00000026039;ENSMUSG00000026605;ENSMUSG00000026708;ENSMUSG00000027496;ENSMUSG00000028678;ENSMUSG00000028873;ENSMUSG00000029177;ENSMUSG00000029253;ENSMUSG00000029910;…	Ncapg;Birc5;Aurkb;Cenpp;Rad21;Dscc1;Sgo1;Ndc80;Incenp;Smc3;Hells;Stag2;Sgo2a;Cenpf;Cenpl;Aurka;Kif2c;Cdca8;Cenpa;Cenpc1;Mad2l1;Plk1;Mki67;Ncapd3;Stag3;Suv39h1;Mis12;Firrm;Cenpe;Kmt5c;Oip5;Cenpw
250	GO:0030554	MF	adenyl nucleotide binding	250/ 2033	3052/ 43839	0.0819135	9.57091e-19	1.60898e-16	ENSMUSG00000001380;ENSMUSG00000001403;ENSMUSG00000001774;ENSMUSG00000002102;ENSMUSG00000002748;ENSMUSG00000002870;ENSMUSG00000002997;ENSMUSG00000003068;ENSMUSG00000003779;ENSMUSG00000004085;ENSMUSG00000004319;ENSMUSG00000004591;ENSMUSG00000004880;ENSMUSG00000005410;ENSMUSG00000005481;ENSMUSG00000007033;ENSMUSG00000007646;ENSMUSG00000010755;ENSMUSG00000012443;ENSMUSG00000012609;ENSMUSG00000015023;…	Hars1;Ube2c;Chordc1;Psmc3;Baz1b;Mcm2;Prkar2b;Stk11;Kif20a;Map3k20;Clcn3;Pkn2;Lbr;Mcm5;Ddx39a;Hspa1l;Rad51c;Cars;Kif11;Ttll5;Ddx19a;Clpx;Mtrex;Dyrk3;Ttll12;Cdc6;Atad5;Map2k3;Slfn3;Chtf18;Cdk1;Cdc34;Slc22a4;Ube2b;Smc6;Cmpk2;Dld;Ube2o;Aurkb;Myh10;Top2a;Cdkl1;Psmc1;Hsp90aa1;Trip13;Kif2a;Dhfr;Psmc6;Pbk;Tars;Nadk2;Stk3;Atad2;Atp13a3;Mcm4;Popdc2;Rfc4;Adcy6;Soat2;Pim1;Eif2ak2;Nme4;Rock1;Kifc5b;Riok3;Lars…
92	GO:0000226	BP	microtubule cytoskeleton organization	92/ 2033	714/ 43839	0.128852	1.0666e-18	1.65873e-16	ENSMUSG00000001134;ENSMUSG00000001440;ENSMUSG00000001525;ENSMUSG00000002055;ENSMUSG00000003452;ENSMUSG00000003779;ENSMUSG00000005233;ENSMUSG00000005732;ENSMUSG00000006398;ENSMUSG00000006464;ENSMUSG00000010154;ENSMUSG00000012443;ENSMUSG00000012609;ENSMUSG00000017716;ENSMUSG00000017861;ENSMUSG00000019773;ENSMUSG00000019988;ENSMUSG00000020390;ENSMUSG00000020396;ENSMUSG00000020745;ENSMUSG00000020897;…	Uxt;Kpnb1;Tubb5;Spag5;Bicd1;Kif20a;Spc25;Ranbp1;Cdc20;Bbs1;Spire2;Kif11;Ttll5;Birc5;Mybl2;Fbxo5;Nedd1;Ube2b;Nefh;Pafah1b1;Aurkb;Kif2a;Nde1;Tuba1b;Poc1a;Ndc80;Kifc5b;Spire1;Sac3d1;Slk;Tuba4a;Cdc42bpa;Nek2;Nuf2;Sapcd2;Kif18a;Haus2;Nusap1;Knstrn;Tpx2;Aurka;Gpsm2;Lmna;Ubxn2b;Kif24;Kif2c;Stil;Stmn1;Rcc1;Cenpa;Chek2;Mad2l1;Plk1;Haus7;Katnb1;Cep57;Mzt1;Aspm;Kif4;Tubg1;Fignl1;Tubb4b;Wdr62;Tbcel;Tacc3;Hau…
286	GO:0017076	MF	purine nucleotide binding	286/ 2033	3660/ 43839	0.0781421	1.13643e-18	1.84223e-16	ENSMUSG00000001380;ENSMUSG00000001403;ENSMUSG00000001525;ENSMUSG00000001774;ENSMUSG00000002102;ENSMUSG00000002748;ENSMUSG00000002870;ENSMUSG00000002997;ENSMUSG00000003068;ENSMUSG00000003779;ENSMUSG00000004085;ENSMUSG00000004319;ENSMUSG00000004591;ENSMUSG00000004880;ENSMUSG00000005410;ENSMUSG00000005481;ENSMUSG00000006678;ENSMUSG00000007033;ENSMUSG00000007646;ENSMUSG00000010755;ENSMUSG00000012443;…	Hars1;Ube2c;Tubb5;Chordc1;Psmc3;Baz1b;Mcm2;Prkar2b;Stk11;Kif20a;Map3k20;Clcn3;Pkn2;Lbr;Mcm5;Ddx39a;Pola1;Hspa1l;Rad51c;Cars;Kif11;Ttll5;Ddx19a;Clpx;Mtrex;Dyrk3;Ttll12;Cdc6;Atad5;Rab5a;Septin8;Map2k3;Slfn3;Chtf18;Cdk1;Hbs1l;Cdc34;Slc22a4;Ube2b;Arf5;Smc6;Cmpk2;Dld;Rab10;Ube2o;Aurkb;Myh10;Top2a;Cdkl1;Psmc1;Hsp90aa1;Eif5;Trip13;Kif2a;Dhfr;Trim23;Psmc6;Pbk;Tars;Nadk2;Stk3;Atad2;Atp13a3;Mcm4;Popdc2;Rfc…
79	GO:0080135	BP	regulation of cellular response to stress	79/ 2033	558/ 43839	0.141577	1.25983e-18	1.91712e-16	ENSMUSG00000001517;ENSMUSG00000001707;ENSMUSG00000001774;ENSMUSG00000010154;ENSMUSG00000014074;ENSMUSG00000016526;ENSMUSG00000016984;ENSMUSG00000017386;ENSMUSG00000017550;ENSMUSG00000017707;ENSMUSG00000020482;ENSMUSG00000020745;ENSMUSG00000021319;ENSMUSG00000021377;ENSMUSG00000021453;ENSMUSG00000021597;ENSMUSG00000021707;ENSMUSG00000021932;ENSMUSG00000022033;ENSMUSG00000022329;ENSMUSG00000022507;…	Foxm1;Eef1e1;Chordc1;Spire2;Rnf168;Dyrk3;Etaa1;Traf4;Atad5;Serinc3;Ccdc117;Pafah1b1;Sfrp4;Dek;Gadd45g;Slf1;Dhfr;Rnaseh2b;Pbk;Stk3;Hapstr1;Grina;Ube2v2;Usp25;Gps2;Eif2ak2;Spire1;Lmnb1;Rb1cc1;Cops5;Wdr76;Rad51;Pcna;Slc7a11;Pdcd10;Dnaja1;Usp1;Rpa2;Chek2;Eif2ak1;Hsph1;Ybx3;Blm;Ddias;Nupr1;Psmd10;Nek1;Chek1;Cgas;Ephb1;Rfwd3;Polq;Eda2r;Parpbp;Fignl1;Rif1;Gadd45a;Tmem33;Serpinf2;Suv39h1;Ncoa7;Ppp1r15a;R…
420	GO:0032502	BP	developmental process	420/ 2033	6035/ 43839	0.069594	2.20726e-18	3.3231e-16	ENSMUSG00000000326;ENSMUSG00000000708;ENSMUSG00000000751;ENSMUSG00000001497;ENSMUSG00000001827;ENSMUSG00000002102;ENSMUSG00000002190;ENSMUSG00000002221;ENSMUSG00000002274;ENSMUSG00000002384;ENSMUSG00000002679;ENSMUSG00000002870;ENSMUSG00000003068;ENSMUSG00000004085;ENSMUSG00000004328;ENSMUSG00000004462;ENSMUSG00000004655;ENSMUSG00000004880;ENSMUSG00000005148;ENSMUSG00000005161;ENSMUSG00000006235;…	Comt;Kat2b;Rpa1;Pax9;Folr1;Psmc3;Clgn;Paxip1;Metrn;Bmp8b;Med6;Mcm2;Stk11;Map3k20;Hif3a;Tbccd1;Aqp1;Lbr;Klf5;Prdx2;Epor;Actn3;Bbs1;Slc4a1;Gmnn;Hspa1l;Homer1;Rad51c;Crlf1;Fgfrl1;Ncaph2;Lnpk;Wnt3a;Odc1;Pabpc4;Ttll5;Cacybp;E2f4;Xk;Dyrk3;Nup50;Pacsin2;Traf4;Mafk;Uchl5;Srsf1;Ubb;Fbxo5;Asf1a;Cdk1;Cep290;Arg1;Sirt1;E2f7;Osbpl8;Fzr1;Ccng1;Nudcd2;Hnrnpab;Ube2b;Nefh;Med7;Pnpt1;Ggnbp2;Rsad2;Dld;Rab10;Nup85;P…
670	GO:0043170	BP	macromolecule metabolic process	670/ 2033	10783/ 43839	0.0621348	3.94689e-18	5.87963e-16	ENSMUSG00000000028;ENSMUSG00000000420;ENSMUSG00000000708;ENSMUSG00000000751;ENSMUSG00000000804;ENSMUSG00000001158;ENSMUSG00000001228;ENSMUSG00000001380;ENSMUSG00000001403;ENSMUSG00000001542;ENSMUSG00000001707;ENSMUSG00000001763;ENSMUSG00000001767;ENSMUSG00000001786;ENSMUSG00000001865;ENSMUSG00000002068;ENSMUSG00000002102;ENSMUSG00000002221;ENSMUSG00000002297;ENSMUSG00000002477;ENSMUSG00000002679;…	Cdc45;Galnt1;Kat2b;Rpa1;Usp32;Snrnp27;Uhrf1;Hars1;Ube2c;Ell2;Eef1e1;Tspan33;Crnkl1;Fbxo7;Cpa3;Ccne1;Psmc3;Paxip1;Dbf4;Snrpd1;Med6;Chaf1a;Mcm2;Stk11;Ranbp2;Timm50;Rad23a;Fancl;Map3k20;Hif3a;Ctse;Pkn2;Slbp;Hnrnpa2b1;Ufd1;Mcm5;Ddx39a;Bcas2;Psmb4;Cdc20;Adamts4;Cdt1;Pola1;Mrpl49;Rad51c;Cars;Rpa3;Ttll5;Elof1;Rnf168;Zswim7;Ppp1cb;Hmgb3;Clpx;Psma2;Prpf3;Bola1;Mtrex;Dyrk3;Ttll12;Mrps18c;Etaa1;Cdc6;Suz12;A…
335	GO:0036094	MF	small molecule binding	335/ 2033	4536/ 43839	0.0738536	4.15522e-18	6.50364e-16	ENSMUSG00000001228;ENSMUSG00000001380;ENSMUSG00000001403;ENSMUSG00000001525;ENSMUSG00000001774;ENSMUSG00000001827;ENSMUSG00000002102;ENSMUSG00000002748;ENSMUSG00000002870;ENSMUSG00000002997;ENSMUSG00000003068;ENSMUSG00000003779;ENSMUSG00000004085;ENSMUSG00000004319;ENSMUSG00000004591;ENSMUSG00000004880;ENSMUSG00000005410;ENSMUSG00000005481;ENSMUSG00000006678;ENSMUSG00000007033;ENSMUSG00000007646;…	Uhrf1;Hars1;Ube2c;Tubb5;Chordc1;Folr1;Psmc3;Baz1b;Mcm2;Prkar2b;Stk11;Kif20a;Map3k20;Clcn3;Pkn2;Lbr;Mcm5;Ddx39a;Pola1;Hspa1l;Rad51c;Vdac3;Cars;Kif11;Ttll5;Ddx19a;Clpx;Mtrex;Dyrk3;Ttll12;Cdc6;Atad5;Rab5a;Septin8;Pnpo;Map2k3;Slfn3;Chtf18;Cdk1;Hbs1l;Osbpl8;Hint1;Cdc34;Slc22a4;Ube2b;Arf5;Smc6;Cmpk2;Dld;Rab10;Ube2o;Aurkb;Myh10;Top2a;Cdkl1;Erh;Psmc1;Hsp90aa1;Eif5;Trip13;Kif2a;Dhfr;Trim23;Psmc6;Pbk;Tars;…
292	GO:0009892	BP	negative regulation of metabolic process	292/ 2033	3800/ 43839	0.0768421	4.49892e-18	6.63216e-16	ENSMUSG00000000326;ENSMUSG00000000708;ENSMUSG00000000838;ENSMUSG00000001134;ENSMUSG00000001156;ENSMUSG00000001228;ENSMUSG00000001497;ENSMUSG00000001517;ENSMUSG00000001774;ENSMUSG00000001786;ENSMUSG00000002068;ENSMUSG00000002997;ENSMUSG00000003038;ENSMUSG00000003068;ENSMUSG00000004897;ENSMUSG00000004980;ENSMUSG00000005148;ENSMUSG00000005262;ENSMUSG00000005483;ENSMUSG00000005699;ENSMUSG00000006235;…	Comt;Kat2b;Fmr1;Uxt;Mxd1;Uhrf1;Pax9;Foxm1;Chordc1;Fbxo7;Ccne1;Prkar2b;Hmgn2;Stk11;Hdgf;Hnrnpa2b1;Klf5;Ufd1;Dnajb1;Pard6a;Epor;Actn3;Gmnn;Nutf2;Dynll1;Cbx5;Ifrd2;Sh3bp5l;Rnf168;E2f4;Lbp;Nelfcd;Suz12;Birc5;Mafk;Uchl5;Cenpv;Trim37;E2f2;Fbxo5;Arg1;Usp44;E2f7;Xpo1;Cpeb4;Hnrnpab;Cnot6;Pnpt1;Supt4a;Ppm1d;Ggnbp2;Cox11;Klf11;Rffl;Sumo2;Aurkb;Strn3;Slirp;Eif2s1;Mxd3;Cast;Dhfr;Rnaseh2b;Rgcc;Pbk;Dmtn;Nipbl;R…
21	GO:0000819	BP	sister chromatid segregation	21/ 2033	41/ 43839	0.512195	9.76848e-18	1.4092e-15	ENSMUSG00000002055;ENSMUSG00000019923;ENSMUSG00000020914;ENSMUSG00000024056;ENSMUSG00000024660;ENSMUSG00000026622;ENSMUSG00000027115;ENSMUSG00000027306;ENSMUSG00000027331;ENSMUSG00000027635;ENSMUSG00000028873;ENSMUSG00000029430;ENSMUSG00000029910;ENSMUSG00000030867;ENSMUSG00000035198;ENSMUSG00000040599;ENSMUSG00000051378;ENSMUSG00000058290;ENSMUSG00000062510;ENSMUSG00000066979;ENSMUSG00000117722	Spag5;Zwint;Top2a;Ndc80;Incenp;Nek2;Kif18a;Nusap1;Knstrn;Dsn1;Cdca8;Ran;Mad2l1;Plk1;Tubg1;Mis12;Kif18b;Espl1;Nsl1;Bub3;Gm18910
91	GO:0051603	BP	proteolysis involved in protein catabolic process	91/ 2033	726/ 43839	0.125344	9.85803e-18	1.4092e-15	ENSMUSG00000000804;ENSMUSG00000001228;ENSMUSG00000001403;ENSMUSG00000001786;ENSMUSG00000003813;ENSMUSG00000005262;ENSMUSG00000005779;ENSMUSG00000006398;ENSMUSG00000014074;ENSMUSG00000015357;ENSMUSG00000015671;ENSMUSG00000018189;ENSMUSG00000019505;ENSMUSG00000020020;ENSMUSG00000020124;ENSMUSG00000020235;ENSMUSG00000020307;ENSMUSG00000020390;ENSMUSG00000020460;ENSMUSG00000020634;ENSMUSG00000020696;…	Usp32;Uhrf1;Ube2c;Fbxo7;Rad23a;Ufd1;Psmb4;Cdc20;Rnf168;Clpx;Psma2;Uchl5;Ubb;Usp44;Usp15;Fzr1;Cdc34;Ube2b;Rps27a;Ubxn2a;Rffl;Psmd12;Psmd6;Psmc6;Rnf19a;Usp7;Usp25;Spsb3;Ube3a;Psmd13;Ecrg4;Rhbdd1;Zfand2b;Dnajb2;Psmd1;Psmb7;Yme1l1;Psmd14;Ube2l6;Usp50;Ubxn2b;Ubap1;Rnf11;Usp1;Psmc2;Anapc5;Usp18;Psma1;Usp9x;Otud5;Rnf128;Psmf1;Isg15;Siah1a;Anapc10;Rnf139;Trim58;Dtl;Fbxo8;Hace1;Ube2h;Nploc4;Usp45;Siah1b;C…
36	GO:0000278	BP	mitotic cell cycle	36/ 2033	137/ 43839	0.262774	1.05526e-17	1.4934e-15	ENSMUSG00000001525;ENSMUSG00000006585;ENSMUSG00000017499;ENSMUSG00000017861;ENSMUSG00000020492;ENSMUSG00000021965;ENSMUSG00000022033;ENSMUSG00000023004;ENSMUSG00000024791;ENSMUSG00000026202;ENSMUSG00000026605;ENSMUSG00000026779;ENSMUSG00000027330;ENSMUSG00000027496;ENSMUSG00000028587;ENSMUSG00000028933;ENSMUSG00000029253;ENSMUSG00000030061;ENSMUSG00000030867;ENSMUSG00000030978;ENSMUSG00000032411;…	Tubb5;Cdt1;Cdc6;Mybl2;Ska2;Ska3;Pbk;Tuba1b;Cdca5;Tuba4a;Cenpf;Mastl;Cdc25b;Aurka;Orc1;Xrcc2;Cenpc1;Uba3;Plk1;Rrm1;Tfdp2;Tubg1;Ska1;Tubb4b;Firrm;Wapl;Tuba1c;Cetn4;Vcpip1;Cenph;E2f8;Kif18b;Espl1;Tubb3;Cenpw;Nup62
276	GO:0016787	MF	hydrolase activity	276/ 2033	3554/ 43839	0.077659	1.14578e-17	1.67765e-15	ENSMUSG00000000563;ENSMUSG00000000804;ENSMUSG00000001525;ENSMUSG00000001865;ENSMUSG00000002102;ENSMUSG00000002820;ENSMUSG00000002997;ENSMUSG00000003438;ENSMUSG00000003779;ENSMUSG00000004552;ENSMUSG00000005481;ENSMUSG00000005667;ENSMUSG00000005686;ENSMUSG00000005779;ENSMUSG00000006403;ENSMUSG00000007033;ENSMUSG00000007646;ENSMUSG00000008226;ENSMUSG00000012443;ENSMUSG00000014956;ENSMUSG00000015357;…	Atp5pb;Usp32;Tubb5;Cpa3;Psmc3;Atg4d;Prkar2b;Timm50;Kif20a;Ctse;Ddx39a;Mthfd2;Ampd3;Psmb4;Adamts4;Hspa1l;Rad51c;Scrn3;Kif11;Ppp1cb;Clpx;Psma2;Afmid;Rab5a;Uchl5;Septin8;Hbs1l;Arg1;Usp44;Nudt4;Sirt1;Ppa1;Usp15;Hint1;Cnot6;Pnpt1;Ppm1d;Rab10;Cpd;Myh10;Pitrm1;Otub2;Hsp90aa1;Kif2a;Trim23;Psmc6;Rnaseh2b;Esd;Mcpt8;Rida;Atad2;Josd1;Atp13a3;Usp7;Usp25;Atp5pf;Atp5po;Tuba1b;Tulp2;Gtpbp2;Hagh;Nudt12;Kifc5b;Lar…
83	GO:0043549	BP	regulation of kinase activity	83/ 2033	629/ 43839	0.131955	1.28364e-17	1.79863e-15	ENSMUSG00000000708;ENSMUSG00000001774;ENSMUSG00000001786;ENSMUSG00000002068;ENSMUSG00000002997;ENSMUSG00000003068;ENSMUSG00000003226;ENSMUSG00000013646;ENSMUSG00000016984;ENSMUSG00000017386;ENSMUSG00000017499;ENSMUSG00000018932;ENSMUSG00000020189;ENSMUSG00000020326;ENSMUSG00000020530;ENSMUSG00000020541;ENSMUSG00000020544;ENSMUSG00000021270;ENSMUSG00000022018;ENSMUSG00000022329;ENSMUSG00000022471;…	Kat2b;Chordc1;Fbxo7;Ccne1;Prkar2b;Stk11;Ranbp2;Sh3bp5l;Etaa1;Traf4;Cdc6;Map2k3;Osbpl8;Ccng1;Ggnbp2;Tom1l1;Cox11;Hsp90aa1;Rgcc;Stk3;Xrcc6;Cdkn1a;Pim1;Zfp91;Prdx3;Slk;Pfkfb1;Stradb;Atp2b4;Cdc25b;Tpx2;Rbl1;Ect2;Ccna2;Pdcd10;Pdgfc;Ccne2;Nbn;Dnaja1;Cdkn2c;Tal1;Sesn2;Hsph1;Ezh2;Blm;Nox4;Pak4;Plk1;Psmd10;Casp3;Nek1;Ccnb2;Parp16;Mst1;Trib3;Ankrd54;Cnppd1;Ccnd3;Map4k5;Htr2a;Gadd45a;Sh3glb1;Higd1a;Mcph1;Cc…
20	GO:0000070	BP	mitotic sister chromatid segregation	20/ 2033	37/ 43839	0.540541	1.43938e-17	1.99706e-15	ENSMUSG00000002055;ENSMUSG00000019923;ENSMUSG00000024056;ENSMUSG00000024660;ENSMUSG00000026622;ENSMUSG00000027115;ENSMUSG00000027306;ENSMUSG00000027331;ENSMUSG00000027635;ENSMUSG00000028873;ENSMUSG00000029430;ENSMUSG00000029910;ENSMUSG00000030867;ENSMUSG00000035198;ENSMUSG00000040599;ENSMUSG00000051378;ENSMUSG00000058290;ENSMUSG00000062510;ENSMUSG00000066979;ENSMUSG00000117722	Spag5;Zwint;Ndc80;Incenp;Nek2;Kif18a;Nusap1;Knstrn;Dsn1;Cdca8;Ran;Mad2l1;Plk1;Tubg1;Mis12;Kif18b;Espl1;Nsl1;Bub3;Gm18910
22	GO:0005657	CC	replication fork	22/ 2033	48/ 43839	0.458333	3.4826e-17	2.32215e-15	ENSMUSG00000001228;ENSMUSG00000002748;ENSMUSG00000007646;ENSMUSG00000016984;ENSMUSG00000020390;ENSMUSG00000022960;ENSMUSG00000023953;ENSMUSG00000027342;ENSMUSG00000028224;ENSMUSG00000028933;ENSMUSG00000030254;ENSMUSG00000030528;ENSMUSG00000031583;ENSMUSG00000031715;ENSMUSG00000032113;ENSMUSG00000036086;ENSMUSG00000041064;ENSMUSG00000042498;ENSMUSG00000043909;ENSMUSG00000045751;ENSMUSG00000049932;…	Uhrf1;Baz1b;Rad51c;Etaa1;Ube2b;Donson;Polh;Pcna;Nbn;Xrcc2;Rad18;Blm;Wrn;Smarca5;Chek1;Zranb3;Pif1;Radx;Trp53bp1;Mms22l;H2ax;Rad51b
38	GO:0051783	BP	regulation of nuclear division	38/ 2033	155/ 43839	0.245161	1.70725e-17	2.32317e-15	ENSMUSG00000006398;ENSMUSG00000006585;ENSMUSG00000017716;ENSMUSG00000019773;ENSMUSG00000020020;ENSMUSG00000020235;ENSMUSG00000020390;ENSMUSG00000020541;ENSMUSG00000020897;ENSMUSG00000021569;ENSMUSG00000022018;ENSMUSG00000022070;ENSMUSG00000022314;ENSMUSG00000022369;ENSMUSG00000024056;ENSMUSG00000024795;ENSMUSG00000025925;ENSMUSG00000026622;ENSMUSG00000027306;ENSMUSG00000027379;ENSMUSG00000028896;…	Cdc20;Cdt1;Birc5;Fbxo5;Usp44;Fzr1;Ube2b;Tom1l1;Aurkb;Trip13;Rgcc;Bora;Rad21;Mtbp;Ndc80;Kif20b;Terf1;Nek2;Nusap1;Bub1;Rcc1;Anapc5;Mad1l1;Mad2l1;Plk1;Mki67;Chek1;Mad2l1bp;Tubg1;Cdk5rap2;Bub1b;Ccnb1;Gen1;Osm;Bub3;Spdl1;Nup62;Gm18910
42	GO:0044770	BP	cell cycle phase transition	42/ 2033	190/ 43839	0.221053	2.08698e-17	2.81285e-15	ENSMUSG00000001403;ENSMUSG00000001517;ENSMUSG00000002068;ENSMUSG00000004642;ENSMUSG00000017561;ENSMUSG00000017716;ENSMUSG00000019942;ENSMUSG00000020326;ENSMUSG00000020525;ENSMUSG00000020687;ENSMUSG00000022018;ENSMUSG00000023067;ENSMUSG00000026779;ENSMUSG00000027330;ENSMUSG00000027715;ENSMUSG00000028044;ENSMUSG00000028068;ENSMUSG00000028156;ENSMUSG00000028212;ENSMUSG00000028333;ENSMUSG00000028551;…	Ube2c;Foxm1;Ccne1;Slbp;Crlf3;Birc5;Cdk1;Ccng1;Ppm1d;Cdc27;Rgcc;Cdkn1a;Mastl;Cdc25b;Ccna2;Cks1b;Iqgap3;Eif4e;Ccne2;Anp32b;Cdkn2c;Rcc1;Ppat;Chek2;Plk1;Eif4ebp1;Chek1;Ccnb2;Tipin;Cdc25a;Ccnd3;Bub1b;Rbbp8;Ccnb1;Cdc25c;Skp2;Ube2s;Cks2;Ccnf;Gm8172;Cdkn2d;Gm2296
40	GO:0044772	BP	mitotic cell cycle phase transition	40/ 2033	173/ 43839	0.231214	2.25424e-17	2.9815e-15	ENSMUSG00000001403;ENSMUSG00000001517;ENSMUSG00000002068;ENSMUSG00000017561;ENSMUSG00000017716;ENSMUSG00000019942;ENSMUSG00000020326;ENSMUSG00000020525;ENSMUSG00000020687;ENSMUSG00000022018;ENSMUSG00000023067;ENSMUSG00000026779;ENSMUSG00000027330;ENSMUSG00000027715;ENSMUSG00000028044;ENSMUSG00000028068;ENSMUSG00000028156;ENSMUSG00000028212;ENSMUSG00000028333;ENSMUSG00000028551;ENSMUSG00000028896;…	Ube2c;Foxm1;Ccne1;Crlf3;Birc5;Cdk1;Ccng1;Ppm1d;Cdc27;Rgcc;Cdkn1a;Mastl;Cdc25b;Ccna2;Cks1b;Iqgap3;Eif4e;Ccne2;Anp32b;Cdkn2c;Rcc1;Ppat;Chek2;Plk1;Eif4ebp1;Chek1;Ccnb2;Cdc25a;Ccnd3;Bub1b;Rbbp8;Ccnb1;Cdc25c;Skp2;Ube2s;Cks2;Ccnf;Gm8172;Cdkn2d;Gm2296
39	GO:1901991	BP	negative regulation of mitotic cell cycle phase transition	39/ 2033	165/ 43839	0.236364	2.50905e-17	3.28778e-15	ENSMUSG00000001786;ENSMUSG00000017499;ENSMUSG00000017716;ENSMUSG00000019773;ENSMUSG00000019942;ENSMUSG00000020185;ENSMUSG00000020235;ENSMUSG00000020326;ENSMUSG00000020897;ENSMUSG00000021569;ENSMUSG00000022018;ENSMUSG00000022314;ENSMUSG00000022960;ENSMUSG00000023067;ENSMUSG00000024283;ENSMUSG00000025925;ENSMUSG00000027379;ENSMUSG00000027510;ENSMUSG00000027641;ENSMUSG00000028224;ENSMUSG00000028587;…	Fbxo7;Cdc6;Birc5;Fbxo5;Cdk1;E2f7;Fzr1;Ccng1;Aurkb;Trip13;Rgcc;Rad21;Donson;Cdkn1a;Wac;Terf1;Bub1;Rbm38;Rbl1;Nbn;Orc1;Rpa2;Mad1l1;Ezh2;Mad2l1;Blm;Plk1;Chek1;Topbp1;Rfwd3;Mad2l1bp;Rps27l;Dtl;Bub1b;Clspn;Ticrr;Bub3;Spdl1;A230060F14Rik
106	GO:0044087	BP	regulation of cellular component biogenesis	106/ 2033	935/ 43839	0.113369	2.91491e-17	3.78456e-15	ENSMUSG00000000708;ENSMUSG00000000838;ENSMUSG00000002055;ENSMUSG00000002083;ENSMUSG00000002102;ENSMUSG00000005148;ENSMUSG00000005483;ENSMUSG00000006585;ENSMUSG00000008892;ENSMUSG00000009013;ENSMUSG00000010517;ENSMUSG00000017831;ENSMUSG00000018398;ENSMUSG00000018548;ENSMUSG00000020307;ENSMUSG00000020362;ENSMUSG00000020669;ENSMUSG00000020990;ENSMUSG00000021061;ENSMUSG00000021118;ENSMUSG00000021270;…	Kat2b;Fmr1;Spag5;Bbc3;Psmc3;Klf5;Dnajb1;Cdt1;Vdac3;Dynll1;Faf1;Rab5a;Septin8;Trim37;Cdc34;Cnot6;Sh3yl1;Cdkl1;Sptb;Plek2;Hsp90aa1;Slf1;Psmc6;Rgcc;Dmtn;Ube2v2;Eif2ak2;Ift140;Rock1;Riok3;Ppp2r5b;Smc3;Slk;Ormdl2;Podxl;Plk4;Stag2;Terf1;Dnajb2;Spta1;Stam;Odf2;Usp50;Nphp1;Ect2;Gpsm2;Hax1;Sdcbp;Odf2l;Tmod1;Tal1;Stil;Stmn1;Dnajb6;Ulk1;Add2;Nox4;Nupr1;Plk1;Srpx2;Nlgn3;Eif4ebp1;Cbln1;Vps35;Rdx;Mns1;Dnaja4;E…
83	GO:0043632	BP	modification-dependent macromolecule catabolic process	83/ 2033	638/ 43839	0.130094	3.01687e-17	3.84904e-15	ENSMUSG00000000804;ENSMUSG00000001228;ENSMUSG00000001403;ENSMUSG00000001786;ENSMUSG00000003813;ENSMUSG00000005262;ENSMUSG00000005779;ENSMUSG00000006398;ENSMUSG00000014074;ENSMUSG00000015671;ENSMUSG00000018189;ENSMUSG00000019505;ENSMUSG00000020020;ENSMUSG00000020124;ENSMUSG00000020235;ENSMUSG00000020307;ENSMUSG00000020390;ENSMUSG00000020460;ENSMUSG00000020634;ENSMUSG00000020696;ENSMUSG00000020720;…	Usp32;Uhrf1;Ube2c;Fbxo7;Rad23a;Ufd1;Psmb4;Cdc20;Rnf168;Psma2;Uchl5;Ubb;Usp44;Usp15;Fzr1;Cdc34;Ube2b;Rps27a;Ubxn2a;Rffl;Psmd12;Psmd6;Psmc6;Rnf19a;Usp7;Usp25;Spsb3;Ube3a;Psmd13;Ecrg4;Zfand2b;Dnajb2;Psmd1;Psmb7;Psmd14;Ube2l6;Usp50;Exosc9;Ubxn2b;Ubap1;Rnf11;Usp1;Psmc2;Anapc5;Usp18;Psma1;Otud5;Rnf128;Psmf1;Isg15;Siah1a;Anapc10;Trim58;Dtl;Fbxo8;Hace1;Ube2h;Nploc4;Usp45;Siah1b;Cop1;Lonp1;Kif14;Fbxo48;Yo…
49	GO:0051054	BP	positive regulation of DNA metabolic process	49/ 2033	257/ 43839	0.190661	3.01896e-17	3.84904e-15	ENSMUSG00000001517;ENSMUSG00000002221;ENSMUSG00000002297;ENSMUSG00000004980;ENSMUSG00000006585;ENSMUSG00000010154;ENSMUSG00000010517;ENSMUSG00000014074;ENSMUSG00000014226;ENSMUSG00000017550;ENSMUSG00000019214;ENSMUSG00000019942;ENSMUSG00000020185;ENSMUSG00000020390;ENSMUSG00000020482;ENSMUSG00000020897;ENSMUSG00000021270;ENSMUSG00000021597;ENSMUSG00000022018;ENSMUSG00000022422;ENSMUSG00000022674;…	Foxm1;Paxip1;Dbf4;Hnrnpa2b1;Cdt1;Spire2;Faf1;Rnf168;Cacybp;Atad5;Chtf18;Cdk1;E2f7;Ube2b;Ccdc117;Aurkb;Hsp90aa1;Slf1;Rgcc;Dscc1;Ube2v2;Tfrc;Rfc4;Atf1;Spire1;Cct8;Nek2;Rad51;Pcna;Nbn;Stoml2;Rfc5;Cct7;Aplf;Blm;Nox4;Usp9x;Dkc1;Wrn;Rfc3;Rif1;C3ar1;Trp53bp1;E2f8;Dtx3l;Cebpg;Nsd2;Tcp1;Ptges3
260	GO:0003677	MF	DNA binding	260/ 2033	3308/ 43839	0.0785973	2.74828e-17	3.89826e-15	ENSMUSG00000000028;ENSMUSG00000000708;ENSMUSG00000000751;ENSMUSG00000001228;ENSMUSG00000001497;ENSMUSG00000001517;ENSMUSG00000002679;ENSMUSG00000002870;ENSMUSG00000003038;ENSMUSG00000003813;ENSMUSG00000003992;ENSMUSG00000004328;ENSMUSG00000004880;ENSMUSG00000004980;ENSMUSG00000005148;ENSMUSG00000005410;ENSMUSG00000006585;ENSMUSG00000006678;ENSMUSG00000007646;ENSMUSG00000012483;ENSMUSG00000014859;…	Cdc45;Kat2b;Rpa1;Uhrf1;Pax9;Foxm1;Med6;Mcm2;Hmgn2;Rad23a;Ssbp2;Hif3a;Lbr;Hnrnpa2b1;Klf5;Mcm5;Cdt1;Pola1;Rad51c;Rpa3;E2f4;Hmgb3;Brca1;Cdc6;Suz12;Atad5;Crlf3;Mybl2;Mafk;E2f2;Psmc3ip;Tmpo;Ccar1;E2f7;Nfyb;Hnrnpab;Klf11;Top2a;Pole2;Erh;Dek;Mxd3;Ccdc25;Xrcc6;Mcm4;Atf1;Polh;Rfx2;Spata24;Lmnb1;Zfp91;Fen1;Pcgf5;Mxi1;Taf5;Alyref;Rabgef1;Prim1;Ddit3;Mybl1;Terf1;Orc2;Pms1;Prim2;Agfg1;Ncl;Mcm6;Ahctf1;Atf3;Mcm…
82	GO:0019941	BP	modification-dependent protein catabolic process	82/ 2033	627/ 43839	0.130781	3.4318e-17	4.33632e-15	ENSMUSG00000000804;ENSMUSG00000001228;ENSMUSG00000001403;ENSMUSG00000001786;ENSMUSG00000003813;ENSMUSG00000005262;ENSMUSG00000005779;ENSMUSG00000006398;ENSMUSG00000014074;ENSMUSG00000015671;ENSMUSG00000018189;ENSMUSG00000019505;ENSMUSG00000020020;ENSMUSG00000020124;ENSMUSG00000020235;ENSMUSG00000020307;ENSMUSG00000020390;ENSMUSG00000020460;ENSMUSG00000020634;ENSMUSG00000020696;ENSMUSG00000020720;…	Usp32;Uhrf1;Ube2c;Fbxo7;Rad23a;Ufd1;Psmb4;Cdc20;Rnf168;Psma2;Uchl5;Ubb;Usp44;Usp15;Fzr1;Cdc34;Ube2b;Rps27a;Ubxn2a;Rffl;Psmd12;Psmd6;Psmc6;Rnf19a;Usp7;Usp25;Spsb3;Ube3a;Psmd13;Ecrg4;Zfand2b;Dnajb2;Psmd1;Psmb7;Psmd14;Ube2l6;Usp50;Ubxn2b;Ubap1;Rnf11;Usp1;Psmc2;Anapc5;Usp18;Psma1;Otud5;Rnf128;Psmf1;Isg15;Siah1a;Anapc10;Trim58;Dtl;Fbxo8;Hace1;Ube2h;Nploc4;Usp45;Siah1b;Cop1;Lonp1;Kif14;Fbxo48;Yod1;Usp1…
34	GO:0007088	BP	regulation of mitotic nuclear division	34/ 2033	127/ 43839	0.267717	4.51085e-17	5.64934e-15	ENSMUSG00000006585;ENSMUSG00000017716;ENSMUSG00000019773;ENSMUSG00000020020;ENSMUSG00000020541;ENSMUSG00000020897;ENSMUSG00000021569;ENSMUSG00000022018;ENSMUSG00000022070;ENSMUSG00000022314;ENSMUSG00000022369;ENSMUSG00000024056;ENSMUSG00000024795;ENSMUSG00000025925;ENSMUSG00000026622;ENSMUSG00000027306;ENSMUSG00000027379;ENSMUSG00000028896;ENSMUSG00000029472;ENSMUSG00000029554;ENSMUSG00000029910;…	Cdt1;Birc5;Fbxo5;Usp44;Tom1l1;Aurkb;Trip13;Rgcc;Bora;Rad21;Mtbp;Ndc80;Kif20b;Terf1;Nek2;Nusap1;Bub1;Rcc1;Anapc5;Mad1l1;Mad2l1;Plk1;Mki67;Chek1;Mad2l1bp;Tubg1;Cdk5rap2;Bub1b;Ccnb1;Gen1;Bub3;Spdl1;Nup62;Gm18910
298	GO:0022607	BP	cellular component assembly	298/ 2033	3977/ 43839	0.0749309	6.11623e-17	7.5927e-15	ENSMUSG00000000028;ENSMUSG00000001403;ENSMUSG00000001440;ENSMUSG00000001525;ENSMUSG00000001767;ENSMUSG00000002190;ENSMUSG00000002477;ENSMUSG00000002679;ENSMUSG00000002835;ENSMUSG00000002870;ENSMUSG00000003068;ENSMUSG00000003452;ENSMUSG00000003824;ENSMUSG00000004591;ENSMUSG00000005148;ENSMUSG00000005410;ENSMUSG00000005470;ENSMUSG00000006398;ENSMUSG00000006464;ENSMUSG00000006574;ENSMUSG00000006585;…	Cdc45;Ube2c;Kpnb1;Tubb5;Crnkl1;Clgn;Snrpd1;Med6;Chaf1a;Mcm2;Stk11;Bicd1;Syce2;Pkn2;Klf5;Mcm5;Asf1b;Cdc20;Bbs1;Slc4a1;Cdt1;Gmnn;Homer1;Mid1ip1;Fgfrl1;Dynll1;Kcnd1;Spire2;Apip;Kif11;Ttll5;Ndufa2;E2f4;Prpf3;Pacsin2;Mpp2;Birc5;Mybl2;Vmp1;Srsf1;Cenpv;Trim37;Fbxo5;Asf1a;Cdk1;Cep290;Arg1;Snrpf;Cep83;Ube2b;Nefh;Pnpt1;Znhit3;Ubxn2a;Rrm2;Nup85;Pafah1b1;Tmem107;Aurkb;Myh10;Ccdc103;Dnaaf2;Pals1;Eif2s1;Hsp90a…
122	GO:0007010	BP	cytoskeleton organization	122/ 2033	1164/ 43839	0.104811	7.58716e-17	9.33683e-15	ENSMUSG00000001134;ENSMUSG00000001440;ENSMUSG00000001525;ENSMUSG00000002055;ENSMUSG00000003452;ENSMUSG00000003779;ENSMUSG00000004085;ENSMUSG00000005233;ENSMUSG00000005732;ENSMUSG00000006398;ENSMUSG00000006464;ENSMUSG00000010154;ENSMUSG00000012443;ENSMUSG00000012609;ENSMUSG00000016664;ENSMUSG00000017716;ENSMUSG00000017861;ENSMUSG00000019773;ENSMUSG00000019988;ENSMUSG00000020390;ENSMUSG00000020396;…	Uxt;Kpnb1;Tubb5;Spag5;Bicd1;Kif20a;Map3k20;Spc25;Ranbp1;Cdc20;Bbs1;Spire2;Kif11;Ttll5;Pacsin2;Birc5;Mybl2;Fbxo5;Nedd1;Ube2b;Nefh;Pafah1b1;Aurkb;Myh10;Gfap;Plek2;Kif2a;Diaph3;Dmtn;Nde1;Tuba1b;Racgap1;Poc1a;Ndc80;Rock1;Kifc5b;Spire1;Csnk1a1;Sac3d1;Slk;Mob2;Stradb;Agfg1;Tuba4a;Cln8;Pkp1;Cdc42bpa;Spta1;Nek2;Nuf2;Sapcd2;Kif18a;Haus2;Nusap1;Knstrn;Tpx2;Aurka;Gpsm2;Lmna;Ubxn2b;Sdcbp;Tmod1;Kif24;Kif2c;St…
132	GO:0019220	BP	regulation of phosphate metabolic process	132/ 2033	1308/ 43839	0.100917	8.01737e-17	9.78119e-15	ENSMUSG00000000708;ENSMUSG00000001774;ENSMUSG00000001786;ENSMUSG00000002068;ENSMUSG00000002997;ENSMUSG00000003068;ENSMUSG00000003226;ENSMUSG00000005699;ENSMUSG00000006262;ENSMUSG00000007888;ENSMUSG00000009013;ENSMUSG00000013646;ENSMUSG00000016984;ENSMUSG00000017386;ENSMUSG00000017499;ENSMUSG00000017548;ENSMUSG00000018932;ENSMUSG00000020189;ENSMUSG00000020326;ENSMUSG00000020530;ENSMUSG00000020541;…	Kat2b;Chordc1;Fbxo7;Ccne1;Prkar2b;Stk11;Ranbp2;Pard6a;Mob1b;Crlf1;Dynll1;Sh3bp5l;Etaa1;Traf4;Cdc6;Suz12;Map2k3;Osbpl8;Ccng1;Ggnbp2;Tom1l1;Cox11;Hsp90aa1;Rgcc;Pbk;Dmtn;Stk3;Xrcc6;Cdkn1a;Pim1;Rock1;Lox;Zfp91;Ppp2r5b;Prdx3;Slk;Gfra1;Mob2;Pfkfb1;Rabgef1;Rb1cc1;Stradb;Bard1;Atp2b4;Mastl;Rad51;Knl1;Cdc25b;Tpx2;Rbl1;Ect2;Ccna2;Pdcd10;Hax1;Pdgfc;Iqgap3;Ccne2;Nbn;Sdcbp;Dnaja1;Stoml2;Cdkn2c;Tal1;Cda;Sesn2;…
46	GO:0140694	BP	non-membrane-bounded organelle assembly	46/ 2033	234/ 43839	0.196581	8.17157e-17	9.87347e-15	ENSMUSG00000001440;ENSMUSG00000001525;ENSMUSG00000003452;ENSMUSG00000006398;ENSMUSG00000012443;ENSMUSG00000014859;ENSMUSG00000017716;ENSMUSG00000017861;ENSMUSG00000019773;ENSMUSG00000020900;ENSMUSG00000021116;ENSMUSG00000021693;ENSMUSG00000021714;ENSMUSG00000024301;ENSMUSG00000024790;ENSMUSG00000025758;ENSMUSG00000026622;ENSMUSG00000027285;ENSMUSG00000027469;ENSMUSG00000027496;ENSMUSG00000027959;…	Kpnb1;Tubb5;Bicd1;Cdc20;Kif11;E2f4;Birc5;Mybl2;Fbxo5;Myh10;Eif2s1;Kif2a;Cenpk;Kifc5b;Sac3d1;Plk4;Nek2;Haus2;Tpx2;Aurka;Sass6;Tmod1;Rcc1;Cenpa;Cenpc1;Chek2;Haus7;Mylk3;Cenpn;Mzt1;Ccp110;Aspm;Lsm3;Cep135;Wdr62;Haus6;Cdk5rap2;Mis12;Cetn4;Cenph;Cenpe;Cenps;Cenpw;Kifc1;Haus3;Nup62
132	GO:0051174	BP	regulation of phosphorus metabolic process	132/ 2033	1309/ 43839	0.10084	8.23255e-17	9.87347e-15	ENSMUSG00000000708;ENSMUSG00000001774;ENSMUSG00000001786;ENSMUSG00000002068;ENSMUSG00000002997;ENSMUSG00000003068;ENSMUSG00000003226;ENSMUSG00000005699;ENSMUSG00000006262;ENSMUSG00000007888;ENSMUSG00000009013;ENSMUSG00000013646;ENSMUSG00000016984;ENSMUSG00000017386;ENSMUSG00000017499;ENSMUSG00000017548;ENSMUSG00000018932;ENSMUSG00000020189;ENSMUSG00000020326;ENSMUSG00000020530;ENSMUSG00000020541;…	Kat2b;Chordc1;Fbxo7;Ccne1;Prkar2b;Stk11;Ranbp2;Pard6a;Mob1b;Crlf1;Dynll1;Sh3bp5l;Etaa1;Traf4;Cdc6;Suz12;Map2k3;Osbpl8;Ccng1;Ggnbp2;Tom1l1;Cox11;Hsp90aa1;Rgcc;Pbk;Dmtn;Stk3;Xrcc6;Cdkn1a;Pim1;Rock1;Lox;Zfp91;Ppp2r5b;Prdx3;Slk;Gfra1;Mob2;Pfkfb1;Rabgef1;Rb1cc1;Stradb;Bard1;Atp2b4;Mastl;Rad51;Knl1;Cdc25b;Tpx2;Rbl1;Ect2;Ccna2;Pdcd10;Hax1;Pdgfc;Iqgap3;Ccne2;Nbn;Sdcbp;Dnaja1;Stoml2;Cdkn2c;Tal1;Cda;Sesn2;…
47	GO:0033044	BP	regulation of chromosome organization	47/ 2033	244/ 43839	0.192623	8.75682e-17	1.0414e-14	ENSMUSG00000002870;ENSMUSG00000004980;ENSMUSG00000006585;ENSMUSG00000017499;ENSMUSG00000017716;ENSMUSG00000018509;ENSMUSG00000019773;ENSMUSG00000020020;ENSMUSG00000020687;ENSMUSG00000020897;ENSMUSG00000020914;ENSMUSG00000021569;ENSMUSG00000021597;ENSMUSG00000022141;ENSMUSG00000022314;ENSMUSG00000024056;ENSMUSG00000024742;ENSMUSG00000024791;ENSMUSG00000024943;ENSMUSG00000025613;ENSMUSG00000025925;…	Mcm2;Hnrnpa2b1;Cdt1;Cdc6;Birc5;Cenpv;Fbxo5;Usp44;Cdc27;Aurkb;Top2a;Trip13;Slf1;Nipbl;Rad21;Ndc80;Fen1;Cdca5;Smc5;Cct8;Terf1;Sgo2a;Nek2;Bub1;Lmna;Nbn;Tal1;Anapc5;Mad1l1;Mad2l1;Cct7;Plk1;Dkc1;Resf1;Mad2l1bp;Cdk5rap2;Mcph1;Bub1b;Pif1;Wapl;Ccnb1;Cenpe;Gen1;H3f3a;Bub3;Tcp1;Spdl1
118	GO:0042325	BP	regulation of phosphorylation	118/ 2033	1111/ 43839	0.106211	8.94463e-17	1.05487e-14	ENSMUSG00000000708;ENSMUSG00000001774;ENSMUSG00000001786;ENSMUSG00000002068;ENSMUSG00000002997;ENSMUSG00000003068;ENSMUSG00000003226;ENSMUSG00000005699;ENSMUSG00000006262;ENSMUSG00000007888;ENSMUSG00000009013;ENSMUSG00000013646;ENSMUSG00000016984;ENSMUSG00000017386;ENSMUSG00000017499;ENSMUSG00000017548;ENSMUSG00000018932;ENSMUSG00000020189;ENSMUSG00000020326;ENSMUSG00000020530;ENSMUSG00000020541;…	Kat2b;Chordc1;Fbxo7;Ccne1;Prkar2b;Stk11;Ranbp2;Pard6a;Mob1b;Crlf1;Dynll1;Sh3bp5l;Etaa1;Traf4;Cdc6;Suz12;Map2k3;Osbpl8;Ccng1;Ggnbp2;Tom1l1;Cox11;Hsp90aa1;Rgcc;Pbk;Dmtn;Stk3;Xrcc6;Cdkn1a;Pim1;Lox;Zfp91;Ppp2r5b;Prdx3;Slk;Gfra1;Mob2;Pfkfb1;Rabgef1;Rb1cc1;Stradb;Bard1;Atp2b4;Rad51;Cdc25b;Tpx2;Rbl1;Ect2;Ccna2;Pdcd10;Hax1;Pdgfc;Iqgap3;Ccne2;Nbn;Sdcbp;Dnaja1;Cdkn2c;Tal1;Sesn2;Chek2;Eif2ak1;Hsph1;Ezh2;Mcm…
114	GO:0018130	BP	heterocycle biosynthetic process	114/ 2033	1055/ 43839	0.108057	9.14335e-17	1.06939e-14	ENSMUSG00000000563;ENSMUSG00000000751;ENSMUSG00000001542;ENSMUSG00000004328;ENSMUSG00000005686;ENSMUSG00000006678;ENSMUSG00000013822;ENSMUSG00000015943;ENSMUSG00000017718;ENSMUSG00000017831;ENSMUSG00000018659;ENSMUSG00000018677;ENSMUSG00000020485;ENSMUSG00000020638;ENSMUSG00000020649;ENSMUSG00000020664;ENSMUSG00000020974;ENSMUSG00000021131;ENSMUSG00000021270;ENSMUSG00000021361;ENSMUSG00000021707;…	Atp5pb;Rpa1;Ell2;Hif3a;Ampd3;Pola1;Elof1;Bola1;Afmid;Rab5a;Pnpo;Slc25a39;Supt4a;Cmpk2;Rrm2;Dld;Pole2;Erh;Hsp90aa1;Tmem14c;Dhfr;Nadk2;Eny2;Pmm1;Cyc1;Naprt;Cpox;Atp5pf;Atp5po;Adcy6;Slc11a2;Polh;Nme4;Lox;Fech;Taf5;Pycr1;Alas2;Atp5f1b;Prim1;Tk1;Hprt;Tyms;Terf1;Abcb6;Dtymk;Pycr2;Spta1;Dut;Pcna;E2f1;Gmps;Alad;Stoml2;Ctps;Urod;Tal1;Ppat;Paics;Gars;Med21;Rrm1;Uros;Gata1;Dkc1;Prps1;Wrn;Gtf2e2;Smarca5;Polr…
76	GO:0005874	CC	microtubule	76/ 2033	571/ 43839	0.1331	1.87056e-16	1.20426e-14	ENSMUSG00000001525;ENSMUSG00000003779;ENSMUSG00000008035;ENSMUSG00000009013;ENSMUSG00000012443;ENSMUSG00000012609;ENSMUSG00000017716;ENSMUSG00000019942;ENSMUSG00000020234;ENSMUSG00000020492;ENSMUSG00000020687;ENSMUSG00000020745;ENSMUSG00000020897;ENSMUSG00000021693;ENSMUSG00000021965;ENSMUSG00000022385;ENSMUSG00000022678;ENSMUSG00000023004;ENSMUSG00000024301;ENSMUSG00000024660;ENSMUSG00000024795;…	Tubb5;Kif20a;Mid1ip1;Dynll1;Kif11;Ttll5;Birc5;Cdk1;Tektip1;Ska2;Cdc27;Pafah1b1;Aurkb;Kif2a;Ska3;Gtse1;Nde1;Tuba1b;Kifc5b;Incenp;Kif20b;Cct8;Tuba4a;Septin2;Kif26b;Nek2;Odf2;Kif18a;Haus2;Nusap1;Tpx2;Aurka;Kif24;Kif2c;Stmn1;Kntc1;Cct7;Kif22;Plk1;Haus7;Katnb1;Cep57;Kif23;Rpgrip1l;Aspm;Kif4;Tubg1;Fam110c;Ska1;Tubb4b;Kif15;Ckap2;Prc1;Cdk5rap2;Kif14;Fhdc1;Tuba1c;Cenpe;Cep295;Bex4;Kif18b;Cep162;Tpt1;Tubb…
69	GO:0051347	BP	positive regulation of transferase activity	69/ 2033	484/ 43839	0.142562	1.33731e-16	1.55128e-14	ENSMUSG00000003068;ENSMUSG00000003226;ENSMUSG00000004980;ENSMUSG00000006398;ENSMUSG00000016984;ENSMUSG00000017386;ENSMUSG00000017499;ENSMUSG00000018932;ENSMUSG00000019214;ENSMUSG00000019877;ENSMUSG00000020189;ENSMUSG00000020235;ENSMUSG00000020541;ENSMUSG00000020897;ENSMUSG00000021270;ENSMUSG00000022018;ENSMUSG00000022329;ENSMUSG00000022422;ENSMUSG00000022471;ENSMUSG00000022881;ENSMUSG00000023067;…	Stk11;Ranbp2;Hnrnpa2b1;Cdc20;Etaa1;Traf4;Cdc6;Map2k3;Chtf18;Serinc1;Osbpl8;Fzr1;Tom1l1;Aurkb;Hsp90aa1;Rgcc;Stk3;Dscc1;Xrcc6;Rfc4;Cdkn1a;Pim1;Zfp91;Slk;Pfkfb1;Stradb;Atp2b4;Nek2;Mastl;Cdc25b;Tpx2;Ect2;Dcun1d1;Pdcd10;Pdgfc;Nbn;Tal1;Rfc5;Hsph1;Ezh2;Nox4;Pak4;Plk1;Dkc1;Psmd10;Nek1;Parp16;Trib3;Rfc3;Ccnd3;Map4k5;Htr2a;Sh3glb1;Higd1a;Kif14;Ncapg2;Clspn;Rps2;Fzd5;Cenpe;Dtx3l;Ube2s;Tcp1;Psrc1;Rap1a;Ptges…
200	GO:0042127	BP	regulation of cell population proliferation	200/ 2033	2367/ 43839	0.0844951	1.77743e-16	2.04506e-14	ENSMUSG00000000326;ENSMUSG00000000708;ENSMUSG00000000751;ENSMUSG00000000838;ENSMUSG00000001228;ENSMUSG00000001517;ENSMUSG00000001707;ENSMUSG00000001786;ENSMUSG00000002274;ENSMUSG00000003068;ENSMUSG00000003934;ENSMUSG00000004018;ENSMUSG00000005148;ENSMUSG00000005732;ENSMUSG00000006235;ENSMUSG00000006398;ENSMUSG00000006574;ENSMUSG00000007617;ENSMUSG00000007888;ENSMUSG00000008090;ENSMUSG00000008892;…	Comt;Kat2b;Rpa1;Fmr1;Uhrf1;Foxm1;Eef1e1;Fbxo7;Metrn;Stk11;Efnb3;Fancl;Klf5;Ranbp1;Epor;Cdc20;Slc4a1;Homer1;Crlf1;Fgfrl1;Vdac3;Dynll1;Odc1;Rpa3;E2f4;Xk;Cdc6;Suz12;Atad5;Birc5;Rab5a;Slfn3;Fbxo5;Cdk1;Arg1;Ccar1;E2f7;Fzr1;Cnot6;Ccdc117;Ggnbp2;Stxbp4;Klf11;Sh3yl1;Pafah1b1;Gfap;Cdkl1;Plek2;Hsp90aa1;Sfrp4;Rnaseh2b;Rgcc;Dmtn;Shcbp1;Rida;Stk3;Mtbp;Xrcc6;Ube2v2;Tfrc;Btg3;Atf1;Cdkn1a;Pim1;Eif2ak2;Ift140;Ppp…
169	GO:0051649	BP	establishment of localization in cell	169/ 2033	1883/ 43839	0.0897504	1.86365e-16	2.12696e-14	ENSMUSG00000001440;ENSMUSG00000001786;ENSMUSG00000001827;ENSMUSG00000002055;ENSMUSG00000002957;ENSMUSG00000003226;ENSMUSG00000003438;ENSMUSG00000003452;ENSMUSG00000004319;ENSMUSG00000004980;ENSMUSG00000005262;ENSMUSG00000005481;ENSMUSG00000005732;ENSMUSG00000006464;ENSMUSG00000007777;ENSMUSG00000008450;ENSMUSG00000009013;ENSMUSG00000010154;ENSMUSG00000015668;ENSMUSG00000016619;ENSMUSG00000017716;…	Kpnb1;Fbxo7;Folr1;Spag5;Ap2a2;Ranbp2;Timm50;Bicd1;Clcn3;Hnrnpa2b1;Ufd1;Ddx39a;Ranbp1;Bbs1;Trappc2b;Nutf2;Dynll1;Spire2;Pdzd11;Nup50;Birc5;Rab5a;Kpna2;Rpain;Ubb;Zwint;Cep83;Xpo1;Ube2b;Arf5;Tom1l1;Stxbp4;Rab10;Rffl;Nup85;Pafah1b1;Ube2o;Rph3al;Myh10;Hsp90aa1;Tmem14c;Trim23;Kpna3;Dmtn;Xpo7;Eny2;Syngr1;Pmm1;Nde1;Ap2m1;Kpna1;Itsn1;Slc11a2;Cdkn1a;Cenpq;Ndc80;Dpy30;Ift140;Ap3s1;Lars;Spire1;Cdca5;Rabgef1;…
78	GO:0070925	BP	organelle assembly	78/ 2033	598/ 43839	0.130435	2.36028e-16	2.65101e-14	ENSMUSG00000001440;ENSMUSG00000001525;ENSMUSG00000003452;ENSMUSG00000006398;ENSMUSG00000006464;ENSMUSG00000009013;ENSMUSG00000012443;ENSMUSG00000014859;ENSMUSG00000017716;ENSMUSG00000017861;ENSMUSG00000018171;ENSMUSG00000019773;ENSMUSG00000019971;ENSMUSG00000020024;ENSMUSG00000020634;ENSMUSG00000020745;ENSMUSG00000020895;ENSMUSG00000020900;ENSMUSG00000021116;ENSMUSG00000021693;ENSMUSG00000021714;…	Kpnb1;Tubb5;Bicd1;Cdc20;Bbs1;Dynll1;Kif11;E2f4;Birc5;Mybl2;Vmp1;Fbxo5;Cep290;Cep83;Ubxn2a;Pafah1b1;Tmem107;Myh10;Eif2s1;Kif2a;Cenpk;Cep89;Poc1a;Ift140;Rfx2;Kifc5b;Sac3d1;Plk4;Rb1cc1;Agfg1;Septin2;Nek2;Haus2;Tpx2;Aurka;Ift80;Sass6;Ubxn2b;Tmod1;Kif24;Rcc1;Cenpa;Cenpc1;Chek2;Wipi2;Nlgn3;Haus7;Nek1;Mylk3;Cenpn;Gabarapl2;Mzt1;Rpgrip1l;Ccp110;Aspm;Lsm3;Cep135;Ssx2ip;Wdr62;Haus6;Cdk5rap2;Mis12;Fhdc1;Wip…
130	GO:0044093	BP	positive regulation of molecular function	130/ 2033	1304/ 43839	0.0996933	2.70204e-16	3.01097e-14	ENSMUSG00000000708;ENSMUSG00000000838;ENSMUSG00000002083;ENSMUSG00000003068;ENSMUSG00000003226;ENSMUSG00000004980;ENSMUSG00000005483;ENSMUSG00000006398;ENSMUSG00000006585;ENSMUSG00000006715;ENSMUSG00000008035;ENSMUSG00000016619;ENSMUSG00000016984;ENSMUSG00000017386;ENSMUSG00000017499;ENSMUSG00000018548;ENSMUSG00000018932;ENSMUSG00000019214;ENSMUSG00000019877;ENSMUSG00000020189;ENSMUSG00000020235;…	Kat2b;Fmr1;Bbc3;Stk11;Ranbp2;Hnrnpa2b1;Dnajb1;Cdc20;Cdt1;Gmnn;Mid1ip1;Nup50;Etaa1;Traf4;Cdc6;Trim37;Map2k3;Chtf18;Serinc1;Osbpl8;Fzr1;Tom1l1;Aurkb;Eif2s1;Net1;Hsp90aa1;Eif5;Dhfr;Dnajc9;Rgcc;Stk3;Rangap1;Dscc1;Xrcc6;Rfc4;Slc11a2;Cdkn1a;Pim1;Eif2ak2;Lars;Zfp91;Ppp2r5b;Prdx3;Slk;Pfkfb1;Snca;Cops5;Hspd1;Stradb;Dnajb2;Atp2b4;Spta1;Nek2;Mastl;Zc3h15;Cdc25b;Pcna;Usp50;Tpx2;Ect2;Dcun1d1;Pdcd10;Pdgfc;Gclm…
223	GO:0140513	CC	nuclear protein-containing complex	223/ 2033	2772/ 43839	0.0804473	5.60735e-16	3.48964e-14	ENSMUSG00000000028;ENSMUSG00000000751;ENSMUSG00000001403;ENSMUSG00000001440;ENSMUSG00000001542;ENSMUSG00000001767;ENSMUSG00000002221;ENSMUSG00000002297;ENSMUSG00000002477;ENSMUSG00000002679;ENSMUSG00000002870;ENSMUSG00000003226;ENSMUSG00000004018;ENSMUSG00000004642;ENSMUSG00000004880;ENSMUSG00000004980;ENSMUSG00000005687;ENSMUSG00000005732;ENSMUSG00000006398;ENSMUSG00000006678;ENSMUSG00000007033;…	Cdc45;Rpa1;Ube2c;Kpnb1;Ell2;Crnkl1;Paxip1;Dbf4;Snrpd1;Med6;Mcm2;Ranbp2;Fancl;Slbp;Lbr;Hnrnpa2b1;Bcas2;Ranbp1;Cdc20;Pola1;Hspa1l;Rad51c;Nutf2;Cbx5;Rpa3;Elof1;E2f4;Ddx19a;Prpf3;Anp32e;Mtrex;Nelfcd;Nup50;Brca1;Suz12;Mybl2;Med13l;Uchl5;Srsf1;Trim37;E2f2;Chtf18;Snrpf;Sirt1;E2f7;Fzr1;Nfyb;Hint1;Hnrnpab;Med7;Supt4a;Cdc27;Psmd12;Nup85;Pole2;Mxd3;Cetn3;Ppwd1;Eaf1;Xpo7;Rb1;Nipbl;Eny2;Rangap1;Dscc1;Xrcc6;Zc…
26	GO:0000502	CC	proteasome complex	26/ 2033	78/ 43839	0.333333	6.03678e-16	3.6357e-14	ENSMUSG00000002102;ENSMUSG00000003813;ENSMUSG00000005779;ENSMUSG00000015671;ENSMUSG00000018189;ENSMUSG00000020720;ENSMUSG00000021178;ENSMUSG00000021737;ENSMUSG00000021832;ENSMUSG00000022867;ENSMUSG00000024583;ENSMUSG00000025326;ENSMUSG00000025487;ENSMUSG00000026197;ENSMUSG00000026229;ENSMUSG00000026750;ENSMUSG00000026914;ENSMUSG00000028932;ENSMUSG00000030751;ENSMUSG00000031429;ENSMUSG00000032869;…	Psmc3;Rad23a;Psmb4;Psma2;Uchl5;Psmd12;Psmc1;Psmd6;Psmc6;Usp25;Txnl1;Ube3a;Psmd13;Zfand2b;Psmd1;Psmb7;Psmd14;Psmc2;Psma1;Psmd10;Psmf1;Psme4;Usp14;Ide;Psma3;Psma5
33	GO:0008094	MF	ATP-dependent activity, acting on DNA	33/ 2033	126/ 43839	0.261905	2.65084e-16	3.64611e-14	ENSMUSG00000000028;ENSMUSG00000007646;ENSMUSG00000017550;ENSMUSG00000019214;ENSMUSG00000020914;ENSMUSG00000022422;ENSMUSG00000022471;ENSMUSG00000022673;ENSMUSG00000022881;ENSMUSG00000026355;ENSMUSG00000027323;ENSMUSG00000027454;ENSMUSG00000028224;ENSMUSG00000028933;ENSMUSG00000029363;ENSMUSG00000029730;ENSMUSG00000030254;ENSMUSG00000030528;ENSMUSG00000031583;ENSMUSG00000031715;ENSMUSG00000033762;…	Cdc45;Rad51c;Atad5;Chtf18;Top2a;Dscc1;Xrcc6;Mcm4;Rfc4;Mcm6;Rad51;Gins1;Nbn;Xrcc2;Rfc5;Mcm7;Rad18;Blm;Wrn;Smarca5;Recql4;Rfc3;Polq;Brip1;Helq;Ddx1;Ascc3;Btaf1;Pif1;Ercc6l;Rad51b;Rad54b;Gm13136
15	GO:0003688	MF	DNA replication origin binding	15/ 2033	21/ 43839	0.714286	3.91088e-16	5.22103e-14	ENSMUSG00000000028;ENSMUSG00000002870;ENSMUSG00000005410;ENSMUSG00000006678;ENSMUSG00000017499;ENSMUSG00000022673;ENSMUSG00000026037;ENSMUSG00000026355;ENSMUSG00000026669;ENSMUSG00000027353;ENSMUSG00000028587;ENSMUSG00000029012;ENSMUSG00000029730;ENSMUSG00000041859;ENSMUSG00000046101	Cdc45;Mcm2;Mcm5;Pola1;Cdc6;Mcm4;Orc2;Mcm6;Mcm10;Mcm8;Orc1;Orc5;Mcm7;Mcm3;Mcmdc2
99	GO:0019900	MF	kinase binding	99/ 2033	878/ 43839	0.112756	4.7334e-16	5.96803e-14	ENSMUSG00000000708;ENSMUSG00000001517;ENSMUSG00000001786;ENSMUSG00000002068;ENSMUSG00000002957;ENSMUSG00000002997;ENSMUSG00000003452;ENSMUSG00000003469;ENSMUSG00000003779;ENSMUSG00000003813;ENSMUSG00000004535;ENSMUSG00000005699;ENSMUSG00000006262;ENSMUSG00000006678;ENSMUSG00000010517;ENSMUSG00000012443;ENSMUSG00000014956;ENSMUSG00000017386;ENSMUSG00000017499;ENSMUSG00000018379;ENSMUSG00000018932;…	Kat2b;Foxm1;Fbxo7;Ccne1;Ap2a2;Prkar2b;Bicd1;Phyhip;Kif20a;Rad23a;Tax1bp1;Pard6a;Mob1b;Pola1;Faf1;Kif11;Ppp1cb;Traf4;Cdc6;Srsf1;Map2k3;Fbxo5;Ccng1;Nefh;Ppm1d;Tom1l1;Rffl;Aurkb;Top2a;Gfap;Hsp90aa1;Kif2a;Rgcc;Bora;Racgap1;Cdkn1a;Sgo1;Lmnb1;Rab3il1;Prdx3;Pfkfb1;Rb1cc1;Tuba4a;Atp2b4;Cdc25b;Pcna;Tpx2;E2f1;Aurka;Fam83d;Ccna2;Pdcd10;Cks1b;Ccne2;Cdkn2c;Prkab1;Chek2;Add2;Gdf3;Nox4;Plk1;Mtcp1;Ccnb2;Parp16;C…
78	GO:0006511	BP	ubiquitin-dependent protein catabolic process	78/ 2033	608/ 43839	0.128289	5.98208e-16	6.57947e-14	ENSMUSG00000000804;ENSMUSG00000001228;ENSMUSG00000001403;ENSMUSG00000001786;ENSMUSG00000003813;ENSMUSG00000005262;ENSMUSG00000005779;ENSMUSG00000006398;ENSMUSG00000014074;ENSMUSG00000015671;ENSMUSG00000018189;ENSMUSG00000020020;ENSMUSG00000020124;ENSMUSG00000020235;ENSMUSG00000020307;ENSMUSG00000020390;ENSMUSG00000020634;ENSMUSG00000020696;ENSMUSG00000020720;ENSMUSG00000021737;ENSMUSG00000021832;…	Usp32;Uhrf1;Ube2c;Fbxo7;Rad23a;Ufd1;Psmb4;Cdc20;Rnf168;Psma2;Uchl5;Usp44;Usp15;Fzr1;Cdc34;Ube2b;Ubxn2a;Rffl;Psmd12;Psmd6;Psmc6;Rnf19a;Usp7;Usp25;Spsb3;Ube3a;Psmd13;Ecrg4;Zfand2b;Dnajb2;Psmd1;Psmb7;Psmd14;Ube2l6;Usp50;Ubxn2b;Ubap1;Rnf11;Usp1;Psmc2;Anapc5;Usp18;Psma1;Otud5;Rnf128;Psmf1;Siah1a;Anapc10;Trim58;Dtl;Fbxo8;Hace1;Ube2h;Nploc4;Usp45;Siah1b;Cop1;Kif14;Fbxo48;Yod1;Usp14;Dtx3l;Skp2;Usp46;Klhl…
111	GO:0019438	BP	aromatic compound biosynthetic process	111/ 2033	1046/ 43839	0.106119	5.99739e-16	6.57947e-14	ENSMUSG00000000563;ENSMUSG00000000751;ENSMUSG00000001542;ENSMUSG00000004328;ENSMUSG00000005686;ENSMUSG00000006678;ENSMUSG00000013822;ENSMUSG00000015943;ENSMUSG00000017718;ENSMUSG00000017831;ENSMUSG00000018659;ENSMUSG00000018677;ENSMUSG00000020485;ENSMUSG00000020638;ENSMUSG00000020649;ENSMUSG00000020664;ENSMUSG00000020974;ENSMUSG00000021131;ENSMUSG00000021270;ENSMUSG00000021361;ENSMUSG00000021707;…	Atp5pb;Rpa1;Ell2;Hif3a;Ampd3;Pola1;Elof1;Bola1;Afmid;Rab5a;Pnpo;Slc25a39;Supt4a;Cmpk2;Rrm2;Dld;Pole2;Erh;Hsp90aa1;Tmem14c;Dhfr;Nadk2;Eny2;Pmm1;Cyc1;Naprt;Cpox;Atp5pf;Atp5po;Adcy6;Slc11a2;Polh;Nme4;Lox;Fech;Taf5;Alas2;Atp5f1b;Prim1;Tk1;Hprt;Tyms;Terf1;Abcb6;Dtymk;Spta1;Dut;Pcna;E2f1;Gmps;Alad;Stoml2;Ctps;Urod;Tal1;Ppat;Paics;Gars;Med21;Rrm1;Uros;Gata1;Dkc1;Prps1;Wrn;Gtf2e2;Smarca5;Polr2c;Hmbs;Lmo2…
75	GO:0045859	BP	regulation of protein kinase activity	75/ 2033	574/ 43839	0.130662	8.09289e-16	8.74279e-14	ENSMUSG00000000708;ENSMUSG00000001774;ENSMUSG00000001786;ENSMUSG00000002068;ENSMUSG00000002997;ENSMUSG00000003068;ENSMUSG00000013646;ENSMUSG00000016984;ENSMUSG00000017386;ENSMUSG00000017499;ENSMUSG00000018932;ENSMUSG00000020189;ENSMUSG00000020326;ENSMUSG00000020530;ENSMUSG00000020541;ENSMUSG00000021270;ENSMUSG00000022018;ENSMUSG00000022329;ENSMUSG00000022471;ENSMUSG00000023067;ENSMUSG00000024014;…	Kat2b;Chordc1;Fbxo7;Ccne1;Prkar2b;Stk11;Sh3bp5l;Etaa1;Traf4;Cdc6;Map2k3;Osbpl8;Ccng1;Ggnbp2;Tom1l1;Hsp90aa1;Rgcc;Stk3;Xrcc6;Cdkn1a;Pim1;Zfp91;Slk;Stradb;Atp2b4;Cdc25b;Tpx2;Ect2;Ccna2;Pdcd10;Pdgfc;Ccne2;Dnaja1;Cdkn2c;Tal1;Sesn2;Hsph1;Ezh2;Blm;Nox4;Pak4;Plk1;Psmd10;Casp3;Nek1;Ccnb2;Parp16;Mst1;Trib3;Ankrd54;Cnppd1;Ccnd3;Map4k5;Htr2a;Gadd45a;Higd1a;Ccnb1;Kif14;Ncapg2;Clspn;Hexim2;Fzd5;Cenpe;Ppm1e;So…
1774	GO:0008150	BP	biological_process	1774/ 2033	35374/ 43839	0.0501498	1.00081e-15	1.07299e-13	ENSMUSG00000000028;ENSMUSG00000000253;ENSMUSG00000000326;ENSMUSG00000000420;ENSMUSG00000000563;ENSMUSG00000000706;ENSMUSG00000000708;ENSMUSG00000000751;ENSMUSG00000000804;ENSMUSG00000000838;ENSMUSG00000001014;ENSMUSG00000001134;ENSMUSG00000001156;ENSMUSG00000001158;ENSMUSG00000001228;ENSMUSG00000001380;ENSMUSG00000001403;ENSMUSG00000001440;ENSMUSG00000001497;ENSMUSG00000001517;ENSMUSG00000001525;…
USG00000112294;ENSMUSG00000112449;ENSMUSG00000112530;ENSMUSG00000112808;ENSMUSG00000112963;ENSMUSG00000113149;ENSMUSG00000113722;ENSMUSG00000113786;ENSMUSG00000113847;ENSMUSG00000113902;ENSMUSG00000114255;ENSMUSG00000114456;ENSMUSG00000114582;ENSMUSG00000114797;ENSMUSG00000114943;ENSMUSG00000115338;ENSMUSG00000115775;ENSMUSG00000115778;ENSMUSG00000116383;ENSMUSG00000116673;ENSMUSG00000116780;ENSM…	Cdc45;Gmpr;Comt;Galnt1;Atp5pb;Btn1a1;Kat2b;Rpa1;Usp32;Fmr1;Icam4;Uxt;Mxd1;Snrnp27;Uhrf1;Hars1;Ube2c;Kpnb1;Pax9;Foxm1;Tubb5;Ell2;Eef1e1;Tspan33;Crnkl1;Chordc1;Fbxo7;Folr1;Cpa3;Spa17;Spag5;Ccne1;Bbc3;Psmc3;Clgn;Paxip1;Metrn;Dbf4;Bmp8b;Snrpd1;Med6;Baz1b;Epdr1;Atg4d;Chaf1a;Mcm2;Ap2a2;Prkar2b;Hmgn2;Stk11;Ranbp2;Timm50;Bicd1;Phyhip;Ier3;Sec14l2;Kif20a;Rad23a;Syce2;Nqo1;Efnb3;Ssbp2;Fancl;Gstm5;Map3k20;C…
116	GO:0051130	BP	positive regulation of cellular component organization	116/ 2033	1124/ 43839	0.103203	1.04835e-15	1.11551e-13	ENSMUSG00000000708;ENSMUSG00000000838;ENSMUSG00000001786;ENSMUSG00000002055;ENSMUSG00000002083;ENSMUSG00000002102;ENSMUSG00000002274;ENSMUSG00000003068;ENSMUSG00000003452;ENSMUSG00000004980;ENSMUSG00000005732;ENSMUSG00000006235;ENSMUSG00000006398;ENSMUSG00000006585;ENSMUSG00000009013;ENSMUSG00000009207;ENSMUSG00000010517;ENSMUSG00000016024;ENSMUSG00000019773;ENSMUSG00000020307;ENSMUSG00000020362;…	Kat2b;Fmr1;Fbxo7;Spag5;Bbc3;Psmc3;Metrn;Stk11;Bicd1;Hnrnpa2b1;Ranbp1;Epor;Cdc20;Cdt1;Dynll1;Lnpk;Faf1;Lbp;Fbxo5;Cdc34;Cnot6;Ube2b;Pafah1b1;Aurkb;Plek2;Hsp90aa1;Sfrp4;Slf1;Psmc6;Rgcc;Rad21;Ube2v2;Ap2m1;Itsn1;Atf1;Marchf5;Rock1;Fen1;Ppp2r5b;Smc5;Mob2;Cct8;Plk4;Terf1;Sgo2a;Mff;Nek2;Katnbl1;Nusap1;Usp50;Nphp1;Gpsm2;Nbn;Sdcbp;Stoml2;Tal1;Stil;Anapc5;Ulk1;Ezh2;Cct7;Pdcd5;Nox4;Srpx2;Nlgn3;Dkc1;Cbln1;Vps…
451	GO:0009889	BP	regulation of biosynthetic process	451/ 2033	6835/ 43839	0.0659839	1.10524e-15	1.16727e-13	ENSMUSG00000000708;ENSMUSG00000000838;ENSMUSG00000001134;ENSMUSG00000001156;ENSMUSG00000001228;ENSMUSG00000001497;ENSMUSG00000001517;ENSMUSG00000001542;ENSMUSG00000002068;ENSMUSG00000002102;ENSMUSG00000002221;ENSMUSG00000002679;ENSMUSG00000003038;ENSMUSG00000003068;ENSMUSG00000003226;ENSMUSG00000003585;ENSMUSG00000003992;ENSMUSG00000004319;ENSMUSG00000004328;ENSMUSG00000004535;ENSMUSG00000004897;…	Kat2b;Fmr1;Uxt;Mxd1;Uhrf1;Pax9;Foxm1;Ell2;Ccne1;Psmc3;Paxip1;Med6;Hmgn2;Stk11;Ranbp2;Sec14l2;Ssbp2;Clcn3;Hif3a;Tax1bp1;Hdgf;Hnrnpa2b1;Klf5;Prdx2;Ufd1;Dnajb1;Epor;Gmnn;Mid1ip1;Carhsp1;Nutf2;Dynll1;Cbx5;Ifrd2;Faf1;Pabpc4;Elof1;Rnf168;E2f4;Ppp1cb;Hmgb3;Lbp;Nelfcd;Suz12;Atad5;Crlf3;Birc5;Mybl2;Med13l;Mafk;Srsf1;Cenpv;Trim37;Map2k3;E2f2;Chtf18;Psmc3ip;Cdk1;Tmpo;Cep290;Arg1;Ccar1;E2f7;Nfyb;Hint1;Xpo1;C…
30	GO:0007052	BP	mitotic spindle organization	30/ 2033	109/ 43839	0.275229	1.35721e-15	1.42276e-13	ENSMUSG00000001440;ENSMUSG00000005233;ENSMUSG00000006398;ENSMUSG00000012443;ENSMUSG00000017716;ENSMUSG00000017861;ENSMUSG00000020897;ENSMUSG00000021693;ENSMUSG00000023345;ENSMUSG00000024056;ENSMUSG00000024301;ENSMUSG00000026622;ENSMUSG00000026683;ENSMUSG00000027469;ENSMUSG00000027496;ENSMUSG00000027883;ENSMUSG00000028718;ENSMUSG00000028832;ENSMUSG00000028896;ENSMUSG00000029521;ENSMUSG00000033186;…	Kpnb1;Spc25;Cdc20;Kif11;Birc5;Mybl2;Aurkb;Kif2a;Poc1a;Ndc80;Kifc5b;Nek2;Nuf2;Tpx2;Aurka;Gpsm2;Stil;Stmn1;Rcc1;Chek2;Mzt1;Kif4;Tubg1;Wdr62;Tacc3;Ptpa;Ints13;Ccnb1;Cenpe;Kifc1
27	GO:0031023	BP	microtubule organizing center organization	27/ 2033	88/ 43839	0.306818	1.77293e-15	1.84489e-13	ENSMUSG00000001134;ENSMUSG00000005699;ENSMUSG00000014859;ENSMUSG00000017146;ENSMUSG00000020745;ENSMUSG00000021537;ENSMUSG00000022678;ENSMUSG00000025758;ENSMUSG00000027285;ENSMUSG00000027496;ENSMUSG00000027959;ENSMUSG00000028933;ENSMUSG00000030867;ENSMUSG00000031371;ENSMUSG00000032902;ENSMUSG00000033904;ENSMUSG00000036390;ENSMUSG00000036403;ENSMUSG00000036825;ENSMUSG00000037020;ENSMUSG00000038047;…	Uxt;Pard6a;E2f4;Brca1;Pafah1b1;Cetn3;Nde1;Plk4;Haus2;Aurka;Sass6;Xrcc2;Plk1;Haus7;Slc16a1;Ccp110;Gadd45a;Cep135;Ssx2ip;Wdr62;Haus6;Cdk5rap2;Pclaf;Ckap5;Cetn4;Haus3;Nup62
23	GO:0000079	BP	regulation of cyclin-dependent protein serine/threonine kinase activity	23/ 2033	62/ 43839	0.370968	1.94036e-15	2.00437e-13	ENSMUSG00000000708;ENSMUSG00000001786;ENSMUSG00000002068;ENSMUSG00000017499;ENSMUSG00000020326;ENSMUSG00000022018;ENSMUSG00000023067;ENSMUSG00000024014;ENSMUSG00000027715;ENSMUSG00000028212;ENSMUSG00000028551;ENSMUSG00000030528;ENSMUSG00000030867;ENSMUSG00000031429;ENSMUSG00000031628;ENSMUSG00000032218;ENSMUSG00000033159;ENSMUSG00000034165;ENSMUSG00000041431;ENSMUSG00000043372;ENSMUSG00000068744;…	Kat2b;Fbxo7;Ccne1;Cdc6;Ccng1;Rgcc;Cdkn1a;Pim1;Ccna2;Ccne2;Cdkn2c;Blm;Plk1;Psmd10;Casp3;Ccnb2;Cnppd1;Ccnd3;Ccnb1;Hexim2;Psrc1;Ccnf;Cdkn2d
446	GO:0031326	BP	regulation of cellular biosynthetic process	446/ 2033	6773/ 43839	0.0658497	2.41767e-15	2.47934e-13	ENSMUSG00000000708;ENSMUSG00000000838;ENSMUSG00000001134;ENSMUSG00000001156;ENSMUSG00000001228;ENSMUSG00000001497;ENSMUSG00000001517;ENSMUSG00000001542;ENSMUSG00000002068;ENSMUSG00000002102;ENSMUSG00000002221;ENSMUSG00000002679;ENSMUSG00000003038;ENSMUSG00000003068;ENSMUSG00000003992;ENSMUSG00000004328;ENSMUSG00000004535;ENSMUSG00000004897;ENSMUSG00000004980;ENSMUSG00000005148;ENSMUSG00000005161;…	Kat2b;Fmr1;Uxt;Mxd1;Uhrf1;Pax9;Foxm1;Ell2;Ccne1;Psmc3;Paxip1;Med6;Hmgn2;Stk11;Ssbp2;Hif3a;Tax1bp1;Hdgf;Hnrnpa2b1;Klf5;Prdx2;Ufd1;Dnajb1;Epor;Gmnn;Mid1ip1;Carhsp1;Nutf2;Dynll1;Cbx5;Ifrd2;Faf1;Pabpc4;Elof1;Rnf168;E2f4;Ppp1cb;Hmgb3;Lbp;Nelfcd;Suz12;Atad5;Crlf3;Birc5;Mybl2;Med13l;Mafk;Srsf1;Cenpv;Trim37;Map2k3;E2f2;Chtf18;Psmc3ip;Cdk1;Tmpo;Cep290;Arg1;Ccar1;E2f7;Nfyb;Hint1;Xpo1;Cpeb4;Hnrnpab;Cnot6;Me…
261	GO:0010605	BP	negative regulation of macromolecule metabolic process	261/ 2033	3453/ 43839	0.0755864	2.8178e-15	2.86888e-13	ENSMUSG00000000708;ENSMUSG00000000838;ENSMUSG00000001134;ENSMUSG00000001156;ENSMUSG00000001228;ENSMUSG00000001497;ENSMUSG00000001517;ENSMUSG00000001774;ENSMUSG00000001786;ENSMUSG00000002068;ENSMUSG00000002997;ENSMUSG00000003038;ENSMUSG00000004897;ENSMUSG00000004980;ENSMUSG00000005148;ENSMUSG00000005262;ENSMUSG00000005483;ENSMUSG00000005699;ENSMUSG00000006715;ENSMUSG00000008450;ENSMUSG00000009575;…	Kat2b;Fmr1;Uxt;Mxd1;Uhrf1;Pax9;Foxm1;Chordc1;Fbxo7;Ccne1;Prkar2b;Hmgn2;Hdgf;Hnrnpa2b1;Klf5;Ufd1;Dnajb1;Pard6a;Gmnn;Nutf2;Cbx5;Ifrd2;Sh3bp5l;Rnf168;E2f4;Lbp;Nelfcd;Suz12;Birc5;Mafk;Uchl5;Cenpv;Trim37;E2f2;Fbxo5;Arg1;Usp44;E2f7;Xpo1;Cpeb4;Hnrnpab;Cnot6;Pnpt1;Supt4a;Ppm1d;Ggnbp2;Klf11;Rffl;Sumo2;Aurkb;Strn3;Slirp;Eif2s1;Mxd3;Cast;Dhfr;Rnaseh2b;Rgcc;Pbk;Dmtn;Nipbl;Rida;Mrpl13;Xrcc6;Usp25;Cdkn1a;Mospd…
16	GO:0006779	BP	porphyrin-containing compound biosynthetic process	16/ 2033	27/ 43839	0.592593	3.46508e-15	3.5027e-13	ENSMUSG00000018677;ENSMUSG00000021361;ENSMUSG00000022742;ENSMUSG00000023030;ENSMUSG00000024588;ENSMUSG00000025270;ENSMUSG00000026198;ENSMUSG00000026532;ENSMUSG00000028393;ENSMUSG00000028684;ENSMUSG00000030979;ENSMUSG00000032126;ENSMUSG00000049287;ENSMUSG00000054428;ENSMUSG00000059363;ENSMUSG00000062729	Slc25a39;Tmem14c;Cpox;Slc11a2;Fech;Alas2;Abcb6;Spta1;Alad;Urod;Uros;Hmbs;Iba57;Atp5if1;Fxn;Ppox
89	GO:0140657	MF	ATP-dependent activity	89/ 2033	768/ 43839	0.115885	2.87486e-15	3.52675e-13	ENSMUSG00000000028;ENSMUSG00000002870;ENSMUSG00000003779;ENSMUSG00000005410;ENSMUSG00000005481;ENSMUSG00000007646;ENSMUSG00000012443;ENSMUSG00000015023;ENSMUSG00000015357;ENSMUSG00000016018;ENSMUSG00000017550;ENSMUSG00000019214;ENSMUSG00000020900;ENSMUSG00000020914;ENSMUSG00000021178;ENSMUSG00000021693;ENSMUSG00000022422;ENSMUSG00000022471;ENSMUSG00000022673;ENSMUSG00000022742;ENSMUSG00000022881;…	Cdc45;Mcm2;Kif20a;Mcm5;Ddx39a;Rad51c;Kif11;Ddx19a;Clpx;Mtrex;Atad5;Chtf18;Myh10;Top2a;Psmc1;Kif2a;Dscc1;Xrcc6;Mcm4;Cpox;Rfc4;Kifc5b;Kif20b;Hells;Atp5f1b;Abcb6;Mcm6;Atp2b4;Kif26b;Yme1l1;Ifih1;Kif18a;Rad51;Mcm8;Gins1;Ddx20;Abca4;Nbn;Atp6v0d2;Kif24;Kif2c;Rad54l;Psmc2;Xrcc2;Rfc5;Mcm7;Abcg2;Uba3;Rad18;Blm;Kif22;Abcb7;Wrn;Smarca5;Katnb1;Abcb10;Abcg4;Kif23;Recql4;Rfc3;Polq;Kif4;Brip1;Helq;Myo1d;Fignl1;Z…
110	GO:0042803	MF	protein homodimerization activity	110/ 2033	1060/ 43839	0.103774	3.75305e-15	4.48292e-13	ENSMUSG00000000838;ENSMUSG00000004032;ENSMUSG00000004552;ENSMUSG00000005615;ENSMUSG00000006457;ENSMUSG00000006574;ENSMUSG00000009013;ENSMUSG00000009575;ENSMUSG00000010755;ENSMUSG00000011179;ENSMUSG00000014226;ENSMUSG00000016200;ENSMUSG00000017716;ENSMUSG00000018548;ENSMUSG00000018659;ENSMUSG00000019303;ENSMUSG00000019326;ENSMUSG00000020649;ENSMUSG00000020745;ENSMUSG00000020914;ENSMUSG00000020930;…	Fmr1;Gstm5;Ctse;Pcyt1a;Actn3;Slc4a1;Dynll1;Cbx5;Cars;Odc1;Cacybp;Syt14;Birc5;Trim37;Pnpo;Psmc3ip;Aoc3;Rrm2;Pafah1b1;Top2a;Ccdc103;Hsp90aa1;Olfm4;Bnip3l;Nadk2;Rida;Cpox;Tfrc;Dpy30;Spata24;Kif20b;Xpnpep1;Slk;Prdx4;Mkln1;Hprt;Tyms;Homer2;Nudt5;Terf1;Rpe;Mff;Bard1;Cenpf;Eprs;Atf3;Dars2;Stom;Nup35;Timm10;Gid8;Gss;Fxr1;Ect2;Pdcd10;Dclre1b;Pdgfc;Sdcbp;Cda;Klhl7;Grpel1;Dck;Chek2;Eif2ak1;Asns;Mad2l1;Add2;…
14	GO:0006783	BP	heme biosynthetic process	14/ 2033	20/ 43839	0.7	6.07024e-15	6.09263e-13	ENSMUSG00000018677;ENSMUSG00000021361;ENSMUSG00000022742;ENSMUSG00000023030;ENSMUSG00000024588;ENSMUSG00000025270;ENSMUSG00000028393;ENSMUSG00000028684;ENSMUSG00000030979;ENSMUSG00000032126;ENSMUSG00000049287;ENSMUSG00000054428;ENSMUSG00000059363;ENSMUSG00000062729	Slc25a39;Tmem14c;Cpox;Slc11a2;Fech;Alas2;Alad;Urod;Uros;Hmbs;Iba57;Atp5if1;Fxn;Ppox
23	GO:1904029	BP	regulation of cyclin-dependent protein kinase activity	23/ 2033	65/ 43839	0.353846	6.45357e-15	6.43176e-13	ENSMUSG00000000708;ENSMUSG00000001786;ENSMUSG00000002068;ENSMUSG00000017499;ENSMUSG00000020326;ENSMUSG00000022018;ENSMUSG00000023067;ENSMUSG00000024014;ENSMUSG00000027715;ENSMUSG00000028212;ENSMUSG00000028551;ENSMUSG00000030528;ENSMUSG00000030867;ENSMUSG00000031429;ENSMUSG00000031628;ENSMUSG00000032218;ENSMUSG00000033159;ENSMUSG00000034165;ENSMUSG00000041431;ENSMUSG00000043372;ENSMUSG00000068744;…	Kat2b;Fbxo7;Ccne1;Cdc6;Ccng1;Rgcc;Cdkn1a;Pim1;Ccna2;Ccne2;Cdkn2c;Blm;Plk1;Psmd10;Casp3;Ccnb2;Cnppd1;Ccnd3;Ccnb1;Hexim2;Psrc1;Ccnf;Cdkn2d
47	GO:0032886	BP	regulation of microtubule-based process	47/ 2033	272/ 43839	0.172794	6.81521e-15	6.74467e-13	ENSMUSG00000000708;ENSMUSG00000001774;ENSMUSG00000002055;ENSMUSG00000003452;ENSMUSG00000006464;ENSMUSG00000008035;ENSMUSG00000018548;ENSMUSG00000020290;ENSMUSG00000020396;ENSMUSG00000020492;ENSMUSG00000020745;ENSMUSG00000021965;ENSMUSG00000022070;ENSMUSG00000023345;ENSMUSG00000024974;ENSMUSG00000025758;ENSMUSG00000025862;ENSMUSG00000025925;ENSMUSG00000027115;ENSMUSG00000027329;ENSMUSG00000027469;…	Kat2b;Chordc1;Spag5;Bicd1;Bbs1;Mid1ip1;Trim37;Xpo1;Nefh;Ska2;Pafah1b1;Ska3;Bora;Poc1a;Smc3;Plk4;Stag2;Terf1;Kif18a;Spef1;Tpx2;Gpsm2;Stil;Stmn1;Hsph1;Plk1;Katnb1;Ska1;Trim58;Stag1;Ckap2;Atf5;Cdk5rap2;Mcph1;Smc1a;Camsap2;Cep295;Gen1;Cep70;Gda;Memo1;Alms1;Psrc1;Ccnf;Cep76;Kifc1;Nup62
26	GO:1905369	CC	endopeptidase complex	26/ 2033	89/ 43839	0.292135	2.18261e-14	1.27341e-12	ENSMUSG00000002102;ENSMUSG00000003813;ENSMUSG00000005779;ENSMUSG00000015671;ENSMUSG00000018189;ENSMUSG00000020720;ENSMUSG00000021178;ENSMUSG00000021737;ENSMUSG00000021832;ENSMUSG00000022867;ENSMUSG00000024583;ENSMUSG00000025326;ENSMUSG00000025487;ENSMUSG00000026197;ENSMUSG00000026229;ENSMUSG00000026750;ENSMUSG00000026914;ENSMUSG00000028932;ENSMUSG00000030751;ENSMUSG00000031429;ENSMUSG00000032869;…	Psmc3;Rad23a;Psmb4;Psma2;Uchl5;Psmd12;Psmc1;Psmd6;Psmc6;Usp25;Txnl1;Ube3a;Psmd13;Zfand2b;Psmd1;Psmb7;Psmd14;Psmc2;Psma1;Psmd10;Psmf1;Psme4;Usp14;Ide;Psma3;Psma5
260	GO:0031324	BP	negative regulation of cellular metabolic process	260/ 2033	3477/ 43839	0.0747771	1.32306e-14	1.30028e-12	ENSMUSG00000000326;ENSMUSG00000000708;ENSMUSG00000000838;ENSMUSG00000001134;ENSMUSG00000001156;ENSMUSG00000001228;ENSMUSG00000001497;ENSMUSG00000001517;ENSMUSG00000001774;ENSMUSG00000001786;ENSMUSG00000002068;ENSMUSG00000002997;ENSMUSG00000003038;ENSMUSG00000004897;ENSMUSG00000004980;ENSMUSG00000005148;ENSMUSG00000005262;ENSMUSG00000005483;ENSMUSG00000005699;ENSMUSG00000006235;ENSMUSG00000006457;…	Comt;Kat2b;Fmr1;Uxt;Mxd1;Uhrf1;Pax9;Foxm1;Chordc1;Fbxo7;Ccne1;Prkar2b;Hmgn2;Hdgf;Hnrnpa2b1;Klf5;Ufd1;Dnajb1;Pard6a;Epor;Actn3;Gmnn;Nutf2;Dynll1;Cbx5;Ifrd2;Sh3bp5l;Rnf168;E2f4;Lbp;Nelfcd;Suz12;Birc5;Mafk;Cenpv;Trim37;E2f2;Fbxo5;Arg1;E2f7;Xpo1;Cpeb4;Hnrnpab;Cnot6;Pnpt1;Supt4a;Ppm1d;Ggnbp2;Cox11;Klf11;Sumo2;Aurkb;Strn3;Slirp;Eif2s1;Mxd3;Cast;Dhfr;Rnaseh2b;Rgcc;Pbk;Dmtn;Nipbl;Rida;Mrpl13;Xrcc6;Cdkn1a…
83	GO:0003682	MF	chromatin binding	83/ 2033	704/ 43839	0.117898	1.15016e-14	1.30514e-12	ENSMUSG00000000028;ENSMUSG00000000708;ENSMUSG00000000751;ENSMUSG00000001134;ENSMUSG00000003038;ENSMUSG00000006585;ENSMUSG00000006678;ENSMUSG00000006715;ENSMUSG00000008690;ENSMUSG00000009575;ENSMUSG00000014074;ENSMUSG00000014859;ENSMUSG00000017146;ENSMUSG00000017499;ENSMUSG00000017548;ENSMUSG00000018548;ENSMUSG00000019857;ENSMUSG00000019942;ENSMUSG00000020914;ENSMUSG00000022141;ENSMUSG00000022314;…	Cdc45;Kat2b;Rpa1;Uxt;Hmgn2;Cdt1;Pola1;Gmnn;Ncaph2;Cbx5;Rnf168;E2f4;Brca1;Cdc6;Suz12;Trim37;Asf1a;Cdk1;Top2a;Nipbl;Rad21;Eny2;Atad2;Wac;Smc3;Hells;Shmt2;Stag2;Ube2t;Sp3;Rad51;Pcna;Mcm8;Rbl1;Psip1;Mllt3;Orc1;Tal1;Rcc1;Cenpa;Slc30a9;Ezh2;Lrwd1;Faap24;Nupr1;Gata1;Hmgn5;Wrn;Smarca5;Nudt21;Cgas;Lmo2;Polq;Brip1;Ncaph;Ncapd3;Stag3;Rbmxl1;Ddx1;Stag1;H2az1;Atf5;Zfp750;Exo1;Pclaf;Nrl;Smc1a;Pbrm1;Ticrr;Foxo3…
118	GO:1901362	BP	organic cyclic compound biosynthetic process	118/ 2033	1201/ 43839	0.0982515	1.9068e-14	1.84829e-12	ENSMUSG00000000563;ENSMUSG00000000751;ENSMUSG00000001542;ENSMUSG00000004328;ENSMUSG00000004880;ENSMUSG00000005686;ENSMUSG00000006678;ENSMUSG00000013822;ENSMUSG00000015943;ENSMUSG00000017718;ENSMUSG00000017831;ENSMUSG00000018659;ENSMUSG00000018677;ENSMUSG00000020485;ENSMUSG00000020638;ENSMUSG00000020649;ENSMUSG00000020664;ENSMUSG00000020974;ENSMUSG00000021131;ENSMUSG00000021270;ENSMUSG00000021361;…	Atp5pb;Rpa1;Ell2;Hif3a;Lbr;Ampd3;Pola1;Elof1;Bola1;Afmid;Rab5a;Pnpo;Slc25a39;Supt4a;Cmpk2;Rrm2;Dld;Pole2;Erh;Hsp90aa1;Tmem14c;Dhfr;Nadk2;Eny2;Pmm1;Cyc1;Naprt;Cpox;Atp5pf;Atp5po;Adcy6;Slc11a2;Polh;Nme4;Lox;Fech;Taf5;Pycr1;Alas2;Atp5f1b;Prim1;Tk1;Hprt;Tyms;Terf1;Abcb6;Dtymk;Cyb5r1;Pycr2;Spta1;Dut;Pcna;E2f1;Gmps;Alad;Stoml2;Ctps;Urod;Tal1;Ppat;Paics;Gars;Med21;Rrm1;Uros;Gata1;Dkc1;Prps1;Wrn;Gtf2e2;S…
19	GO:0090329	BP	regulation of DNA-templated DNA replication	19/ 2033	44/ 43839	0.431818	1.94546e-14	1.87293e-12	ENSMUSG00000002297;ENSMUSG00000006585;ENSMUSG00000006715;ENSMUSG00000019214;ENSMUSG00000019773;ENSMUSG00000020185;ENSMUSG00000022422;ENSMUSG00000022881;ENSMUSG00000024974;ENSMUSG00000025862;ENSMUSG00000028455;ENSMUSG00000029363;ENSMUSG00000030528;ENSMUSG00000032397;ENSMUSG00000033970;ENSMUSG00000041133;ENSMUSG00000046179;ENSMUSG00000046591;ENSMUSG00000055639	Dbf4;Cdt1;Gmnn;Chtf18;Fbxo5;E2f7;Dscc1;Rfc4;Smc3;Stag2;Stoml2;Rfc5;Blm;Tipin;Rfc3;Smc1a;E2f8;Ticrr;Dach1
96	GO:0032880	BP	regulation of protein localization	96/ 2033	886/ 43839	0.108352	2.03467e-14	1.94559e-12	ENSMUSG00000002068;ENSMUSG00000002083;ENSMUSG00000003068;ENSMUSG00000003452;ENSMUSG00000005131;ENSMUSG00000005699;ENSMUSG00000006585;ENSMUSG00000007033;ENSMUSG00000008450;ENSMUSG00000009013;ENSMUSG00000014074;ENSMUSG00000017716;ENSMUSG00000018398;ENSMUSG00000019942;ENSMUSG00000019971;ENSMUSG00000019988;ENSMUSG00000020290;ENSMUSG00000020546;ENSMUSG00000020641;ENSMUSG00000020847;ENSMUSG00000020900;…	Ccne1;Bbc3;Stk11;Bicd1;4930550C14Rik;Pard6a;Cdt1;Hspa1l;Nutf2;Dynll1;Rnf168;Birc5;Septin8;Cdk1;Cep290;Nedd1;Xpo1;Stxbp4;Rsad2;Rph3al;Myh10;Hsp90aa1;Bnip3l;Bora;Dmtn;Nipbl;Eny2;Rangap1;Ap2m1;C1qtnf12;Cenpq;Ndc80;Cdca5;Kif20b;Cct8;Terf1;Mff;Bard1;Dnajb2;Septin2;Mpc2;Frmd4a;Stom;Sapcd2;Ect2;Slc7a11;Ppid;Pdcd10;Gpsm2;Lmna;Ccne2;Ubxn2b;Anp32b;Dnaja1;Sesn2;Epb41;Dnajb6;Ran;Psmd9;Hsph1;Cct7;Pdcd5;Nucb1;…
186	GO:0006357	BP	regulation of transcription by RNA polymerase II	186/ 2033	2259/ 43839	0.0823373	2.41785e-14	2.29647e-12	ENSMUSG00000000708;ENSMUSG00000001134;ENSMUSG00000001156;ENSMUSG00000001228;ENSMUSG00000001497;ENSMUSG00000001517;ENSMUSG00000001542;ENSMUSG00000002068;ENSMUSG00000002102;ENSMUSG00000002221;ENSMUSG00000002679;ENSMUSG00000003038;ENSMUSG00000003992;ENSMUSG00000004328;ENSMUSG00000004897;ENSMUSG00000004980;ENSMUSG00000005148;ENSMUSG00000005483;ENSMUSG00000009575;ENSMUSG00000014859;ENSMUSG00000015217;…	Kat2b;Uxt;Mxd1;Uhrf1;Pax9;Foxm1;Ell2;Ccne1;Psmc3;Paxip1;Med6;Hmgn2;Ssbp2;Hif3a;Hdgf;Hnrnpa2b1;Klf5;Dnajb1;Cbx5;E2f4;Hmgb3;Suz12;Crlf3;Mybl2;Med13l;Mafk;Trim37;E2f2;Psmc3ip;E2f7;Xpo1;Hnrnpab;Med7;Supt4a;Klf11;Sumo2;Aurkb;Top2a;Strn3;Mxd3;Psmc6;Eaf1;Rgcc;Nipbl;Rad21;Eny2;Atad2;Xrcc6;Atf1;Mospd1;Gps2;Gm20517;Glo1;Rfx2;Ppp2r5b;Pcgf5;Mxi1;Sp4;Ube3a;Cops5;Trak2;Ncl;Atp2b4;Dcaf6;Atf3;Suv39h2;Gfi1b;Med19…
100	GO:0043085	BP	positive regulation of catalytic activity	100/ 2033	948/ 43839	0.105485	2.69419e-14	2.54188e-12	ENSMUSG00000002083;ENSMUSG00000003068;ENSMUSG00000003226;ENSMUSG00000004980;ENSMUSG00000006398;ENSMUSG00000008035;ENSMUSG00000016619;ENSMUSG00000016984;ENSMUSG00000017386;ENSMUSG00000017499;ENSMUSG00000018932;ENSMUSG00000019214;ENSMUSG00000019877;ENSMUSG00000020189;ENSMUSG00000020235;ENSMUSG00000020541;ENSMUSG00000020897;ENSMUSG00000021215;ENSMUSG00000021270;ENSMUSG00000021282;ENSMUSG00000021707;…	Bbc3;Stk11;Ranbp2;Hnrnpa2b1;Cdc20;Mid1ip1;Nup50;Etaa1;Traf4;Cdc6;Map2k3;Chtf18;Serinc1;Osbpl8;Fzr1;Tom1l1;Aurkb;Net1;Hsp90aa1;Eif5;Dhfr;Rgcc;Stk3;Rangap1;Dscc1;Xrcc6;Rfc4;Slc11a2;Cdkn1a;Pim1;Lars;Zfp91;Slk;Pfkfb1;Snca;Hspd1;Stradb;Atp2b4;Nek2;Mastl;Zc3h15;Cdc25b;Pcna;Usp50;Tpx2;Ect2;Dcun1d1;Pdcd10;Pdgfc;Gclm;Nbn;Casp8ap2;Akirin2;Anp32b;Tal1;Rfc5;Hsph1;Ezh2;Pdcd5;Nox4;Pak4;Plk1;Dkc1;Psmd10;Wrn;Nek…
22	GO:0003678	MF	DNA helicase activity	22/ 2033	62/ 43839	0.354839	2.33105e-14	2.58064e-12	ENSMUSG00000000028;ENSMUSG00000019214;ENSMUSG00000022422;ENSMUSG00000022471;ENSMUSG00000022673;ENSMUSG00000022881;ENSMUSG00000026355;ENSMUSG00000027323;ENSMUSG00000027454;ENSMUSG00000028224;ENSMUSG00000029363;ENSMUSG00000029730;ENSMUSG00000030254;ENSMUSG00000030528;ENSMUSG00000031583;ENSMUSG00000033762;ENSMUSG00000033970;ENSMUSG00000034206;ENSMUSG00000034329;ENSMUSG00000035266;ENSMUSG00000038774;…	Cdc45;Chtf18;Dscc1;Xrcc6;Mcm4;Rfc4;Mcm6;Rad51;Gins1;Nbn;Rfc5;Mcm7;Rad18;Blm;Wrn;Recql4;Rfc3;Polq;Brip1;Helq;Ascc3;Pif1
30	GO:0006275	BP	regulation of DNA replication	30/ 2033	121/ 43839	0.247934	2.92938e-14	2.74371e-12	ENSMUSG00000002297;ENSMUSG00000006585;ENSMUSG00000006715;ENSMUSG00000010517;ENSMUSG00000014226;ENSMUSG00000017550;ENSMUSG00000019214;ENSMUSG00000019773;ENSMUSG00000019942;ENSMUSG00000020185;ENSMUSG00000022034;ENSMUSG00000022422;ENSMUSG00000022881;ENSMUSG00000023027;ENSMUSG00000024974;ENSMUSG00000025862;ENSMUSG00000025925;ENSMUSG00000027342;ENSMUSG00000027715;ENSMUSG00000028455;ENSMUSG00000029202;…	Dbf4;Cdt1;Gmnn;Faf1;Cacybp;Atad5;Chtf18;Fbxo5;Cdk1;E2f7;Esco2;Dscc1;Rfc4;Atf1;Smc3;Stag2;Terf1;Pcna;Ccna2;Stoml2;Pds5a;Rfc5;Blm;Tipin;Rfc3;Smc1a;Wapl;E2f8;Ticrr;Dach1
193	GO:0071702	BP	organic substance transport	193/ 2033	2375/ 43839	0.0812632	2.94689e-14	2.74371e-12	ENSMUSG00000001440;ENSMUSG00000001786;ENSMUSG00000001827;ENSMUSG00000002083;ENSMUSG00000002820;ENSMUSG00000002957;ENSMUSG00000003226;ENSMUSG00000003438;ENSMUSG00000003779;ENSMUSG00000004642;ENSMUSG00000004655;ENSMUSG00000004980;ENSMUSG00000005262;ENSMUSG00000005481;ENSMUSG00000006464;ENSMUSG00000006574;ENSMUSG00000008450;ENSMUSG00000010095;ENSMUSG00000010154;ENSMUSG00000015023;ENSMUSG00000015342;…	Kpnb1;Fbxo7;Folr1;Bbc3;Atg4d;Ap2a2;Ranbp2;Timm50;Kif20a;Slbp;Aqp1;Hnrnpa2b1;Ufd1;Ddx39a;Bbs1;Slc4a1;Nutf2;Slc3a2;Spire2;Ddx19a;Xk;Lbp;Prelid3b;Nup50;Rab5a;Kpna2;Srsf1;Rpain;Cep290;Slc1a4;Osbpl8;Xpo1;Slc22a4;Arf5;Pnpt1;Tom1l1;Stxbp4;Rab10;Rffl;Nup85;Pafah1b1;Rph3al;Hsp90aa1;Cetn3;Trim23;Kpna3;Dmtn;Xpo7;Eny2;Syngr1;Smdt1;Pmm1;Tfrc;Ap2m1;Kpna1;Itsn1;Soat2;Cdkn1a;Rhag;Slc3a1;Nme4;Slc23a1;Ap3s1;Lars;S…
99	GO:0009894	BP	regulation of catabolic process	99/ 2033	936/ 43839	0.105769	3.29235e-14	3.04532e-12	ENSMUSG00000000838;ENSMUSG00000001786;ENSMUSG00000003068;ENSMUSG00000003813;ENSMUSG00000006457;ENSMUSG00000008393;ENSMUSG00000010517;ENSMUSG00000011179;ENSMUSG00000011257;ENSMUSG00000014956;ENSMUSG00000018189;ENSMUSG00000019505;ENSMUSG00000020235;ENSMUSG00000020290;ENSMUSG00000020464;ENSMUSG00000020634;ENSMUSG00000020738;ENSMUSG00000020932;ENSMUSG00000021040;ENSMUSG00000021270;ENSMUSG00000022033;…	Fmr1;Fbxo7;Stk11;Rad23a;Actn3;Carhsp1;Faf1;Odc1;Pabpc4;Ppp1cb;Uchl5;Ubb;Fzr1;Xpo1;Pnpt1;Ubxn2a;Sumo2;Gfap;Slirp;Hsp90aa1;Pbk;Bnip3l;Rnf19a;Ube2v2;Usp25;Wac;Rock1;Lars;Csnk1a1;Ube3a;Rhbdd1;Dnajb2;Psmd1;Pkp1;Atp2b4;Psmd14;Myef2;E2f1;Aurka;Rbm38;Fam83d;Fxr1;Exosc9;Sdcbp;Alad;Sesn2;Psmc2;Ulk1;Chek2;Mad2l1;Nupr1;Plk1;Dkc1;Psmd10;Vps35;Gabarapl2;Rdx;Gclc;Abhd5;Trib3;Tpcn1;Psmf1;Htr2a;Oaz1;Tut7;Tmtc3;Sh…
16	GO:0033014	BP	tetrapyrrole biosynthetic process	16/ 2033	30/ 43839	0.533333	3.38485e-14	3.11054e-12	ENSMUSG00000018677;ENSMUSG00000021361;ENSMUSG00000022742;ENSMUSG00000023030;ENSMUSG00000024588;ENSMUSG00000025270;ENSMUSG00000026198;ENSMUSG00000026532;ENSMUSG00000028393;ENSMUSG00000028684;ENSMUSG00000030979;ENSMUSG00000032126;ENSMUSG00000049287;ENSMUSG00000054428;ENSMUSG00000059363;ENSMUSG00000062729	Slc25a39;Tmem14c;Cpox;Slc11a2;Fech;Alas2;Abcb6;Spta1;Alad;Urod;Uros;Hmbs;Iba57;Atp5if1;Fxn;Ppox
30	GO:0051983	BP	regulation of chromosome segregation	30/ 2033	122/ 43839	0.245902	3.71325e-14	3.39032e-12	ENSMUSG00000006585;ENSMUSG00000017499;ENSMUSG00000017716;ENSMUSG00000019773;ENSMUSG00000020020;ENSMUSG00000020608;ENSMUSG00000020687;ENSMUSG00000020897;ENSMUSG00000021569;ENSMUSG00000022314;ENSMUSG00000024056;ENSMUSG00000024943;ENSMUSG00000025925;ENSMUSG00000027379;ENSMUSG00000028678;ENSMUSG00000029472;ENSMUSG00000029554;ENSMUSG00000029910;ENSMUSG00000030254;ENSMUSG00000030867;ENSMUSG00000031004;…	Cdt1;Cdc6;Birc5;Fbxo5;Usp44;Smc6;Cdc27;Aurkb;Trip13;Rad21;Ndc80;Smc5;Terf1;Bub1;Kif2c;Anapc5;Mad1l1;Mad2l1;Rad18;Plk1;Mki67;Mad2l1bp;Cdk5rap2;Bub1b;Wapl;Ccnb1;Cenpe;Gen1;Bub3;Spdl1
127	GO:0006508	BP	proteolysis	127/ 2033	1346/ 43839	0.0943536	3.88918e-14	3.52818e-12	ENSMUSG00000000804;ENSMUSG00000001228;ENSMUSG00000001403;ENSMUSG00000001786;ENSMUSG00000001865;ENSMUSG00000003813;ENSMUSG00000004552;ENSMUSG00000005262;ENSMUSG00000005779;ENSMUSG00000006398;ENSMUSG00000006403;ENSMUSG00000014074;ENSMUSG00000015357;ENSMUSG00000015671;ENSMUSG00000018189;ENSMUSG00000019505;ENSMUSG00000020020;ENSMUSG00000020124;ENSMUSG00000020235;ENSMUSG00000020307;ENSMUSG00000020390;…	Usp32;Uhrf1;Ube2c;Fbxo7;Cpa3;Rad23a;Ctse;Ufd1;Psmb4;Cdc20;Adamts4;Rnf168;Clpx;Psma2;Uchl5;Ubb;Usp44;Usp15;Fzr1;Cdc34;Ube2b;Rps27a;Ubxn2a;Dld;Rffl;Psmd12;Cpd;Pitrm1;Otub2;Psmd6;Psmc6;Rnf19a;Eny2;Josd1;Usp7;Usp25;Spsb3;Xpnpep1;Ube3a;Shmt2;Psmd13;Cops5;Ecrg4;Rhbdd1;Zfand2b;Dnajb2;Psmd1;Psmb7;Yme1l1;Psmd14;Ube2l6;Cops2;Usp50;Ubxn2b;Ubap1;Stoml2;Rnf11;Usp1;Svbp;Psmc2;Anapc5;Usp18;Psma1;Usp9x;Otud5;Rnf…
105	GO:0001932	BP	regulation of protein phosphorylation	105/ 2033	1021/ 43839	0.10284	3.99028e-14	3.59684e-12	ENSMUSG00000000708;ENSMUSG00000001774;ENSMUSG00000001786;ENSMUSG00000002068;ENSMUSG00000002997;ENSMUSG00000003068;ENSMUSG00000005699;ENSMUSG00000006262;ENSMUSG00000007888;ENSMUSG00000013646;ENSMUSG00000016984;ENSMUSG00000017386;ENSMUSG00000017499;ENSMUSG00000017548;ENSMUSG00000018932;ENSMUSG00000020189;ENSMUSG00000020326;ENSMUSG00000020530;ENSMUSG00000020541;ENSMUSG00000021270;ENSMUSG00000022018;…	Kat2b;Chordc1;Fbxo7;Ccne1;Prkar2b;Stk11;Pard6a;Mob1b;Crlf1;Sh3bp5l;Etaa1;Traf4;Cdc6;Suz12;Map2k3;Osbpl8;Ccng1;Ggnbp2;Tom1l1;Hsp90aa1;Rgcc;Pbk;Dmtn;Stk3;Xrcc6;Cdkn1a;Pim1;Lox;Zfp91;Ppp2r5b;Slk;Gfra1;Mob2;Rabgef1;Rb1cc1;Stradb;Atp2b4;Rad51;Cdc25b;Tpx2;Ect2;Ccna2;Pdcd10;Hax1;Pdgfc;Iqgap3;Ccne2;Nbn;Dnaja1;Cdkn2c;Tal1;Sesn2;Chek2;Eif2ak1;Hsph1;Ezh2;Blm;Nox4;Pak4;Plk1;Gata1;Mtcp1;Psmd10;Casp3;Nek1;Ccnb…
220	GO:0009891	BP	positive regulation of biosynthetic process	220/ 2033	2842/ 43839	0.0774103	5.18895e-14	4.64772e-12	ENSMUSG00000000708;ENSMUSG00000000838;ENSMUSG00000001497;ENSMUSG00000001517;ENSMUSG00000001542;ENSMUSG00000002102;ENSMUSG00000002221;ENSMUSG00000002679;ENSMUSG00000003068;ENSMUSG00000003585;ENSMUSG00000003992;ENSMUSG00000004319;ENSMUSG00000004328;ENSMUSG00000005148;ENSMUSG00000008035;ENSMUSG00000013822;ENSMUSG00000014859;ENSMUSG00000015217;ENSMUSG00000016024;ENSMUSG00000017550;ENSMUSG00000017561;…	Kat2b;Fmr1;Pax9;Foxm1;Ell2;Psmc3;Paxip1;Med6;Stk11;Sec14l2;Ssbp2;Clcn3;Hif3a;Klf5;Mid1ip1;Elof1;E2f4;Hmgb3;Lbp;Atad5;Crlf3;Mybl2;Srsf1;Map2k3;E2f2;Chtf18;Psmc3ip;Cdk1;Cep290;E2f7;Nfyb;Hnrnpab;Ppp4r3b;Supt4a;Rsad2;Sumo2;Nup85;Aurkb;Top2a;Strn3;Hsp90aa1;Sfrp4;Psmc6;Eaf1;Rgcc;Nipbl;Eny2;Atad2;Dscc1;Xrcc6;Tfrc;Tra2b;Rfc4;Atf1;Mospd1;Gps2;Pim1;Eif2ak2;Hnrnpll;Rfx2;Wac;Rock1;Riok3;Ppp2r5b;Pcgf5;Ube3a;6…
31	GO:1902749	BP	regulation of cell cycle G2/M phase transition	31/ 2033	132/ 43839	0.234848	5.43443e-14	4.83698e-12	ENSMUSG00000002221;ENSMUSG00000007646;ENSMUSG00000016526;ENSMUSG00000017499;ENSMUSG00000017550;ENSMUSG00000019773;ENSMUSG00000019942;ENSMUSG00000020235;ENSMUSG00000020326;ENSMUSG00000020897;ENSMUSG00000021932;ENSMUSG00000022314;ENSMUSG00000022960;ENSMUSG00000024590;ENSMUSG00000026605;ENSMUSG00000027330;ENSMUSG00000028224;ENSMUSG00000028587;ENSMUSG00000030528;ENSMUSG00000030867;ENSMUSG00000032113;…	Paxip1;Rad51c;Dyrk3;Cdc6;Atad5;Fbxo5;Cdk1;Fzr1;Ccng1;Aurkb;Rnaseh2b;Rad21;Donson;Lmnb1;Cenpf;Cdc25b;Nbn;Orc1;Blm;Plk1;Chek1;Cdc25a;Topbp1;Dtl;Atf5;Ccnb1;Kif14;Clspn;Cdc25c;Ticrr;Rad51b
33	GO:0045931	BP	positive regulation of mitotic cell cycle	33/ 2033	150/ 43839	0.22	6.28626e-14	5.5602e-12	ENSMUSG00000000028;ENSMUSG00000001403;ENSMUSG00000002068;ENSMUSG00000002297;ENSMUSG00000004591;ENSMUSG00000006585;ENSMUSG00000007646;ENSMUSG00000017716;ENSMUSG00000019773;ENSMUSG00000019942;ENSMUSG00000020745;ENSMUSG00000022018;ENSMUSG00000022369;ENSMUSG00000024590;ENSMUSG00000024791;ENSMUSG00000025925;ENSMUSG00000027330;ENSMUSG00000027968;ENSMUSG00000028156;ENSMUSG00000028333;ENSMUSG00000028717;…	Cdc45;Ube2c;Ccne1;Dbf4;Pkn2;Cdt1;Rad51c;Birc5;Fbxo5;Cdk1;Pafah1b1;Rgcc;Mtbp;Lmnb1;Cdca5;Terf1;Cdc25b;Larp7;Eif4e;Anp32b;Tal1;Stil;Anapc5;Asns;Eif4ebp1;Rdx;Cdc25a;Ccnd3;Dtl;Brca2;Ccnb1;Cdc25c;Rad51b
18	GO:0006778	BP	porphyrin-containing compound metabolic process	18/ 2033	41/ 43839	0.439024	6.65211e-14	5.84724e-12	ENSMUSG00000018677;ENSMUSG00000021361;ENSMUSG00000022742;ENSMUSG00000023030;ENSMUSG00000024588;ENSMUSG00000025270;ENSMUSG00000026198;ENSMUSG00000026532;ENSMUSG00000028393;ENSMUSG00000028684;ENSMUSG00000029613;ENSMUSG00000030979;ENSMUSG00000032126;ENSMUSG00000040466;ENSMUSG00000049287;ENSMUSG00000054428;ENSMUSG00000059363;ENSMUSG00000062729	Slc25a39;Tmem14c;Cpox;Slc11a2;Fech;Alas2;Abcb6;Spta1;Alad;Urod;Eif2ak1;Uros;Hmbs;Blvrb;Iba57;Atp5if1;Fxn;Ppox
303	GO:0048583	BP	regulation of response to stimulus	303/ 2033	4288/ 43839	0.0706623	6.71898e-14	5.86957e-12	ENSMUSG00000000706;ENSMUSG00000001517;ENSMUSG00000001707;ENSMUSG00000001774;ENSMUSG00000001827;ENSMUSG00000002083;ENSMUSG00000002221;ENSMUSG00000002384;ENSMUSG00000003068;ENSMUSG00000003452;ENSMUSG00000004562;ENSMUSG00000005161;ENSMUSG00000005262;ENSMUSG00000005779;ENSMUSG00000006235;ENSMUSG00000006457;ENSMUSG00000006575;ENSMUSG00000006585;ENSMUSG00000007617;ENSMUSG00000008090;ENSMUSG00000010154;…	Btn1a1;Foxm1;Eef1e1;Chordc1;Folr1;Bbc3;Paxip1;Bmp8b;Stk11;Bicd1;Arhgef40;Prdx2;Ufd1;Psmb4;Epor;Actn3;Rundc3a;Cdt1;Homer1;Fgfrl1;Spire2;Faf1;Apip;Rnf168;Hmgb3;Lbp;Dyrk3;Etaa1;Traf4;Suz12;Atad5;Crlf3;Serinc3;Cyth3;Aoc3;Ubb;Arg1;Usp44;Osbpl8;Hint1;Cdc34;Ube2b;Ccdc117;Btnl10;Ggnbp2;Rsad2;Rffl;Pafah1b1;Ube2o;Rph3al;Strn3;Erh;Net1;Hsp90aa1;Sfrp4;Dek;Gadd45g;Slf1;Depdc1b;Dhfr;Rnaseh2b;Rgcc;Olfm4;Pbk;Dmt…
280	GO:0006810	BP	transport	280/ 2033	3880/ 43839	0.0721649	7.30934e-14	6.34612e-12	ENSMUSG00000000563;ENSMUSG00000001440;ENSMUSG00000001786;ENSMUSG00000001827;ENSMUSG00000002083;ENSMUSG00000002820;ENSMUSG00000002957;ENSMUSG00000003226;ENSMUSG00000003438;ENSMUSG00000003452;ENSMUSG00000003779;ENSMUSG00000004319;ENSMUSG00000004642;ENSMUSG00000004655;ENSMUSG00000004980;ENSMUSG00000005262;ENSMUSG00000005481;ENSMUSG00000005732;ENSMUSG00000006464;ENSMUSG00000006574;ENSMUSG00000007777;…	Atp5pb;Kpnb1;Fbxo7;Folr1;Bbc3;Atg4d;Ap2a2;Ranbp2;Timm50;Bicd1;Kif20a;Clcn3;Slbp;Aqp1;Hnrnpa2b1;Ufd1;Ddx39a;Ranbp1;Bbs1;Slc4a1;Trappc2b;Scrn3;Nutf2;Dynll1;Kcnd1;Slc3a2;Spire2;Ddx19a;Xk;Pdzd11;Lbp;Prelid3b;Nup50;Pacsin2;Rab5a;Cyth3;Kpna2;Srsf1;Rpain;Arrb1;Ubb;Cep290;Slc1a4;Osbpl8;Xpo1;Slc22a4;Arf5;Pnpt1;Tom1l1;Stxbp4;Rab10;Rffl;Nup85;Pafah1b1;Ube2o;Rph3al;Myh10;Ccdc103;Hsp90aa1;Tnfaip2;Tmem14c;Cetn…
42	GO:0071900	BP	regulation of protein serine/threonine kinase activity	42/ 2033	239/ 43839	0.175732	1.01148e-13	8.72833e-12	ENSMUSG00000000708;ENSMUSG00000001774;ENSMUSG00000001786;ENSMUSG00000002068;ENSMUSG00000002997;ENSMUSG00000016984;ENSMUSG00000017499;ENSMUSG00000020326;ENSMUSG00000022018;ENSMUSG00000023067;ENSMUSG00000024014;ENSMUSG00000026463;ENSMUSG00000027715;ENSMUSG00000027835;ENSMUSG00000028019;ENSMUSG00000028212;ENSMUSG00000028410;ENSMUSG00000028551;ENSMUSG00000028893;ENSMUSG00000029687;ENSMUSG00000030528;…	Kat2b;Chordc1;Fbxo7;Ccne1;Prkar2b;Etaa1;Cdc6;Ccng1;Rgcc;Cdkn1a;Pim1;Atp2b4;Ccna2;Pdcd10;Pdgfc;Ccne2;Dnaja1;Cdkn2c;Sesn2;Ezh2;Blm;Nox4;Plk1;Psmd10;Casp3;Ccnb2;Parp16;Mst1;Trib3;Cnppd1;Ccnd3;Htr2a;Higd1a;Ccnb1;Hexim2;Fzd5;Prkag1;Psrc1;C1qtnf9;Ccnf;Cdkn2d;Nup62
217	GO:0031328	BP	positive regulation of cellular biosynthetic process	217/ 2033	2812/ 43839	0.0771693	1.12344e-13	9.63571e-12	ENSMUSG00000000708;ENSMUSG00000000838;ENSMUSG00000001497;ENSMUSG00000001517;ENSMUSG00000001542;ENSMUSG00000002102;ENSMUSG00000002221;ENSMUSG00000002679;ENSMUSG00000003068;ENSMUSG00000003992;ENSMUSG00000004328;ENSMUSG00000005148;ENSMUSG00000008035;ENSMUSG00000013822;ENSMUSG00000014859;ENSMUSG00000015217;ENSMUSG00000016024;ENSMUSG00000017550;ENSMUSG00000017561;ENSMUSG00000017861;ENSMUSG00000018379;…	Kat2b;Fmr1;Pax9;Foxm1;Ell2;Psmc3;Paxip1;Med6;Stk11;Ssbp2;Hif3a;Klf5;Mid1ip1;Elof1;E2f4;Hmgb3;Lbp;Atad5;Crlf3;Mybl2;Srsf1;Map2k3;E2f2;Chtf18;Psmc3ip;Cdk1;Cep290;E2f7;Nfyb;Hnrnpab;Ppp4r3b;Supt4a;Rsad2;Sumo2;Nup85;Aurkb;Top2a;Strn3;Hsp90aa1;Sfrp4;Psmc6;Eaf1;Rgcc;Nipbl;Eny2;Atad2;Dscc1;Xrcc6;Tfrc;Tra2b;Rfc4;Atf1;Mospd1;Gps2;Pim1;Eif2ak2;Hnrnpll;Rfx2;Wac;Rock1;Riok3;Ppp2r5b;Pcgf5;Ube3a;6030468B19Rik;C…
391	GO:0043169	MF	cation binding	391/ 2033	5895/ 43839	0.0663274	9.09081e-14	9.82457e-12	ENSMUSG00000000253;ENSMUSG00000000326;ENSMUSG00000000420;ENSMUSG00000000751;ENSMUSG00000000804;ENSMUSG00000001228;ENSMUSG00000001774;ENSMUSG00000001865;ENSMUSG00000002190;ENSMUSG00000002297;ENSMUSG00000002748;ENSMUSG00000002808;ENSMUSG00000002870;ENSMUSG00000003068;ENSMUSG00000003226;ENSMUSG00000004018;ENSMUSG00000004085;ENSMUSG00000004535;ENSMUSG00000005148;ENSMUSG00000005615;ENSMUSG00000005667;…	Gmpr;Comt;Galnt1;Rpa1;Usp32;Uhrf1;Chordc1;Cpa3;Clgn;Dbf4;Baz1b;Epdr1;Mcm2;Stk11;Ranbp2;Fancl;Map3k20;Tax1bp1;Klf5;Pcyt1a;Mthfd2;Ampd3;Mob1b;Adamts4;Actn3;Pola1;Lnpk;Kcnd1;Cars;Apip;Elof1;Rnf168;Zswim7;Pkd2l2;Ppp1cb;Clpx;Dyrk3;Traf4;Suz12;Birc5;Rpain;Cenpv;Trim37;Aoc3;Fbxo5;Arg1;Usp44;Nudt4;Ppa1;Cpeb4;Cnot6;Rps27a;Supt4a;Galnt10;Ppm1d;Znhit3;Cox11;Rsad2;Rrm2;Klf11;Rffl;Cpd;Rph3al;Aurkb;Top2a;Glrx5…
145	GO:0051254	BP	positive regulation of RNA metabolic process	145/ 2033	1641/ 43839	0.0883608	1.35175e-13	1.15241e-11	ENSMUSG00000000708;ENSMUSG00000001497;ENSMUSG00000001517;ENSMUSG00000001542;ENSMUSG00000002102;ENSMUSG00000002221;ENSMUSG00000002679;ENSMUSG00000003992;ENSMUSG00000004328;ENSMUSG00000005148;ENSMUSG00000014859;ENSMUSG00000015217;ENSMUSG00000017561;ENSMUSG00000017861;ENSMUSG00000018379;ENSMUSG00000018932;ENSMUSG00000018983;ENSMUSG00000019303;ENSMUSG00000019971;ENSMUSG00000020185;ENSMUSG00000020248;…	Kat2b;Pax9;Foxm1;Ell2;Psmc3;Paxip1;Med6;Ssbp2;Hif3a;Klf5;E2f4;Hmgb3;Crlf3;Mybl2;Srsf1;Map2k3;E2f2;Psmc3ip;Cep290;E2f7;Nfyb;Hnrnpab;Pnpt1;Supt4a;Sumo2;Nup85;Top2a;Strn3;Psmc6;Eaf1;Rgcc;Nipbl;Eny2;Atad2;Xrcc6;Tra2b;Atf1;Mospd1;Gps2;Pim1;Hnrnpll;Rfx2;Wac;Rock1;Ppp2r5b;Pcgf5;Ube3a;Cops5;Ncl;Dcaf6;Atf3;Med19;Sp3;E2f1;Exosc9;Ccna2;Hax1;Ccnc;Akirin2;Psip1;Mllt3;Tal1;Mtf1;Sesn2;Slc30a9;Spp1;Psmd9;Chek2;H…
31	GO:1901989	BP	positive regulation of cell cycle phase transition	31/ 2033	137/ 43839	0.226277	1.59855e-13	1.35465e-11	ENSMUSG00000000028;ENSMUSG00000001403;ENSMUSG00000002068;ENSMUSG00000002297;ENSMUSG00000006585;ENSMUSG00000007646;ENSMUSG00000016526;ENSMUSG00000017550;ENSMUSG00000017716;ENSMUSG00000019773;ENSMUSG00000019942;ENSMUSG00000020546;ENSMUSG00000022018;ENSMUSG00000022369;ENSMUSG00000024590;ENSMUSG00000024791;ENSMUSG00000027330;ENSMUSG00000027654;ENSMUSG00000027968;ENSMUSG00000028333;ENSMUSG00000028718;…	Cdc45;Ube2c;Ccne1;Dbf4;Cdt1;Rad51c;Dyrk3;Atad5;Birc5;Fbxo5;Cdk1;Stxbp4;Rgcc;Mtbp;Lmnb1;Cdca5;Cdc25b;Fam83d;Larp7;Anp32b;Stil;Anapc5;Chek2;Ezh2;Rdx;Cdc25a;Ccnd3;Dtl;Ccnb1;Cdc25c;Rad51b
32	GO:0042770	BP	signal transduction in response to DNA damage	32/ 2033	147/ 43839	0.217687	2.04626e-13	1.72373e-11	ENSMUSG00000001517;ENSMUSG00000002221;ENSMUSG00000004085;ENSMUSG00000017550;ENSMUSG00000019942;ENSMUSG00000020185;ENSMUSG00000020235;ENSMUSG00000020326;ENSMUSG00000020525;ENSMUSG00000022960;ENSMUSG00000023067;ENSMUSG00000024283;ENSMUSG00000027490;ENSMUSG00000027510;ENSMUSG00000028224;ENSMUSG00000028884;ENSMUSG00000028893;ENSMUSG00000029521;ENSMUSG00000030528;ENSMUSG00000030867;ENSMUSG00000032113;…	Foxm1;Paxip1;Map3k20;Atad5;Cdk1;E2f7;Fzr1;Ccng1;Ppm1d;Donson;Cdkn1a;Wac;E2f1;Rbm38;Nbn;Rpa2;Sesn2;Chek2;Blm;Plk1;Chek1;Tipin;Rfwd3;Gadd45a;Rps27l;Dtl;Eme1;Brca2;Clspn;Trp53bp1;Foxo3;Hipk2
51	GO:0051656	BP	establishment of organelle localization	51/ 2033	342/ 43839	0.149123	2.07704e-13	1.73931e-11	ENSMUSG00000001440;ENSMUSG00000002055;ENSMUSG00000003452;ENSMUSG00000010154;ENSMUSG00000017716;ENSMUSG00000019505;ENSMUSG00000020024;ENSMUSG00000020290;ENSMUSG00000020390;ENSMUSG00000020745;ENSMUSG00000020900;ENSMUSG00000022678;ENSMUSG00000023919;ENSMUSG00000024056;ENSMUSG00000024480;ENSMUSG00000024533;ENSMUSG00000024791;ENSMUSG00000025917;ENSMUSG00000025925;ENSMUSG00000026028;ENSMUSG00000026490;…	Kpnb1;Spag5;Bicd1;Spire2;Birc5;Ubb;Cep83;Xpo1;Ube2b;Pafah1b1;Myh10;Nde1;Cenpq;Ndc80;Ap3s1;Spire1;Cdca5;Cops5;Terf1;Trak2;Cdc42bpa;Cenpf;Sapcd2;Kif18a;Nusap1;Fam83d;Pdcd10;Gpsm2;Ubxn2b;Kif2c;Cdca8;Cenpa;Ran;Mad2l1;Kif22;Plk1;Kif23;Arhgap21;Cdk5rap2;Mcph1;Ccnb1;Kif14;Cenpe;Abce1;Psrc1;Spdl1;Kifc1;Dynlt1a;Nup62;Gm41318;Gm18910
157	GO:0071705	BP	nitrogen compound transport	157/ 2033	1842/ 43839	0.0852334	2.2494e-13	1.87256e-11	ENSMUSG00000001440;ENSMUSG00000001786;ENSMUSG00000001827;ENSMUSG00000002820;ENSMUSG00000002957;ENSMUSG00000003226;ENSMUSG00000003438;ENSMUSG00000003779;ENSMUSG00000004642;ENSMUSG00000004655;ENSMUSG00000004980;ENSMUSG00000005262;ENSMUSG00000005481;ENSMUSG00000006464;ENSMUSG00000008450;ENSMUSG00000010095;ENSMUSG00000010154;ENSMUSG00000015023;ENSMUSG00000015342;ENSMUSG00000016619;ENSMUSG00000017831;…	Kpnb1;Fbxo7;Folr1;Atg4d;Ap2a2;Ranbp2;Timm50;Kif20a;Slbp;Aqp1;Hnrnpa2b1;Ufd1;Ddx39a;Bbs1;Nutf2;Slc3a2;Spire2;Ddx19a;Xk;Nup50;Rab5a;Kpna2;Srsf1;Rpain;Cep290;Slc1a4;Xpo1;Slc22a4;Arf5;Pnpt1;Tom1l1;Stxbp4;Rab10;Rffl;Nup85;Pafah1b1;Rph3al;Hsp90aa1;Cetn3;Trim23;Kpna3;Dmtn;Xpo7;Eny2;Syngr1;Pmm1;Tfrc;Ap2m1;Kpna1;Itsn1;Racgap1;Cdkn1a;Rhag;Slc3a1;Ap3s1;Lars;Spire1;Rab3il1;Snx15;Msr1;Alyref;Rabgef1;Stradb;Tr…
427	GO:0010556	BP	regulation of macromolecule biosynthetic process	427/ 2033	6600/ 43839	0.064697	2.28647e-13	1.89229e-11	ENSMUSG00000000708;ENSMUSG00000000838;ENSMUSG00000001134;ENSMUSG00000001156;ENSMUSG00000001228;ENSMUSG00000001497;ENSMUSG00000001517;ENSMUSG00000001542;ENSMUSG00000002068;ENSMUSG00000002102;ENSMUSG00000002221;ENSMUSG00000002679;ENSMUSG00000003038;ENSMUSG00000003992;ENSMUSG00000004328;ENSMUSG00000004535;ENSMUSG00000004897;ENSMUSG00000004980;ENSMUSG00000005148;ENSMUSG00000005161;ENSMUSG00000005262;…	Kat2b;Fmr1;Uxt;Mxd1;Uhrf1;Pax9;Foxm1;Ell2;Ccne1;Psmc3;Paxip1;Med6;Hmgn2;Ssbp2;Hif3a;Tax1bp1;Hdgf;Hnrnpa2b1;Klf5;Prdx2;Ufd1;Dnajb1;Gmnn;Carhsp1;Nutf2;Cbx5;Ifrd2;Faf1;Pabpc4;Elof1;Rnf168;E2f4;Ppp1cb;Hmgb3;Lbp;Nelfcd;Suz12;Atad5;Crlf3;Birc5;Mybl2;Med13l;Mafk;Srsf1;Cenpv;Trim37;Map2k3;E2f2;Chtf18;Psmc3ip;Cdk1;Tmpo;Cep290;Arg1;Ccar1;E2f7;Nfyb;Hint1;Xpo1;Cpeb4;Hnrnpab;Cnot6;Med7;Pnpt1;Supt4a;Ppm1d;Ggnb…
134	GO:0051247	BP	positive regulation of protein metabolic process	134/ 2033	1485/ 43839	0.0902357	2.35487e-13	1.93757e-11	ENSMUSG00000000708;ENSMUSG00000000838;ENSMUSG00000001228;ENSMUSG00000002083;ENSMUSG00000002221;ENSMUSG00000003068;ENSMUSG00000003813;ENSMUSG00000006398;ENSMUSG00000007888;ENSMUSG00000010517;ENSMUSG00000016984;ENSMUSG00000017386;ENSMUSG00000017499;ENSMUSG00000018932;ENSMUSG00000019505;ENSMUSG00000020189;ENSMUSG00000020235;ENSMUSG00000020541;ENSMUSG00000020738;ENSMUSG00000021270;ENSMUSG00000022018;…	Kat2b;Fmr1;Uhrf1;Bbc3;Paxip1;Stk11;Rad23a;Cdc20;Crlf1;Faf1;Etaa1;Traf4;Cdc6;Map2k3;Ubb;Osbpl8;Fzr1;Tom1l1;Sumo2;Hsp90aa1;Rgcc;Nipbl;Rnf19a;Stk3;Xrcc6;Ube2v2;Slc11a2;Cdkn1a;Pim1;Csnk1a1;Zfp91;Slk;Gfra1;Mob2;Ube3a;Snca;Rb1cc1;Hspd1;Stradb;Rhbdd1;Dnajb2;Atp2b4;Mastl;Gfi1b;Cdc25b;Usp50;Tpx2;Aurka;Fxr1;Ect2;Dcun1d1;Pdcd10;Hax1;Pdgfc;Lmna;Iqgap3;Nbn;Casp8ap2;Akirin2;Anp32b;Tal1;Psmc2;Chek2;Hsph1;Ezh2;P…
40	GO:0004386	MF	helicase activity	40/ 2033	223/ 43839	0.179372	1.94226e-13	2.05022e-11	ENSMUSG00000000028;ENSMUSG00000002870;ENSMUSG00000005410;ENSMUSG00000005481;ENSMUSG00000015023;ENSMUSG00000016018;ENSMUSG00000019214;ENSMUSG00000022422;ENSMUSG00000022471;ENSMUSG00000022673;ENSMUSG00000022881;ENSMUSG00000025001;ENSMUSG00000026355;ENSMUSG00000026896;ENSMUSG00000027323;ENSMUSG00000027353;ENSMUSG00000027454;ENSMUSG00000027905;ENSMUSG00000028224;ENSMUSG00000028702;ENSMUSG00000029363;…	Cdc45;Mcm2;Mcm5;Ddx39a;Ddx19a;Mtrex;Chtf18;Dscc1;Xrcc6;Mcm4;Rfc4;Hells;Mcm6;Ifih1;Rad51;Mcm8;Gins1;Ddx20;Nbn;Rad54l;Rfc5;Mcm7;Rad18;Blm;Wrn;Smarca5;Recql4;Rfc3;Polq;Brip1;Helq;Zranb3;Ddx1;Ascc3;Pif1;Mcm3;Ercc6l;Fancm;Ddx3y;Rad54b
101	GO:0060341	BP	regulation of cellular localization	101/ 2033	998/ 43839	0.101202	2.60722e-13	2.13279e-11	ENSMUSG00000002055;ENSMUSG00000002068;ENSMUSG00000002083;ENSMUSG00000003068;ENSMUSG00000003452;ENSMUSG00000005131;ENSMUSG00000005699;ENSMUSG00000006585;ENSMUSG00000007033;ENSMUSG00000008450;ENSMUSG00000009013;ENSMUSG00000014074;ENSMUSG00000017716;ENSMUSG00000018398;ENSMUSG00000019942;ENSMUSG00000019971;ENSMUSG00000019988;ENSMUSG00000020290;ENSMUSG00000020396;ENSMUSG00000020546;ENSMUSG00000020641;…	Spag5;Ccne1;Bbc3;Stk11;Bicd1;4930550C14Rik;Pard6a;Cdt1;Hspa1l;Nutf2;Dynll1;Rnf168;Birc5;Septin8;Cdk1;Cep290;Nedd1;Xpo1;Nefh;Stxbp4;Rsad2;Rph3al;Myh10;Hsp90aa1;Bnip3l;Bora;Dmtn;Nipbl;Eny2;Rangap1;Ap2m1;C1qtnf12;Cenpq;Ndc80;Cdca5;Kif20b;Cct8;Terf1;Mff;Bard1;Dnajb2;Septin2;Mpc2;Frmd4a;Stom;Sapcd2;Ect2;Slc7a11;Ppid;Pdcd10;Gpsm2;Lmna;Ccne2;Ubxn2b;Anp32b;Dnaja1;Sesn2;Epb41;Dnajb6;Ran;Psmd9;Hsph1;Cct7;P…
383	GO:0046872	MF	metal ion binding	383/ 2033	5785/ 43839	0.0662057	2.11661e-13	2.18348e-11	ENSMUSG00000000253;ENSMUSG00000000326;ENSMUSG00000000420;ENSMUSG00000000751;ENSMUSG00000000804;ENSMUSG00000001228;ENSMUSG00000001774;ENSMUSG00000001865;ENSMUSG00000002190;ENSMUSG00000002297;ENSMUSG00000002748;ENSMUSG00000002808;ENSMUSG00000002870;ENSMUSG00000003068;ENSMUSG00000003226;ENSMUSG00000004018;ENSMUSG00000004085;ENSMUSG00000004535;ENSMUSG00000005148;ENSMUSG00000005667;ENSMUSG00000005686;…	Gmpr;Comt;Galnt1;Rpa1;Usp32;Uhrf1;Chordc1;Cpa3;Clgn;Dbf4;Baz1b;Epdr1;Mcm2;Stk11;Ranbp2;Fancl;Map3k20;Tax1bp1;Klf5;Mthfd2;Ampd3;Mob1b;Adamts4;Actn3;Pola1;Lnpk;Kcnd1;Cars;Apip;Elof1;Rnf168;Zswim7;Pkd2l2;Ppp1cb;Clpx;Dyrk3;Traf4;Suz12;Birc5;Rpain;Cenpv;Trim37;Aoc3;Fbxo5;Arg1;Usp44;Nudt4;Ppa1;Cpeb4;Cnot6;Rps27a;Supt4a;Galnt10;Ppm1d;Znhit3;Cox11;Rsad2;Rrm2;Klf11;Rffl;Cpd;Rph3al;Aurkb;Top2a;Glrx5;Efcab1…
86	GO:0019901	MF	protein kinase binding	86/ 2033	785/ 43839	0.109554	2.32349e-13	2.34363e-11	ENSMUSG00000000708;ENSMUSG00000001517;ENSMUSG00000001786;ENSMUSG00000002068;ENSMUSG00000002957;ENSMUSG00000002997;ENSMUSG00000003452;ENSMUSG00000003469;ENSMUSG00000003779;ENSMUSG00000005699;ENSMUSG00000006678;ENSMUSG00000010517;ENSMUSG00000012443;ENSMUSG00000014956;ENSMUSG00000017386;ENSMUSG00000018379;ENSMUSG00000018932;ENSMUSG00000019773;ENSMUSG00000020326;ENSMUSG00000020396;ENSMUSG00000020525;…	Kat2b;Foxm1;Fbxo7;Ccne1;Ap2a2;Prkar2b;Bicd1;Phyhip;Kif20a;Pard6a;Pola1;Faf1;Kif11;Ppp1cb;Traf4;Srsf1;Map2k3;Fbxo5;Ccng1;Nefh;Ppm1d;Tom1l1;Rffl;Top2a;Hsp90aa1;Kif2a;Rgcc;Bora;Racgap1;Cdkn1a;Lmnb1;Prdx3;Rb1cc1;Tuba4a;Atp2b4;Cdc25b;Pcna;Tpx2;E2f1;Aurka;Fam83d;Ccna2;Pdcd10;Cks1b;Ccne2;Cdkn2c;Prkab1;Chek2;Add2;Gdf3;Nox4;Plk1;Mtcp1;Ccnb2;Cdc25a;Mst1;Trib3;Cnppd1;Ccnd3;Shc4;Ibtk;Arhgap33;Nme1;Cntln;Prc1…
177	GO:1901575	BP	organic substance catabolic process	177/ 2033	2175/ 43839	0.0813793	3.17774e-13	2.56979e-11	ENSMUSG00000000326;ENSMUSG00000000804;ENSMUSG00000001228;ENSMUSG00000001403;ENSMUSG00000001786;ENSMUSG00000002102;ENSMUSG00000003813;ENSMUSG00000004552;ENSMUSG00000005161;ENSMUSG00000005262;ENSMUSG00000005779;ENSMUSG00000006398;ENSMUSG00000006574;ENSMUSG00000014074;ENSMUSG00000015357;ENSMUSG00000015671;ENSMUSG00000016018;ENSMUSG00000017718;ENSMUSG00000018189;ENSMUSG00000019505;ENSMUSG00000019987;…	Comt;Usp32;Uhrf1;Ube2c;Fbxo7;Psmc3;Rad23a;Ctse;Prdx2;Ufd1;Psmb4;Cdc20;Slc4a1;Rnf168;Clpx;Psma2;Mtrex;Afmid;Uchl5;Ubb;Arg1;Usp44;Nudt4;Usp15;Fzr1;Hint1;Cdc34;Chac2;Cnot6;Ube2b;Rps27a;Pnpt1;Ubxn2a;Rffl;Psmd12;Pafah1b1;Psmc1;Cast;Psmd6;Psmc6;Rnaseh2b;Esd;Bnip3l;Rnf19a;Rida;Usp7;Usp25;Glo1;Hagh;Spsb3;Nudt12;Etf1;Fen1;Rnaseh2c;Prdx3;Xpnpep1;Prdx4;Ube3a;Shmt2;Psmd13;Hprt;Nudt5;Rb1cc1;Rpe;Ecrg4;Rhbdd1;Z…
135	GO:0045893	BP	positive regulation of DNA-templated transcription	135/ 2033	1504/ 43839	0.0897606	3.30815e-13	2.65499e-11	ENSMUSG00000000708;ENSMUSG00000001497;ENSMUSG00000001517;ENSMUSG00000001542;ENSMUSG00000002102;ENSMUSG00000002221;ENSMUSG00000002679;ENSMUSG00000003992;ENSMUSG00000004328;ENSMUSG00000005148;ENSMUSG00000014859;ENSMUSG00000015217;ENSMUSG00000017561;ENSMUSG00000017861;ENSMUSG00000018932;ENSMUSG00000018983;ENSMUSG00000019303;ENSMUSG00000019971;ENSMUSG00000020185;ENSMUSG00000020248;ENSMUSG00000020358;…	Kat2b;Pax9;Foxm1;Ell2;Psmc3;Paxip1;Med6;Ssbp2;Hif3a;Klf5;E2f4;Hmgb3;Crlf3;Mybl2;Map2k3;E2f2;Psmc3ip;Cep290;E2f7;Nfyb;Hnrnpab;Supt4a;Sumo2;Nup85;Top2a;Strn3;Psmc6;Eaf1;Rgcc;Nipbl;Eny2;Atad2;Xrcc6;Atf1;Mospd1;Gps2;Pim1;Rfx2;Wac;Ppp2r5b;Pcgf5;Ube3a;Cops5;Ncl;Dcaf6;Atf3;Med19;Sp3;E2f1;Exosc9;Ccna2;Hax1;Ccnc;Akirin2;Psip1;Mllt3;Tal1;Mtf1;Sesn2;Slc30a9;Spp1;Psmd9;Chek2;Hsph1;Med21;Blm;Tbx6;Gata1;Smarca…
61	GO:0009314	BP	response to radiation	61/ 2033	465/ 43839	0.131183	3.32062e-13	2.65499e-11	ENSMUSG00000002083;ENSMUSG00000002221;ENSMUSG00000003068;ENSMUSG00000004085;ENSMUSG00000014074;ENSMUSG00000014956;ENSMUSG00000018449;ENSMUSG00000020390;ENSMUSG00000020897;ENSMUSG00000021116;ENSMUSG00000021215;ENSMUSG00000022033;ENSMUSG00000022141;ENSMUSG00000022471;ENSMUSG00000023067;ENSMUSG00000023953;ENSMUSG00000026142;ENSMUSG00000027323;ENSMUSG00000027342;ENSMUSG00000027699;ENSMUSG00000027737;…	Bbc3;Paxip1;Stk11;Map3k20;Rnf168;Ppp1cb;Rpain;Ube2b;Aurkb;Eif2s1;Net1;Pbk;Nipbl;Xrcc6;Cdkn1a;Polh;Rhbdd1;Rad51;Pcna;Ect2;Slc7a11;Ppid;Alad;Usp1;Rad54l;Xrcc2;Chek2;Asns;Rad18;Blm;Nox4;Rrm1;Nlgn3;Wrn;Casp3;Nek1;Tipin;Cdc25a;Topbp1;Rfwd3;Fancd2;Fignl1;Reep6;Zranb3;Hyal3;Gadd45a;Dtl;Sde2;Pclaf;Cop1;Smc1a;Brca2;Pik3r1;Trp53bp1;Ticrr;H2ax;Gpx1;mt-Nd3;Rad54b;Gm16199;Cdkn2d
135	GO:1902680	BP	positive regulation of RNA biosynthetic process	135/ 2033	1506/ 43839	0.0896414	3.4297e-13	2.72681e-11	ENSMUSG00000000708;ENSMUSG00000001497;ENSMUSG00000001517;ENSMUSG00000001542;ENSMUSG00000002102;ENSMUSG00000002221;ENSMUSG00000002679;ENSMUSG00000003992;ENSMUSG00000004328;ENSMUSG00000005148;ENSMUSG00000014859;ENSMUSG00000015217;ENSMUSG00000017561;ENSMUSG00000017861;ENSMUSG00000018932;ENSMUSG00000018983;ENSMUSG00000019303;ENSMUSG00000019971;ENSMUSG00000020185;ENSMUSG00000020248;ENSMUSG00000020358;…	Kat2b;Pax9;Foxm1;Ell2;Psmc3;Paxip1;Med6;Ssbp2;Hif3a;Klf5;E2f4;Hmgb3;Crlf3;Mybl2;Map2k3;E2f2;Psmc3ip;Cep290;E2f7;Nfyb;Hnrnpab;Supt4a;Sumo2;Nup85;Top2a;Strn3;Psmc6;Eaf1;Rgcc;Nipbl;Eny2;Atad2;Xrcc6;Atf1;Mospd1;Gps2;Pim1;Rfx2;Wac;Ppp2r5b;Pcgf5;Ube3a;Cops5;Ncl;Dcaf6;Atf3;Med19;Sp3;E2f1;Exosc9;Ccna2;Hax1;Ccnc;Akirin2;Psip1;Mllt3;Tal1;Mtf1;Sesn2;Slc30a9;Spp1;Psmd9;Chek2;Hsph1;Med21;Blm;Tbx6;Gata1;Smarca…
62	GO:0010638	BP	positive regulation of organelle organization	62/ 2033	479/ 43839	0.129436	3.87794e-13	3.06596e-11	ENSMUSG00000001786;ENSMUSG00000002055;ENSMUSG00000002083;ENSMUSG00000004980;ENSMUSG00000006585;ENSMUSG00000009013;ENSMUSG00000009207;ENSMUSG00000019773;ENSMUSG00000020362;ENSMUSG00000020390;ENSMUSG00000020897;ENSMUSG00000021597;ENSMUSG00000022018;ENSMUSG00000022314;ENSMUSG00000023307;ENSMUSG00000024742;ENSMUSG00000024943;ENSMUSG00000025613;ENSMUSG00000025758;ENSMUSG00000025925;ENSMUSG00000026039;…	Fbxo7;Spag5;Bbc3;Hnrnpa2b1;Cdt1;Dynll1;Lnpk;Fbxo5;Cnot6;Ube2b;Aurkb;Slf1;Rgcc;Rad21;Marchf5;Fen1;Smc5;Cct8;Plk4;Terf1;Sgo2a;Mff;Nek2;Katnbl1;Nusap1;Gpsm2;Nbn;Sdcbp;Stoml2;Tal1;Stil;Anapc5;Ulk1;Cct7;Pdcd5;Nox4;Dkc1;Vps35;Mylk3;Katnb1;Mns1;Resf1;Ccp110;Cracd;Cep135;Cdc42ep3;Sh3glb1;Serpinf2;Cdk5rap2;Cdc42ep4;Cep295;Ppm1e;Tapt1;Atp5if1;Gda;Siva1;Tcp1;Psrc1;Moap1;A230060F14Rik;Nup62;Gm18910
208	GO:0010557	BP	positive regulation of macromolecule biosynthetic process	208/ 2033	2694/ 43839	0.0772086	4.30026e-13	3.38096e-11	ENSMUSG00000000708;ENSMUSG00000000838;ENSMUSG00000001497;ENSMUSG00000001517;ENSMUSG00000001542;ENSMUSG00000002102;ENSMUSG00000002221;ENSMUSG00000002679;ENSMUSG00000003992;ENSMUSG00000004328;ENSMUSG00000005148;ENSMUSG00000013822;ENSMUSG00000014859;ENSMUSG00000015217;ENSMUSG00000016024;ENSMUSG00000017550;ENSMUSG00000017561;ENSMUSG00000017861;ENSMUSG00000018379;ENSMUSG00000018932;ENSMUSG00000018983;…	Kat2b;Fmr1;Pax9;Foxm1;Ell2;Psmc3;Paxip1;Med6;Ssbp2;Hif3a;Klf5;Elof1;E2f4;Hmgb3;Lbp;Atad5;Crlf3;Mybl2;Srsf1;Map2k3;E2f2;Chtf18;Psmc3ip;Cdk1;Cep290;E2f7;Nfyb;Hnrnpab;Supt4a;Rsad2;Sumo2;Nup85;Aurkb;Top2a;Strn3;Hsp90aa1;Sfrp4;Psmc6;Eaf1;Rgcc;Nipbl;Eny2;Atad2;Dscc1;Xrcc6;Tfrc;Tra2b;Rfc4;Atf1;Mospd1;Gps2;Pim1;Eif2ak2;Hnrnpll;Rfx2;Wac;Rock1;Riok3;Ppp2r5b;Pcgf5;Ube3a;6030468B19Rik;Cct8;Cops5;Il1rl1;Rhbdd…
27	GO:0016579	BP	protein deubiquitination	27/ 2033	108/ 43839	0.25	4.50616e-13	3.52327e-11	ENSMUSG00000000804;ENSMUSG00000018189;ENSMUSG00000020020;ENSMUSG00000020124;ENSMUSG00000021203;ENSMUSG00000022338;ENSMUSG00000022426;ENSMUSG00000022710;ENSMUSG00000022867;ENSMUSG00000025403;ENSMUSG00000025917;ENSMUSG00000026914;ENSMUSG00000027364;ENSMUSG00000028560;ENSMUSG00000030107;ENSMUSG00000031010;ENSMUSG00000031154;ENSMUSG00000038695;ENSMUSG00000040455;ENSMUSG00000042444;ENSMUSG00000045210;…	Usp32;Uchl5;Usp44;Usp15;Otub2;Eny2;Josd1;Usp7;Usp25;Shmt2;Cops5;Psmd14;Usp50;Usp1;Usp18;Usp9x;Otud5;Josd2;Usp45;Mindy2;Vcpip1;Yod1;Usp14;Usp46;Usp39;Usp34;Usp49
39	GO:0030496	CC	midbody	39/ 2033	221/ 43839	0.176471	6.61763e-13	3.63386e-11	ENSMUSG00000002055;ENSMUSG00000003779;ENSMUSG00000004591;ENSMUSG00000017716;ENSMUSG00000019942;ENSMUSG00000020897;ENSMUSG00000020900;ENSMUSG00000021131;ENSMUSG00000022322;ENSMUSG00000023015;ENSMUSG00000024660;ENSMUSG00000024795;ENSMUSG00000026276;ENSMUSG00000026605;ENSMUSG00000026622;ENSMUSG00000027364;ENSMUSG00000027699;ENSMUSG00000028873;ENSMUSG00000029253;ENSMUSG00000029430;ENSMUSG00000030867;…	Spag5;Kif20a;Pkn2;Birc5;Cdk1;Aurkb;Myh10;Erh;Shcbp1;Racgap1;Incenp;Kif20b;Septin2;Cenpf;Nek2;Usp50;Ect2;Cdca8;Cenpc1;Ran;Plk1;Katnb1;Rdx;Kif23;Ankrd54;Aspm;Kif4;Anln;Sh3glb1;Clic4;Prc1;Ypel5;Firrm;Kif14;Cenpe;Erhrt-ps;Psrc1;Gm45732;Gm52182
19	GO:0007062	BP	sister chromatid cohesion	19/ 2033	51/ 43839	0.372549	4.9001e-13	3.79976e-11	ENSMUSG00000006398;ENSMUSG00000007646;ENSMUSG00000022034;ENSMUSG00000022141;ENSMUSG00000022314;ENSMUSG00000022698;ENSMUSG00000023940;ENSMUSG00000024791;ENSMUSG00000024943;ENSMUSG00000024974;ENSMUSG00000025862;ENSMUSG00000026039;ENSMUSG00000029202;ENSMUSG00000030677;ENSMUSG00000036928;ENSMUSG00000037286;ENSMUSG00000040084;ENSMUSG00000041133;ENSMUSG00000050107	Cdc20;Rad51c;Esco2;Nipbl;Rad21;Naa50;Sgo1;Cdca5;Smc5;Smc3;Stag2;Sgo2a;Pds5a;Kif22;Stag3;Stag1;Bub1b;Smc1a;Haspin
34	GO:0010212	BP	response to ionizing radiation	34/ 2033	170/ 43839	0.2	4.91348e-13	3.79976e-11	ENSMUSG00000002083;ENSMUSG00000002221;ENSMUSG00000003068;ENSMUSG00000004085;ENSMUSG00000014074;ENSMUSG00000021215;ENSMUSG00000022141;ENSMUSG00000022471;ENSMUSG00000023067;ENSMUSG00000027323;ENSMUSG00000027699;ENSMUSG00000028393;ENSMUSG00000028702;ENSMUSG00000028933;ENSMUSG00000029521;ENSMUSG00000030528;ENSMUSG00000030562;ENSMUSG00000030978;ENSMUSG00000031583;ENSMUSG00000031628;ENSMUSG00000031644;…	Bbc3;Paxip1;Stk11;Map3k20;Rnf168;Net1;Nipbl;Xrcc6;Cdkn1a;Rad51;Ect2;Alad;Rad54l;Xrcc2;Chek2;Blm;Nox4;Rrm1;Wrn;Casp3;Nek1;Topbp1;Rfwd3;Fancd2;Fignl1;Gadd45a;Cop1;Brca2;Trp53bp1;Ticrr;H2ax;Gpx1;Rad54b;Gm16199
28	GO:0031570	BP	DNA integrity checkpoint signaling	28/ 2033	117/ 43839	0.239316	5.38937e-13	4.14513e-11	ENSMUSG00000004085;ENSMUSG00000006585;ENSMUSG00000017499;ENSMUSG00000019942;ENSMUSG00000020235;ENSMUSG00000020326;ENSMUSG00000020914;ENSMUSG00000022960;ENSMUSG00000023067;ENSMUSG00000024283;ENSMUSG00000027490;ENSMUSG00000027510;ENSMUSG00000028224;ENSMUSG00000028587;ENSMUSG00000028884;ENSMUSG00000029521;ENSMUSG00000030528;ENSMUSG00000030867;ENSMUSG00000032113;ENSMUSG00000032397;ENSMUSG00000032555;…	Map3k20;Cdt1;Cdc6;Cdk1;Fzr1;Ccng1;Top2a;Donson;Cdkn1a;Wac;E2f1;Rbm38;Nbn;Orc1;Rpa2;Chek2;Blm;Plk1;Chek1;Tipin;Topbp1;Rfwd3;Rps27l;Dtl;Eme1;Clspn;Trp53bp1;Ticrr
87	GO:0032446	BP	protein modification by small protein conjugation	87/ 2033	810/ 43839	0.107407	5.84658e-13	4.47248e-11	ENSMUSG00000001228;ENSMUSG00000001403;ENSMUSG00000001786;ENSMUSG00000002679;ENSMUSG00000003226;ENSMUSG00000004018;ENSMUSG00000006398;ENSMUSG00000014074;ENSMUSG00000017548;ENSMUSG00000018548;ENSMUSG00000019505;ENSMUSG00000019773;ENSMUSG00000020235;ENSMUSG00000020307;ENSMUSG00000020390;ENSMUSG00000020397;ENSMUSG00000020460;ENSMUSG00000020687;ENSMUSG00000020696;ENSMUSG00000020738;ENSMUSG00000020802;…	Uhrf1;Ube2c;Fbxo7;Med6;Ranbp2;Fancl;Cdc20;Rnf168;Suz12;Trim37;Ubb;Fbxo5;Fzr1;Cdc34;Ube2b;Med7;Rps27a;Cdc27;Rffl;Sumo2;Ube2o;Trim23;Rnf19a;Ube2v2;Marchf5;Cdca3;Spsb3;Wac;Zfp91;Pcgf5;Ube3a;Marchf8;Bard1;Asb1;Ube2t;Dcaf6;Ifih1;Ube2e3;Ube2l6;Dcun1d1;Ccnc;Rnf11;Klhl7;Anapc5;Herc6;Mkrn1;Kbtbd8;Uba3;Rad18;Med21;Plk1;Cish;Traip;Marchf3;Rfwd3;Ube2f;G2e3;Dcaf10;Isg15;Ubac1;Anapc10;Trim58;Dtl;Sde2;Hace1;Asb…
40	GO:1903050	BP	regulation of proteolysis involved in protein catabolic process	40/ 2033	232/ 43839	0.172414	7.33418e-13	5.58029e-11	ENSMUSG00000003813;ENSMUSG00000018189;ENSMUSG00000019505;ENSMUSG00000020738;ENSMUSG00000022033;ENSMUSG00000022280;ENSMUSG00000022674;ENSMUSG00000022867;ENSMUSG00000024283;ENSMUSG00000024576;ENSMUSG00000025326;ENSMUSG00000026203;ENSMUSG00000026914;ENSMUSG00000027496;ENSMUSG00000028249;ENSMUSG00000028393;ENSMUSG00000028932;ENSMUSG00000030717;ENSMUSG00000030867;ENSMUSG00000031429;ENSMUSG00000031950;…	Rad23a;Uchl5;Ubb;Sumo2;Pbk;Rnf19a;Ube2v2;Usp25;Wac;Csnk1a1;Ube3a;Dnajb2;Psmd14;Aurka;Sdcbp;Alad;Psmc2;Nupr1;Plk1;Psmd10;Gabarapl2;Gclc;Trib3;Psmf1;Tmtc3;Rnf139;Cop1;Bag2;Usp14;Socs4;Taf9;Atp5if1;Hipk2;Gpx1;Svip;Psme3;Ak6;Gm16199;Gm9794;Gm7435
73	GO:0019725	BP	cellular homeostasis	73/ 2033	627/ 43839	0.116427	7.93921e-13	6.00833e-11	ENSMUSG00000002083;ENSMUSG00000004319;ENSMUSG00000005161;ENSMUSG00000006574;ENSMUSG00000014859;ENSMUSG00000015342;ENSMUSG00000020063;ENSMUSG00000020664;ENSMUSG00000021072;ENSMUSG00000021102;ENSMUSG00000022452;ENSMUSG00000022533;ENSMUSG00000022564;ENSMUSG00000022797;ENSMUSG00000022858;ENSMUSG00000023030;ENSMUSG00000023926;ENSMUSG00000024184;ENSMUSG00000024529;ENSMUSG00000024583;ENSMUSG00000024997;…	Bbc3;Clcn3;Prdx2;Slc4a1;E2f4;Xk;Sirt1;Dld;Tmx1;Glrx5;Smdt1;Atp13a3;Grina;Tfrc;Tra2b;Slc11a2;Rhag;Pdia2;Lox;Txnl1;Prdx3;Alas2;Prdx4;Ormdl2;Atp5f1b;Ddit3;Atp2b4;Car2;Slc7a11;Gclm;Atp6v0d2;Stoml2;Slc30a9;Kel;Tjp1;Nox4;Abcb7;Mt2;Mt1;Gclc;Pfkm;Kctd7;Tmx4;Htr2a;Pdk3;Trpv5;Hk1;Clic4;Dmxl1;Slc30a1;Nme1;Ormdl3;Hjv;Pck2;Atp1b2;Pik3r1;Atf4;Tmem64;Slc35g1;Erfe;Foxo3;Mafg;Slc39a8;Kcnn4;Ncoa4;Ide;Fxn;Alms1;Gpx…
163	GO:0043067	BP	regulation of programmed cell death	163/ 2033	1974/ 43839	0.0825735	9.50094e-13	7.15198e-11	ENSMUSG00000001707;ENSMUSG00000002083;ENSMUSG00000002384;ENSMUSG00000003541;ENSMUSG00000003849;ENSMUSG00000004085;ENSMUSG00000004535;ENSMUSG00000005161;ENSMUSG00000006235;ENSMUSG00000007888;ENSMUSG00000009112;ENSMUSG00000010517;ENSMUSG00000010911;ENSMUSG00000015023;ENSMUSG00000016526;ENSMUSG00000017386;ENSMUSG00000017550;ENSMUSG00000017707;ENSMUSG00000017716;ENSMUSG00000017861;ENSMUSG00000019505;…	Eef1e1;Bbc3;Bmp8b;Ier3;Nqo1;Map3k20;Tax1bp1;Prdx2;Epor;Crlf1;Bcl2l13;Faf1;Apip;Ddx19a;Dyrk3;Traf4;Atad5;Serinc3;Birc5;Mybl2;Ubb;Cdk1;Arg1;Ccar1;Cpeb4;Cdc34;Ccng1;Ube2b;Klf11;Rffl;Aurkb;Top2a;Eif2s1;Net1;Sfrp4;Gadd45g;Cast;Rgcc;Naa16;Bnip3l;Stk3;Grina;Ube2v2;Itsn1;Cdkn1a;Pim1;Glo1;Eif2ak2;Rock1;Lox;Prdx3;Hells;Slk;Rb1cc1;Cops5;Terf1;Stradb;Rhbdd1;Mff;Bard1;Ncl;Cln8;Atf3;Yme1l1;E2f1;Aurka;Ect2;Slc7…
19	GO:0033013	BP	tetrapyrrole metabolic process	19/ 2033	53/ 43839	0.358491	1.10114e-12	8.24515e-11	ENSMUSG00000018677;ENSMUSG00000021361;ENSMUSG00000022742;ENSMUSG00000023030;ENSMUSG00000024588;ENSMUSG00000025270;ENSMUSG00000026198;ENSMUSG00000026532;ENSMUSG00000026766;ENSMUSG00000028393;ENSMUSG00000028684;ENSMUSG00000029613;ENSMUSG00000030979;ENSMUSG00000032126;ENSMUSG00000040466;ENSMUSG00000049287;ENSMUSG00000054428;ENSMUSG00000059363;ENSMUSG00000062729	Slc25a39;Tmem14c;Cpox;Slc11a2;Fech;Alas2;Abcb6;Spta1;Mmadhc;Alad;Urod;Eif2ak1;Uros;Hmbs;Blvrb;Iba57;Atp5if1;Fxn;Ppox
78	GO:0016567	BP	protein ubiquitination	78/ 2033	699/ 43839	0.111588	1.12824e-12	8.40362e-11	ENSMUSG00000001228;ENSMUSG00000001403;ENSMUSG00000001786;ENSMUSG00000002679;ENSMUSG00000004018;ENSMUSG00000006398;ENSMUSG00000014074;ENSMUSG00000017548;ENSMUSG00000018548;ENSMUSG00000019505;ENSMUSG00000019773;ENSMUSG00000020235;ENSMUSG00000020307;ENSMUSG00000020390;ENSMUSG00000020397;ENSMUSG00000020460;ENSMUSG00000020687;ENSMUSG00000020696;ENSMUSG00000020802;ENSMUSG00000021712;ENSMUSG00000022280;…	Uhrf1;Ube2c;Fbxo7;Med6;Fancl;Cdc20;Rnf168;Suz12;Trim37;Ubb;Fbxo5;Fzr1;Cdc34;Ube2b;Med7;Rps27a;Cdc27;Rffl;Ube2o;Trim23;Rnf19a;Ube2v2;Marchf5;Cdca3;Spsb3;Wac;Zfp91;Pcgf5;Ube3a;Marchf8;Bard1;Asb1;Ube2t;Dcaf6;Ube2e3;Ccnc;Rnf11;Klhl7;Anapc5;Herc6;Mkrn1;Kbtbd8;Rad18;Med21;Plk1;Cish;Traip;Marchf3;Rfwd3;G2e3;Dcaf10;Ubac1;Anapc10;Trim58;Dtl;Sde2;Hace1;Asb17;Ube2h;Siah1b;Rnf10;Vcpip1;Socs4;Dtx3l;Rnf26;Skp2…
24	GO:0044774	BP	mitotic DNA integrity checkpoint signaling	24/ 2033	88/ 43839	0.272727	1.14149e-12	8.45777e-11	ENSMUSG00000017499;ENSMUSG00000019942;ENSMUSG00000020235;ENSMUSG00000020326;ENSMUSG00000020914;ENSMUSG00000022960;ENSMUSG00000023067;ENSMUSG00000024283;ENSMUSG00000027510;ENSMUSG00000028224;ENSMUSG00000028587;ENSMUSG00000028884;ENSMUSG00000029521;ENSMUSG00000030528;ENSMUSG00000030867;ENSMUSG00000032113;ENSMUSG00000032397;ENSMUSG00000032555;ENSMUSG00000033596;ENSMUSG00000036781;ENSMUSG00000037474;…	Cdc6;Cdk1;Fzr1;Ccng1;Top2a;Donson;Cdkn1a;Wac;Rbm38;Nbn;Orc1;Rpa2;Chek2;Blm;Plk1;Chek1;Tipin;Topbp1;Rfwd3;Rps27l;Dtl;Eme1;Clspn;Ticrr
701	GO:0097159	MF	organic cyclic compound binding	701/ 2033	12019/ 43839	0.0583243	9.06691e-13	8.75632e-11	ENSMUSG00000000028;ENSMUSG00000000708;ENSMUSG00000000751;ENSMUSG00000000838;ENSMUSG00000001228;ENSMUSG00000001380;ENSMUSG00000001403;ENSMUSG00000001497;ENSMUSG00000001517;ENSMUSG00000001525;ENSMUSG00000001767;ENSMUSG00000001774;ENSMUSG00000001827;ENSMUSG00000002102;ENSMUSG00000002297;ENSMUSG00000002477;ENSMUSG00000002679;ENSMUSG00000002748;ENSMUSG00000002870;ENSMUSG00000002997;ENSMUSG00000003038;…	Cdc45;Kat2b;Rpa1;Fmr1;Uhrf1;Hars1;Ube2c;Pax9;Foxm1;Tubb5;Crnkl1;Chordc1;Folr1;Psmc3;Dbf4;Snrpd1;Med6;Baz1b;Mcm2;Prkar2b;Hmgn2;Stk11;Ranbp2;Kif20a;Rad23a;Ssbp2;Map3k20;Trmt10a;Clcn3;Hif3a;Pkn2;Slbp;Lbr;Hnrnpa2b1;Klf5;Mcm5;Ddx39a;Cdt1;Pola1;Hspa1l;Rad51c;Carhsp1;Vdac3;Slc3a2;Cars;Pabpc4;Kif11;Rpa3;Ttll5;E2f4;Ddx19a;Hmgb3;Clpx;Mtrex;Nelfcd;Dyrk3;Ttll12;Mrps18c;Brca1;Cdc6;Suz12;Atad5;Crlf3;Rab5a;Mybl…
15	GO:0042168	BP	heme metabolic process	15/ 2033	31/ 43839	0.483871	1.39426e-12	1.02768e-10	ENSMUSG00000018677;ENSMUSG00000021361;ENSMUSG00000022742;ENSMUSG00000023030;ENSMUSG00000024588;ENSMUSG00000025270;ENSMUSG00000028393;ENSMUSG00000028684;ENSMUSG00000030979;ENSMUSG00000032126;ENSMUSG00000040466;ENSMUSG00000049287;ENSMUSG00000054428;ENSMUSG00000059363;ENSMUSG00000062729	Slc25a39;Tmem14c;Cpox;Slc11a2;Fech;Alas2;Alad;Urod;Uros;Hmbs;Blvrb;Iba57;Atp5if1;Fxn;Ppox
693	GO:1901363	MF	heterocyclic compound binding	693/ 2033	11885/ 43839	0.0583088	1.33598e-12	1.26333e-10	ENSMUSG00000000028;ENSMUSG00000000708;ENSMUSG00000000751;ENSMUSG00000000838;ENSMUSG00000001228;ENSMUSG00000001380;ENSMUSG00000001403;ENSMUSG00000001497;ENSMUSG00000001517;ENSMUSG00000001525;ENSMUSG00000001767;ENSMUSG00000001774;ENSMUSG00000001827;ENSMUSG00000002102;ENSMUSG00000002297;ENSMUSG00000002477;ENSMUSG00000002679;ENSMUSG00000002748;ENSMUSG00000002870;ENSMUSG00000002997;ENSMUSG00000003038;…	Cdc45;Kat2b;Rpa1;Fmr1;Uhrf1;Hars1;Ube2c;Pax9;Foxm1;Tubb5;Crnkl1;Chordc1;Folr1;Psmc3;Dbf4;Snrpd1;Med6;Baz1b;Mcm2;Prkar2b;Hmgn2;Stk11;Ranbp2;Kif20a;Rad23a;Ssbp2;Map3k20;Trmt10a;Clcn3;Hif3a;Pkn2;Slbp;Lbr;Hnrnpa2b1;Klf5;Mcm5;Ddx39a;Cdt1;Pola1;Hspa1l;Rad51c;Carhsp1;Vdac3;Slc3a2;Cars;Pabpc4;Kif11;Rpa3;Ttll5;E2f4;Ddx19a;Hmgb3;Clpx;Mtrex;Nelfcd;Dyrk3;Ttll12;Mrps18c;Brca1;Cdc6;Suz12;Atad5;Crlf3;Rab5a;Mybl…
33	GO:0005814	CC	centriole	33/ 2033	170/ 43839	0.194118	2.56213e-12	1.36671e-10	ENSMUSG00000017716;ENSMUSG00000019971;ENSMUSG00000019988;ENSMUSG00000020024;ENSMUSG00000020914;ENSMUSG00000021537;ENSMUSG00000021693;ENSMUSG00000023072;ENSMUSG00000023345;ENSMUSG00000024290;ENSMUSG00000025758;ENSMUSG00000026790;ENSMUSG00000027496;ENSMUSG00000027959;ENSMUSG00000028256;ENSMUSG00000028438;ENSMUSG00000028718;ENSMUSG00000029430;ENSMUSG00000030867;ENSMUSG00000033904;ENSMUSG00000035198;…	Birc5;Cep290;Nedd1;Cep83;Top2a;Cetn3;Kif2a;Cep89;Poc1a;Rock1;Plk4;Odf2;Aurka;Sass6;Odf2l;Kif24;Stil;Ran;Plk1;Ccp110;Tubg1;Cep135;Cntln;Ccdc68;Nubp2;Cchcr1;Cetn4;Cep295;Cep162;Cep128;Alms1;Ccnf;Cep76
56	GO:0042176	BP	regulation of protein catabolic process	56/ 2033	423/ 43839	0.132388	2.1096e-12	1.53892e-10	ENSMUSG00000003813;ENSMUSG00000010517;ENSMUSG00000011179;ENSMUSG00000018189;ENSMUSG00000019505;ENSMUSG00000020235;ENSMUSG00000020290;ENSMUSG00000020634;ENSMUSG00000020738;ENSMUSG00000020932;ENSMUSG00000021270;ENSMUSG00000022033;ENSMUSG00000022280;ENSMUSG00000022674;ENSMUSG00000022867;ENSMUSG00000024283;ENSMUSG00000024576;ENSMUSG00000026142;ENSMUSG00000026203;ENSMUSG00000026229;ENSMUSG00000026914;…	Rad23a;Faf1;Odc1;Uchl5;Ubb;Fzr1;Xpo1;Ubxn2a;Sumo2;Gfap;Hsp90aa1;Pbk;Rnf19a;Ube2v2;Usp25;Wac;Csnk1a1;Rhbdd1;Dnajb2;Psmd1;Psmd14;Aurka;Fam83d;Sdcbp;Alad;Psmc2;Chek2;Mad2l1;Nupr1;Plk1;Psmd10;Vps35;Gabarapl2;Rdx;Gclc;Trib3;Psmf1;Oaz1;Tmtc3;Azin1;Dtl;Cop1;Bag2;Oaz1-ps;Usp14;Socs4;Taf9;Gpx1;Svip;Psme3;Ak6;Gm16199;Gm28512;Gm7993;Gm7435;Rps7-ps2
264	GO:0140096	MF	catalytic activity, acting on a protein	264/ 2033	3706/ 43839	0.0712358	1.67518e-12	1.55176e-10	ENSMUSG00000000420;ENSMUSG00000000708;ENSMUSG00000000804;ENSMUSG00000001228;ENSMUSG00000001403;ENSMUSG00000001865;ENSMUSG00000002297;ENSMUSG00000002679;ENSMUSG00000002748;ENSMUSG00000002820;ENSMUSG00000003068;ENSMUSG00000003226;ENSMUSG00000003438;ENSMUSG00000004018;ENSMUSG00000004085;ENSMUSG00000004552;ENSMUSG00000004591;ENSMUSG00000005779;ENSMUSG00000006403;ENSMUSG00000008090;ENSMUSG00000008226;…	Galnt1;Kat2b;Usp32;Uhrf1;Ube2c;Cpa3;Dbf4;Med6;Baz1b;Atg4d;Stk11;Ranbp2;Timm50;Fancl;Map3k20;Ctse;Pkn2;Psmb4;Adamts4;Fgfrl1;Scrn3;Rnf168;Ppp1cb;Clpx;Psma2;Dyrk3;Suz12;Uchl5;Trim37;Map2k3;Pcmt1;Cdk1;Usp44;Usp15;Cdc34;Ube2b;Med7;Galnt10;Ppm1d;Rffl;Sumo2;Ube2o;Cpd;Aurkb;Cdkl1;Glrx5;Pitrm1;Otub2;Trim23;Ppwd1;Pbk;Mcpt8;Rnf19a;Stk3;Josd1;Ube2v2;Naa50;Usp7;Usp25;Cdkn1a;Epb42;Marchf5;Ppil1;Pim1;Eif2ak2;Pd…
160	GO:0042981	BP	regulation of apoptotic process	160/ 2033	1946/ 43839	0.0822199	2.24528e-12	1.6295e-10	ENSMUSG00000001707;ENSMUSG00000002083;ENSMUSG00000002384;ENSMUSG00000003541;ENSMUSG00000003849;ENSMUSG00000004085;ENSMUSG00000004535;ENSMUSG00000005161;ENSMUSG00000006235;ENSMUSG00000007888;ENSMUSG00000009112;ENSMUSG00000010517;ENSMUSG00000010911;ENSMUSG00000015023;ENSMUSG00000016526;ENSMUSG00000017386;ENSMUSG00000017550;ENSMUSG00000017707;ENSMUSG00000017716;ENSMUSG00000017861;ENSMUSG00000019505;…	Eef1e1;Bbc3;Bmp8b;Ier3;Nqo1;Map3k20;Tax1bp1;Prdx2;Epor;Crlf1;Bcl2l13;Faf1;Apip;Ddx19a;Dyrk3;Traf4;Atad5;Serinc3;Birc5;Mybl2;Ubb;Cdk1;Ccar1;Cpeb4;Cdc34;Ccng1;Ube2b;Klf11;Rffl;Aurkb;Top2a;Eif2s1;Net1;Sfrp4;Gadd45g;Cast;Rgcc;Naa16;Bnip3l;Stk3;Grina;Ube2v2;Itsn1;Cdkn1a;Pim1;Glo1;Eif2ak2;Rock1;Lox;Prdx3;Hells;Slk;Rb1cc1;Cops5;Terf1;Stradb;Rhbdd1;Mff;Bard1;Ncl;Cln8;Atf3;Yme1l1;E2f1;Aurka;Ect2;Slc7a11;P…
23	GO:0061640	BP	cytoskeleton-dependent cytokinesis	23/ 2033	83/ 43839	0.277108	2.32713e-12	1.67176e-10	ENSMUSG00000003779;ENSMUSG00000006585;ENSMUSG00000010154;ENSMUSG00000017716;ENSMUSG00000018398;ENSMUSG00000020900;ENSMUSG00000023015;ENSMUSG00000024290;ENSMUSG00000024533;ENSMUSG00000024660;ENSMUSG00000026276;ENSMUSG00000027306;ENSMUSG00000027699;ENSMUSG00000028832;ENSMUSG00000029177;ENSMUSG00000029516;ENSMUSG00000030867;ENSMUSG00000032254;ENSMUSG00000034311;ENSMUSG00000036777;ENSMUSG00000037725;…	Kif20a;Cdt1;Spire2;Birc5;Septin8;Myh10;Racgap1;Rock1;Spire1;Incenp;Septin2;Nusap1;Ect2;Stmn1;Cenpa;Cit;Plk1;Kif23;Kif4;Anln;Ckap2;Brca2;Gm18910
23	GO:0000910	BP	cytokinesis	23/ 2033	83/ 43839	0.277108	2.32713e-12	1.67176e-10	ENSMUSG00000003779;ENSMUSG00000006585;ENSMUSG00000010154;ENSMUSG00000017716;ENSMUSG00000018398;ENSMUSG00000020900;ENSMUSG00000023015;ENSMUSG00000024290;ENSMUSG00000024533;ENSMUSG00000024660;ENSMUSG00000026276;ENSMUSG00000027306;ENSMUSG00000027699;ENSMUSG00000028832;ENSMUSG00000029177;ENSMUSG00000029516;ENSMUSG00000030867;ENSMUSG00000032254;ENSMUSG00000034311;ENSMUSG00000036777;ENSMUSG00000037725;…	Kif20a;Cdt1;Spire2;Birc5;Septin8;Myh10;Racgap1;Rock1;Spire1;Incenp;Septin2;Nusap1;Ect2;Stmn1;Cenpa;Cit;Plk1;Kif23;Kif4;Anln;Ckap2;Brca2;Gm18910
15	GO:0006270	BP	DNA replication initiation	15/ 2033	32/ 43839	0.46875	2.51148e-12	1.79507e-10	ENSMUSG00000000028;ENSMUSG00000002068;ENSMUSG00000002870;ENSMUSG00000005410;ENSMUSG00000006678;ENSMUSG00000017499;ENSMUSG00000022673;ENSMUSG00000026355;ENSMUSG00000026669;ENSMUSG00000027353;ENSMUSG00000028212;ENSMUSG00000028587;ENSMUSG00000029012;ENSMUSG00000029730;ENSMUSG00000041859	Cdc45;Ccne1;Mcm2;Mcm5;Pola1;Cdc6;Mcm4;Mcm6;Mcm10;Mcm8;Ccne2;Orc1;Orc5;Mcm7;Mcm3
35	GO:0061136	BP	regulation of proteasomal protein catabolic process	35/ 2033	190/ 43839	0.184211	2.75641e-12	1.96023e-10	ENSMUSG00000003813;ENSMUSG00000018189;ENSMUSG00000019505;ENSMUSG00000020738;ENSMUSG00000022033;ENSMUSG00000022280;ENSMUSG00000022674;ENSMUSG00000022867;ENSMUSG00000024283;ENSMUSG00000024576;ENSMUSG00000026203;ENSMUSG00000026914;ENSMUSG00000027496;ENSMUSG00000028249;ENSMUSG00000028393;ENSMUSG00000028932;ENSMUSG00000030717;ENSMUSG00000030867;ENSMUSG00000031429;ENSMUSG00000031950;ENSMUSG00000032350;…	Rad23a;Uchl5;Ubb;Sumo2;Pbk;Rnf19a;Ube2v2;Usp25;Wac;Csnk1a1;Dnajb2;Psmd14;Aurka;Sdcbp;Alad;Psmc2;Nupr1;Plk1;Psmd10;Gabarapl2;Gclc;Trib3;Psmf1;Tmtc3;Cop1;Bag2;Usp14;Socs4;Taf9;Gpx1;Svip;Psme3;Ak6;Gm16199;Gm7435
22	GO:0034502	BP	protein localization to chromosome	22/ 2033	77/ 43839	0.285714	3.53274e-12	2.49977e-10	ENSMUSG00000000751;ENSMUSG00000019942;ENSMUSG00000020897;ENSMUSG00000021597;ENSMUSG00000022034;ENSMUSG00000022141;ENSMUSG00000022314;ENSMUSG00000022369;ENSMUSG00000027326;ENSMUSG00000027353;ENSMUSG00000028884;ENSMUSG00000029177;ENSMUSG00000029687;ENSMUSG00000029703;ENSMUSG00000030867;ENSMUSG00000036928;ENSMUSG00000040084;ENSMUSG00000040599;ENSMUSG00000041147;ENSMUSG00000041408;ENSMUSG00000066979;…	Rpa1;Cdk1;Aurkb;Slf1;Esco2;Nipbl;Rad21;Mtbp;Knl1;Mcm8;Rpa2;Cenpa;Ezh2;Lrwd1;Plk1;Stag3;Bub1b;Mis12;Brca2;Wapl;Bub3;Spdl1
29	GO:1905368	CC	peptidase complex	29/ 2033	137/ 43839	0.211679	5.66503e-12	2.93795e-10	ENSMUSG00000002102;ENSMUSG00000003813;ENSMUSG00000005779;ENSMUSG00000015671;ENSMUSG00000018189;ENSMUSG00000020720;ENSMUSG00000021178;ENSMUSG00000021737;ENSMUSG00000021832;ENSMUSG00000022338;ENSMUSG00000022867;ENSMUSG00000024583;ENSMUSG00000025326;ENSMUSG00000025487;ENSMUSG00000026197;ENSMUSG00000026229;ENSMUSG00000026750;ENSMUSG00000026914;ENSMUSG00000028932;ENSMUSG00000030751;ENSMUSG00000031429;…	Psmc3;Rad23a;Psmb4;Psma2;Uchl5;Psmd12;Psmc1;Psmd6;Psmc6;Eny2;Usp25;Txnl1;Ube3a;Psmd13;Zfand2b;Psmd1;Psmb7;Psmd14;Psmc2;Psma1;Psmd10;Psmf1;Psme4;Usp14;Taf9;Ide;Psma3;Psma5;Ak6
28	GO:0070646	BP	protein modification by small protein removal	28/ 2033	128/ 43839	0.21875	5.64384e-12	3.95404e-10	ENSMUSG00000000804;ENSMUSG00000018189;ENSMUSG00000020020;ENSMUSG00000020124;ENSMUSG00000021203;ENSMUSG00000022338;ENSMUSG00000022426;ENSMUSG00000022710;ENSMUSG00000022867;ENSMUSG00000025403;ENSMUSG00000025917;ENSMUSG00000026914;ENSMUSG00000027206;ENSMUSG00000027364;ENSMUSG00000028560;ENSMUSG00000030107;ENSMUSG00000031010;ENSMUSG00000031154;ENSMUSG00000038695;ENSMUSG00000040455;ENSMUSG00000042444;…	Usp32;Uchl5;Usp44;Usp15;Otub2;Eny2;Josd1;Usp7;Usp25;Shmt2;Cops5;Psmd14;Cops2;Usp50;Usp1;Usp18;Usp9x;Otud5;Josd2;Usp45;Mindy2;Vcpip1;Yod1;Usp14;Usp46;Usp39;Usp34;Usp49
52	GO:0010639	BP	negative regulation of organelle organization	52/ 2033	385/ 43839	0.135065	5.96361e-12	4.15749e-10	ENSMUSG00000000708;ENSMUSG00000002870;ENSMUSG00000005131;ENSMUSG00000008035;ENSMUSG00000017716;ENSMUSG00000018548;ENSMUSG00000019773;ENSMUSG00000020541;ENSMUSG00000020897;ENSMUSG00000020914;ENSMUSG00000021061;ENSMUSG00000021569;ENSMUSG00000022099;ENSMUSG00000022314;ENSMUSG00000022369;ENSMUSG00000025925;ENSMUSG00000026532;ENSMUSG00000027329;ENSMUSG00000027379;ENSMUSG00000028063;ENSMUSG00000028224;…	Kat2b;Mcm2;4930550C14Rik;Mid1ip1;Birc5;Trim37;Fbxo5;Tom1l1;Aurkb;Top2a;Sptb;Trip13;Dmtn;Rad21;Mtbp;Terf1;Spta1;Spef1;Bub1;Lmna;Nbn;Odf2l;Tmod1;Stmn1;Mad1l1;Mad2l1;Add2;Nupr1;Plk1;Psmd10;Katnb1;Rdx;Chek1;Ccp110;Mad2l1bp;Ckap2;Higd1a;Cdk5rap2;Bub1b;Pif1;Wapl;Camsap2;Tspo;Osm;Fxn;H3f3a;Fnip2;Gpx1;Bub3;Spdl1;Ccnf;Kifc1
28	GO:0000781	CC	chromosome, telomeric region	28/ 2033	130/ 43839	0.215385	8.3966e-12	4.23688e-10	ENSMUSG00000000751;ENSMUSG00000004980;ENSMUSG00000009575;ENSMUSG00000014956;ENSMUSG00000020608;ENSMUSG00000024742;ENSMUSG00000024943;ENSMUSG00000025925;ENSMUSG00000026037;ENSMUSG00000027018;ENSMUSG00000027323;ENSMUSG00000027845;ENSMUSG00000028224;ENSMUSG00000028587;ENSMUSG00000028884;ENSMUSG00000029521;ENSMUSG00000029687;ENSMUSG00000030528;ENSMUSG00000031583;ENSMUSG00000033762;ENSMUSG00000036202;…	Rpa1;Hnrnpa2b1;Cbx5;Ppp1cb;Smc6;Fen1;Smc5;Terf1;Orc2;Hat1;Rad51;Dclre1b;Nbn;Orc1;Rpa2;Chek2;Ezh2;Blm;Wrn;Recql4;Rif1;Pif1;Brca2;Trp53bp1;H2ax;Thoc7;H3f3a;Gm41318
59	GO:0051640	BP	organelle localization	59/ 2033	474/ 43839	0.124473	7.35577e-12	5.10288e-10	ENSMUSG00000001440;ENSMUSG00000002055;ENSMUSG00000003068;ENSMUSG00000003452;ENSMUSG00000004462;ENSMUSG00000010154;ENSMUSG00000017716;ENSMUSG00000019505;ENSMUSG00000020024;ENSMUSG00000020290;ENSMUSG00000020390;ENSMUSG00000020671;ENSMUSG00000020745;ENSMUSG00000020900;ENSMUSG00000022678;ENSMUSG00000023919;ENSMUSG00000024056;ENSMUSG00000024480;ENSMUSG00000024533;ENSMUSG00000024791;ENSMUSG00000025917;…	Kpnb1;Spag5;Stk11;Bicd1;Tbccd1;Spire2;Birc5;Ubb;Cep83;Xpo1;Ube2b;Rab10;Pafah1b1;Myh10;Nde1;Cenpq;Ndc80;Ap3s1;Spire1;Cdca5;Cops5;Terf1;Trak2;Cdc42bpa;Cenpf;Sapcd2;Kif18a;Nusap1;Fam83d;Pdcd10;Gpsm2;Ubxn2b;Kif2c;Cdca8;Cenpa;Ran;Mad2l1;Kif22;Plk1;Katnb1;Kif23;Aspm;Arhgap21;Rab8b;Cdk5rap2;Mcph1;Brca2;Ccnb1;Kif14;Cenpe;Exoc6;Abce1;Psrc1;Spdl1;Kifc1;Dynlt1a;Nup62;Gm41318;Gm18910
15	GO:0032508	BP	DNA duplex unwinding	15/ 2033	34/ 43839	0.441176	7.54532e-12	5.20885e-10	ENSMUSG00000000751;ENSMUSG00000002870;ENSMUSG00000005410;ENSMUSG00000022673;ENSMUSG00000026355;ENSMUSG00000027323;ENSMUSG00000028224;ENSMUSG00000029730;ENSMUSG00000030528;ENSMUSG00000031546;ENSMUSG00000031583;ENSMUSG00000036086;ENSMUSG00000037149;ENSMUSG00000038774;ENSMUSG00000041064	Rpa1;Mcm2;Mcm5;Mcm4;Mcm6;Rad51;Nbn;Mcm7;Blm;Gins4;Wrn;Zranb3;Ddx1;Ascc3;Pif1
680	GO:0044237	BP	cellular metabolic process	680/ 2033	11720/ 43839	0.0580205	7.93115e-12	5.44862e-10	ENSMUSG00000000028;ENSMUSG00000000253;ENSMUSG00000000326;ENSMUSG00000000563;ENSMUSG00000000751;ENSMUSG00000001158;ENSMUSG00000001228;ENSMUSG00000001380;ENSMUSG00000001542;ENSMUSG00000001707;ENSMUSG00000001767;ENSMUSG00000001786;ENSMUSG00000001827;ENSMUSG00000002068;ENSMUSG00000002221;ENSMUSG00000002297;ENSMUSG00000002477;ENSMUSG00000002820;ENSMUSG00000002835;ENSMUSG00000002870;ENSMUSG00000002997;…	Cdc45;Gmpr;Comt;Atp5pb;Rpa1;Snrnp27;Uhrf1;Hars1;Ell2;Eef1e1;Crnkl1;Fbxo7;Folr1;Ccne1;Paxip1;Dbf4;Snrpd1;Atg4d;Chaf1a;Mcm2;Prkar2b;Stk11;Timm50;Rad23a;Nqo1;Fancl;Gstm5;Map3k20;Hif3a;Pkn2;Slbp;Hnrnpa2b1;Prdx2;Mcm5;Ddx39a;Pcyt1a;Mthfd2;Ampd3;Bcas2;Bbs1;Slc4a1;Cdt1;Pola1;Mrpl49;Rad51c;Cars;Apip;Odc1;Rpa3;Elof1;Rnf168;Zswim7;Ppp1cb;Hmgb3;Clpx;Prpf3;Bola1;Mtrex;Dyrk3;Mrps18c;Etaa1;Cdc6;Atad5;Serinc3;Bi…
190	GO:0009056	BP	catabolic process	190/ 2033	2481/ 43839	0.076582	8.63726e-12	5.90505e-10	ENSMUSG00000000326;ENSMUSG00000000804;ENSMUSG00000001228;ENSMUSG00000001403;ENSMUSG00000001786;ENSMUSG00000002102;ENSMUSG00000002820;ENSMUSG00000003068;ENSMUSG00000003813;ENSMUSG00000004032;ENSMUSG00000004552;ENSMUSG00000005161;ENSMUSG00000005262;ENSMUSG00000005779;ENSMUSG00000006398;ENSMUSG00000006574;ENSMUSG00000014074;ENSMUSG00000015357;ENSMUSG00000015671;ENSMUSG00000016018;ENSMUSG00000017718;…	Comt;Usp32;Uhrf1;Ube2c;Fbxo7;Psmc3;Atg4d;Stk11;Rad23a;Gstm5;Ctse;Prdx2;Ufd1;Psmb4;Cdc20;Slc4a1;Rnf168;Clpx;Psma2;Mtrex;Afmid;Vmp1;Uchl5;Ubb;Arg1;Usp44;Nudt4;Usp15;Fzr1;Hint1;Cdc34;Chac2;Cnot6;Ube2b;Rps27a;Pnpt1;Ubxn2a;Rffl;Psmd12;Pafah1b1;Psmc1;Cast;Psmd6;Psmc6;Rnaseh2b;Esd;Bnip3l;Rnf19a;Rida;Usp7;Usp25;Glo1;Hagh;Spsb3;Nudt12;Etf1;Fen1;Rnaseh2c;Prdx3;Xpnpep1;Prdx4;Ube3a;Shmt2;Psmd13;Hprt;Nudt5;Rb…
23	GO:0030071	BP	regulation of mitotic metaphase/anaphase transition	23/ 2033	88/ 43839	0.261364	8.82383e-12	6.0036e-10	ENSMUSG00000006585;ENSMUSG00000017499;ENSMUSG00000017716;ENSMUSG00000019773;ENSMUSG00000020020;ENSMUSG00000020897;ENSMUSG00000021569;ENSMUSG00000022314;ENSMUSG00000024056;ENSMUSG00000025925;ENSMUSG00000027379;ENSMUSG00000029472;ENSMUSG00000029554;ENSMUSG00000029910;ENSMUSG00000030867;ENSMUSG00000034509;ENSMUSG00000039298;ENSMUSG00000040084;ENSMUSG00000041431;ENSMUSG00000045328;ENSMUSG00000051235;…	Cdt1;Cdc6;Birc5;Fbxo5;Usp44;Aurkb;Trip13;Rad21;Ndc80;Terf1;Bub1;Anapc5;Mad1l1;Mad2l1;Plk1;Mad2l1bp;Cdk5rap2;Bub1b;Ccnb1;Cenpe;Gen1;Bub3;Spdl1
27	GO:0010389	BP	regulation of G2/M transition of mitotic cell cycle	27/ 2033	122/ 43839	0.221311	1.00447e-11	6.80156e-10	ENSMUSG00000007646;ENSMUSG00000017499;ENSMUSG00000019773;ENSMUSG00000019942;ENSMUSG00000020235;ENSMUSG00000020326;ENSMUSG00000020897;ENSMUSG00000021932;ENSMUSG00000022314;ENSMUSG00000022960;ENSMUSG00000024590;ENSMUSG00000026605;ENSMUSG00000027330;ENSMUSG00000028224;ENSMUSG00000028587;ENSMUSG00000030528;ENSMUSG00000030867;ENSMUSG00000032113;ENSMUSG00000032477;ENSMUSG00000032555;ENSMUSG00000037474;…	Rad51c;Cdc6;Fbxo5;Cdk1;Fzr1;Ccng1;Aurkb;Rnaseh2b;Rad21;Donson;Lmnb1;Cenpf;Cdc25b;Nbn;Orc1;Blm;Plk1;Chek1;Cdc25a;Topbp1;Dtl;Ccnb1;Kif14;Clspn;Cdc25c;Ticrr;Rad51b
228	GO:0009966	BP	regulation of signal transduction	228/ 2033	3142/ 43839	0.0725652	1.24783e-11	8.40915e-10	ENSMUSG00000001517;ENSMUSG00000001707;ENSMUSG00000001827;ENSMUSG00000002083;ENSMUSG00000002384;ENSMUSG00000003068;ENSMUSG00000003452;ENSMUSG00000004562;ENSMUSG00000005161;ENSMUSG00000005262;ENSMUSG00000006235;ENSMUSG00000006457;ENSMUSG00000006575;ENSMUSG00000006585;ENSMUSG00000007617;ENSMUSG00000008090;ENSMUSG00000010517;ENSMUSG00000010911;ENSMUSG00000016024;ENSMUSG00000016526;ENSMUSG00000016984;…	Foxm1;Eef1e1;Folr1;Bbc3;Bmp8b;Stk11;Bicd1;Arhgef40;Prdx2;Ufd1;Epor;Actn3;Rundc3a;Cdt1;Homer1;Fgfrl1;Faf1;Apip;Lbp;Dyrk3;Etaa1;Traf4;Suz12;Atad5;Crlf3;Serinc3;Cyth3;Ubb;Arg1;Usp44;Osbpl8;Hint1;Cdc34;Ube2b;Ggnbp2;Rsad2;Rffl;Pafah1b1;Ube2o;Rph3al;Strn3;Erh;Net1;Hsp90aa1;Sfrp4;Gadd45g;Depdc1b;Rnaseh2b;Olfm4;Pbk;Dmtn;Stk3;Hapstr1;Grina;Itsn1;Gps2;C1qtnf12;Ndc80;Eif2ak2;Ift140;Rock1;Riok3;Lars;Lox;Csnk…
93	GO:0034654	BP	nucleobase-containing compound biosynthetic process	93/ 2033	947/ 43839	0.0982049	1.289e-11	8.64547e-10	ENSMUSG00000000563;ENSMUSG00000000751;ENSMUSG00000001542;ENSMUSG00000004328;ENSMUSG00000005686;ENSMUSG00000006678;ENSMUSG00000013822;ENSMUSG00000015943;ENSMUSG00000017718;ENSMUSG00000017831;ENSMUSG00000020485;ENSMUSG00000020638;ENSMUSG00000020649;ENSMUSG00000020664;ENSMUSG00000020974;ENSMUSG00000021131;ENSMUSG00000021270;ENSMUSG00000022253;ENSMUSG00000022338;ENSMUSG00000022474;ENSMUSG00000022551;…	Atp5pb;Rpa1;Ell2;Hif3a;Ampd3;Pola1;Elof1;Bola1;Afmid;Rab5a;Supt4a;Cmpk2;Rrm2;Dld;Pole2;Erh;Hsp90aa1;Nadk2;Eny2;Pmm1;Cyc1;Naprt;Atp5pf;Atp5po;Adcy6;Polh;Nme4;Lox;Taf5;Atp5f1b;Prim1;Tk1;Hprt;Tyms;Terf1;Dtymk;Dut;Pcna;E2f1;Gmps;Stoml2;Ctps;Tal1;Ppat;Paics;Gars;Med21;Rrm1;Gata1;Dkc1;Prps1;Wrn;Gtf2e2;Smarca5;Polr2c;Lmo2;Gpbp1;Tcea1;Atp5pd;Hrob;Rbmxl1;Thap1;Dtl;Nme1;Atp5mf;Atp5mg;Adk;Pclaf;Mars1;Pklr;P…
22	GO:0003684	MF	damaged DNA binding	22/ 2033	81/ 43839	0.271605	1.07998e-11	9.80405e-10	ENSMUSG00000000751;ENSMUSG00000003813;ENSMUSG00000012483;ENSMUSG00000017146;ENSMUSG00000022471;ENSMUSG00000023953;ENSMUSG00000027342;ENSMUSG00000027845;ENSMUSG00000028224;ENSMUSG00000028884;ENSMUSG00000029591;ENSMUSG00000030528;ENSMUSG00000031583;ENSMUSG00000033762;ENSMUSG00000038806;ENSMUSG00000039396;ENSMUSG00000041238;ENSMUSG00000043909;ENSMUSG00000049932;ENSMUSG00000054717;ENSMUSG00000078521;…	Rpa1;Rad23a;Rpa3;Brca1;Xrcc6;Polh;Pcna;Dclre1b;Nbn;Rpa2;Ung;Blm;Wrn;Recql4;Sde2;Neil3;Rbbp8;Trp53bp1;H2ax;Hmgb2;Aunip;Gm4739
65	GO:0070201	BP	regulation of establishment of protein localization	65/ 2033	558/ 43839	0.116487	1.49739e-11	9.99581e-10	ENSMUSG00000002083;ENSMUSG00000005131;ENSMUSG00000005699;ENSMUSG00000007033;ENSMUSG00000008450;ENSMUSG00000009013;ENSMUSG00000017716;ENSMUSG00000018398;ENSMUSG00000019971;ENSMUSG00000019988;ENSMUSG00000020290;ENSMUSG00000020546;ENSMUSG00000020641;ENSMUSG00000020847;ENSMUSG00000020900;ENSMUSG00000022051;ENSMUSG00000022099;ENSMUSG00000022338;ENSMUSG00000022391;ENSMUSG00000023571;ENSMUSG00000024795;…	Bbc3;4930550C14Rik;Pard6a;Hspa1l;Nutf2;Dynll1;Birc5;Septin8;Cep290;Nedd1;Xpo1;Stxbp4;Rsad2;Rph3al;Myh10;Bnip3l;Dmtn;Eny2;Rangap1;C1qtnf12;Kif20b;Cct8;Terf1;Mff;Bard1;Mpc2;Frmd4a;Stom;Ect2;Slc7a11;Ppid;Pdcd10;Anp32b;Dnaja1;Ran;Psmd9;Hsph1;Cct7;Pdcd5;Nucb1;Dkc1;Vps35;C2cd2l;Slc16a1;Pfkm;Ctdspl2;Oaz1;Cep135;Sh3glb1;Pck2;Oaz1-ps;Sh3tc2;Cep295;Mmp13;Kcnn4;Atp5if1;Nsd2;Hnrnpm;Ifi27;Tcp1;Ndufaf2;Nutf2-p…
92	GO:0016462	MF	pyrophosphatase activity	92/ 2033	927/ 43839	0.0992449	1.25817e-11	1.11977e-09	ENSMUSG00000000563;ENSMUSG00000001525;ENSMUSG00000003779;ENSMUSG00000005481;ENSMUSG00000007033;ENSMUSG00000012443;ENSMUSG00000015357;ENSMUSG00000017831;ENSMUSG00000018398;ENSMUSG00000019977;ENSMUSG00000020029;ENSMUSG00000020089;ENSMUSG00000020671;ENSMUSG00000020900;ENSMUSG00000021270;ENSMUSG00000021693;ENSMUSG00000021712;ENSMUSG00000021832;ENSMUSG00000022360;ENSMUSG00000022533;ENSMUSG00000022890;…	Atp5pb;Tubb5;Kif20a;Ddx39a;Hspa1l;Kif11;Clpx;Rab5a;Septin8;Hbs1l;Nudt4;Ppa1;Rab10;Myh10;Hsp90aa1;Kif2a;Trim23;Psmc6;Atad2;Atp13a3;Atp5pf;Atp5po;Tuba1b;Gtpbp2;Nudt12;Kifc5b;Kif20b;Atp5f1b;Gng13;Nudt5;Pms1;Abcb6;Tuba4a;Septin2;Ola1;Kif18a;Dut;Gmps;Abca4;Rngtt;Rragd;Kif24;Kif2c;Psmc2;Ran;Gpn3;Gars;Abcg2;Blm;Kif22;Rab6a;Abcb7;Wrn;Smarca5;Abcb10;Abcg4;Kif23;Kif4;Atp5pd;Tubg1;Fignl1;Tubb4b;Kif15;Rab8b;…
24	GO:0033045	BP	regulation of sister chromatid segregation	24/ 2033	99/ 43839	0.242424	1.79414e-11	1.19205e-09	ENSMUSG00000006585;ENSMUSG00000017499;ENSMUSG00000017716;ENSMUSG00000019773;ENSMUSG00000020020;ENSMUSG00000020687;ENSMUSG00000020897;ENSMUSG00000021569;ENSMUSG00000022314;ENSMUSG00000024056;ENSMUSG00000025925;ENSMUSG00000027379;ENSMUSG00000029472;ENSMUSG00000029554;ENSMUSG00000029910;ENSMUSG00000030867;ENSMUSG00000034509;ENSMUSG00000039298;ENSMUSG00000040084;ENSMUSG00000041431;ENSMUSG00000045328;…	Cdt1;Cdc6;Birc5;Fbxo5;Usp44;Cdc27;Aurkb;Trip13;Rad21;Ndc80;Terf1;Bub1;Anapc5;Mad1l1;Mad2l1;Plk1;Mad2l1bp;Cdk5rap2;Bub1b;Ccnb1;Cenpe;Gen1;Bub3;Spdl1
92	GO:0016817	MF	hydrolase activity, acting on acid anhydrides	92/ 2033	932/ 43839	0.0987124	1.43979e-11	1.23305e-09	ENSMUSG00000000563;ENSMUSG00000001525;ENSMUSG00000003779;ENSMUSG00000005481;ENSMUSG00000007033;ENSMUSG00000012443;ENSMUSG00000015357;ENSMUSG00000017831;ENSMUSG00000018398;ENSMUSG00000019977;ENSMUSG00000020029;ENSMUSG00000020089;ENSMUSG00000020671;ENSMUSG00000020900;ENSMUSG00000021270;ENSMUSG00000021693;ENSMUSG00000021712;ENSMUSG00000021832;ENSMUSG00000022360;ENSMUSG00000022533;ENSMUSG00000022890;…	Atp5pb;Tubb5;Kif20a;Ddx39a;Hspa1l;Kif11;Clpx;Rab5a;Septin8;Hbs1l;Nudt4;Ppa1;Rab10;Myh10;Hsp90aa1;Kif2a;Trim23;Psmc6;Atad2;Atp13a3;Atp5pf;Atp5po;Tuba1b;Gtpbp2;Nudt12;Kifc5b;Kif20b;Atp5f1b;Gng13;Nudt5;Pms1;Abcb6;Tuba4a;Septin2;Ola1;Kif18a;Dut;Gmps;Abca4;Rngtt;Rragd;Kif24;Kif2c;Psmc2;Ran;Gpn3;Gars;Abcg2;Blm;Kif22;Rab6a;Abcb7;Wrn;Smarca5;Abcb10;Abcg4;Kif23;Kif4;Atp5pd;Tubg1;Fignl1;Tubb4b;Kif15;Rab8b;…
92	GO:0016818	MF	hydrolase activity, acting on acid anhydrides, in phosphorus-containing anhydrides	92/ 2033	932/ 43839	0.0987124	1.43979e-11	1.23305e-09	ENSMUSG00000000563;ENSMUSG00000001525;ENSMUSG00000003779;ENSMUSG00000005481;ENSMUSG00000007033;ENSMUSG00000012443;ENSMUSG00000015357;ENSMUSG00000017831;ENSMUSG00000018398;ENSMUSG00000019977;ENSMUSG00000020029;ENSMUSG00000020089;ENSMUSG00000020671;ENSMUSG00000020900;ENSMUSG00000021270;ENSMUSG00000021693;ENSMUSG00000021712;ENSMUSG00000021832;ENSMUSG00000022360;ENSMUSG00000022533;ENSMUSG00000022890;…	Atp5pb;Tubb5;Kif20a;Ddx39a;Hspa1l;Kif11;Clpx;Rab5a;Septin8;Hbs1l;Nudt4;Ppa1;Rab10;Myh10;Hsp90aa1;Kif2a;Trim23;Psmc6;Atad2;Atp13a3;Atp5pf;Atp5po;Tuba1b;Gtpbp2;Nudt12;Kifc5b;Kif20b;Atp5f1b;Gng13;Nudt5;Pms1;Abcb6;Tuba4a;Septin2;Ola1;Kif18a;Dut;Gmps;Abca4;Rngtt;Rragd;Kif24;Kif2c;Psmc2;Ran;Gpn3;Gars;Abcg2;Blm;Kif22;Rab6a;Abcb7;Wrn;Smarca5;Abcb10;Abcg4;Kif23;Kif4;Atp5pd;Tubg1;Fignl1;Tubb4b;Kif15;Rab8b;…
23	GO:1902099	BP	regulation of metaphase/anaphase transition of cell cycle	23/ 2033	91/ 43839	0.252747	1.87024e-11	1.23681e-09	ENSMUSG00000006585;ENSMUSG00000017499;ENSMUSG00000017716;ENSMUSG00000019773;ENSMUSG00000020020;ENSMUSG00000020897;ENSMUSG00000021569;ENSMUSG00000022314;ENSMUSG00000024056;ENSMUSG00000025925;ENSMUSG00000027379;ENSMUSG00000029472;ENSMUSG00000029554;ENSMUSG00000029910;ENSMUSG00000030867;ENSMUSG00000034509;ENSMUSG00000039298;ENSMUSG00000040084;ENSMUSG00000041431;ENSMUSG00000045328;ENSMUSG00000051235;…	Cdt1;Cdc6;Birc5;Fbxo5;Usp44;Aurkb;Trip13;Rad21;Ndc80;Terf1;Bub1;Anapc5;Mad1l1;Mad2l1;Plk1;Mad2l1bp;Cdk5rap2;Bub1b;Ccnb1;Cenpe;Gen1;Bub3;Spdl1
77	GO:0051129	BP	negative regulation of cellular component organization	77/ 2033	722/ 43839	0.106648	2.13324e-11	1.40417e-09	ENSMUSG00000000708;ENSMUSG00000002870;ENSMUSG00000003934;ENSMUSG00000005131;ENSMUSG00000005483;ENSMUSG00000008035;ENSMUSG00000016664;ENSMUSG00000017716;ENSMUSG00000018548;ENSMUSG00000019773;ENSMUSG00000020541;ENSMUSG00000020745;ENSMUSG00000020897;ENSMUSG00000020914;ENSMUSG00000020932;ENSMUSG00000021061;ENSMUSG00000021569;ENSMUSG00000022099;ENSMUSG00000022314;ENSMUSG00000022369;ENSMUSG00000024290;…	Kat2b;Mcm2;Efnb3;4930550C14Rik;Dnajb1;Mid1ip1;Pacsin2;Birc5;Trim37;Fbxo5;Tom1l1;Pafah1b1;Aurkb;Top2a;Gfap;Sptb;Trip13;Dmtn;Rad21;Mtbp;Rock1;Riok3;Ube3a;Rabgef1;Terf1;Trak2;Dnajb2;Spta1;Spef1;Bub1;Lmna;Nbn;Sdcbp;Odf2l;Tmod1;Stmn1;Dnajb6;Ulk1;Mad1l1;Mad2l1;Add2;Tbx6;Nupr1;Plk1;Nlgn3;Psmd10;Eif4ebp1;Vps35;Katnb1;Rdx;Chek1;Dnaja4;Ccp110;Mad2l1bp;Cracd;Ckap2;Higd1a;Lefty1;Cdk5rap2;Bub1b;Pif1;Wapl;Kif1…
20	GO:0051653	BP	spindle localization	20/ 2033	69/ 43839	0.289855	2.51087e-11	1.63751e-09	ENSMUSG00000001440;ENSMUSG00000002055;ENSMUSG00000010154;ENSMUSG00000020745;ENSMUSG00000022678;ENSMUSG00000024056;ENSMUSG00000024533;ENSMUSG00000026955;ENSMUSG00000027306;ENSMUSG00000027883;ENSMUSG00000028243;ENSMUSG00000029177;ENSMUSG00000029910;ENSMUSG00000030867;ENSMUSG00000033952;ENSMUSG00000039298;ENSMUSG00000039842;ENSMUSG00000069910;ENSMUSG00000092074;ENSMUSG00000117722	Kpnb1;Spag5;Spire2;Pafah1b1;Nde1;Ndc80;Spire1;Sapcd2;Nusap1;Gpsm2;Ubxn2b;Cenpa;Mad2l1;Plk1;Aspm;Cdk5rap2;Mcph1;Spdl1;Dynlt1a;Gm18910
20	GO:0033047	BP	regulation of mitotic sister chromatid segregation	20/ 2033	69/ 43839	0.289855	2.51087e-11	1.63751e-09	ENSMUSG00000006585;ENSMUSG00000017716;ENSMUSG00000019773;ENSMUSG00000020020;ENSMUSG00000020897;ENSMUSG00000021569;ENSMUSG00000022314;ENSMUSG00000024056;ENSMUSG00000025925;ENSMUSG00000027379;ENSMUSG00000029554;ENSMUSG00000029910;ENSMUSG00000030867;ENSMUSG00000034509;ENSMUSG00000039298;ENSMUSG00000040084;ENSMUSG00000041431;ENSMUSG00000051235;ENSMUSG00000066979;ENSMUSG00000069910	Cdt1;Birc5;Fbxo5;Usp44;Aurkb;Trip13;Rad21;Ndc80;Terf1;Bub1;Mad1l1;Mad2l1;Plk1;Mad2l1bp;Cdk5rap2;Bub1b;Ccnb1;Gen1;Bub3;Spdl1
14	GO:0051383	BP	kinetochore organization	14/ 2033	31/ 43839	0.451613	2.56356e-11	1.6642e-09	ENSMUSG00000006585;ENSMUSG00000021714;ENSMUSG00000024056;ENSMUSG00000026683;ENSMUSG00000028312;ENSMUSG00000029177;ENSMUSG00000029253;ENSMUSG00000031756;ENSMUSG00000034349;ENSMUSG00000040599;ENSMUSG00000045273;ENSMUSG00000045328;ENSMUSG00000073705;ENSMUSG00000075266	Cdt1;Cenpk;Ndc80;Nuf2;Smc2;Cenpa;Cenpc1;Cenpn;Smc4;Mis12;Cenph;Cenpe;Cenps;Cenpw
19	GO:0000281	BP	mitotic cytokinesis	19/ 2033	62/ 43839	0.306452	2.65475e-11	1.71553e-09	ENSMUSG00000003779;ENSMUSG00000006585;ENSMUSG00000017716;ENSMUSG00000020900;ENSMUSG00000023015;ENSMUSG00000024290;ENSMUSG00000024660;ENSMUSG00000027306;ENSMUSG00000027699;ENSMUSG00000028832;ENSMUSG00000029177;ENSMUSG00000029516;ENSMUSG00000030867;ENSMUSG00000032254;ENSMUSG00000034311;ENSMUSG00000036777;ENSMUSG00000037725;ENSMUSG00000041147;ENSMUSG00000117722	Kif20a;Cdt1;Birc5;Myh10;Racgap1;Rock1;Incenp;Nusap1;Ect2;Stmn1;Cenpa;Cit;Plk1;Kif23;Kif4;Anln;Ckap2;Brca2;Gm18910
117	GO:0080134	BP	regulation of response to stress	117/ 2033	1322/ 43839	0.0885023	2.7261e-11	1.75363e-09	ENSMUSG00000001517;ENSMUSG00000001707;ENSMUSG00000001774;ENSMUSG00000005161;ENSMUSG00000005262;ENSMUSG00000005779;ENSMUSG00000010154;ENSMUSG00000014074;ENSMUSG00000015217;ENSMUSG00000016024;ENSMUSG00000016526;ENSMUSG00000016984;ENSMUSG00000017386;ENSMUSG00000017550;ENSMUSG00000017707;ENSMUSG00000019326;ENSMUSG00000019987;ENSMUSG00000020482;ENSMUSG00000020641;ENSMUSG00000020745;ENSMUSG00000021319;…	Foxm1;Eef1e1;Chordc1;Prdx2;Ufd1;Psmb4;Spire2;Rnf168;Hmgb3;Lbp;Dyrk3;Etaa1;Traf4;Atad5;Serinc3;Aoc3;Arg1;Ccdc117;Rsad2;Pafah1b1;Sfrp4;Dek;Gadd45g;Slf1;Dhfr;Rnaseh2b;Pbk;Dmtn;Stk3;Xrcc6;Hapstr1;Grina;Ube2v2;Usp25;Gps2;C1qtnf12;Eif2ak2;Riok3;Spire1;Lmnb1;Rabgef1;Rb1cc1;Cops5;Il1rl1;Atp2b4;Ifih1;Wdr76;Rad51;Pcna;Slc7a11;Pdcd10;Lmna;Dnaja1;Usp1;Rpa2;Sesn2;Chek2;Eif2ak1;Hsph1;Usp18;Ybx3;Blm;Ddias;Ndufc…
258	GO:0010646	BP	regulation of cell communication	258/ 2033	3704/ 43839	0.0696544	3.0752e-11	1.96924e-09	ENSMUSG00000000838;ENSMUSG00000001517;ENSMUSG00000001707;ENSMUSG00000001827;ENSMUSG00000002083;ENSMUSG00000002384;ENSMUSG00000002997;ENSMUSG00000003068;ENSMUSG00000003452;ENSMUSG00000003934;ENSMUSG00000004562;ENSMUSG00000005161;ENSMUSG00000005262;ENSMUSG00000006235;ENSMUSG00000006398;ENSMUSG00000006457;ENSMUSG00000006575;ENSMUSG00000006585;ENSMUSG00000007617;ENSMUSG00000008090;ENSMUSG00000009013;…	Fmr1;Foxm1;Eef1e1;Folr1;Bbc3;Bmp8b;Prkar2b;Stk11;Bicd1;Efnb3;Arhgef40;Prdx2;Ufd1;Epor;Cdc20;Actn3;Rundc3a;Cdt1;Homer1;Fgfrl1;Dynll1;Faf1;Apip;Lbp;Dyrk3;Pacsin2;Etaa1;Mpp2;Traf4;Suz12;Atad5;Crlf3;Serinc3;Birc5;Rab5a;Cyth3;Ubb;Arg1;Usp44;Osbpl8;Hint1;Cdc34;Ube2b;Ggnbp2;Stxbp4;Rsad2;Rffl;Pafah1b1;Ube2o;Rph3al;Gfap;Strn3;Erh;Net1;Hsp90aa1;Sfrp4;Gadd45g;Depdc1b;Rnaseh2b;Olfm4;Pbk;Dmtn;Rnf19a;Stk3;Eny2…
276	GO:0016740	MF	transferase activity	276/ 2033	4017/ 43839	0.068708	2.40189e-11	2.01892e-09	ENSMUSG00000000326;ENSMUSG00000000420;ENSMUSG00000000708;ENSMUSG00000001228;ENSMUSG00000001403;ENSMUSG00000002068;ENSMUSG00000002297;ENSMUSG00000002679;ENSMUSG00000002748;ENSMUSG00000003068;ENSMUSG00000003226;ENSMUSG00000003585;ENSMUSG00000004018;ENSMUSG00000004032;ENSMUSG00000004085;ENSMUSG00000004127;ENSMUSG00000004591;ENSMUSG00000005615;ENSMUSG00000006678;ENSMUSG00000008090;ENSMUSG00000010914;…	Comt;Galnt1;Kat2b;Uhrf1;Ube2c;Ccne1;Dbf4;Med6;Baz1b;Stk11;Ranbp2;Sec14l2;Fancl;Gstm5;Map3k20;Trmt10a;Pkn2;Pcyt1a;Pola1;Fgfrl1;Pdhx;Rnf168;Dyrk3;Suz12;Mrm1;Trim37;Natd1;Map2k3;Trmt11;Pcmt1;Cdk1;Cdc34;Ube2b;Med7;Pnpt1;Galnt10;Cmpk2;Mboat2;Rffl;Sumo2;Ube2o;Aurkb;Pole2;Cdkl1;Pals1;Trim23;Gm49342;Naa16;Pbk;Esco2;Nadk2;Rnf19a;Stk3;Naprt;Ube2v2;Naa50;St3gal6;Soat2;Cdkn1a;Epb42;Marchf5;Dtwd1;Agpat4;Polh;…
19	GO:0051293	BP	establishment of spindle localization	19/ 2033	63/ 43839	0.301587	3.63589e-11	2.3178e-09	ENSMUSG00000001440;ENSMUSG00000002055;ENSMUSG00000010154;ENSMUSG00000020745;ENSMUSG00000022678;ENSMUSG00000024056;ENSMUSG00000024533;ENSMUSG00000026955;ENSMUSG00000027306;ENSMUSG00000027883;ENSMUSG00000028243;ENSMUSG00000029177;ENSMUSG00000029910;ENSMUSG00000030867;ENSMUSG00000039298;ENSMUSG00000039842;ENSMUSG00000069910;ENSMUSG00000092074;ENSMUSG00000117722	Kpnb1;Spag5;Spire2;Pafah1b1;Nde1;Ndc80;Spire1;Sapcd2;Nusap1;Gpsm2;Ubxn2b;Cenpa;Mad2l1;Plk1;Cdk5rap2;Mcph1;Spdl1;Dynlt1a;Gm18910
52	GO:0000151	CC	ubiquitin ligase complex	52/ 2033	407/ 43839	0.127764	4.84661e-11	2.38122e-09	ENSMUSG00000001403;ENSMUSG00000001786;ENSMUSG00000002679;ENSMUSG00000006398;ENSMUSG00000014074;ENSMUSG00000014226;ENSMUSG00000017146;ENSMUSG00000020235;ENSMUSG00000020390;ENSMUSG00000020397;ENSMUSG00000020687;ENSMUSG00000022280;ENSMUSG00000024160;ENSMUSG00000024805;ENSMUSG00000025609;ENSMUSG00000026196;ENSMUSG00000026311;ENSMUSG00000026571;ENSMUSG00000027078;ENSMUSG00000027573;ENSMUSG00000027708;…	Ube2c;Fbxo7;Med6;Cdc20;Rnf168;Cacybp;Brca1;Fzr1;Ube2b;Med7;Cdc27;Rnf19a;Spsb3;Pcgf5;Mkln1;Bard1;Asb1;Dcaf6;Ube2l6;Gid8;Dcun1d1;Cks1b;Ccnc;Rnf11;Fbxo42;Klhl7;Anapc5;Kbtbd8;Rad18;Med21;Dcaf10;Siah1a;Anapc10;Ranbp10;Dtl;Fbxo8;Wdr26;Ypel5;Cop1;Fbxo48;Skp2;Klhl25;Ube2s;Cks2;Pcgf1;Ccnf;Kbtbd6;Eloc;Gm16199;A230060F14Rik;Gm7435;Gm2296
21	GO:0010965	BP	regulation of mitotic sister chromatid separation	21/ 2033	78/ 43839	0.269231	3.80057e-11	2.41191e-09	ENSMUSG00000006585;ENSMUSG00000017716;ENSMUSG00000019773;ENSMUSG00000020020;ENSMUSG00000020897;ENSMUSG00000021569;ENSMUSG00000022314;ENSMUSG00000024056;ENSMUSG00000025925;ENSMUSG00000027379;ENSMUSG00000029472;ENSMUSG00000029554;ENSMUSG00000029910;ENSMUSG00000030867;ENSMUSG00000034509;ENSMUSG00000039298;ENSMUSG00000040084;ENSMUSG00000041431;ENSMUSG00000051235;ENSMUSG00000066979;ENSMUSG00000069910	Cdt1;Birc5;Fbxo5;Usp44;Aurkb;Trip13;Rad21;Ndc80;Terf1;Bub1;Anapc5;Mad1l1;Mad2l1;Plk1;Mad2l1bp;Cdk5rap2;Bub1b;Ccnb1;Gen1;Bub3;Spdl1
258	GO:0023051	BP	regulation of signaling	258/ 2033	3712/ 43839	0.0695043	4.1533e-11	2.624e-09	ENSMUSG00000001517;ENSMUSG00000001707;ENSMUSG00000001827;ENSMUSG00000002083;ENSMUSG00000002384;ENSMUSG00000002997;ENSMUSG00000003068;ENSMUSG00000003452;ENSMUSG00000003934;ENSMUSG00000004562;ENSMUSG00000005161;ENSMUSG00000005262;ENSMUSG00000006235;ENSMUSG00000006398;ENSMUSG00000006457;ENSMUSG00000006575;ENSMUSG00000006585;ENSMUSG00000007617;ENSMUSG00000008090;ENSMUSG00000009013;ENSMUSG00000010517;…	Foxm1;Eef1e1;Folr1;Bbc3;Bmp8b;Prkar2b;Stk11;Bicd1;Efnb3;Arhgef40;Prdx2;Ufd1;Epor;Cdc20;Actn3;Rundc3a;Cdt1;Homer1;Fgfrl1;Dynll1;Faf1;Apip;Lbp;Dyrk3;Pacsin2;Etaa1;Mpp2;Traf4;Suz12;Atad5;Crlf3;Serinc3;Birc5;Rab5a;Cyth3;Ubb;Arg1;Usp44;Osbpl8;Hint1;Cdc34;Ube2b;Ggnbp2;Stxbp4;Rsad2;Rffl;Pafah1b1;Ube2o;Rph3al;Gfap;Strn3;Erh;Net1;Hsp90aa1;Sfrp4;Gadd45g;Depdc1b;Rnaseh2b;Olfm4;Pbk;Dmtn;Rnf19a;Stk3;Eny2;Syng…
59	GO:0005667	CC	transcription regulator complex	59/ 2033	498/ 43839	0.118474	5.5089e-11	2.63721e-09	ENSMUSG00000001497;ENSMUSG00000002679;ENSMUSG00000004897;ENSMUSG00000005148;ENSMUSG00000009575;ENSMUSG00000014859;ENSMUSG00000018983;ENSMUSG00000020185;ENSMUSG00000020248;ENSMUSG00000020358;ENSMUSG00000020397;ENSMUSG00000021485;ENSMUSG00000022471;ENSMUSG00000023027;ENSMUSG00000023170;ENSMUSG00000025025;ENSMUSG00000025049;ENSMUSG00000025408;ENSMUSG00000025917;ENSMUSG00000026628;ENSMUSG00000026815;…	Pax9;Med6;Hdgf;Klf5;Cbx5;E2f4;E2f2;E2f7;Nfyb;Hnrnpab;Med7;Mxd3;Xrcc6;Atf1;Gps2;Mxi1;Taf5;Ddit3;Cops5;Atf3;Gfi1b;Sp3;E2f1;Rbl1;Ddx20;Hax1;Depdc1a;Akirin2;Mier1;Tal1;Gata1;Gtf2e2;Tfdp2;Lmo2;Tcea1;Tfdp1;Atf5;Pbx3;Ascc3;Creg1;Rbbp8;Atf4;E2f8;Zfpm1;Bdp1;Taf7;Sox12;Sox6;Taf9;Dach1;Rbbp4;E2f6;Nrf1;Lin9;Hipk2;Ssbp3;Naa15;Ak6;Lin54
89	GO:0099513	CC	polymeric cytoskeletal fiber	89/ 2033	916/ 43839	0.0971616	6.00181e-11	2.77107e-09	ENSMUSG00000000056;ENSMUSG00000001525;ENSMUSG00000003779;ENSMUSG00000008035;ENSMUSG00000009013;ENSMUSG00000012443;ENSMUSG00000012609;ENSMUSG00000017716;ENSMUSG00000019942;ENSMUSG00000020142;ENSMUSG00000020234;ENSMUSG00000020396;ENSMUSG00000020492;ENSMUSG00000020687;ENSMUSG00000020745;ENSMUSG00000020897;ENSMUSG00000020932;ENSMUSG00000021693;ENSMUSG00000021965;ENSMUSG00000022099;ENSMUSG00000022385;…	Narf;Tubb5;Kif20a;Mid1ip1;Dynll1;Kif11;Ttll5;Birc5;Cdk1;Slc1a4;Tektip1;Nefh;Ska2;Cdc27;Pafah1b1;Aurkb;Gfap;Kif2a;Ska3;Dmtn;Gtse1;Nde1;Tuba1b;Kifc5b;Csnk1a1;Lmnb1;Incenp;Kif20b;Cct8;Tuba4a;Septin2;Kif26b;Nek2;Odf2;Kif18a;Haus2;Nusap1;Tpx2;Aurka;Lmna;Tmod1;Kif24;Kif2c;Stmn1;Kntc1;Cct7;Kif22;Plk1;Haus7;Katnb1;Cep57;Acta1;Mns1;Kif23;Rpgrip1l;Aspm;Kif4;Tubg1;Fam110c;Ska1;Tubb4b;Kif15;Nme1;Ckap2;Prc1;C…
23	GO:0090734	CC	site of DNA damage	23/ 2033	96/ 43839	0.239583	6.08538e-11	2.77107e-09	ENSMUSG00000000751;ENSMUSG00000009575;ENSMUSG00000012483;ENSMUSG00000014074;ENSMUSG00000020608;ENSMUSG00000021597;ENSMUSG00000022034;ENSMUSG00000023953;ENSMUSG00000024943;ENSMUSG00000027242;ENSMUSG00000027323;ENSMUSG00000028224;ENSMUSG00000028884;ENSMUSG00000030051;ENSMUSG00000030254;ENSMUSG00000032344;ENSMUSG00000033596;ENSMUSG00000034773;ENSMUSG00000036202;ENSMUSG00000041238;ENSMUSG00000043909;…	Rpa1;Cbx5;Rpa3;Rnf168;Smc6;Slf1;Esco2;Polh;Smc5;Wdr76;Rad51;Nbn;Rpa2;Aplf;Rad18;Cgas;Rfwd3;Hrob;Rif1;Rbbp8;Trp53bp1;H2ax;Aunip
17	GO:0045839	BP	negative regulation of mitotic nuclear division	17/ 2033	50/ 43839	0.34	4.53865e-11	2.85471e-09	ENSMUSG00000017716;ENSMUSG00000019773;ENSMUSG00000020541;ENSMUSG00000020897;ENSMUSG00000021569;ENSMUSG00000022314;ENSMUSG00000022369;ENSMUSG00000025925;ENSMUSG00000027379;ENSMUSG00000029554;ENSMUSG00000029910;ENSMUSG00000030867;ENSMUSG00000032113;ENSMUSG00000034509;ENSMUSG00000040084;ENSMUSG00000066979;ENSMUSG00000069910	Birc5;Fbxo5;Tom1l1;Aurkb;Trip13;Rad21;Mtbp;Terf1;Bub1;Mad1l1;Mad2l1;Plk1;Chek1;Mad2l1bp;Bub1b;Bub3;Spdl1
11	GO:0007076	BP	mitotic chromosome condensation	11/ 2033	18/ 43839	0.611111	4.89022e-11	3.06223e-09	ENSMUSG00000008690;ENSMUSG00000015880;ENSMUSG00000022141;ENSMUSG00000024791;ENSMUSG00000027306;ENSMUSG00000028312;ENSMUSG00000034349;ENSMUSG00000034906;ENSMUSG00000035024;ENSMUSG00000038252;ENSMUSG00000117722	Ncaph2;Ncapg;Nipbl;Cdca5;Nusap1;Smc2;Smc4;Ncaph;Ncapd3;Ncapd2;Gm18910
80	GO:0008134	MF	transcription factor binding	80/ 2033	777/ 43839	0.10296	3.76941e-11	3.11079e-09	ENSMUSG00000000708;ENSMUSG00000002679;ENSMUSG00000004897;ENSMUSG00000005148;ENSMUSG00000006464;ENSMUSG00000006715;ENSMUSG00000009575;ENSMUSG00000010517;ENSMUSG00000014859;ENSMUSG00000015217;ENSMUSG00000018143;ENSMUSG00000018362;ENSMUSG00000018983;ENSMUSG00000019303;ENSMUSG00000020063;ENSMUSG00000020185;ENSMUSG00000020248;ENSMUSG00000020738;ENSMUSG00000021178;ENSMUSG00000021890;ENSMUSG00000024014;…	Kat2b;Med6;Hdgf;Klf5;Bbs1;Gmnn;Cbx5;Faf1;E2f4;Hmgb3;Mafk;Kpna2;E2f2;Psmc3ip;Sirt1;E2f7;Nfyb;Sumo2;Psmc1;Eaf1;Pim1;Fam89b;Ddit3;Nop58;Cenpf;Gfi1b;Med19;Pcna;E2f1;Rbl1;Exosc9;Ppid;Ddx20;Eif4e;Nbn;Dnaja1;Psip1;Mier1;Tal1;Slc30a9;Psmd9;Uba3;Tbx6;Gata1;Psmd10;Tfdp2;Bsn;Lmo2;Mier3;Tfdp1;Bud31;Ncoa7;Creg1;Rbbp8;Wipi1;Ncapg2;Atf4;Trp53bp1;E2f8;Foxo3;Dtx3l;Zfpm1;Bdp1;Taf7;Taf9;Hmgb2;Cebpg;Kdm5d;E2f6;Tpt1;…
250	GO:0043933	BP	protein-containing complex organization	250/ 2033	3579/ 43839	0.0698519	5.97352e-11	3.72411e-09	ENSMUSG00000000028;ENSMUSG00000000708;ENSMUSG00000001403;ENSMUSG00000001767;ENSMUSG00000002190;ENSMUSG00000002477;ENSMUSG00000002679;ENSMUSG00000002748;ENSMUSG00000002835;ENSMUSG00000002870;ENSMUSG00000003068;ENSMUSG00000005410;ENSMUSG00000005470;ENSMUSG00000006574;ENSMUSG00000006585;ENSMUSG00000006715;ENSMUSG00000007617;ENSMUSG00000008035;ENSMUSG00000008090;ENSMUSG00000009731;ENSMUSG00000010911;…	Cdc45;Kat2b;Ube2c;Crnkl1;Clgn;Snrpd1;Med6;Baz1b;Chaf1a;Mcm2;Stk11;Mcm5;Asf1b;Slc4a1;Cdt1;Gmnn;Homer1;Mid1ip1;Fgfrl1;Kcnd1;Apip;Elof1;Ndufa2;Hmgb3;Prpf3;Dyrk3;Mpp2;Srsf1;Cenpv;Fbxo5;Mtrf1l;Asf1a;Cdk1;Arg1;Nedd1;Snrpf;Pnpt1;Supt4a;Ppm1d;Znhit3;Rrm2;Ccdc103;Dnaaf2;Hsp90aa1;Eif5;Dek;Cenpp;Cenpk;Diaph3;Olfm4;Dmtn;Dhrs4;Ndufb9;Atad2;Xrcc6;Mcm4;Ndufb4;Ap2m1;Tra2b;Chaf1b;Atf1;Soat2;Ndufa5;Pfdn6;Etf1;Pcgf…
23	GO:0032200	BP	telomere organization	23/ 2033	96/ 43839	0.239583	6.08538e-11	3.76071e-09	ENSMUSG00000000751;ENSMUSG00000002068;ENSMUSG00000004980;ENSMUSG00000007646;ENSMUSG00000020608;ENSMUSG00000021270;ENSMUSG00000022471;ENSMUSG00000024943;ENSMUSG00000025925;ENSMUSG00000027323;ENSMUSG00000027342;ENSMUSG00000027845;ENSMUSG00000028212;ENSMUSG00000028224;ENSMUSG00000028884;ENSMUSG00000030528;ENSMUSG00000031403;ENSMUSG00000031583;ENSMUSG00000033762;ENSMUSG00000036202;ENSMUSG00000041064;…	Rpa1;Ccne1;Hnrnpa2b1;Rad51c;Smc6;Hsp90aa1;Xrcc6;Smc5;Terf1;Rad51;Pcna;Dclre1b;Ccne2;Nbn;Rpa2;Blm;Dkc1;Wrn;Recql4;Rif1;Pif1;Brca2;Ptges3
23	GO:0000723	BP	telomere maintenance	23/ 2033	96/ 43839	0.239583	6.08538e-11	3.76071e-09	ENSMUSG00000000751;ENSMUSG00000002068;ENSMUSG00000004980;ENSMUSG00000007646;ENSMUSG00000020608;ENSMUSG00000021270;ENSMUSG00000022471;ENSMUSG00000024943;ENSMUSG00000025925;ENSMUSG00000027323;ENSMUSG00000027342;ENSMUSG00000027845;ENSMUSG00000028212;ENSMUSG00000028224;ENSMUSG00000028884;ENSMUSG00000030528;ENSMUSG00000031403;ENSMUSG00000031583;ENSMUSG00000033762;ENSMUSG00000036202;ENSMUSG00000041064;…	Rpa1;Ccne1;Hnrnpa2b1;Rad51c;Smc6;Hsp90aa1;Xrcc6;Smc5;Terf1;Rad51;Pcna;Dclre1b;Ccne2;Nbn;Rpa2;Blm;Dkc1;Wrn;Recql4;Rif1;Pif1;Brca2;Ptges3
57	GO:0030163	BP	protein catabolic process	57/ 2033	474/ 43839	0.120253	6.49513e-11	3.99648e-09	ENSMUSG00000001403;ENSMUSG00000002102;ENSMUSG00000003813;ENSMUSG00000004552;ENSMUSG00000005262;ENSMUSG00000005779;ENSMUSG00000006398;ENSMUSG00000015357;ENSMUSG00000015671;ENSMUSG00000020020;ENSMUSG00000020235;ENSMUSG00000020307;ENSMUSG00000020390;ENSMUSG00000020634;ENSMUSG00000020696;ENSMUSG00000020720;ENSMUSG00000021178;ENSMUSG00000021585;ENSMUSG00000021737;ENSMUSG00000021832;ENSMUSG00000022051;…	Ube2c;Psmc3;Rad23a;Ctse;Ufd1;Psmb4;Cdc20;Clpx;Psma2;Usp44;Fzr1;Cdc34;Ube2b;Ubxn2a;Rffl;Psmd12;Psmc1;Cast;Psmd6;Psmc6;Bnip3l;Spsb3;Ube3a;Ecrg4;Rhbdd1;Zfand2b;Dnajb2;Psmd1;Cln8;Psmb7;Yme1l1;Psmd14;Ubxn2b;Anapc5;Chek2;Psma1;Otud5;Siah1a;Anapc10;Rnf139;Ube2h;Cop1;Psme4;Kif14;Fbxo48;Yod1;Skp2;Ide;Psma3;Ube2s;Psma5;Ccnf;Kbtbd6;Ccdc47;Gm16199;A230060F14Rik;Gm2296
51	GO:0016887	MF	ATP hydrolysis activity	51/ 2033	395/ 43839	0.129114	5.05056e-11	4.09366e-09	ENSMUSG00000000563;ENSMUSG00000003779;ENSMUSG00000005481;ENSMUSG00000007033;ENSMUSG00000012443;ENSMUSG00000015357;ENSMUSG00000020900;ENSMUSG00000021270;ENSMUSG00000021693;ENSMUSG00000021832;ENSMUSG00000022360;ENSMUSG00000022533;ENSMUSG00000022890;ENSMUSG00000022956;ENSMUSG00000024301;ENSMUSG00000024795;ENSMUSG00000025393;ENSMUSG00000026098;ENSMUSG00000026198;ENSMUSG00000027108;ENSMUSG00000027115;…	Atp5pb;Kif20a;Ddx39a;Hspa1l;Kif11;Clpx;Myh10;Hsp90aa1;Kif2a;Psmc6;Atad2;Atp13a3;Atp5pf;Atp5po;Kifc5b;Kif20b;Atp5f1b;Pms1;Abcb6;Ola1;Kif18a;Abca4;Kif24;Kif2c;Psmc2;Abcg2;Blm;Kif22;Abcb7;Wrn;Smarca5;Abcb10;Abcg4;Kif23;Kif4;Atp5pd;Fignl1;Kif15;Atp5mf;Ptpa;Pif1;Lonp1;Kif14;Abcb4;Atp5me;Kif18b;Atad2b;Ide;Abce1;Kifc1;Hspa14
167	GO:0032879	BP	regulation of localization	167/ 2033	2148/ 43839	0.0777467	6.8438e-11	4.19279e-09	ENSMUSG00000000326;ENSMUSG00000000838;ENSMUSG00000002055;ENSMUSG00000002068;ENSMUSG00000002083;ENSMUSG00000003068;ENSMUSG00000003452;ENSMUSG00000005131;ENSMUSG00000005699;ENSMUSG00000006585;ENSMUSG00000007033;ENSMUSG00000007617;ENSMUSG00000008450;ENSMUSG00000009013;ENSMUSG00000009731;ENSMUSG00000014074;ENSMUSG00000016024;ENSMUSG00000016664;ENSMUSG00000017716;ENSMUSG00000017831;ENSMUSG00000018398;…	Comt;Fmr1;Spag5;Ccne1;Bbc3;Stk11;Bicd1;4930550C14Rik;Pard6a;Cdt1;Hspa1l;Homer1;Nutf2;Dynll1;Kcnd1;Rnf168;Lbp;Pacsin2;Birc5;Rab5a;Septin8;Aoc3;Cdk1;Cep290;Arg1;Nedd1;Osbpl8;Xpo1;Nefh;Stxbp4;Rsad2;Rab10;Rph3al;Myh10;Gfap;Hsp90aa1;Sfrp4;Rgcc;Bnip3l;Bora;Dmtn;Nipbl;Eny2;Rangap1;Ap2m1;Clcn2;Atp5pf;Itsn1;Gps2;C1qtnf12;Cenpq;Ndc80;Rock1;Cdca5;Kif20b;Msr1;Rabgef1;Mkln1;Cct8;Homer2;Terf1;Rhbdd1;Mff;Smap1;…
18	GO:0005871	CC	kinesin complex	18/ 2033	59/ 43839	0.305085	9.5877e-11	4.26196e-09	ENSMUSG00000003779;ENSMUSG00000012443;ENSMUSG00000020745;ENSMUSG00000021693;ENSMUSG00000022678;ENSMUSG00000024301;ENSMUSG00000024795;ENSMUSG00000026494;ENSMUSG00000027115;ENSMUSG00000028438;ENSMUSG00000028678;ENSMUSG00000030677;ENSMUSG00000032254;ENSMUSG00000034311;ENSMUSG00000036768;ENSMUSG00000041498;ENSMUSG00000051378;ENSMUSG00000079553	Kif20a;Kif11;Pafah1b1;Kif2a;Nde1;Kifc5b;Kif20b;Kif26b;Kif18a;Kif24;Kif2c;Kif22;Kif23;Kif4;Kif15;Kif14;Kif18b;Kifc1
38	GO:0050658	BP	RNA transport	38/ 2033	245/ 43839	0.155102	7.14912e-11	4.34224e-09	ENSMUSG00000003226;ENSMUSG00000004642;ENSMUSG00000004980;ENSMUSG00000005481;ENSMUSG00000008450;ENSMUSG00000015023;ENSMUSG00000016619;ENSMUSG00000018379;ENSMUSG00000020290;ENSMUSG00000020464;ENSMUSG00000020739;ENSMUSG00000021537;ENSMUSG00000022100;ENSMUSG00000022338;ENSMUSG00000025134;ENSMUSG00000026491;ENSMUSG00000026999;ENSMUSG00000028609;ENSMUSG00000028614;ENSMUSG00000029430;ENSMUSG00000034667;…	Ranbp2;Slbp;Hnrnpa2b1;Ddx39a;Nutf2;Ddx19a;Nup50;Srsf1;Xpo1;Pnpt1;Nup85;Cetn3;Xpo7;Eny2;Alyref;Ahctf1;Nup35;Magoh;Ndc1;Ran;Xpot;Nxt1;Nup43;Ranbp17;Tst;Eif5a2;Nup160;Thoc7;Mrpl18;Hnrnpa3;Ssb;Nutf2-ps1;Sarnp;Eif5a;Gm7389;2010110K18Rik;Nup62;Gm49336
38	GO:0050657	BP	nucleic acid transport	38/ 2033	245/ 43839	0.155102	7.14912e-11	4.34224e-09	ENSMUSG00000003226;ENSMUSG00000004642;ENSMUSG00000004980;ENSMUSG00000005481;ENSMUSG00000008450;ENSMUSG00000015023;ENSMUSG00000016619;ENSMUSG00000018379;ENSMUSG00000020290;ENSMUSG00000020464;ENSMUSG00000020739;ENSMUSG00000021537;ENSMUSG00000022100;ENSMUSG00000022338;ENSMUSG00000025134;ENSMUSG00000026491;ENSMUSG00000026999;ENSMUSG00000028609;ENSMUSG00000028614;ENSMUSG00000029430;ENSMUSG00000034667;…	Ranbp2;Slbp;Hnrnpa2b1;Ddx39a;Nutf2;Ddx19a;Nup50;Srsf1;Xpo1;Pnpt1;Nup85;Cetn3;Xpo7;Eny2;Alyref;Ahctf1;Nup35;Magoh;Ndc1;Ran;Xpot;Nxt1;Nup43;Ranbp17;Tst;Eif5a2;Nup160;Thoc7;Mrpl18;Hnrnpa3;Ssb;Nutf2-ps1;Sarnp;Eif5a;Gm7389;2010110K18Rik;Nup62;Gm49336
14	GO:0046148	BP	pigment biosynthetic process	14/ 2033	33/ 43839	0.424242	7.25162e-11	4.38568e-09	ENSMUSG00000018677;ENSMUSG00000021361;ENSMUSG00000022742;ENSMUSG00000023030;ENSMUSG00000024588;ENSMUSG00000025270;ENSMUSG00000028393;ENSMUSG00000028684;ENSMUSG00000030979;ENSMUSG00000032126;ENSMUSG00000049287;ENSMUSG00000054428;ENSMUSG00000059363;ENSMUSG00000062729	Slc25a39;Tmem14c;Cpox;Slc11a2;Fech;Alas2;Alad;Urod;Uros;Hmbs;Iba57;Atp5if1;Fxn;Ppox
38	GO:0051236	BP	establishment of RNA localization	38/ 2033	246/ 43839	0.154472	8.08134e-11	4.86668e-09	ENSMUSG00000003226;ENSMUSG00000004642;ENSMUSG00000004980;ENSMUSG00000005481;ENSMUSG00000008450;ENSMUSG00000015023;ENSMUSG00000016619;ENSMUSG00000018379;ENSMUSG00000020290;ENSMUSG00000020464;ENSMUSG00000020739;ENSMUSG00000021537;ENSMUSG00000022100;ENSMUSG00000022338;ENSMUSG00000025134;ENSMUSG00000026491;ENSMUSG00000026999;ENSMUSG00000028609;ENSMUSG00000028614;ENSMUSG00000029430;ENSMUSG00000034667;…	Ranbp2;Slbp;Hnrnpa2b1;Ddx39a;Nutf2;Ddx19a;Nup50;Srsf1;Xpo1;Pnpt1;Nup85;Cetn3;Xpo7;Eny2;Alyref;Ahctf1;Nup35;Magoh;Ndc1;Ran;Xpot;Nxt1;Nup43;Ranbp17;Tst;Eif5a2;Nup160;Thoc7;Mrpl18;Hnrnpa3;Ssb;Nutf2-ps1;Sarnp;Eif5a;Gm7389;2010110K18Rik;Nup62;Gm49336
405	GO:0010468	BP	regulation of gene expression	405/ 2033	6477/ 43839	0.0625289	1.13287e-10	6.79335e-09	ENSMUSG00000000708;ENSMUSG00000000838;ENSMUSG00000001134;ENSMUSG00000001156;ENSMUSG00000001228;ENSMUSG00000001497;ENSMUSG00000001517;ENSMUSG00000001542;ENSMUSG00000002068;ENSMUSG00000002102;ENSMUSG00000002221;ENSMUSG00000002679;ENSMUSG00000003038;ENSMUSG00000003992;ENSMUSG00000004328;ENSMUSG00000004535;ENSMUSG00000004897;ENSMUSG00000004980;ENSMUSG00000005148;ENSMUSG00000005161;ENSMUSG00000005262;…	Kat2b;Fmr1;Uxt;Mxd1;Uhrf1;Pax9;Foxm1;Ell2;Ccne1;Psmc3;Paxip1;Med6;Hmgn2;Ssbp2;Hif3a;Tax1bp1;Hdgf;Hnrnpa2b1;Klf5;Prdx2;Ufd1;Dnajb1;Gmnn;Carhsp1;Nutf2;Cbx5;Ifrd2;Faf1;Pabpc4;Elof1;Rnf168;E2f4;Ppp1cb;Hmgb3;Lbp;Nelfcd;Suz12;Atad5;Crlf3;Birc5;Mybl2;Med13l;Mafk;Srsf1;Cenpv;Trim37;Map2k3;E2f2;Psmc3ip;Cdk1;Tmpo;Cep290;Arg1;Ccar1;E2f7;Nfyb;Hint1;Xpo1;Cpeb4;Hnrnpab;Cnot6;Med7;Pnpt1;Supt4a;Ppm1d;Ggnbp2;Ubxn…
16	GO:0040001	BP	establishment of mitotic spindle localization	16/ 2033	46/ 43839	0.347826	1.1388e-10	6.80012e-09	ENSMUSG00000001440;ENSMUSG00000020745;ENSMUSG00000022678;ENSMUSG00000024056;ENSMUSG00000026955;ENSMUSG00000027306;ENSMUSG00000027883;ENSMUSG00000028243;ENSMUSG00000029177;ENSMUSG00000029910;ENSMUSG00000030867;ENSMUSG00000039298;ENSMUSG00000039842;ENSMUSG00000069910;ENSMUSG00000092074;ENSMUSG00000117722	Kpnb1;Pafah1b1;Nde1;Ndc80;Sapcd2;Nusap1;Gpsm2;Ubxn2b;Cenpa;Mad2l1;Plk1;Cdk5rap2;Mcph1;Spdl1;Dynlt1a;Gm18910
23	GO:0051225	BP	spindle assembly	23/ 2033	99/ 43839	0.232323	1.18727e-10	7.0302e-09	ENSMUSG00000001440;ENSMUSG00000001525;ENSMUSG00000006398;ENSMUSG00000012443;ENSMUSG00000017716;ENSMUSG00000017861;ENSMUSG00000019773;ENSMUSG00000021693;ENSMUSG00000024301;ENSMUSG00000024790;ENSMUSG00000026622;ENSMUSG00000027285;ENSMUSG00000027469;ENSMUSG00000027496;ENSMUSG00000028896;ENSMUSG00000029521;ENSMUSG00000031371;ENSMUSG00000033186;ENSMUSG00000033952;ENSMUSG00000038047;ENSMUSG00000075266;…	Kpnb1;Tubb5;Cdc20;Kif11;Birc5;Mybl2;Fbxo5;Kif2a;Kifc5b;Sac3d1;Nek2;Haus2;Tpx2;Aurka;Rcc1;Chek2;Haus7;Mzt1;Aspm;Haus6;Cenpw;Kifc1;Haus3
21	GO:0005876	CC	spindle microtubule	21/ 2033	84/ 43839	0.25	1.73996e-10	7.21892e-09	ENSMUSG00000012443;ENSMUSG00000017716;ENSMUSG00000019942;ENSMUSG00000020492;ENSMUSG00000020687;ENSMUSG00000020745;ENSMUSG00000020897;ENSMUSG00000021693;ENSMUSG00000021965;ENSMUSG00000026276;ENSMUSG00000027115;ENSMUSG00000027285;ENSMUSG00000027496;ENSMUSG00000029414;ENSMUSG00000030867;ENSMUSG00000035198;ENSMUSG00000036223;ENSMUSG00000045328;ENSMUSG00000046111;ENSMUSG00000051378;ENSMUSG00000068744	Kif11;Birc5;Cdk1;Ska2;Cdc27;Pafah1b1;Aurkb;Kif2a;Ska3;Septin2;Kif18a;Haus2;Aurka;Kntc1;Plk1;Tubg1;Ska1;Cenpe;Cep295;Kif18b;Psrc1
138	GO:0045934	BP	negative regulation of nucleobase-containing compound metabolic process	138/ 2033	1692/ 43839	0.0815603	1.32328e-10	7.80294e-09	ENSMUSG00000000838;ENSMUSG00000001134;ENSMUSG00000001156;ENSMUSG00000001228;ENSMUSG00000001497;ENSMUSG00000001517;ENSMUSG00000002068;ENSMUSG00000003038;ENSMUSG00000004897;ENSMUSG00000004980;ENSMUSG00000005148;ENSMUSG00000005483;ENSMUSG00000006715;ENSMUSG00000009575;ENSMUSG00000014074;ENSMUSG00000014859;ENSMUSG00000016253;ENSMUSG00000017548;ENSMUSG00000017716;ENSMUSG00000018143;ENSMUSG00000018548;…	Fmr1;Uxt;Mxd1;Uhrf1;Pax9;Foxm1;Ccne1;Hmgn2;Hdgf;Hnrnpa2b1;Klf5;Dnajb1;Gmnn;Cbx5;Rnf168;E2f4;Nelfcd;Suz12;Birc5;Mafk;Trim37;E2f2;Fbxo5;E2f7;Xpo1;Hnrnpab;Supt4a;Klf11;Sumo2;Aurkb;Strn3;Slirp;Mxd3;Nipbl;Xrcc6;Mospd1;Gps2;Smc3;Mxi1;Stag2;Terf1;Pkp1;Cenpf;Atf3;Suv39h2;Gfi1b;Sp3;Myef2;Cops2;Pcna;E2f1;Rbm38;Rbl1;Ppid;Ddx20;Larp7;Dnajb4;Depdc1a;Nbn;Akirin2;Mier1;Srsf10;Tal1;Cda;Dnajb6;Klf3;Pds5a;Ezh2;Cbx…
21	GO:0071103	BP	DNA conformation change	21/ 2033	83/ 43839	0.253012	1.36446e-10	8.01239e-09	ENSMUSG00000000751;ENSMUSG00000002870;ENSMUSG00000004980;ENSMUSG00000005410;ENSMUSG00000015217;ENSMUSG00000020914;ENSMUSG00000022673;ENSMUSG00000026355;ENSMUSG00000027323;ENSMUSG00000028224;ENSMUSG00000029730;ENSMUSG00000030528;ENSMUSG00000031546;ENSMUSG00000031583;ENSMUSG00000036086;ENSMUSG00000037149;ENSMUSG00000038774;ENSMUSG00000041064;ENSMUSG00000054717;ENSMUSG00000070544;ENSMUSG00000112808	Rpa1;Mcm2;Hnrnpa2b1;Mcm5;Hmgb3;Top2a;Mcm4;Mcm6;Rad51;Nbn;Mcm7;Blm;Gins4;Wrn;Zranb3;Ddx1;Ascc3;Pif1;Hmgb2;Top1;Gm4739
28	GO:1902806	BP	regulation of cell cycle G1/S phase transition	28/ 2033	146/ 43839	0.191781	1.52477e-10	8.91675e-09	ENSMUSG00000000028;ENSMUSG00000001786;ENSMUSG00000002068;ENSMUSG00000002297;ENSMUSG00000020185;ENSMUSG00000020546;ENSMUSG00000022018;ENSMUSG00000022369;ENSMUSG00000023067;ENSMUSG00000024283;ENSMUSG00000026463;ENSMUSG00000027490;ENSMUSG00000027510;ENSMUSG00000027641;ENSMUSG00000027654;ENSMUSG00000027968;ENSMUSG00000028333;ENSMUSG00000028718;ENSMUSG00000028884;ENSMUSG00000029687;ENSMUSG00000032050;…	Cdc45;Fbxo7;Ccne1;Dbf4;E2f7;Stxbp4;Rgcc;Mtbp;Cdkn1a;Wac;Atp2b4;E2f1;Rbm38;Rbl1;Fam83d;Larp7;Anp32b;Stil;Rpa2;Ezh2;Rdx;Rfwd3;Ccnd3;Rps27l;Kif14;Psme3;Cdkn2d;A230060F14Rik
25	GO:1901992	BP	positive regulation of mitotic cell cycle phase transition	25/ 2033	118/ 43839	0.211864	1.57278e-10	9.15966e-09	ENSMUSG00000000028;ENSMUSG00000001403;ENSMUSG00000002068;ENSMUSG00000002297;ENSMUSG00000006585;ENSMUSG00000007646;ENSMUSG00000017716;ENSMUSG00000019773;ENSMUSG00000019942;ENSMUSG00000022018;ENSMUSG00000022369;ENSMUSG00000024590;ENSMUSG00000024791;ENSMUSG00000027330;ENSMUSG00000027968;ENSMUSG00000028333;ENSMUSG00000028718;ENSMUSG00000029472;ENSMUSG00000032050;ENSMUSG00000032477;ENSMUSG00000034165;…	Cdc45;Ube2c;Ccne1;Dbf4;Cdt1;Rad51c;Birc5;Fbxo5;Cdk1;Rgcc;Mtbp;Lmnb1;Cdca5;Cdc25b;Larp7;Anp32b;Stil;Anapc5;Rdx;Cdc25a;Ccnd3;Dtl;Ccnb1;Cdc25c;Rad51b
59	GO:0005694	CC	chromosome	59/ 2033	516/ 43839	0.114341	2.44765e-10	9.93426e-09	ENSMUSG00000000751;ENSMUSG00000002221;ENSMUSG00000002748;ENSMUSG00000008690;ENSMUSG00000015880;ENSMUSG00000017146;ENSMUSG00000017716;ENSMUSG00000020390;ENSMUSG00000020608;ENSMUSG00000020914;ENSMUSG00000021569;ENSMUSG00000022034;ENSMUSG00000022141;ENSMUSG00000022314;ENSMUSG00000024943;ENSMUSG00000025758;ENSMUSG00000026622;ENSMUSG00000027306;ENSMUSG00000027323;ENSMUSG00000027353;ENSMUSG00000027714;…	Rpa1;Paxip1;Baz1b;Ncaph2;Ncapg;Brca1;Birc5;Ube2b;Smc6;Top2a;Trip13;Esco2;Nipbl;Rad21;Smc5;Plk4;Nek2;Nusap1;Rad51;Mcm8;Exosc9;Smc2;Mllt3;Rcc1;Mad2l1;Rad18;Mphosph10;Blm;Mki67;Wrn;Smarca5;Chek1;Topbp1;Fancd2;Polq;Kif4;Hrob;Ncaph;Tubg1;Fignl1;Rif1;Stag3;Dtl;Ncapd2;Firrm;Clspn;Cdca2;H2ax;Hmgb2;Cdyl;H4c9;H3f3a;Hmgb1-ps3;Gm15387;Gm21596;H4c16;Gm4739;Gm18910;Shld3
20	GO:0070192	BP	chromosome organization involved in meiotic cell cycle	20/ 2033	76/ 43839	0.263158	1.73321e-10	1.00526e-08	ENSMUSG00000002068;ENSMUSG00000003824;ENSMUSG00000008690;ENSMUSG00000020390;ENSMUSG00000021569;ENSMUSG00000025925;ENSMUSG00000027323;ENSMUSG00000028212;ENSMUSG00000028312;ENSMUSG00000028614;ENSMUSG00000034023;ENSMUSG00000034329;ENSMUSG00000034349;ENSMUSG00000034906;ENSMUSG00000035024;ENSMUSG00000036928;ENSMUSG00000046101;ENSMUSG00000055385;ENSMUSG00000082079;ENSMUSG00000115775	Ccne1;Syce2;Ncaph2;Ube2b;Trip13;Terf1;Rad51;Ccne2;Smc2;Ndc1;Fancd2;Brip1;Smc4;Ncaph;Ncapd3;Stag3;Mcmdc2;Rnf212;Dnmt3c;Gm41318
18	GO:0051784	BP	negative regulation of nuclear division	18/ 2033	61/ 43839	0.295082	1.77821e-10	1.02715e-08	ENSMUSG00000017716;ENSMUSG00000019773;ENSMUSG00000020541;ENSMUSG00000020897;ENSMUSG00000021569;ENSMUSG00000022314;ENSMUSG00000022369;ENSMUSG00000025925;ENSMUSG00000027379;ENSMUSG00000029554;ENSMUSG00000029910;ENSMUSG00000030867;ENSMUSG00000032113;ENSMUSG00000034509;ENSMUSG00000040084;ENSMUSG00000058755;ENSMUSG00000066979;ENSMUSG00000069910	Birc5;Fbxo5;Tom1l1;Aurkb;Trip13;Rad21;Mtbp;Terf1;Bub1;Mad1l1;Mad2l1;Plk1;Chek1;Mad2l1bp;Bub1b;Osm;Bub3;Spdl1
62	GO:0098798	CC	mitochondrial protein-containing complex	62/ 2033	553/ 43839	0.112116	2.70313e-10	1.07378e-08	ENSMUSG00000000563;ENSMUSG00000003438;ENSMUSG00000007338;ENSMUSG00000014294;ENSMUSG00000015357;ENSMUSG00000016833;ENSMUSG00000020464;ENSMUSG00000020477;ENSMUSG00000021290;ENSMUSG00000021520;ENSMUSG00000021606;ENSMUSG00000021967;ENSMUSG00000022354;ENSMUSG00000022370;ENSMUSG00000022452;ENSMUSG00000022551;ENSMUSG00000022706;ENSMUSG00000022820;ENSMUSG00000022890;ENSMUSG00000022956;ENSMUSG00000023089;…	Atp5pb;Timm50;Mrpl49;Ndufa2;Clpx;Mrps18c;Pnpt1;Mrps24;Atp5mj;Uqcrb;Ndufs6;Mrpl57;Ndufb9;Mrpl13;Smdt1;Cyc1;Mrpl40;Ndufb4;Atp5pf;Atp5po;Ndufa5;Mrpl14;Ndufv2;Mrpl28;Mrpl21;Atp5f1b;Ndufs1;Timm10;Mtx2;Mrpl20;Grpel1;Ndufa4;Mrpl53;Mrpl51;Mrps11;Ndufc2;Etfa;Mrps22;Atp5pd;Ndufc1;Uqcrfs1;Atp5mf;Atp5mg;Mrps28;Cox6a1;Mrpl50;Uqcrq;Micos10;Atp5me;Mrpl35;Mrpl18;Uqcr10;Uqcrh;mt-Rnr1;mt-Rnr2;mt-Nd3;Ndufb6;Atp5mk;…
104	GO:0045944	BP	positive regulation of transcription by RNA polymerase II	104/ 2033	1163/ 43839	0.0894239	1.90458e-10	1.09567e-08	ENSMUSG00000000708;ENSMUSG00000001497;ENSMUSG00000001517;ENSMUSG00000001542;ENSMUSG00000002102;ENSMUSG00000002221;ENSMUSG00000002679;ENSMUSG00000003992;ENSMUSG00000004328;ENSMUSG00000005148;ENSMUSG00000014859;ENSMUSG00000015217;ENSMUSG00000017561;ENSMUSG00000017861;ENSMUSG00000018983;ENSMUSG00000019303;ENSMUSG00000020185;ENSMUSG00000020485;ENSMUSG00000020738;ENSMUSG00000020914;ENSMUSG00000020954;…	Kat2b;Pax9;Foxm1;Ell2;Psmc3;Paxip1;Med6;Ssbp2;Hif3a;Klf5;E2f4;Hmgb3;Crlf3;Mybl2;E2f2;Psmc3ip;E2f7;Supt4a;Sumo2;Top2a;Strn3;Psmc6;Eaf1;Rgcc;Nipbl;Atad2;Xrcc6;Atf1;Mospd1;Gps2;Rfx2;Ppp2r5b;Pcgf5;Ube3a;Cops5;Ncl;Dcaf6;Atf3;Med19;Sp3;E2f1;Exosc9;Hax1;Ccnc;Akirin2;Psip1;Tal1;Mtf1;Sesn2;Slc30a9;Psmd9;Hsph1;Med21;Tbx6;Gata1;Smarca5;Ss18l2;Lmo2;Pfkm;Tcea1;Lum;Zscan21;Rbmxl1;Ckap2;H2az1;Serpinf2;Hjv;Tfdp1…
24	GO:0016363	CC	nuclear matrix	24/ 2033	112/ 43839	0.214286	2.8366e-10	1.10332e-08	ENSMUSG00000001228;ENSMUSG00000002221;ENSMUSG00000004980;ENSMUSG00000006678;ENSMUSG00000022314;ENSMUSG00000024590;ENSMUSG00000024974;ENSMUSG00000025862;ENSMUSG00000026491;ENSMUSG00000026605;ENSMUSG00000026815;ENSMUSG00000027018;ENSMUSG00000028063;ENSMUSG00000030528;ENSMUSG00000034667;ENSMUSG00000037242;ENSMUSG00000037286;ENSMUSG00000041133;ENSMUSG00000059208;ENSMUSG00000061136;ENSMUSG00000061360;…	Uhrf1;Paxip1;Hnrnpa2b1;Pola1;Rad21;Lmnb1;Smc3;Stag2;Ahctf1;Cenpf;Gfi1b;Hat1;Lmna;Blm;Xpot;Clic4;Stag1;Smc1a;Hnrnpm;Prpf40a;Phf5a;Rnasel;Cenpw;Gm7389
128	GO:0045184	BP	establishment of protein localization	128/ 2033	1539/ 43839	0.0831709	2.01329e-10	1.15352e-08	ENSMUSG00000001440;ENSMUSG00000001786;ENSMUSG00000001827;ENSMUSG00000002820;ENSMUSG00000002957;ENSMUSG00000003226;ENSMUSG00000003438;ENSMUSG00000003779;ENSMUSG00000005262;ENSMUSG00000006464;ENSMUSG00000008450;ENSMUSG00000010154;ENSMUSG00000015023;ENSMUSG00000016619;ENSMUSG00000017831;ENSMUSG00000018362;ENSMUSG00000018449;ENSMUSG00000019971;ENSMUSG00000020290;ENSMUSG00000020440;ENSMUSG00000020541;…	Kpnb1;Fbxo7;Folr1;Atg4d;Ap2a2;Ranbp2;Timm50;Kif20a;Ufd1;Bbs1;Nutf2;Spire2;Ddx19a;Nup50;Rab5a;Kpna2;Rpain;Cep290;Xpo1;Arf5;Tom1l1;Stxbp4;Rab10;Rffl;Nup85;Pafah1b1;Rph3al;Hsp90aa1;Cetn3;Trim23;Kpna3;Dmtn;Xpo7;Nipbl;Syngr1;Pmm1;Tfrc;Ap2m1;Kpna1;Itsn1;Cdkn1a;Ap3s1;Lars;Spire1;Rab3il1;Snx15;Msr1;Rabgef1;Get4;Stradb;Trak2;Mff;Zfand2b;Atg4b;Steap3;Ahctf1;Cenpf;Stam;Nup35;Timm10;Mtx2;Kif18a;Ect2;Sec62;Pp…
17	GO:0007098	BP	centrosome cycle	17/ 2033	55/ 43839	0.309091	2.52167e-10	1.43898e-08	ENSMUSG00000001134;ENSMUSG00000005699;ENSMUSG00000017146;ENSMUSG00000027285;ENSMUSG00000027496;ENSMUSG00000028933;ENSMUSG00000030867;ENSMUSG00000031371;ENSMUSG00000032902;ENSMUSG00000036390;ENSMUSG00000036825;ENSMUSG00000038047;ENSMUSG00000039298;ENSMUSG00000040204;ENSMUSG00000040549;ENSMUSG00000079555;ENSMUSG00000109511	Uxt;Pard6a;Brca1;Haus2;Aurka;Xrcc2;Plk1;Haus7;Slc16a1;Gadd45a;Ssx2ip;Haus6;Cdk5rap2;Pclaf;Ckap5;Haus3;Nup62
82	GO:1901565	BP	organonitrogen compound catabolic process	82/ 2033	839/ 43839	0.0977354	2.54776e-10	1.44803e-08	ENSMUSG00000000326;ENSMUSG00000001403;ENSMUSG00000002102;ENSMUSG00000003813;ENSMUSG00000004552;ENSMUSG00000005262;ENSMUSG00000005779;ENSMUSG00000006398;ENSMUSG00000015357;ENSMUSG00000015671;ENSMUSG00000017718;ENSMUSG00000019987;ENSMUSG00000020020;ENSMUSG00000020029;ENSMUSG00000020235;ENSMUSG00000020267;ENSMUSG00000020307;ENSMUSG00000020390;ENSMUSG00000020634;ENSMUSG00000020696;ENSMUSG00000020720;…	Comt;Ube2c;Psmc3;Rad23a;Ctse;Ufd1;Psmb4;Cdc20;Clpx;Psma2;Afmid;Arg1;Usp44;Nudt4;Fzr1;Hint1;Cdc34;Ube2b;Ubxn2a;Rffl;Psmd12;Psmc1;Cast;Psmd6;Psmc6;Bnip3l;Rida;Spsb3;Nudt12;Xpnpep1;Ube3a;Shmt2;Hprt;Ecrg4;Rhbdd1;Zfand2b;Dnajb2;Psmd1;Cln8;Acmsd;Psmb7;Yme1l1;Psmd14;Dut;Smox;Ubxn2b;Cda;Ppat;Anapc5;Chek2;Sdsl;Psma1;Otud5;Neu3;Hyal3;Siah1a;Anapc10;Rnf139;Ube2h;Blvrb;Cop1;Psme4;Kif14;Gls2;Fbxo48;Yod1;Mmp13…
24	GO:0050000	BP	chromosome localization	24/ 2033	112/ 43839	0.214286	2.8366e-10	1.60574e-08	ENSMUSG00000001440;ENSMUSG00000017716;ENSMUSG00000020390;ENSMUSG00000022678;ENSMUSG00000023919;ENSMUSG00000024056;ENSMUSG00000024791;ENSMUSG00000025925;ENSMUSG00000026605;ENSMUSG00000027115;ENSMUSG00000027654;ENSMUSG00000028678;ENSMUSG00000028873;ENSMUSG00000030677;ENSMUSG00000031787;ENSMUSG00000041147;ENSMUSG00000041431;ENSMUSG00000041498;ENSMUSG00000045328;ENSMUSG00000068744;ENSMUSG00000069910;…	Kpnb1;Birc5;Ube2b;Nde1;Cenpq;Ndc80;Cdca5;Terf1;Cenpf;Kif18a;Fam83d;Kif2c;Cdca8;Kif22;Katnb1;Brca2;Ccnb1;Kif14;Cenpe;Psrc1;Spdl1;Kifc1;Nup62;Gm41318
77	GO:0071824	BP	protein-DNA complex organization	77/ 2033	766/ 43839	0.100522	3.06605e-10	1.72872e-08	ENSMUSG00000000028;ENSMUSG00000000708;ENSMUSG00000002679;ENSMUSG00000002748;ENSMUSG00000002835;ENSMUSG00000002870;ENSMUSG00000005410;ENSMUSG00000005470;ENSMUSG00000006585;ENSMUSG00000006715;ENSMUSG00000013822;ENSMUSG00000015217;ENSMUSG00000018509;ENSMUSG00000019857;ENSMUSG00000020485;ENSMUSG00000020525;ENSMUSG00000021377;ENSMUSG00000021391;ENSMUSG00000022360;ENSMUSG00000022673;ENSMUSG00000022945;…	Cdc45;Kat2b;Med6;Baz1b;Chaf1a;Mcm2;Mcm5;Asf1b;Cdt1;Gmnn;Elof1;Hmgb3;Cenpv;Asf1a;Supt4a;Ppm1d;Dek;Cenpp;Atad2;Mcm4;Chaf1b;Pcgf5;Hells;Nudt5;Mcm6;Suv39h2;Hat1;Rad51;Rbl1;Anp32b;Itgb3bp;Nasp;Ezh2;Lrwd1;Mcm7;M1ap;Hmgn5;Cenpi;Smarca5;Chek1;Rfwd3;Eif1;Rif1;H2az1;Suv39h1;Psme4;Mcm3;Pbrm1;Mcmdc2;Rbm15;Bdp1;H2ax;Taf7;Sox12;Hmgb2;Cebpg;Kdm5d;H2bc27;Rbbp4;Cdyl;H2aj;H4c9;H3f3a;H2ac10;Gpx1;H2bc21;Pcgf1;Top1;O…
14	GO:0097431	CC	mitotic spindle pole	14/ 2033	37/ 43839	0.378378	4.53984e-10	1.72977e-08	ENSMUSG00000002055;ENSMUSG00000024795;ENSMUSG00000024974;ENSMUSG00000025862;ENSMUSG00000027132;ENSMUSG00000027496;ENSMUSG00000027654;ENSMUSG00000027883;ENSMUSG00000029554;ENSMUSG00000033952;ENSMUSG00000037286;ENSMUSG00000039298;ENSMUSG00000039770;ENSMUSG00000041133	Spag5;Kif20b;Smc3;Stag2;Katnbl1;Aurka;Fam83d;Gpsm2;Mad1l1;Aspm;Stag1;Cdk5rap2;Ypel5;Smc1a
33	GO:0005875	CC	microtubule associated complex	33/ 2033	206/ 43839	0.160194	5.28714e-10	1.97422e-08	ENSMUSG00000003779;ENSMUSG00000009013;ENSMUSG00000012443;ENSMUSG00000017716;ENSMUSG00000020745;ENSMUSG00000020897;ENSMUSG00000020930;ENSMUSG00000021693;ENSMUSG00000022678;ENSMUSG00000024301;ENSMUSG00000024795;ENSMUSG00000026494;ENSMUSG00000027115;ENSMUSG00000027285;ENSMUSG00000027496;ENSMUSG00000028438;ENSMUSG00000028678;ENSMUSG00000028873;ENSMUSG00000030677;ENSMUSG00000031371;ENSMUSG00000031787;…	Kif20a;Dynll1;Kif11;Birc5;Pafah1b1;Aurkb;Ccdc103;Kif2a;Nde1;Kifc5b;Kif20b;Kif26b;Kif18a;Haus2;Aurka;Kif24;Kif2c;Cdca8;Kif22;Haus7;Katnb1;Kif23;Fntb;Kif4;Kif15;Haus6;Kif14;Kif18b;Kifc1;Haus3;Dynlt1a;K230015D01Rik;Dynlt2a3
21	GO:1905818	BP	regulation of chromosome separation	21/ 2033	87/ 43839	0.241379	3.52592e-10	1.97582e-08	ENSMUSG00000006585;ENSMUSG00000017716;ENSMUSG00000019773;ENSMUSG00000020020;ENSMUSG00000020897;ENSMUSG00000021569;ENSMUSG00000022314;ENSMUSG00000024056;ENSMUSG00000025925;ENSMUSG00000027379;ENSMUSG00000029472;ENSMUSG00000029554;ENSMUSG00000029910;ENSMUSG00000030867;ENSMUSG00000034509;ENSMUSG00000039298;ENSMUSG00000040084;ENSMUSG00000041431;ENSMUSG00000051235;ENSMUSG00000066979;ENSMUSG00000069910	Cdt1;Birc5;Fbxo5;Usp44;Aurkb;Trip13;Rad21;Ndc80;Terf1;Bub1;Anapc5;Mad1l1;Mad2l1;Plk1;Mad2l1bp;Cdk5rap2;Bub1b;Ccnb1;Gen1;Bub3;Spdl1
472	GO:0034641	BP	cellular nitrogen compound metabolic process	472/ 2033	7820/ 43839	0.0603581	3.53224e-10	1.97582e-08	ENSMUSG00000000028;ENSMUSG00000000253;ENSMUSG00000000563;ENSMUSG00000000751;ENSMUSG00000001158;ENSMUSG00000001228;ENSMUSG00000001380;ENSMUSG00000001542;ENSMUSG00000001707;ENSMUSG00000001767;ENSMUSG00000002068;ENSMUSG00000002221;ENSMUSG00000002297;ENSMUSG00000002477;ENSMUSG00000002835;ENSMUSG00000002870;ENSMUSG00000003813;ENSMUSG00000004018;ENSMUSG00000004328;ENSMUSG00000004642;ENSMUSG00000004980;…	Cdc45;Gmpr;Atp5pb;Rpa1;Snrnp27;Uhrf1;Hars1;Ell2;Eef1e1;Crnkl1;Ccne1;Paxip1;Dbf4;Snrpd1;Chaf1a;Mcm2;Rad23a;Fancl;Hif3a;Slbp;Hnrnpa2b1;Mcm5;Ddx39a;Ampd3;Bcas2;Cdt1;Pola1;Mrpl49;Rad51c;Cars;Odc1;Rpa3;Elof1;Rnf168;Zswim7;Hmgb3;Clpx;Prpf3;Bola1;Mtrex;Mrps18c;Etaa1;Cdc6;Atad5;Afmid;Rab5a;Uchl5;Srsf1;Rpain;Elp5;Pnpo;Slc25a39;Psmc3ip;Trmt11;Asf1a;Hbs1l;Arg1;Snrpf;Nudt4;Fzr1;Hint1;Slc22a4;Cnot6;Ube2b;Rps2…
9	GO:0008278	CC	cohesin complex	9/ 2033	13/ 43839	0.692308	5.88516e-10	2.15443e-08	ENSMUSG00000022314;ENSMUSG00000024791;ENSMUSG00000024974;ENSMUSG00000025862;ENSMUSG00000026039;ENSMUSG00000036928;ENSMUSG00000037286;ENSMUSG00000041133;ENSMUSG00000041408	Rad21;Cdca5;Smc3;Stag2;Sgo2a;Stag3;Stag1;Smc1a;Wapl
24	GO:0015453	MF	oxidoreduction-driven active transmembrane transporter activity	24/ 2033	112/ 43839	0.214286	2.8366e-10	2.25883e-08	ENSMUSG00000014294;ENSMUSG00000014313;ENSMUSG00000017778;ENSMUSG00000020163;ENSMUSG00000022551;ENSMUSG00000022820;ENSMUSG00000023089;ENSMUSG00000024099;ENSMUSG00000025968;ENSMUSG00000029632;ENSMUSG00000030647;ENSMUSG00000031231;ENSMUSG00000032330;ENSMUSG00000035885;ENSMUSG00000038462;ENSMUSG00000041697;ENSMUSG00000044894;ENSMUSG00000061518;ENSMUSG00000063882;ENSMUSG00000064354;ENSMUSG00000064358;…	Ndufa2;Cox6c;Cox7c;Uqcr11;Cyc1;Ndufb4;Ndufa5;Ndufv2;Ndufs1;Ndufa4;Ndufc2;Cox7b;Cox7a2;Cox8a;Uqcrfs1;Cox6a1;Uqcrq;Cox5b;Uqcrh;mt-Co2;mt-Co3;mt-Nd3;Ndufaf2;Gm29216
38	GO:0015399	MF	primary active transmembrane transporter activity	38/ 2033	257/ 43839	0.14786	2.96806e-10	2.32277e-08	ENSMUSG00000014294;ENSMUSG00000014313;ENSMUSG00000017778;ENSMUSG00000020163;ENSMUSG00000022551;ENSMUSG00000022742;ENSMUSG00000022820;ENSMUSG00000023089;ENSMUSG00000024099;ENSMUSG00000025393;ENSMUSG00000025968;ENSMUSG00000026198;ENSMUSG00000026463;ENSMUSG00000028125;ENSMUSG00000028238;ENSMUSG00000029632;ENSMUSG00000029802;ENSMUSG00000030647;ENSMUSG00000031231;ENSMUSG00000031333;ENSMUSG00000031974;…	Ndufa2;Cox6c;Cox7c;Uqcr11;Cyc1;Cpox;Ndufb4;Ndufa5;Ndufv2;Atp5f1b;Ndufs1;Abcb6;Atp2b4;Abca4;Atp6v0d2;Ndufa4;Abcg2;Ndufc2;Cox7b;Abcb7;Abcb10;Abcg4;Cox7a2;Cox8a;Uqcrfs1;Atp5mg;Atp1b2;Cox6a1;Abcb4;Uqcrq;Cox5b;Uqcrh;mt-Co2;mt-Co3;mt-Nd3;Ndufaf2;Sec61g;Gm29216
13	GO:0000940	CC	outer kinetochore	13/ 2033	32/ 43839	0.40625	6.7026e-10	2.40003e-08	ENSMUSG00000020492;ENSMUSG00000021965;ENSMUSG00000024056;ENSMUSG00000026605;ENSMUSG00000027379;ENSMUSG00000027635;ENSMUSG00000028066;ENSMUSG00000030867;ENSMUSG00000036223;ENSMUSG00000040084;ENSMUSG00000040599;ENSMUSG00000041431;ENSMUSG00000069910	Ska2;Ska3;Ndc80;Cenpf;Bub1;Dsn1;Pmf1;Plk1;Ska1;Bub1b;Mis12;Ccnb1;Spdl1
92	GO:0099512	CC	supramolecular fiber	92/ 2033	1004/ 43839	0.0916335	6.94171e-10	2.40003e-08	ENSMUSG00000000056;ENSMUSG00000001525;ENSMUSG00000003779;ENSMUSG00000008035;ENSMUSG00000009013;ENSMUSG00000012443;ENSMUSG00000012609;ENSMUSG00000017716;ENSMUSG00000019942;ENSMUSG00000020142;ENSMUSG00000020234;ENSMUSG00000020396;ENSMUSG00000020492;ENSMUSG00000020687;ENSMUSG00000020745;ENSMUSG00000020897;ENSMUSG00000020900;ENSMUSG00000020932;ENSMUSG00000021377;ENSMUSG00000021693;ENSMUSG00000021965;…	Narf;Tubb5;Kif20a;Mid1ip1;Dynll1;Kif11;Ttll5;Birc5;Cdk1;Slc1a4;Tektip1;Nefh;Ska2;Cdc27;Pafah1b1;Aurkb;Myh10;Gfap;Dek;Kif2a;Ska3;Dmtn;Gtse1;Nde1;Tuba1b;Kifc5b;Csnk1a1;Lmnb1;Incenp;Kif20b;Cct8;Tuba4a;Septin2;Kif26b;Nek2;Odf2;Kif18a;Haus2;Nusap1;Tpx2;Aurka;Lmna;Tmod1;Kif24;Ctps;Kif2c;Stmn1;Kntc1;Cct7;Kif22;Plk1;Haus7;Katnb1;Cep57;Acta1;Mns1;Kif23;Rpgrip1l;Aspm;Kif4;Tubg1;Fam110c;Ska1;Tubb4b;Kif15;Nm…
92	GO:0099081	CC	supramolecular polymer	92/ 2033	1004/ 43839	0.0916335	6.94171e-10	2.40003e-08	ENSMUSG00000000056;ENSMUSG00000001525;ENSMUSG00000003779;ENSMUSG00000008035;ENSMUSG00000009013;ENSMUSG00000012443;ENSMUSG00000012609;ENSMUSG00000017716;ENSMUSG00000019942;ENSMUSG00000020142;ENSMUSG00000020234;ENSMUSG00000020396;ENSMUSG00000020492;ENSMUSG00000020687;ENSMUSG00000020745;ENSMUSG00000020897;ENSMUSG00000020900;ENSMUSG00000020932;ENSMUSG00000021377;ENSMUSG00000021693;ENSMUSG00000021965;…	Narf;Tubb5;Kif20a;Mid1ip1;Dynll1;Kif11;Ttll5;Birc5;Cdk1;Slc1a4;Tektip1;Nefh;Ska2;Cdc27;Pafah1b1;Aurkb;Myh10;Gfap;Dek;Kif2a;Ska3;Dmtn;Gtse1;Nde1;Tuba1b;Kifc5b;Csnk1a1;Lmnb1;Incenp;Kif20b;Cct8;Tuba4a;Septin2;Kif26b;Nek2;Odf2;Kif18a;Haus2;Nusap1;Tpx2;Aurka;Lmna;Tmod1;Kif24;Ctps;Kif2c;Stmn1;Kntc1;Cct7;Kif22;Plk1;Haus7;Katnb1;Cep57;Acta1;Mns1;Kif23;Rpgrip1l;Aspm;Kif4;Tubg1;Fam110c;Ska1;Tubb4b;Kif15;Nm…
23	GO:0072686	CC	mitotic spindle	23/ 2033	108/ 43839	0.212963	7.54321e-10	2.56058e-08	ENSMUSG00000002055;ENSMUSG00000009013;ENSMUSG00000012443;ENSMUSG00000019942;ENSMUSG00000020482;ENSMUSG00000022391;ENSMUSG00000023015;ENSMUSG00000024301;ENSMUSG00000027306;ENSMUSG00000027331;ENSMUSG00000027469;ENSMUSG00000027496;ENSMUSG00000027699;ENSMUSG00000029554;ENSMUSG00000029910;ENSMUSG00000030677;ENSMUSG00000032254;ENSMUSG00000048327;ENSMUSG00000058290;ENSMUSG00000079553;ENSMUSG00000079555;…	Spag5;Dynll1;Kif11;Cdk1;Ccdc117;Rangap1;Racgap1;Kifc5b;Nusap1;Knstrn;Tpx2;Aurka;Ect2;Mad1l1;Mad2l1;Kif22;Kif23;Ckap2l;Espl1;Kifc1;Haus3;Nup62;Gm18910
8	GO:0000796	CC	condensin complex	8/ 2033	10/ 43839	0.8	8.73577e-10	2.91244e-08	ENSMUSG00000008690;ENSMUSG00000015880;ENSMUSG00000028312;ENSMUSG00000034349;ENSMUSG00000034906;ENSMUSG00000035024;ENSMUSG00000038252;ENSMUSG00000042029	Ncaph2;Ncapg;Smc2;Smc4;Ncaph;Ncapd3;Ncapd2;Ncapg2
150	GO:0006796	BP	phosphate-containing compound metabolic process	150/ 2033	1920/ 43839	0.078125	5.25155e-10	2.92598e-08	ENSMUSG00000000253;ENSMUSG00000000563;ENSMUSG00000002068;ENSMUSG00000003068;ENSMUSG00000003438;ENSMUSG00000004085;ENSMUSG00000004591;ENSMUSG00000005615;ENSMUSG00000005686;ENSMUSG00000014956;ENSMUSG00000015357;ENSMUSG00000016526;ENSMUSG00000017707;ENSMUSG00000017716;ENSMUSG00000017718;ENSMUSG00000018659;ENSMUSG00000019877;ENSMUSG00000019942;ENSMUSG00000020029;ENSMUSG00000020089;ENSMUSG00000020267;…	Gmpr;Atp5pb;Ccne1;Stk11;Timm50;Map3k20;Pkn2;Pcyt1a;Ampd3;Ppp1cb;Clpx;Dyrk3;Serinc3;Birc5;Afmid;Pnpo;Serinc1;Cdk1;Nudt4;Ppa1;Hint1;Ccng1;Ppp4r3b;Ppm1d;Cmpk2;Mboat2;Rrm2;Dld;Sh3yl1;Aurkb;Cdkl1;Eif2s1;Erh;Rnaseh2b;Pbk;Nadk2;Stk3;Cyc1;Naprt;Atp5pf;Atp5po;Adcy6;Agpat4;Pim1;Eif2ak2;Nme4;Nudt12;Rock1;Csnk1a1;Ppp2r5b;Pip5k1b;Slk;Pfkfb1;Atp5f1b;Ptdss2;Hprt;Pigq;Tyms;Plk4;Nudt5;Ndufs1;Rpe;Pask;Dtymk;Cln8;C…
23	GO:0032465	BP	regulation of cytokinesis	23/ 2033	107/ 43839	0.214953	6.20807e-10	3.44536e-08	ENSMUSG00000003779;ENSMUSG00000004591;ENSMUSG00000017499;ENSMUSG00000018509;ENSMUSG00000020185;ENSMUSG00000020897;ENSMUSG00000023015;ENSMUSG00000024660;ENSMUSG00000024795;ENSMUSG00000026491;ENSMUSG00000027330;ENSMUSG00000027496;ENSMUSG00000027699;ENSMUSG00000030867;ENSMUSG00000032254;ENSMUSG00000033904;ENSMUSG00000037062;ENSMUSG00000038943;ENSMUSG00000041147;ENSMUSG00000041498;ENSMUSG00000046179;…	Kif20a;Pkn2;Cdc6;Cenpv;E2f7;Aurkb;Racgap1;Incenp;Kif20b;Ahctf1;Cdc25b;Aurka;Ect2;Plk1;Kif23;Ccp110;Sh3glb1;Prc1;Brca2;Kif14;E2f8;Prpf40a;Nup62
57	GO:0055082	BP	intracellular chemical homeostasis	57/ 2033	503/ 43839	0.11332	6.71004e-10	3.69918e-08	ENSMUSG00000002083;ENSMUSG00000006574;ENSMUSG00000015342;ENSMUSG00000020063;ENSMUSG00000022452;ENSMUSG00000022533;ENSMUSG00000022564;ENSMUSG00000022797;ENSMUSG00000022858;ENSMUSG00000023030;ENSMUSG00000023926;ENSMUSG00000025270;ENSMUSG00000025353;ENSMUSG00000025393;ENSMUSG00000026463;ENSMUSG00000027562;ENSMUSG00000027737;ENSMUSG00000028124;ENSMUSG00000028238;ENSMUSG00000028455;ENSMUSG00000029221;…	Bbc3;Slc4a1;Xk;Sirt1;Smdt1;Atp13a3;Grina;Tfrc;Tra2b;Slc11a2;Rhag;Alas2;Ormdl2;Atp5f1b;Atp2b4;Car2;Slc7a11;Gclm;Atp6v0d2;Stoml2;Slc30a9;Kel;Tjp1;Nox4;Abcb7;Mt2;Mt1;Gclc;Kctd7;Htr2a;Pdk3;Trpv5;Hk1;Clic4;Dmxl1;Slc30a1;Nme1;Ormdl3;Hjv;Pck2;Atp1b2;Pik3r1;Atf4;Tmem64;Slc35g1;Erfe;Foxo3;Mafg;Slc39a8;Ncoa4;Fxn;Alms1;Gpx1;Rap1a;Rmdn3;C7;Gm28778
89	GO:0031401	BP	positive regulation of protein modification process	89/ 2033	955/ 43839	0.0931937	6.71771e-10	3.69918e-08	ENSMUSG00000000708;ENSMUSG00000002221;ENSMUSG00000003068;ENSMUSG00000006398;ENSMUSG00000007888;ENSMUSG00000016984;ENSMUSG00000017386;ENSMUSG00000017499;ENSMUSG00000018932;ENSMUSG00000019505;ENSMUSG00000020189;ENSMUSG00000020235;ENSMUSG00000020541;ENSMUSG00000020738;ENSMUSG00000021270;ENSMUSG00000022018;ENSMUSG00000022141;ENSMUSG00000022329;ENSMUSG00000022471;ENSMUSG00000023067;ENSMUSG00000024014;…	Kat2b;Paxip1;Stk11;Cdc20;Crlf1;Etaa1;Traf4;Cdc6;Map2k3;Ubb;Osbpl8;Fzr1;Tom1l1;Sumo2;Hsp90aa1;Rgcc;Nipbl;Stk3;Xrcc6;Cdkn1a;Pim1;Zfp91;Slk;Gfra1;Mob2;Ube3a;Rb1cc1;Stradb;Dnajb2;Atp2b4;Mastl;Gfi1b;Cdc25b;Tpx2;Ect2;Dcun1d1;Pdcd10;Hax1;Pdgfc;Lmna;Iqgap3;Nbn;Tal1;Chek2;Hsph1;Ezh2;Nox4;Pak4;Nupr1;Plk1;Gata1;Mtcp1;Psmd10;Nek1;Parp16;Trib3;Ccnd3;Map4k5;Htr2a;Higd1a;Nos1ap;Fanci;Suv39h1;Ptpa;Ppp1r15a;Kif14…
128	GO:0046907	BP	intracellular transport	128/ 2033	1573/ 43839	0.0813732	7.3512e-10	4.03233e-08	ENSMUSG00000001440;ENSMUSG00000001786;ENSMUSG00000001827;ENSMUSG00000002957;ENSMUSG00000003226;ENSMUSG00000003438;ENSMUSG00000003452;ENSMUSG00000004980;ENSMUSG00000005262;ENSMUSG00000005481;ENSMUSG00000005732;ENSMUSG00000006464;ENSMUSG00000007777;ENSMUSG00000008450;ENSMUSG00000009013;ENSMUSG00000010154;ENSMUSG00000016619;ENSMUSG00000017831;ENSMUSG00000018362;ENSMUSG00000018449;ENSMUSG00000019505;…	Kpnb1;Fbxo7;Folr1;Ap2a2;Ranbp2;Timm50;Bicd1;Hnrnpa2b1;Ufd1;Ddx39a;Ranbp1;Bbs1;Trappc2b;Nutf2;Dynll1;Spire2;Nup50;Rab5a;Kpna2;Rpain;Ubb;Xpo1;Arf5;Tom1l1;Stxbp4;Rab10;Rffl;Nup85;Pafah1b1;Ube2o;Rph3al;Myh10;Hsp90aa1;Tmem14c;Trim23;Kpna3;Xpo7;Eny2;Syngr1;Pmm1;Nde1;Ap2m1;Kpna1;Cdkn1a;Dpy30;Ift140;Ap3s1;Lars;Spire1;Rabgef1;Stradb;Trak2;Mff;Zfand2b;Cdc42bpa;Stam;Ssna1;Nup35;Timm10;Sec62;Ift80;Lmna;Atp6v…
27	GO:0006282	BP	regulation of DNA repair	27/ 2033	146/ 43839	0.184932	7.53589e-10	4.11768e-08	ENSMUSG00000001517;ENSMUSG00000010154;ENSMUSG00000014074;ENSMUSG00000020482;ENSMUSG00000021377;ENSMUSG00000021597;ENSMUSG00000022674;ENSMUSG00000024533;ENSMUSG00000027323;ENSMUSG00000027342;ENSMUSG00000028560;ENSMUSG00000028884;ENSMUSG00000030528;ENSMUSG00000032113;ENSMUSG00000032344;ENSMUSG00000034206;ENSMUSG00000035365;ENSMUSG00000035455;ENSMUSG00000036202;ENSMUSG00000039231;ENSMUSG00000042498;…	Foxm1;Spire2;Rnf168;Ccdc117;Dek;Slf1;Ube2v2;Spire1;Rad51;Pcna;Usp1;Rpa2;Blm;Chek1;Cgas;Polq;Parpbp;Fignl1;Rif1;Suv39h1;Radx;Trp53bp1;Dtx3l;Cebpg;Nsd2;Aunip;Shld3
47	GO:0010498	BP	proteasomal protein catabolic process	47/ 2033	375/ 43839	0.125333	7.68825e-10	4.18477e-08	ENSMUSG00000001403;ENSMUSG00000003813;ENSMUSG00000005262;ENSMUSG00000005779;ENSMUSG00000006398;ENSMUSG00000015671;ENSMUSG00000020020;ENSMUSG00000020235;ENSMUSG00000020307;ENSMUSG00000020390;ENSMUSG00000020634;ENSMUSG00000020696;ENSMUSG00000020720;ENSMUSG00000021737;ENSMUSG00000021832;ENSMUSG00000024160;ENSMUSG00000025326;ENSMUSG00000026051;ENSMUSG00000026142;ENSMUSG00000026197;ENSMUSG00000026203;…	Ube2c;Rad23a;Ufd1;Psmb4;Cdc20;Psma2;Usp44;Fzr1;Cdc34;Ube2b;Ubxn2a;Rffl;Psmd12;Psmd6;Psmc6;Spsb3;Ube3a;Ecrg4;Rhbdd1;Zfand2b;Dnajb2;Psmd1;Psmb7;Psmd14;Ubxn2b;Anapc5;Psma1;Otud5;Siah1a;Anapc10;Rnf139;Ube2h;Cop1;Psme4;Kif14;Fbxo48;Yod1;Skp2;Psma3;Ube2s;Psma5;Ccnf;Kbtbd6;Ccdc47;Gm16199;A230060F14Rik;Gm2296
1874	GO:0005575	CC	cellular_component	1874/ 2033	38636/ 43839	0.048504	1.38895e-09	4.54943e-08	ENSMUSG00000000028;ENSMUSG00000000056;ENSMUSG00000000253;ENSMUSG00000000326;ENSMUSG00000000420;ENSMUSG00000000563;ENSMUSG00000000706;ENSMUSG00000000708;ENSMUSG00000000751;ENSMUSG00000000804;ENSMUSG00000000838;ENSMUSG00000001014;ENSMUSG00000001134;ENSMUSG00000001158;ENSMUSG00000001228;ENSMUSG00000001380;ENSMUSG00000001403;ENSMUSG00000001440;ENSMUSG00000001497;ENSMUSG00000001517;ENSMUSG00000001525;…
USG00000087442;ENSMUSG00000087528;ENSMUSG00000087642;ENSMUSG00000089722;ENSMUSG00000089936;ENSMUSG00000090115;ENSMUSG00000090136;ENSMUSG00000090523;ENSMUSG00000090553;ENSMUSG00000090946;ENSMUSG00000091014;ENSMUSG00000091366;ENSMUSG00000091625;ENSMUSG00000091650;ENSMUSG00000091694;ENSMUSG00000091844;ENSMUSG00000091931;ENSMUSG00000092074;ENSMUSG00000093674;ENSMUSG00000093749;ENSMUSG00000093954;ENSM…	Cdc45;Narf;Gmpr;Comt;Galnt1;Atp5pb;Btn1a1;Kat2b;Rpa1;Usp32;Fmr1;Icam4;Uxt;Snrnp27;Uhrf1;Hars1;Ube2c;Kpnb1;Pax9;Foxm1;Tubb5;Ell2;Eef1e1;Tspan33;Crnkl1;Fbxo7;Folr1;Cpa3;Spa17;Spag5;Ccne1;Bbc3;Psmc3;Clgn;Paxip1;Metrn;Dbf4;Bmp8b;Snrpd1;Med6;Baz1b;Epdr1;Atg4d;Chaf1a;Mcm2;Ap2a2;Prkar2b;Hmgn2;Stk11;Ranbp2;Timm50;Bicd1;Phyhip;Ier3;Sec14l2;Kif20a;Rad23a;Syce2;Nqo1;Efnb3;Ssbp2;Fancl;Gstm5;Map3k20;Trmt10a;C…
31	GO:0051302	BP	regulation of cell division	31/ 2033	188/ 43839	0.164894	8.42982e-10	4.55339e-08	ENSMUSG00000003779;ENSMUSG00000004591;ENSMUSG00000017499;ENSMUSG00000018509;ENSMUSG00000020185;ENSMUSG00000020897;ENSMUSG00000023015;ENSMUSG00000024660;ENSMUSG00000024795;ENSMUSG00000026491;ENSMUSG00000027330;ENSMUSG00000027496;ENSMUSG00000027641;ENSMUSG00000027699;ENSMUSG00000028019;ENSMUSG00000028717;ENSMUSG00000030528;ENSMUSG00000030867;ENSMUSG00000031697;ENSMUSG00000032254;ENSMUSG00000033904;…	Kif20a;Pkn2;Cdc6;Cenpv;E2f7;Aurkb;Racgap1;Incenp;Kif20b;Ahctf1;Cdc25b;Aurka;Rbl1;Ect2;Pdgfc;Tal1;Blm;Plk1;Orc6;Kif23;Ccp110;Aspm;Sh3glb1;Prc1;Brca2;Kif14;Garem1;E2f8;Kif18b;Prpf40a;Nup62
34	GO:1902115	BP	regulation of organelle assembly	34/ 2033	221/ 43839	0.153846	8.7177e-10	4.6829e-08	ENSMUSG00000000708;ENSMUSG00000002055;ENSMUSG00000008892;ENSMUSG00000009013;ENSMUSG00000018548;ENSMUSG00000020362;ENSMUSG00000020990;ENSMUSG00000024169;ENSMUSG00000024974;ENSMUSG00000025758;ENSMUSG00000025862;ENSMUSG00000026718;ENSMUSG00000026790;ENSMUSG00000027883;ENSMUSG00000028249;ENSMUSG00000028256;ENSMUSG00000028718;ENSMUSG00000029512;ENSMUSG00000030717;ENSMUSG00000030867;ENSMUSG00000031654;…	Kat2b;Spag5;Vdac3;Dynll1;Trim37;Cnot6;Cdkl1;Ift140;Smc3;Plk4;Stag2;Stam;Odf2;Gpsm2;Sdcbp;Odf2l;Stil;Ulk1;Nupr1;Plk1;Cbln1;Rdx;Mns1;Ccp110;Cep135;Sh3glb1;Stag1;Cdk5rap2;Smc1a;Cep295;Tapt1;Alms1;Cep76;Nup62
8	GO:0046501	BP	protoporphyrinogen IX metabolic process	8/ 2033	10/ 43839	0.8	8.73577e-10	4.6829e-08	ENSMUSG00000022742;ENSMUSG00000025270;ENSMUSG00000028393;ENSMUSG00000028684;ENSMUSG00000029613;ENSMUSG00000030979;ENSMUSG00000032126;ENSMUSG00000062729	Cpox;Alas2;Alad;Urod;Eif2ak1;Uros;Hmbs;Ppox
11	GO:0045132	BP	meiotic chromosome segregation	11/ 2033	22/ 43839	0.5	9.1234e-10	4.87224e-08	ENSMUSG00000008690;ENSMUSG00000020914;ENSMUSG00000023940;ENSMUSG00000026683;ENSMUSG00000028312;ENSMUSG00000030041;ENSMUSG00000030867;ENSMUSG00000034349;ENSMUSG00000034906;ENSMUSG00000041408;ENSMUSG00000058290	Ncaph2;Top2a;Sgo1;Nuf2;Smc2;M1ap;Plk1;Smc4;Ncaph;Wapl;Espl1
82	GO:0017111	MF	ribonucleoside triphosphate phosphatase activity	82/ 2033	855/ 43839	0.0959064	6.47268e-10	4.91012e-08	ENSMUSG00000000563;ENSMUSG00000001525;ENSMUSG00000003779;ENSMUSG00000005481;ENSMUSG00000007033;ENSMUSG00000012443;ENSMUSG00000015357;ENSMUSG00000017831;ENSMUSG00000018398;ENSMUSG00000019977;ENSMUSG00000020671;ENSMUSG00000020900;ENSMUSG00000021270;ENSMUSG00000021693;ENSMUSG00000021712;ENSMUSG00000021832;ENSMUSG00000022360;ENSMUSG00000022533;ENSMUSG00000022890;ENSMUSG00000022956;ENSMUSG00000023004;…	Atp5pb;Tubb5;Kif20a;Ddx39a;Hspa1l;Kif11;Clpx;Rab5a;Septin8;Hbs1l;Rab10;Myh10;Hsp90aa1;Kif2a;Trim23;Psmc6;Atad2;Atp13a3;Atp5pf;Atp5po;Tuba1b;Gtpbp2;Kifc5b;Kif20b;Atp5f1b;Gng13;Pms1;Abcb6;Tuba4a;Septin2;Ola1;Kif18a;Abca4;Rragd;Kif24;Kif2c;Psmc2;Ran;Gpn3;Abcg2;Blm;Kif22;Rab6a;Abcb7;Wrn;Smarca5;Abcb10;Abcg4;Kif23;Kif4;Atp5pd;Tubg1;Fignl1;Tubb4b;Kif15;Rab8b;Atp5mf;Ptpa;Gbp7;Pif1;Lonp1;Kif14;Abcb4;Rase…
10	GO:0017116	MF	single-stranded DNA helicase activity	10/ 2033	17/ 43839	0.588235	6.49057e-10	4.91012e-08	ENSMUSG00000019214;ENSMUSG00000022422;ENSMUSG00000022881;ENSMUSG00000027323;ENSMUSG00000029363;ENSMUSG00000030254;ENSMUSG00000033970;ENSMUSG00000034206;ENSMUSG00000035266;ENSMUSG00000041064	Chtf18;Dscc1;Rfc4;Rad51;Rfc5;Rad18;Rfc3;Polq;Helq;Pif1
18	GO:0035861	CC	site of double-strand break	18/ 2033	69/ 43839	0.26087	1.63836e-09	5.27381e-08	ENSMUSG00000012483;ENSMUSG00000014074;ENSMUSG00000020608;ENSMUSG00000021597;ENSMUSG00000022034;ENSMUSG00000023953;ENSMUSG00000024943;ENSMUSG00000027323;ENSMUSG00000028224;ENSMUSG00000028884;ENSMUSG00000030051;ENSMUSG00000030254;ENSMUSG00000032344;ENSMUSG00000033596;ENSMUSG00000036202;ENSMUSG00000041238;ENSMUSG00000043909;ENSMUSG00000049932	Rpa3;Rnf168;Smc6;Slf1;Esco2;Polh;Smc5;Rad51;Nbn;Rpa2;Aplf;Rad18;Cgas;Rfwd3;Rif1;Rbbp8;Trp53bp1;H2ax
26	GO:0004843	MF	cysteine-type deubiquitinase activity	26/ 2033	136/ 43839	0.191176	7.31594e-10	5.44378e-08	ENSMUSG00000000804;ENSMUSG00000018189;ENSMUSG00000020020;ENSMUSG00000020124;ENSMUSG00000021203;ENSMUSG00000022426;ENSMUSG00000022710;ENSMUSG00000022867;ENSMUSG00000025917;ENSMUSG00000026914;ENSMUSG00000027364;ENSMUSG00000028560;ENSMUSG00000030107;ENSMUSG00000031010;ENSMUSG00000031154;ENSMUSG00000038695;ENSMUSG00000040455;ENSMUSG00000042444;ENSMUSG00000045210;ENSMUSG00000046404;ENSMUSG00000047879;…	Usp32;Uchl5;Usp44;Usp15;Otub2;Josd1;Usp7;Usp25;Cops5;Psmd14;Usp50;Usp1;Usp18;Usp9x;Otud5;Josd2;Usp45;Mindy2;Vcpip1;Yod1;Usp14;Usp46;Usp39;Usp34;Gm10642;Usp49
44	GO:0043161	BP	proteasome-mediated ubiquitin-dependent protein catabolic process	44/ 2033	341/ 43839	0.129032	1.06123e-09	5.64607e-08	ENSMUSG00000001403;ENSMUSG00000003813;ENSMUSG00000005262;ENSMUSG00000005779;ENSMUSG00000006398;ENSMUSG00000015671;ENSMUSG00000020020;ENSMUSG00000020235;ENSMUSG00000020307;ENSMUSG00000020390;ENSMUSG00000020634;ENSMUSG00000020696;ENSMUSG00000020720;ENSMUSG00000021737;ENSMUSG00000021832;ENSMUSG00000024160;ENSMUSG00000025326;ENSMUSG00000026051;ENSMUSG00000026197;ENSMUSG00000026203;ENSMUSG00000026229;…	Ube2c;Rad23a;Ufd1;Psmb4;Cdc20;Psma2;Usp44;Fzr1;Cdc34;Ube2b;Ubxn2a;Rffl;Psmd12;Psmd6;Psmc6;Spsb3;Ube3a;Ecrg4;Zfand2b;Dnajb2;Psmd1;Psmb7;Psmd14;Ubxn2b;Anapc5;Psma1;Otud5;Siah1a;Anapc10;Ube2h;Cop1;Kif14;Fbxo48;Yod1;Skp2;Psma3;Ube2s;Psma5;Ccnf;Kbtbd6;Ccdc47;Gm16199;A230060F14Rik;Gm2296
22	GO:0051303	BP	establishment of chromosome localization	22/ 2033	101/ 43839	0.217822	1.11452e-09	5.90233e-08	ENSMUSG00000001440;ENSMUSG00000017716;ENSMUSG00000020390;ENSMUSG00000022678;ENSMUSG00000023919;ENSMUSG00000024056;ENSMUSG00000024791;ENSMUSG00000025925;ENSMUSG00000026605;ENSMUSG00000027115;ENSMUSG00000027654;ENSMUSG00000028678;ENSMUSG00000028873;ENSMUSG00000030677;ENSMUSG00000041431;ENSMUSG00000041498;ENSMUSG00000045328;ENSMUSG00000068744;ENSMUSG00000069910;ENSMUSG00000079553;ENSMUSG00000109511;…	Kpnb1;Birc5;Ube2b;Nde1;Cenpq;Ndc80;Cdca5;Terf1;Cenpf;Kif18a;Fam83d;Kif2c;Cdca8;Kif22;Ccnb1;Kif14;Cenpe;Psrc1;Spdl1;Kifc1;Nup62;Gm41318
293	GO:0051252	BP	regulation of RNA metabolic process	293/ 2033	4481/ 43839	0.0653872	1.11801e-09	5.90233e-08	ENSMUSG00000000708;ENSMUSG00000000838;ENSMUSG00000001134;ENSMUSG00000001156;ENSMUSG00000001228;ENSMUSG00000001497;ENSMUSG00000001517;ENSMUSG00000001542;ENSMUSG00000002068;ENSMUSG00000002102;ENSMUSG00000002221;ENSMUSG00000002679;ENSMUSG00000003038;ENSMUSG00000003992;ENSMUSG00000004328;ENSMUSG00000004535;ENSMUSG00000004897;ENSMUSG00000004980;ENSMUSG00000005148;ENSMUSG00000005161;ENSMUSG00000005483;…	Kat2b;Fmr1;Uxt;Mxd1;Uhrf1;Pax9;Foxm1;Ell2;Ccne1;Psmc3;Paxip1;Med6;Hmgn2;Ssbp2;Hif3a;Tax1bp1;Hdgf;Hnrnpa2b1;Klf5;Prdx2;Dnajb1;Gmnn;Carhsp1;Cbx5;Faf1;Pabpc4;Rnf168;E2f4;Hmgb3;Nelfcd;Suz12;Crlf3;Birc5;Mybl2;Med13l;Mafk;Srsf1;Trim37;Map2k3;E2f2;Psmc3ip;Tmpo;Cep290;Ccar1;E2f7;Nfyb;Hint1;Xpo1;Hnrnpab;Med7;Pnpt1;Supt4a;Klf11;Sumo2;Nup85;Aurkb;Top2a;Strn3;Slirp;Sfrp4;Mxd3;Psmc6;Eaf1;Rgcc;Nipbl;Rad21;Stk3…
120	GO:0015031	BP	protein transport	120/ 2033	1452/ 43839	0.0826446	1.12506e-09	5.90233e-08	ENSMUSG00000001440;ENSMUSG00000001786;ENSMUSG00000001827;ENSMUSG00000002820;ENSMUSG00000002957;ENSMUSG00000003226;ENSMUSG00000003438;ENSMUSG00000003779;ENSMUSG00000005262;ENSMUSG00000006464;ENSMUSG00000008450;ENSMUSG00000010154;ENSMUSG00000015023;ENSMUSG00000016619;ENSMUSG00000017831;ENSMUSG00000018362;ENSMUSG00000018449;ENSMUSG00000019971;ENSMUSG00000020290;ENSMUSG00000020440;ENSMUSG00000020541;…	Kpnb1;Fbxo7;Folr1;Atg4d;Ap2a2;Ranbp2;Timm50;Kif20a;Ufd1;Bbs1;Nutf2;Spire2;Ddx19a;Nup50;Rab5a;Kpna2;Rpain;Cep290;Xpo1;Arf5;Tom1l1;Stxbp4;Rab10;Rffl;Nup85;Pafah1b1;Rph3al;Hsp90aa1;Cetn3;Trim23;Kpna3;Dmtn;Xpo7;Syngr1;Pmm1;Tfrc;Ap2m1;Kpna1;Itsn1;Cdkn1a;Ap3s1;Lars;Spire1;Rab3il1;Snx15;Msr1;Rabgef1;Stradb;Trak2;Mff;Zfand2b;Atg4b;Steap3;Ahctf1;Cenpf;Stam;Nup35;Timm10;Mtx2;Kif18a;Ect2;Sec62;Ppid;Lmna;Uba…
54	GO:0044089	BP	positive regulation of cellular component biogenesis	54/ 2033	468/ 43839	0.115385	1.12608e-09	5.90233e-08	ENSMUSG00000002055;ENSMUSG00000002083;ENSMUSG00000002102;ENSMUSG00000006585;ENSMUSG00000009013;ENSMUSG00000010517;ENSMUSG00000020307;ENSMUSG00000020362;ENSMUSG00000021118;ENSMUSG00000021270;ENSMUSG00000021597;ENSMUSG00000021832;ENSMUSG00000022018;ENSMUSG00000022674;ENSMUSG00000024290;ENSMUSG00000024777;ENSMUSG00000025758;ENSMUSG00000025925;ENSMUSG00000026718;ENSMUSG00000027364;ENSMUSG00000027378;…	Spag5;Bbc3;Psmc3;Cdt1;Dynll1;Faf1;Cdc34;Cnot6;Plek2;Hsp90aa1;Slf1;Psmc6;Rgcc;Ube2v2;Rock1;Ppp2r5b;Plk4;Terf1;Stam;Usp50;Nphp1;Gpsm2;Sdcbp;Tal1;Stil;Ulk1;Nox4;Srpx2;Nlgn3;Cbln1;Mns1;Ephb1;Resf1;Ccp110;Eef2k;Cracd;Cep135;Cdc42ep3;Anln;Sh3glb1;Serpinf2;Cdk5rap2;Cdc42ep4;Mmp3;Cep295;Ppm1e;Tapt1;Ide;Mpp7;Gda;Fnip2;Psrc1;Stmp1;Nup62
17	GO:0046605	BP	regulation of centrosome cycle	17/ 2033	60/ 43839	0.283333	1.14715e-09	5.99057e-08	ENSMUSG00000000708;ENSMUSG00000001774;ENSMUSG00000018548;ENSMUSG00000020290;ENSMUSG00000023345;ENSMUSG00000025758;ENSMUSG00000028718;ENSMUSG00000038539;ENSMUSG00000039298;ENSMUSG00000039842;ENSMUSG00000046111;ENSMUSG00000051235;ENSMUSG00000063810;ENSMUSG00000072082;ENSMUSG00000073542;ENSMUSG00000079553;ENSMUSG00000109511	Kat2b;Chordc1;Trim37;Xpo1;Poc1a;Plk4;Stil;Atf5;Cdk5rap2;Mcph1;Cep295;Gen1;Alms1;Ccnf;Cep76;Kifc1;Nup62
53	GO:1903829	BP	positive regulation of protein localization	53/ 2033	453/ 43839	0.116998	1.21373e-09	6.31499e-08	ENSMUSG00000002083;ENSMUSG00000003068;ENSMUSG00000003452;ENSMUSG00000005699;ENSMUSG00000006585;ENSMUSG00000007033;ENSMUSG00000008450;ENSMUSG00000009013;ENSMUSG00000019942;ENSMUSG00000019971;ENSMUSG00000020847;ENSMUSG00000020900;ENSMUSG00000022141;ENSMUSG00000023571;ENSMUSG00000023919;ENSMUSG00000024056;ENSMUSG00000024795;ENSMUSG00000025613;ENSMUSG00000026150;ENSMUSG00000026568;ENSMUSG00000026657;…	Bbc3;Stk11;Bicd1;Pard6a;Cdt1;Hspa1l;Nutf2;Dynll1;Cdk1;Cep290;Rph3al;Myh10;Nipbl;C1qtnf12;Cenpq;Ndc80;Kif20b;Cct8;Mff;Mpc2;Frmd4a;Stom;Ect2;Ppid;Pdcd10;Gpsm2;Anp32b;Sesn2;Epb41;Ran;Psmd9;Cct7;Pdcd5;Nlgn3;Dkc1;Vps35;Rdx;C2cd2l;Pfkm;Ctdspl2;Oaz1;Cep135;Sh3glb1;Pck2;Oaz1-ps;Cep295;Dtx3l;Mmp13;Kcnn4;Hnrnpm;Tcp1;Nutf2-ps1;Nup62
81	GO:0048471	CC	perinuclear region of cytoplasm	81/ 2033	860/ 43839	0.094186	2.03688e-09	6.44552e-08	ENSMUSG00000000420;ENSMUSG00000000838;ENSMUSG00000002102;ENSMUSG00000002997;ENSMUSG00000003226;ENSMUSG00000003452;ENSMUSG00000004591;ENSMUSG00000006398;ENSMUSG00000007646;ENSMUSG00000010517;ENSMUSG00000011179;ENSMUSG00000017386;ENSMUSG00000017831;ENSMUSG00000018548;ENSMUSG00000020074;ENSMUSG00000020300;ENSMUSG00000020326;ENSMUSG00000020440;ENSMUSG00000020671;ENSMUSG00000020745;ENSMUSG00000020841;…	Galnt1;Fmr1;Psmc3;Prkar2b;Ranbp2;Bicd1;Pkn2;Cdc20;Rad51c;Faf1;Odc1;Traf4;Rab5a;Trim37;Ccar1;Cpeb4;Ccng1;Arf5;Rab10;Pafah1b1;Cpd;Slirp;Hsp90aa1;Olfm4;Dmtn;Rangap1;Tfrc;Tra2b;Slc11a2;Cdkn1a;Mospd1;Eif2ak2;Spire1;Kif20b;Slk;Mob2;Cops5;Septin2;Stom;Rad51;Aurka;Fxr1;Lmna;Eif4e;Dnaja1;Klhl7;Dnajb6;Spp1;Mad2l1;Nox4;Nupr1;Akip1;Rnf128;Vps35;Mt2;Mt1;Traip;Psmf1;Fignl1;Serbp1;Rab8b;Clic4;Nme1;Cdkn3;Cdk5rap…
262	GO:0048856	BP	anatomical structure development	262/ 2033	3918/ 43839	0.0668709	1.26736e-09	6.56985e-08	ENSMUSG00000000708;ENSMUSG00000000751;ENSMUSG00000001497;ENSMUSG00000001827;ENSMUSG00000002102;ENSMUSG00000002190;ENSMUSG00000002221;ENSMUSG00000002384;ENSMUSG00000002870;ENSMUSG00000003068;ENSMUSG00000004085;ENSMUSG00000005148;ENSMUSG00000005161;ENSMUSG00000006235;ENSMUSG00000006464;ENSMUSG00000006574;ENSMUSG00000007033;ENSMUSG00000007617;ENSMUSG00000007888;ENSMUSG00000008090;ENSMUSG00000011179;…	Kat2b;Rpa1;Pax9;Folr1;Psmc3;Clgn;Paxip1;Bmp8b;Mcm2;Stk11;Map3k20;Klf5;Prdx2;Epor;Bbs1;Slc4a1;Hspa1l;Homer1;Crlf1;Fgfrl1;Odc1;Pabpc4;Ttll5;Cacybp;E2f4;Xk;Traf4;Mafk;Uchl5;Srsf1;Ubb;Cdk1;Cep290;Arg1;E2f7;Ube2b;Nefh;Pnpt1;Ggnbp2;Nup85;Pafah1b1;Myh10;Gfap;Cdkl1;Slirp;Glrx5;Trip13;Spata9;Ndufs6;Kif2a;Dhfr;Rnaseh2b;Dmtn;Nipbl;Rad21;Rida;Stk3;Xrcc6;Nde1;Popdc2;Clcn2;Tra2b;Itsn1;Donson;Slc11a2;Cdkn1a;Bsg…
23	GO:2000278	BP	regulation of DNA biosynthetic process	23/ 2033	111/ 43839	0.207207	1.3335e-09	6.88748e-08	ENSMUSG00000004980;ENSMUSG00000019214;ENSMUSG00000020897;ENSMUSG00000021270;ENSMUSG00000022018;ENSMUSG00000022422;ENSMUSG00000022881;ENSMUSG00000023067;ENSMUSG00000025613;ENSMUSG00000025925;ENSMUSG00000026622;ENSMUSG00000029363;ENSMUSG00000030007;ENSMUSG00000030562;ENSMUSG00000031403;ENSMUSG00000032113;ENSMUSG00000033970;ENSMUSG00000038482;ENSMUSG00000040552;ENSMUSG00000041064;ENSMUSG00000055639;…	Hnrnpa2b1;Chtf18;Aurkb;Hsp90aa1;Rgcc;Dscc1;Rfc4;Cdkn1a;Cct8;Terf1;Nek2;Rfc5;Cct7;Nox4;Dkc1;Chek1;Rfc3;Tfdp1;C3ar1;Pif1;Dach1;Tcp1;Ptges3
36	GO:0043021	MF	ribonucleoprotein complex binding	36/ 2033	245/ 43839	0.146939	1.02591e-09	7.51068e-08	ENSMUSG00000000838;ENSMUSG00000002477;ENSMUSG00000003438;ENSMUSG00000009575;ENSMUSG00000010048;ENSMUSG00000019774;ENSMUSG00000020300;ENSMUSG00000021116;ENSMUSG00000022020;ENSMUSG00000024014;ENSMUSG00000026896;ENSMUSG00000027108;ENSMUSG00000029591;ENSMUSG00000029687;ENSMUSG00000030189;ENSMUSG00000030738;ENSMUSG00000031167;ENSMUSG00000035530;ENSMUSG00000036323;ENSMUSG00000037601;ENSMUSG00000042275;…	Fmr1;Snrpd1;Timm50;Cbx5;Ifrd2;Mtrf1l;Cpeb4;Eif2s1;Naa16;Pim1;Ifih1;Ola1;Ung;Ezh2;Ybx3;Eif3c;Rbm3;Eif1;Srp72;Nme1;Pelo;Eif5a2;Snrpg;Abce1;Ppih;Naa15;Rnasel;Gm2000;Eif5a;Slfn14;Gm11427;Gm10177;Snrpe;Gm5244;Srp54b;-
76	GO:0016071	BP	mRNA metabolic process	76/ 2033	780/ 43839	0.0974359	1.49319e-09	7.68425e-08	ENSMUSG00000001158;ENSMUSG00000001767;ENSMUSG00000002477;ENSMUSG00000004642;ENSMUSG00000004980;ENSMUSG00000005481;ENSMUSG00000005687;ENSMUSG00000015748;ENSMUSG00000016018;ENSMUSG00000018379;ENSMUSG00000020018;ENSMUSG00000020362;ENSMUSG00000020464;ENSMUSG00000021713;ENSMUSG00000022635;ENSMUSG00000022858;ENSMUSG00000024007;ENSMUSG00000024095;ENSMUSG00000024360;ENSMUSG00000025134;ENSMUSG00000027079;…	Snrnp27;Crnkl1;Snrpd1;Slbp;Hnrnpa2b1;Ddx39a;Bcas2;Prpf3;Mtrex;Srsf1;Snrpf;Cnot6;Pnpt1;Ppwd1;Zcrb1;Tra2b;Ppil1;Hnrnpll;Etf1;Alyref;Clp1;Rbm38;Raly;Exosc9;Rnpc3;Zranb2;Rngtt;Magoh;Pnrc2;Srsf10;Magohb;Snrpa1;Rbmx2;Dkc1;Nudt21;Dbr1;Lmo2;Lsm3;Tut7;Mbnl3;Ddx1;Ramac;Bud31;Prpf18;Gm7488;Snrnp25;Pcf11;Cir1;Cpsf2;Pelo;Atf4;Pde12;Zrsr2-ps1;Lsm8;Tssc4;Thoc7;Cebpg;Usp39;Snrpg;Hnrnpa3;Hnrnpm;Ppih;Gm11847;Prpf4…
150	GO:0006793	BP	phosphorus metabolic process	150/ 2033	1956/ 43839	0.0766871	1.57197e-09	8.06034e-08	ENSMUSG00000000253;ENSMUSG00000000563;ENSMUSG00000002068;ENSMUSG00000003068;ENSMUSG00000003438;ENSMUSG00000004085;ENSMUSG00000004591;ENSMUSG00000005615;ENSMUSG00000005686;ENSMUSG00000014956;ENSMUSG00000015357;ENSMUSG00000016526;ENSMUSG00000017707;ENSMUSG00000017716;ENSMUSG00000017718;ENSMUSG00000018659;ENSMUSG00000019877;ENSMUSG00000019942;ENSMUSG00000020029;ENSMUSG00000020089;ENSMUSG00000020267;…	Gmpr;Atp5pb;Ccne1;Stk11;Timm50;Map3k20;Pkn2;Pcyt1a;Ampd3;Ppp1cb;Clpx;Dyrk3;Serinc3;Birc5;Afmid;Pnpo;Serinc1;Cdk1;Nudt4;Ppa1;Hint1;Ccng1;Ppp4r3b;Ppm1d;Cmpk2;Mboat2;Rrm2;Dld;Sh3yl1;Aurkb;Cdkl1;Eif2s1;Erh;Rnaseh2b;Pbk;Nadk2;Stk3;Cyc1;Naprt;Atp5pf;Atp5po;Adcy6;Agpat4;Pim1;Eif2ak2;Nme4;Nudt12;Rock1;Csnk1a1;Ppp2r5b;Pip5k1b;Slk;Pfkfb1;Atp5f1b;Ptdss2;Hprt;Pigq;Tyms;Plk4;Nudt5;Ndufs1;Rpe;Pask;Dtymk;Cln8;C…
29	GO:0071478	BP	cellular response to radiation	29/ 2033	172/ 43839	0.168605	1.71666e-09	8.77048e-08	ENSMUSG00000002083;ENSMUSG00000003068;ENSMUSG00000004085;ENSMUSG00000014074;ENSMUSG00000020897;ENSMUSG00000021116;ENSMUSG00000021215;ENSMUSG00000022033;ENSMUSG00000022141;ENSMUSG00000022471;ENSMUSG00000023067;ENSMUSG00000023953;ENSMUSG00000026142;ENSMUSG00000027323;ENSMUSG00000027342;ENSMUSG00000027699;ENSMUSG00000027804;ENSMUSG00000029521;ENSMUSG00000030528;ENSMUSG00000030562;ENSMUSG00000031583;…	Bbc3;Stk11;Map3k20;Rnf168;Aurkb;Eif2s1;Net1;Pbk;Nipbl;Xrcc6;Cdkn1a;Polh;Rhbdd1;Rad51;Pcna;Ect2;Ppid;Chek2;Blm;Nox4;Wrn;Cdc25a;Fignl1;Hyal3;Gadd45a;Sde2;Pik3r1;Trp53bp1;H2ax
27	GO:0009411	BP	response to UV	27/ 2033	152/ 43839	0.177632	1.90246e-09	9.68475e-08	ENSMUSG00000003068;ENSMUSG00000014074;ENSMUSG00000018449;ENSMUSG00000020390;ENSMUSG00000020897;ENSMUSG00000021116;ENSMUSG00000022033;ENSMUSG00000023067;ENSMUSG00000023953;ENSMUSG00000026142;ENSMUSG00000027342;ENSMUSG00000027804;ENSMUSG00000028560;ENSMUSG00000030254;ENSMUSG00000031583;ENSMUSG00000031628;ENSMUSG00000032397;ENSMUSG00000032477;ENSMUSG00000036086;ENSMUSG00000036091;ENSMUSG00000037474;…	Stk11;Rnf168;Rpain;Ube2b;Aurkb;Eif2s1;Pbk;Cdkn1a;Polh;Rhbdd1;Pcna;Ppid;Usp1;Rad18;Wrn;Casp3;Tipin;Cdc25a;Zranb3;Hyal3;Dtl;Sde2;Pclaf;Brca2;Pik3r1;Gpx1;Cdkn2d
67	GO:0019866	CC	organelle inner membrane	67/ 2033	660/ 43839	0.101515	3.1958e-09	9.94427e-08	ENSMUSG00000000563;ENSMUSG00000003438;ENSMUSG00000004748;ENSMUSG00000004880;ENSMUSG00000008450;ENSMUSG00000008892;ENSMUSG00000014313;ENSMUSG00000015357;ENSMUSG00000017778;ENSMUSG00000018677;ENSMUSG00000019961;ENSMUSG00000020163;ENSMUSG00000020641;ENSMUSG00000021361;ENSMUSG00000022354;ENSMUSG00000022551;ENSMUSG00000022742;ENSMUSG00000022820;ENSMUSG00000022890;ENSMUSG00000024131;ENSMUSG00000024590;…	Atp5pb;Timm50;Mtfp1;Lbr;Nutf2;Vdac3;Cox6c;Clpx;Cox7c;Slc25a39;Tmpo;Uqcr11;Rsad2;Tmem14c;Ndufb9;Cyc1;Cpox;Ndufb4;Atp5pf;Slc3a1;Lmnb1;Alas2;Atp5f1b;Shmt2;Tyms;Cox20;Yme1l1;Crat;Timm10;Stoml2;Ndufa4;Ndufc2;Abcb7;Abcb10;Cox7a2;Slc25a38;Slc25a37;Atp5pd;Slc25a21;Cox8a;Higd1a;Uqcrfs1;Atp5mf;Atp5mg;Timm8b;Nemp1;Ghitm;Uqcrq;Tst;Fahd1;Slc25a51;Timm8a1;Tmem120b;Uqcr10;Uqcrh;Ifi27;mt-Co2;mt-Co3;Tmem256;Nutf2…
26	GO:0101005	MF	deubiquitinase activity	26/ 2033	140/ 43839	0.185714	1.40477e-09	1.0121e-07	ENSMUSG00000000804;ENSMUSG00000018189;ENSMUSG00000020020;ENSMUSG00000020124;ENSMUSG00000021203;ENSMUSG00000022426;ENSMUSG00000022710;ENSMUSG00000022867;ENSMUSG00000025917;ENSMUSG00000026914;ENSMUSG00000027364;ENSMUSG00000028560;ENSMUSG00000030107;ENSMUSG00000031010;ENSMUSG00000031154;ENSMUSG00000038695;ENSMUSG00000040455;ENSMUSG00000042444;ENSMUSG00000045210;ENSMUSG00000046404;ENSMUSG00000047879;…	Usp32;Uchl5;Usp44;Usp15;Otub2;Josd1;Usp7;Usp25;Cops5;Psmd14;Usp50;Usp1;Usp18;Usp9x;Otud5;Josd2;Usp45;Mindy2;Vcpip1;Yod1;Usp14;Usp46;Usp39;Usp34;Gm10642;Usp49
48	GO:0044389	MF	ubiquitin-like protein ligase binding	48/ 2033	395/ 43839	0.121519	1.4366e-09	1.01887e-07	ENSMUSG00000001403;ENSMUSG00000001525;ENSMUSG00000001786;ENSMUSG00000002997;ENSMUSG00000004018;ENSMUSG00000007033;ENSMUSG00000010517;ENSMUSG00000014226;ENSMUSG00000017386;ENSMUSG00000018548;ENSMUSG00000019505;ENSMUSG00000020390;ENSMUSG00000020460;ENSMUSG00000020608;ENSMUSG00000020696;ENSMUSG00000020738;ENSMUSG00000021270;ENSMUSG00000021597;ENSMUSG00000022391;ENSMUSG00000022507;ENSMUSG00000022867;…	Ube2c;Tubb5;Fbxo7;Prkar2b;Fancl;Hspa1l;Faf1;Cacybp;Traf4;Trim37;Ubb;Ube2b;Rps27a;Smc6;Rffl;Sumo2;Hsp90aa1;Slf1;Rangap1;Hapstr1;Usp25;Tuba1b;Cdkn1a;Dnajb2;Psmd1;Ube2t;Stam;Ube2l6;Aurka;Dnaja1;Rpa2;Chek2;Rad18;Gabarapl2;Trib3;Isg15;Nploc4;Ccnb1;Bag2;Tnfrsf14;Fzd5;Yod1;Dtx3l;Psma3;Tcp1;Moap1;A230060F14Rik;Gm9794
14	GO:0030261	BP	chromosome condensation	14/ 2033	41/ 43839	0.341463	2.19918e-09	1.11551e-07	ENSMUSG00000008690;ENSMUSG00000015880;ENSMUSG00000019942;ENSMUSG00000020914;ENSMUSG00000022141;ENSMUSG00000024791;ENSMUSG00000027306;ENSMUSG00000028312;ENSMUSG00000034349;ENSMUSG00000034906;ENSMUSG00000035024;ENSMUSG00000038252;ENSMUSG00000042029;ENSMUSG00000117722	Ncaph2;Ncapg;Cdk1;Top2a;Nipbl;Cdca5;Nusap1;Smc2;Smc4;Ncaph;Ncapd3;Ncapd2;Ncapg2;Gm18910
9	GO:0042555	CC	MCM complex	9/ 2033	15/ 43839	0.6	3.78492e-09	1.1296e-07	ENSMUSG00000002870;ENSMUSG00000005410;ENSMUSG00000022673;ENSMUSG00000026355;ENSMUSG00000027353;ENSMUSG00000029730;ENSMUSG00000041859;ENSMUSG00000045751;ENSMUSG00000046101	Mcm2;Mcm5;Mcm4;Mcm6;Mcm8;Mcm7;Mcm3;Mms22l;Mcmdc2
36	GO:0031967	CC	organelle envelope	36/ 2033	257/ 43839	0.140078	3.81171e-09	1.1296e-07	ENSMUSG00000001440;ENSMUSG00000002083;ENSMUSG00000002190;ENSMUSG00000003226;ENSMUSG00000004018;ENSMUSG00000004880;ENSMUSG00000005615;ENSMUSG00000006678;ENSMUSG00000010517;ENSMUSG00000019961;ENSMUSG00000020649;ENSMUSG00000020745;ENSMUSG00000022051;ENSMUSG00000022391;ENSMUSG00000022957;ENSMUSG00000024590;ENSMUSG00000026198;ENSMUSG00000026605;ENSMUSG00000026688;ENSMUSG00000028063;ENSMUSG00000029430;…	Kpnb1;Bbc3;Clgn;Ranbp2;Fancl;Lbr;Pcyt1a;Pola1;Faf1;Tmpo;Rrm2;Pafah1b1;Bnip3l;Rangap1;Itsn1;Lmnb1;Abcb6;Cenpf;Mgst3;Lmna;Ran;Mad1l1;Rrm1;Mns1;Parp16;Pla2g4c;Sh3glb1;Tmem33;Htatip2;Nemp1;Cox5b;Ipo7;Gpx4;Nup62;Gm49336;Gm41318
36	GO:0031975	CC	envelope	36/ 2033	257/ 43839	0.140078	3.81171e-09	1.1296e-07	ENSMUSG00000001440;ENSMUSG00000002083;ENSMUSG00000002190;ENSMUSG00000003226;ENSMUSG00000004018;ENSMUSG00000004880;ENSMUSG00000005615;ENSMUSG00000006678;ENSMUSG00000010517;ENSMUSG00000019961;ENSMUSG00000020649;ENSMUSG00000020745;ENSMUSG00000022051;ENSMUSG00000022391;ENSMUSG00000022957;ENSMUSG00000024590;ENSMUSG00000026198;ENSMUSG00000026605;ENSMUSG00000026688;ENSMUSG00000028063;ENSMUSG00000029430;…	Kpnb1;Bbc3;Clgn;Ranbp2;Fancl;Lbr;Pcyt1a;Pola1;Faf1;Tmpo;Rrm2;Pafah1b1;Bnip3l;Rangap1;Itsn1;Lmnb1;Abcb6;Cenpf;Mgst3;Lmna;Ran;Mad1l1;Rrm1;Mns1;Parp16;Pla2g4c;Sh3glb1;Tmem33;Htatip2;Nemp1;Cox5b;Ipo7;Gpx4;Nup62;Gm49336;Gm41318
20	GO:0072331	BP	signal transduction by p53 class mediator	20/ 2033	87/ 43839	0.229885	2.31591e-09	1.17053e-07	ENSMUSG00000001517;ENSMUSG00000002083;ENSMUSG00000002221;ENSMUSG00000003068;ENSMUSG00000017550;ENSMUSG00000018983;ENSMUSG00000020185;ENSMUSG00000020267;ENSMUSG00000020525;ENSMUSG00000023067;ENSMUSG00000027490;ENSMUSG00000027510;ENSMUSG00000028893;ENSMUSG00000029521;ENSMUSG00000030717;ENSMUSG00000034457;ENSMUSG00000036781;ENSMUSG00000041147;ENSMUSG00000048756;ENSMUSG00000061436	Foxm1;Bbc3;Paxip1;Stk11;Atad5;E2f2;E2f7;Hint1;Ppm1d;Cdkn1a;E2f1;Rbm38;Sesn2;Chek2;Nupr1;Eda2r;Rps27l;Brca2;Foxo3;Hipk2
107	GO:0009628	BP	response to abiotic stimulus	107/ 2033	1264/ 43839	0.0846519	2.41329e-09	1.2154e-07	ENSMUSG00000002083;ENSMUSG00000002221;ENSMUSG00000003068;ENSMUSG00000003849;ENSMUSG00000004085;ENSMUSG00000004328;ENSMUSG00000007033;ENSMUSG00000014074;ENSMUSG00000014503;ENSMUSG00000014956;ENSMUSG00000018449;ENSMUSG00000020300;ENSMUSG00000020390;ENSMUSG00000020897;ENSMUSG00000021116;ENSMUSG00000021215;ENSMUSG00000021270;ENSMUSG00000022018;ENSMUSG00000022033;ENSMUSG00000022051;ENSMUSG00000022141;…	Bbc3;Paxip1;Stk11;Nqo1;Map3k20;Hif3a;Hspa1l;Rnf168;Pkd2l2;Ppp1cb;Rpain;Cpeb4;Ube2b;Aurkb;Eif2s1;Net1;Hsp90aa1;Rgcc;Pbk;Bnip3l;Nipbl;Xrcc6;Slc11a2;Cdkn1a;Polh;Alas2;Rhbdd1;Atp2b4;Suv39h2;Rad51;Pcna;E2f1;Car2;Ect2;Ccna2;Slc7a11;Ppid;Tsc22d2;Lmna;Alad;Dnaja1;Psip1;Usp1;Rad54l;Xrcc2;Chek2;Asns;Ybx3;Rad18;Tjp1;Blm;Nox4;Rrm1;Rbm3;Nlgn3;Eif4ebp1;Wrn;Casp3;Nek1;Acta1;Dnaja4;Gclc;Tipin;Cdc25a;Ephb1;Topbp1…
19	GO:0044773	BP	mitotic DNA damage checkpoint signaling	19/ 2033	79/ 43839	0.240506	2.57596e-09	1.29273e-07	ENSMUSG00000019942;ENSMUSG00000020235;ENSMUSG00000020326;ENSMUSG00000022960;ENSMUSG00000023067;ENSMUSG00000024283;ENSMUSG00000027510;ENSMUSG00000028224;ENSMUSG00000028884;ENSMUSG00000029521;ENSMUSG00000030528;ENSMUSG00000030867;ENSMUSG00000032113;ENSMUSG00000032397;ENSMUSG00000033596;ENSMUSG00000036781;ENSMUSG00000037474;ENSMUSG00000039055;ENSMUSG00000042489	Cdk1;Fzr1;Ccng1;Donson;Cdkn1a;Wac;Rbm38;Nbn;Rpa2;Chek2;Blm;Plk1;Chek1;Tipin;Rfwd3;Rps27l;Dtl;Eme1;Clspn
22	GO:0000077	BP	DNA damage checkpoint signaling	22/ 2033	106/ 43839	0.207547	2.92729e-09	1.46385e-07	ENSMUSG00000004085;ENSMUSG00000019942;ENSMUSG00000020235;ENSMUSG00000020326;ENSMUSG00000022960;ENSMUSG00000023067;ENSMUSG00000024283;ENSMUSG00000027490;ENSMUSG00000027510;ENSMUSG00000028224;ENSMUSG00000028884;ENSMUSG00000029521;ENSMUSG00000030528;ENSMUSG00000030867;ENSMUSG00000032113;ENSMUSG00000032397;ENSMUSG00000033596;ENSMUSG00000036781;ENSMUSG00000037474;ENSMUSG00000039055;ENSMUSG00000042489;…	Map3k20;Cdk1;Fzr1;Ccng1;Donson;Cdkn1a;Wac;E2f1;Rbm38;Nbn;Rpa2;Chek2;Blm;Plk1;Chek1;Tipin;Rfwd3;Rps27l;Dtl;Eme1;Clspn;Trp53bp1
14	GO:0045005	BP	DNA-templated DNA replication maintenance of fidelity	14/ 2033	42/ 43839	0.333333	3.15767e-09	1.5735e-07	ENSMUSG00000016984;ENSMUSG00000027323;ENSMUSG00000027342;ENSMUSG00000030528;ENSMUSG00000031583;ENSMUSG00000032397;ENSMUSG00000033596;ENSMUSG00000036086;ENSMUSG00000039055;ENSMUSG00000041147;ENSMUSG00000045751;ENSMUSG00000051235;ENSMUSG00000055884;ENSMUSG00000073705	Etaa1;Rad51;Pcna;Blm;Wrn;Tipin;Rfwd3;Zranb3;Eme1;Brca2;Mms22l;Gen1;Fancm;Cenps
24	GO:2000045	BP	regulation of G1/S transition of mitotic cell cycle	24/ 2033	127/ 43839	0.188976	4.14424e-09	2.03643e-07	ENSMUSG00000000028;ENSMUSG00000001786;ENSMUSG00000002068;ENSMUSG00000002297;ENSMUSG00000020185;ENSMUSG00000022018;ENSMUSG00000022369;ENSMUSG00000023067;ENSMUSG00000024283;ENSMUSG00000027490;ENSMUSG00000027510;ENSMUSG00000027641;ENSMUSG00000027968;ENSMUSG00000028333;ENSMUSG00000028718;ENSMUSG00000028884;ENSMUSG00000029687;ENSMUSG00000032050;ENSMUSG00000033596;ENSMUSG00000034165;ENSMUSG00000036781;…	Cdc45;Fbxo7;Ccne1;Dbf4;E2f7;Rgcc;Mtbp;Cdkn1a;Wac;E2f1;Rbm38;Rbl1;Larp7;Anp32b;Stil;Rpa2;Ezh2;Rdx;Rfwd3;Ccnd3;Rps27l;Kif14;Psme3;A230060F14Rik
18	GO:0032392	BP	DNA geometric change	18/ 2033	73/ 43839	0.246575	4.38036e-09	2.13761e-07	ENSMUSG00000000751;ENSMUSG00000002870;ENSMUSG00000004980;ENSMUSG00000005410;ENSMUSG00000015217;ENSMUSG00000022673;ENSMUSG00000026355;ENSMUSG00000027323;ENSMUSG00000028224;ENSMUSG00000029730;ENSMUSG00000030528;ENSMUSG00000031546;ENSMUSG00000031583;ENSMUSG00000036086;ENSMUSG00000037149;ENSMUSG00000038774;ENSMUSG00000041064;ENSMUSG00000112808	Rpa1;Mcm2;Hnrnpa2b1;Mcm5;Hmgb3;Mcm4;Mcm6;Rad51;Nbn;Mcm7;Blm;Gins4;Wrn;Zranb3;Ddx1;Ascc3;Pif1;Gm4739
18	GO:0140013	BP	meiotic nuclear division	18/ 2033	73/ 43839	0.246575	4.38036e-09	2.13761e-07	ENSMUSG00000007646;ENSMUSG00000008690;ENSMUSG00000019505;ENSMUSG00000020914;ENSMUSG00000021569;ENSMUSG00000025487;ENSMUSG00000026039;ENSMUSG00000026779;ENSMUSG00000027115;ENSMUSG00000027330;ENSMUSG00000030041;ENSMUSG00000034906;ENSMUSG00000035455;ENSMUSG00000036840;ENSMUSG00000041147;ENSMUSG00000058290;ENSMUSG00000062248;ENSMUSG00000082079	Rad51c;Ncaph2;Ubb;Top2a;Trip13;Psmd13;Sgo2a;Mastl;Kif18a;Cdc25b;M1ap;Ncaph;Fignl1;Siah1a;Brca2;Espl1;Cks2;Dnmt3c
15	GO:0042440	BP	pigment metabolic process	15/ 2033	50/ 43839	0.3	4.53103e-09	2.20355e-07	ENSMUSG00000018677;ENSMUSG00000021361;ENSMUSG00000022742;ENSMUSG00000023030;ENSMUSG00000024588;ENSMUSG00000025270;ENSMUSG00000028393;ENSMUSG00000028684;ENSMUSG00000030979;ENSMUSG00000032126;ENSMUSG00000040466;ENSMUSG00000049287;ENSMUSG00000054428;ENSMUSG00000059363;ENSMUSG00000062729	Slc25a39;Tmem14c;Cpox;Slc11a2;Fech;Alas2;Alad;Urod;Uros;Hmbs;Blvrb;Iba57;Atp5if1;Fxn;Ppox
96	GO:0051248	BP	negative regulation of protein metabolic process	96/ 2033	1108/ 43839	0.0866426	4.91059e-09	2.37995e-07	ENSMUSG00000000708;ENSMUSG00000001774;ENSMUSG00000001786;ENSMUSG00000002997;ENSMUSG00000005699;ENSMUSG00000010048;ENSMUSG00000013646;ENSMUSG00000017548;ENSMUSG00000017716;ENSMUSG00000018189;ENSMUSG00000019773;ENSMUSG00000020020;ENSMUSG00000020300;ENSMUSG00000020464;ENSMUSG00000020530;ENSMUSG00000020696;ENSMUSG00000021116;ENSMUSG00000021585;ENSMUSG00000021707;ENSMUSG00000022033;ENSMUSG00000022099;…	Kat2b;Chordc1;Fbxo7;Prkar2b;Pard6a;Ifrd2;Sh3bp5l;Suz12;Birc5;Uchl5;Fbxo5;Usp44;Cpeb4;Pnpt1;Ggnbp2;Rffl;Eif2s1;Cast;Dhfr;Pbk;Dmtn;Rida;Mrpl13;Usp25;Cdkn1a;Gps2;Eif2ak2;Wac;Rock1;Rabgef1;Tyms;Dnajb2;Ncl;Eprs;Mastl;Gfi1b;Chac1;Fxr1;Exosc9;Eif4e;Sdcbp;Alad;Dnaja1;Cdkn2c;Svbp;Sesn2;Dnajb6;Eif2ak1;Mad2l1;Arl6ip1;Plk1;Eif4ebp1;Casp3;Vps35;Gabarapl2;Gclc;Trib3;Psmf1;Tut7;Isg15;Ibtk;Gadd45a;Tbc1d24;Rnf139…
203	GO:0009890	BP	negative regulation of biosynthetic process	203/ 2033	2916/ 43839	0.0696159	6.09801e-09	2.94536e-07	ENSMUSG00000001134;ENSMUSG00000001156;ENSMUSG00000001228;ENSMUSG00000001497;ENSMUSG00000001517;ENSMUSG00000002068;ENSMUSG00000003038;ENSMUSG00000004897;ENSMUSG00000004980;ENSMUSG00000005148;ENSMUSG00000005262;ENSMUSG00000005483;ENSMUSG00000006235;ENSMUSG00000006715;ENSMUSG00000008450;ENSMUSG00000009013;ENSMUSG00000009575;ENSMUSG00000010048;ENSMUSG00000014074;ENSMUSG00000014859;ENSMUSG00000016024;…	Uxt;Mxd1;Uhrf1;Pax9;Foxm1;Ccne1;Hmgn2;Hdgf;Hnrnpa2b1;Klf5;Ufd1;Dnajb1;Epor;Gmnn;Nutf2;Dynll1;Cbx5;Ifrd2;Rnf168;E2f4;Lbp;Nelfcd;Suz12;Birc5;Mafk;Cenpv;Trim37;E2f2;Arg1;E2f7;Xpo1;Cpeb4;Hnrnpab;Cnot6;Pnpt1;Supt4a;Ppm1d;Ggnbp2;Klf11;Sumo2;Aurkb;Strn3;Eif2s1;Mxd3;Cast;Dhfr;Rnaseh2b;Rgcc;Nipbl;Rida;Mrpl13;Xrcc6;Cdkn1a;Mospd1;Gps2;C1qtnf12;Eif2ak2;Rock1;Etf1;Hells;Mxi1;Msr1;Rabgef1;Ormdl2;Marchf8;Tyms;H…
14	GO:0045841	BP	negative regulation of mitotic metaphase/anaphase transition	14/ 2033	44/ 43839	0.318182	6.29231e-09	3.02887e-07	ENSMUSG00000017716;ENSMUSG00000019773;ENSMUSG00000020897;ENSMUSG00000021569;ENSMUSG00000022314;ENSMUSG00000025925;ENSMUSG00000027379;ENSMUSG00000029554;ENSMUSG00000029910;ENSMUSG00000030867;ENSMUSG00000034509;ENSMUSG00000040084;ENSMUSG00000066979;ENSMUSG00000069910	Birc5;Fbxo5;Aurkb;Trip13;Rad21;Terf1;Bub1;Mad1l1;Mad2l1;Plk1;Mad2l1bp;Bub1b;Bub3;Spdl1
87	GO:0000122	BP	negative regulation of transcription by RNA polymerase II	87/ 2033	969/ 43839	0.0897833	6.57461e-09	3.15403e-07	ENSMUSG00000001134;ENSMUSG00000001156;ENSMUSG00000001228;ENSMUSG00000001517;ENSMUSG00000002068;ENSMUSG00000003038;ENSMUSG00000004897;ENSMUSG00000004980;ENSMUSG00000005148;ENSMUSG00000005483;ENSMUSG00000009575;ENSMUSG00000014859;ENSMUSG00000017548;ENSMUSG00000018143;ENSMUSG00000018548;ENSMUSG00000018983;ENSMUSG00000020185;ENSMUSG00000020290;ENSMUSG00000020358;ENSMUSG00000020485;ENSMUSG00000020653;…	Uxt;Mxd1;Uhrf1;Foxm1;Ccne1;Hmgn2;Hdgf;Hnrnpa2b1;Klf5;Dnajb1;Cbx5;E2f4;Suz12;Mafk;Trim37;E2f2;E2f7;Xpo1;Hnrnpab;Supt4a;Klf11;Aurkb;Strn3;Mxd3;Nipbl;Mospd1;Gps2;Mxi1;Atf3;Suv39h2;Gfi1b;Myef2;Cops2;Pcna;E2f1;Rbl1;Ppid;Ddx20;Larp7;Dnajb4;Akirin2;Mier1;Tal1;Klf3;Ezh2;Ybx3;Strap;Tbx6;Plk1;Gata1;Psmd10;Sap30;Trib3;Mier3;Ccnd3;Rif1;Thap1;Hjv;Lefty1;Suv39h1;Mcph1;Ikzf5;Ppp1r15a;Cir1;Hexim2;E2f8;Rbm15;Foxo…
84	GO:0016746	MF	acyltransferase activity	84/ 2033	921/ 43839	0.0912052	4.56053e-09	3.18466e-07	ENSMUSG00000000708;ENSMUSG00000001228;ENSMUSG00000001403;ENSMUSG00000002679;ENSMUSG00000003226;ENSMUSG00000004018;ENSMUSG00000010914;ENSMUSG00000014074;ENSMUSG00000018548;ENSMUSG00000018931;ENSMUSG00000020307;ENSMUSG00000020390;ENSMUSG00000020397;ENSMUSG00000020646;ENSMUSG00000020696;ENSMUSG00000020738;ENSMUSG00000020802;ENSMUSG00000021712;ENSMUSG00000022020;ENSMUSG00000022034;ENSMUSG00000022280;…	Kat2b;Uhrf1;Ube2c;Med6;Ranbp2;Fancl;Pdhx;Rnf168;Trim37;Natd1;Cdc34;Ube2b;Med7;Mboat2;Rffl;Sumo2;Ube2o;Trim23;Naa16;Esco2;Rnf19a;Ube2v2;Naa50;Soat2;Epb42;Marchf5;Agpat4;Zfp91;Taf5;Alas2;Ube3a;Rabgef1;Marchf8;Osgepl1;Bard1;Asb1;Ube2t;Crat;Ube2e3;Hat1;Ube2l6;Rnf11;Anapc5;Herc6;Mkrn1;Rad18;Med21;Rnf128;Abhd5;Traip;Rfwd3;Zdhhc15;Zdhhc5;Zdhhc14;Trim59;Ube2f;Nat14;G2e3;Siah1a;Sh3glb1;Rnf139;Trim58;Dtl;H…
201	GO:0031327	BP	negative regulation of cellular biosynthetic process	201/ 2033	2887/ 43839	0.0696224	6.92132e-09	3.30914e-07	ENSMUSG00000001134;ENSMUSG00000001156;ENSMUSG00000001228;ENSMUSG00000001497;ENSMUSG00000001517;ENSMUSG00000002068;ENSMUSG00000003038;ENSMUSG00000004897;ENSMUSG00000004980;ENSMUSG00000005148;ENSMUSG00000005262;ENSMUSG00000005483;ENSMUSG00000006235;ENSMUSG00000006715;ENSMUSG00000008450;ENSMUSG00000009013;ENSMUSG00000009575;ENSMUSG00000010048;ENSMUSG00000014074;ENSMUSG00000014859;ENSMUSG00000016024;…	Uxt;Mxd1;Uhrf1;Pax9;Foxm1;Ccne1;Hmgn2;Hdgf;Hnrnpa2b1;Klf5;Ufd1;Dnajb1;Epor;Gmnn;Nutf2;Dynll1;Cbx5;Ifrd2;Rnf168;E2f4;Lbp;Nelfcd;Suz12;Birc5;Mafk;Cenpv;Trim37;E2f2;Arg1;E2f7;Xpo1;Cpeb4;Hnrnpab;Cnot6;Pnpt1;Supt4a;Ppm1d;Ggnbp2;Klf11;Sumo2;Aurkb;Strn3;Eif2s1;Mxd3;Cast;Dhfr;Rnaseh2b;Rgcc;Nipbl;Rida;Mrpl13;Xrcc6;Cdkn1a;Mospd1;Gps2;C1qtnf12;Eif2ak2;Rock1;Etf1;Hells;Mxi1;Msr1;Rabgef1;Ormdl2;Marchf8;Tyms;H…
107	GO:0042592	BP	homeostatic process	107/ 2033	1283/ 43839	0.0833983	7.04525e-09	3.35705e-07	ENSMUSG00000000751;ENSMUSG00000002083;ENSMUSG00000002384;ENSMUSG00000003068;ENSMUSG00000004319;ENSMUSG00000005161;ENSMUSG00000005686;ENSMUSG00000006464;ENSMUSG00000006574;ENSMUSG00000014859;ENSMUSG00000015342;ENSMUSG00000019505;ENSMUSG00000020063;ENSMUSG00000020664;ENSMUSG00000020847;ENSMUSG00000021072;ENSMUSG00000021102;ENSMUSG00000021319;ENSMUSG00000022452;ENSMUSG00000022533;ENSMUSG00000022564;…	Rpa1;Bbc3;Bmp8b;Stk11;Clcn3;Prdx2;Ampd3;Bbs1;Slc4a1;E2f4;Xk;Ubb;Sirt1;Dld;Rph3al;Tmx1;Glrx5;Sfrp4;Smdt1;Atp13a3;Grina;Tfrc;Tra2b;Slc11a2;Soat2;Epb42;Rhag;Pdia2;Lox;Txnl1;Prdx3;Alas2;Prdx4;Ormdl2;Atp5f1b;Ddit3;Pask;Atp2b4;Spta1;Fabp5;Car2;Raly;Slc7a11;Gclm;Atp6v0d2;Stoml2;Sesn2;Slc30a9;Ezh2;Kel;Gdf3;Strap;Tjp1;Nox4;Gata1;Abcb7;Casp3;Mt2;Mt1;Ccnb2;Gclc;Abhd5;Slc16a1;Pfkm;Kctd7;Tmx4;Htr2a;Pdk3;Trpv5…
22	GO:0048285	BP	organelle fission	22/ 2033	111/ 43839	0.198198	7.23291e-09	3.4349e-07	ENSMUSG00000004748;ENSMUSG00000007646;ENSMUSG00000008690;ENSMUSG00000019505;ENSMUSG00000019992;ENSMUSG00000020914;ENSMUSG00000021569;ENSMUSG00000025487;ENSMUSG00000026039;ENSMUSG00000026150;ENSMUSG00000026779;ENSMUSG00000027115;ENSMUSG00000027330;ENSMUSG00000027601;ENSMUSG00000030041;ENSMUSG00000034906;ENSMUSG00000035455;ENSMUSG00000036840;ENSMUSG00000041147;ENSMUSG00000058290;ENSMUSG00000062248;…	Mtfp1;Rad51c;Ncaph2;Ubb;Mtfr2;Top2a;Trip13;Psmd13;Sgo2a;Mff;Mastl;Kif18a;Cdc25b;Mtfr1;M1ap;Ncaph;Fignl1;Siah1a;Brca2;Espl1;Cks2;Dnmt3c
28	GO:0070507	BP	regulation of microtubule cytoskeleton organization	28/ 2033	172/ 43839	0.162791	7.27196e-09	3.4419e-07	ENSMUSG00000002055;ENSMUSG00000003452;ENSMUSG00000008035;ENSMUSG00000020492;ENSMUSG00000020745;ENSMUSG00000021965;ENSMUSG00000022070;ENSMUSG00000024974;ENSMUSG00000025862;ENSMUSG00000025925;ENSMUSG00000027115;ENSMUSG00000027329;ENSMUSG00000027469;ENSMUSG00000027883;ENSMUSG00000028832;ENSMUSG00000029657;ENSMUSG00000030867;ENSMUSG00000031787;ENSMUSG00000036223;ENSMUSG00000037286;ENSMUSG00000037725;…	Spag5;Bicd1;Mid1ip1;Ska2;Pafah1b1;Ska3;Bora;Smc3;Stag2;Terf1;Kif18a;Spef1;Tpx2;Gpsm2;Stmn1;Hsph1;Plk1;Katnb1;Ska1;Stag1;Ckap2;Cdk5rap2;Smc1a;Camsap2;Cep70;Gda;Psrc1;Nup62
13	GO:0031297	BP	replication fork processing	13/ 2033	38/ 43839	0.342105	8.04661e-09	3.79586e-07	ENSMUSG00000016984;ENSMUSG00000027323;ENSMUSG00000027342;ENSMUSG00000030528;ENSMUSG00000031583;ENSMUSG00000033596;ENSMUSG00000036086;ENSMUSG00000039055;ENSMUSG00000041147;ENSMUSG00000045751;ENSMUSG00000051235;ENSMUSG00000055884;ENSMUSG00000073705	Etaa1;Rad51;Pcna;Blm;Wrn;Rfwd3;Zranb3;Eme1;Brca2;Mms22l;Gen1;Fancm;Cenps
29	GO:0009055	MF	electron transfer activity	29/ 2033	181/ 43839	0.160221	5.73635e-09	3.90874e-07	ENSMUSG00000003849;ENSMUSG00000014294;ENSMUSG00000014313;ENSMUSG00000017778;ENSMUSG00000020163;ENSMUSG00000020664;ENSMUSG00000021102;ENSMUSG00000022551;ENSMUSG00000022820;ENSMUSG00000023089;ENSMUSG00000024099;ENSMUSG00000025968;ENSMUSG00000029632;ENSMUSG00000030647;ENSMUSG00000030861;ENSMUSG00000031231;ENSMUSG00000032314;ENSMUSG00000032330;ENSMUSG00000035885;ENSMUSG00000038462;ENSMUSG00000041697;…	Nqo1;Ndufa2;Cox6c;Cox7c;Uqcr11;Dld;Glrx5;Cyc1;Ndufb4;Ndufa5;Ndufv2;Ndufs1;Ndufa4;Ndufc2;Acadsb;Cox7b;Etfa;Cox7a2;Cox8a;Uqcrfs1;Cox6a1;Uqcrq;Cox5b;Uqcrh;mt-Co2;mt-Co3;mt-Nd3;Ndufaf2;Gm29216
30	GO:0051087	MF	protein-folding chaperone binding	30/ 2033	192/ 43839	0.15625	5.76968e-09	3.90874e-07	ENSMUSG00000004880;ENSMUSG00000005483;ENSMUSG00000017716;ENSMUSG00000019942;ENSMUSG00000022797;ENSMUSG00000024309;ENSMUSG00000024966;ENSMUSG00000025858;ENSMUSG00000025980;ENSMUSG00000026203;ENSMUSG00000027076;ENSMUSG00000027804;ENSMUSG00000028035;ENSMUSG00000028410;ENSMUSG00000028416;ENSMUSG00000029131;ENSMUSG00000029198;ENSMUSG00000032285;ENSMUSG00000032477;ENSMUSG00000036854;ENSMUSG00000042215;…	Lbr;Dnajb1;Birc5;Cdk1;Tfrc;Pfdn6;Stip1;Get4;Hspd1;Dnajb2;Timm10;Ppid;Dnajb4;Dnaja1;Bag1;Dnajb6;Grpel1;Dnaja4;Cdc25a;Hspb6;Bag2;Hscb;Cd24a;Sacs;Tg;Fnip2;Ptges3;Hspe1;Dnajb3;Nup62
38	GO:0015931	BP	nucleobase-containing compound transport	38/ 2033	289/ 43839	0.131488	8.43767e-09	3.96711e-07	ENSMUSG00000003226;ENSMUSG00000004642;ENSMUSG00000004980;ENSMUSG00000005481;ENSMUSG00000008450;ENSMUSG00000015023;ENSMUSG00000016619;ENSMUSG00000018379;ENSMUSG00000020290;ENSMUSG00000020464;ENSMUSG00000020739;ENSMUSG00000021537;ENSMUSG00000022100;ENSMUSG00000022338;ENSMUSG00000025134;ENSMUSG00000026491;ENSMUSG00000026999;ENSMUSG00000028609;ENSMUSG00000028614;ENSMUSG00000029430;ENSMUSG00000034667;…	Ranbp2;Slbp;Hnrnpa2b1;Ddx39a;Nutf2;Ddx19a;Nup50;Srsf1;Xpo1;Pnpt1;Nup85;Cetn3;Xpo7;Eny2;Alyref;Ahctf1;Nup35;Magoh;Ndc1;Ran;Xpot;Nxt1;Nup43;Ranbp17;Tst;Eif5a2;Nup160;Thoc7;Mrpl18;Hnrnpa3;Ssb;Nutf2-ps1;Sarnp;Eif5a;Gm7389;2010110K18Rik;Nup62;Gm49336
48	GO:0033674	BP	positive regulation of kinase activity	48/ 2033	412/ 43839	0.116505	8.61342e-09	4.03633e-07	ENSMUSG00000003068;ENSMUSG00000003226;ENSMUSG00000016984;ENSMUSG00000017386;ENSMUSG00000017499;ENSMUSG00000018932;ENSMUSG00000020189;ENSMUSG00000020541;ENSMUSG00000021270;ENSMUSG00000022018;ENSMUSG00000022329;ENSMUSG00000022471;ENSMUSG00000023067;ENSMUSG00000024014;ENSMUSG00000024695;ENSMUSG00000025060;ENSMUSG00000025271;ENSMUSG00000026027;ENSMUSG00000026463;ENSMUSG00000027330;ENSMUSG00000027469;…	Stk11;Ranbp2;Etaa1;Traf4;Cdc6;Map2k3;Osbpl8;Tom1l1;Hsp90aa1;Rgcc;Stk3;Xrcc6;Cdkn1a;Pim1;Zfp91;Slk;Pfkfb1;Stradb;Atp2b4;Cdc25b;Tpx2;Ect2;Pdcd10;Pdgfc;Nbn;Tal1;Hsph1;Ezh2;Nox4;Pak4;Psmd10;Nek1;Parp16;Ccnd3;Map4k5;Htr2a;Sh3glb1;Higd1a;Kif14;Ncapg2;Clspn;Fzd5;Cenpe;Psrc1;Rap1a;C1qtnf9;Pak6;Gm48789
18	GO:0000280	BP	nuclear division	18/ 2033	76/ 43839	0.236842	8.73972e-09	4.04375e-07	ENSMUSG00000007646;ENSMUSG00000008690;ENSMUSG00000019505;ENSMUSG00000020914;ENSMUSG00000021569;ENSMUSG00000025487;ENSMUSG00000026039;ENSMUSG00000026779;ENSMUSG00000027115;ENSMUSG00000027330;ENSMUSG00000030041;ENSMUSG00000034906;ENSMUSG00000035455;ENSMUSG00000036840;ENSMUSG00000041147;ENSMUSG00000058290;ENSMUSG00000062248;ENSMUSG00000082079	Rad51c;Ncaph2;Ubb;Top2a;Trip13;Psmd13;Sgo2a;Mastl;Kif18a;Cdc25b;M1ap;Ncaph;Fignl1;Siah1a;Brca2;Espl1;Cks2;Dnmt3c
14	GO:0033046	BP	negative regulation of sister chromatid segregation	14/ 2033	45/ 43839	0.311111	8.74355e-09	4.04375e-07	ENSMUSG00000017716;ENSMUSG00000019773;ENSMUSG00000020897;ENSMUSG00000021569;ENSMUSG00000022314;ENSMUSG00000025925;ENSMUSG00000027379;ENSMUSG00000029554;ENSMUSG00000029910;ENSMUSG00000030867;ENSMUSG00000034509;ENSMUSG00000040084;ENSMUSG00000066979;ENSMUSG00000069910	Birc5;Fbxo5;Aurkb;Trip13;Rad21;Terf1;Bub1;Mad1l1;Mad2l1;Plk1;Mad2l1bp;Bub1b;Bub3;Spdl1
14	GO:0033048	BP	negative regulation of mitotic sister chromatid segregation	14/ 2033	45/ 43839	0.311111	8.74355e-09	4.04375e-07	ENSMUSG00000017716;ENSMUSG00000019773;ENSMUSG00000020897;ENSMUSG00000021569;ENSMUSG00000022314;ENSMUSG00000025925;ENSMUSG00000027379;ENSMUSG00000029554;ENSMUSG00000029910;ENSMUSG00000030867;ENSMUSG00000034509;ENSMUSG00000040084;ENSMUSG00000066979;ENSMUSG00000069910	Birc5;Fbxo5;Aurkb;Trip13;Rad21;Terf1;Bub1;Mad1l1;Mad2l1;Plk1;Mad2l1bp;Bub1b;Bub3;Spdl1
14	GO:2000816	BP	negative regulation of mitotic sister chromatid separation	14/ 2033	45/ 43839	0.311111	8.74355e-09	4.04375e-07	ENSMUSG00000017716;ENSMUSG00000019773;ENSMUSG00000020897;ENSMUSG00000021569;ENSMUSG00000022314;ENSMUSG00000025925;ENSMUSG00000027379;ENSMUSG00000029554;ENSMUSG00000029910;ENSMUSG00000030867;ENSMUSG00000034509;ENSMUSG00000040084;ENSMUSG00000066979;ENSMUSG00000069910	Birc5;Fbxo5;Aurkb;Trip13;Rad21;Terf1;Bub1;Mad1l1;Mad2l1;Plk1;Mad2l1bp;Bub1b;Bub3;Spdl1
39	GO:0019207	MF	kinase regulator activity	39/ 2033	298/ 43839	0.130872	6.17144e-09	4.11944e-07	ENSMUSG00000000708;ENSMUSG00000002068;ENSMUSG00000002297;ENSMUSG00000002997;ENSMUSG00000003068;ENSMUSG00000006262;ENSMUSG00000013646;ENSMUSG00000016984;ENSMUSG00000020326;ENSMUSG00000020541;ENSMUSG00000022018;ENSMUSG00000022957;ENSMUSG00000023067;ENSMUSG00000027167;ENSMUSG00000027715;ENSMUSG00000028044;ENSMUSG00000028212;ENSMUSG00000028252;ENSMUSG00000028551;ENSMUSG00000031200;ENSMUSG00000031628;…	Kat2b;Ccne1;Dbf4;Prkar2b;Stk11;Mob1b;Sh3bp5l;Etaa1;Ccng1;Tom1l1;Rgcc;Itsn1;Cdkn1a;Elp4;Ccna2;Cks1b;Ccne2;Ccnc;Cdkn2c;Mtcp1;Casp3;Ccnb2;Parp16;Cish;Trib3;Ankrd54;Ccnd3;Ibtk;Pik3r1;Ccnb1;Inka1;Hexim2;Inka2;Cks2;Hmgb1;Ccnf;Gm5244;Cdkn2d;Gm48789
25	GO:0030097	BP	hemopoiesis	25/ 2033	142/ 43839	0.176056	9.00228e-09	4.14984e-07	ENSMUSG00000000751;ENSMUSG00000006574;ENSMUSG00000011257;ENSMUSG00000020745;ENSMUSG00000021102;ENSMUSG00000022099;ENSMUSG00000022329;ENSMUSG00000023030;ENSMUSG00000023926;ENSMUSG00000026491;ENSMUSG00000026532;ENSMUSG00000027109;ENSMUSG00000028717;ENSMUSG00000030000;ENSMUSG00000031162;ENSMUSG00000032698;ENSMUSG00000035683;ENSMUSG00000041147;ENSMUSG00000049577;ENSMUSG00000051910;ENSMUSG00000067367;…	Rpa1;Slc4a1;Pabpc4;Pafah1b1;Glrx5;Dmtn;Stk3;Slc11a2;Rhag;Ahctf1;Spta1;Sp3;Tal1;Add2;Gata1;Lmo2;Melk;Brca2;Zfpm1;Sox6;Lyar;Hba-a2;Hba-a1;Gm8172;Gm5088
30	GO:0000209	BP	protein polyubiquitination	30/ 2033	196/ 43839	0.153061	9.42081e-09	4.32868e-07	ENSMUSG00000001403;ENSMUSG00000014074;ENSMUSG00000020307;ENSMUSG00000020390;ENSMUSG00000020687;ENSMUSG00000020696;ENSMUSG00000020802;ENSMUSG00000022280;ENSMUSG00000022674;ENSMUSG00000023307;ENSMUSG00000024695;ENSMUSG00000025326;ENSMUSG00000025702;ENSMUSG00000026196;ENSMUSG00000026429;ENSMUSG00000027011;ENSMUSG00000029472;ENSMUSG00000029922;ENSMUSG00000035293;ENSMUSG00000036977;ENSMUSG00000037124;…	Ube2c;Rnf168;Cdc34;Ube2b;Cdc27;Rffl;Ube2o;Rnf19a;Ube2v2;Marchf5;Zfp91;Ube3a;Marchf8;Bard1;Ube2t;Ube2e3;Anapc5;Mkrn1;G2e3;Anapc10;Trim58;Dtl;Hace1;Ube2h;Dtx3l;Rnf26;Skp2;Ube2s;Kbtbd6;Gm2296
20	GO:2000779	BP	regulation of double-strand break repair	20/ 2033	94/ 43839	0.212766	9.6522e-09	4.42065e-07	ENSMUSG00000001517;ENSMUSG00000010154;ENSMUSG00000021377;ENSMUSG00000021597;ENSMUSG00000024533;ENSMUSG00000027323;ENSMUSG00000028884;ENSMUSG00000030528;ENSMUSG00000032113;ENSMUSG00000032344;ENSMUSG00000034206;ENSMUSG00000035365;ENSMUSG00000035455;ENSMUSG00000036202;ENSMUSG00000042498;ENSMUSG00000043909;ENSMUSG00000049502;ENSMUSG00000057406;ENSMUSG00000078521;ENSMUSG00000118537	Foxm1;Spire2;Dek;Slf1;Spire1;Rad51;Rpa2;Blm;Chek1;Cgas;Polq;Parpbp;Fignl1;Rif1;Radx;Trp53bp1;Dtx3l;Nsd2;Aunip;Shld3
141	GO:0035556	BP	intracellular signal transduction	141/ 2033	1857/ 43839	0.0759289	9.82751e-09	4.48642e-07	ENSMUSG00000001440;ENSMUSG00000001517;ENSMUSG00000002083;ENSMUSG00000002221;ENSMUSG00000002384;ENSMUSG00000002997;ENSMUSG00000003068;ENSMUSG00000004085;ENSMUSG00000004591;ENSMUSG00000006262;ENSMUSG00000006585;ENSMUSG00000013646;ENSMUSG00000017499;ENSMUSG00000017550;ENSMUSG00000017716;ENSMUSG00000017831;ENSMUSG00000018932;ENSMUSG00000018983;ENSMUSG00000019923;ENSMUSG00000019942;ENSMUSG00000020185;…	Kpnb1;Foxm1;Bbc3;Paxip1;Bmp8b;Prkar2b;Stk11;Map3k20;Pkn2;Mob1b;Cdt1;Sh3bp5l;Cdc6;Atad5;Birc5;Rab5a;Map2k3;E2f2;Zwint;Cdk1;E2f7;Fzr1;Hint1;Ccng1;Ppm1d;Rab10;Aurkb;Top2a;Plek2;Net1;Trip13;Depdc1b;Dmtn;Stk3;Itsn1;Donson;Adcy6;Racgap1;Cdkn1a;Wac;Rock1;Lox;Slk;Homer2;Terf1;Stradb;Pask;Asb1;Cdc42bpa;Mastl;Chac1;Usp50;Bub1;E2f1;Rbm38;Ect2;Ccna2;Ppm1l;Pdcd10;Dclre1b;Gpsm2;Iqgap3;Depdc1a;Nbn;Sdcbp;Orc1;Rp…
53	GO:0006468	BP	protein phosphorylation	53/ 2033	483/ 43839	0.109731	9.9852e-09	4.54375e-07	ENSMUSG00000002068;ENSMUSG00000003068;ENSMUSG00000004085;ENSMUSG00000004591;ENSMUSG00000016526;ENSMUSG00000017716;ENSMUSG00000019942;ENSMUSG00000020326;ENSMUSG00000020897;ENSMUSG00000020990;ENSMUSG00000021116;ENSMUSG00000022033;ENSMUSG00000022329;ENSMUSG00000024014;ENSMUSG00000024079;ENSMUSG00000024290;ENSMUSG00000024576;ENSMUSG00000025060;ENSMUSG00000025758;ENSMUSG00000026274;ENSMUSG00000026490;…	Ccne1;Stk11;Map3k20;Pkn2;Dyrk3;Birc5;Cdk1;Ccng1;Aurkb;Cdkl1;Eif2s1;Pbk;Stk3;Pim1;Eif2ak2;Rock1;Csnk1a1;Slk;Plk4;Pask;Cdc42bpa;Nek2;Mastl;Cops2;Cdc25b;Aurka;Ccne2;Ulk1;Prkab1;Chek2;Eif2ak1;Plk1;Nek1;Mylk3;Chek1;Ccnb2;Dapk2;Ephb1;Trib3;Map4k5;Eef2k;Pdk3;Melk;Htatip2;Ccnb1;Clspn;Adam10;Osm;Fnip2;Hipk2;Prkag1;Top1;Ccnf
64	GO:0051259	BP	protein complex oligomerization	64/ 2033	637/ 43839	0.100471	1.00701e-08	4.56769e-07	ENSMUSG00000003068;ENSMUSG00000006574;ENSMUSG00000007617;ENSMUSG00000008090;ENSMUSG00000009731;ENSMUSG00000010911;ENSMUSG00000017314;ENSMUSG00000019987;ENSMUSG00000020464;ENSMUSG00000020649;ENSMUSG00000022026;ENSMUSG00000022210;ENSMUSG00000022471;ENSMUSG00000022858;ENSMUSG00000025403;ENSMUSG00000025574;ENSMUSG00000025630;ENSMUSG00000025925;ENSMUSG00000026150;ENSMUSG00000026348;ENSMUSG00000026775;…	Stk11;Slc4a1;Homer1;Fgfrl1;Kcnd1;Apip;Mpp2;Arg1;Pnpt1;Rrm2;Olfm4;Dhrs4;Xrcc6;Tra2b;Shmt2;Tk1;Hprt;Terf1;Mff;Acmsd;Yme1l1;Stom;Dut;Rad51;Ect2;Cth;Alad;Stoml2;Cda;Rcc1;Ppat;Prkab1;Blm;Rrm1;Nudt21;Cep57;Pfkm;Kctd7;Polq;Kctd9;Trpv5;Sh3glb1;Rbmxl1;Ikzf5;Lonp1;Rasef;Trp53bp1;Kctd14;Hbb-bh1;Aldh1a1;Atp5if1;Tmem120b;Ide;Gm10053;Atl2;H4c9;Cycs;Uqcrh;Prkag1;Cntf;H4c16;Nup62;Gm48789;Gm49336
243	GO:0031090	CC	organelle membrane	243/ 2033	3679/ 43839	0.0660506	1.7943e-08	4.99994e-07	ENSMUSG00000000420;ENSMUSG00000000563;ENSMUSG00000001440;ENSMUSG00000002190;ENSMUSG00000003226;ENSMUSG00000003438;ENSMUSG00000004319;ENSMUSG00000004748;ENSMUSG00000004880;ENSMUSG00000005131;ENSMUSG00000005615;ENSMUSG00000006464;ENSMUSG00000008450;ENSMUSG00000008892;ENSMUSG00000009112;ENSMUSG00000009207;ENSMUSG00000010154;ENSMUSG00000014294;ENSMUSG00000014313;ENSMUSG00000015023;ENSMUSG00000015357;…	Galnt1;Atp5pb;Kpnb1;Clgn;Ranbp2;Timm50;Clcn3;Mtfp1;Lbr;4930550C14Rik;Pcyt1a;Bbs1;Nutf2;Vdac3;Bcl2l13;Lnpk;Spire2;Ndufa2;Cox6c;Ddx19a;Clpx;Nup50;Pacsin2;Serinc3;Cox7c;Rab5a;Vmp1;Septin8;Slc25a39;Serinc1;Tmpo;Arg1;Uqcr11;Osbpl8;Fzr1;Xpo1;Pnpt1;Galnt10;Tom1l1;Rsad2;Rab10;Rffl;Nup85;Pafah1b1;Rph3al;Tmx1;Tmem14c;Trim23;Bnip3l;Dmtn;Dhrs4;Ndufb9;Rangap1;Syngr1;Cyc1;Cpox;St3gal6;Tfrc;Ndufb4;Atp5pf;Slc11a…
17	GO:1902750	BP	negative regulation of cell cycle G2/M phase transition	17/ 2033	69/ 43839	0.246377	1.18781e-08	5.35348e-07	ENSMUSG00000017499;ENSMUSG00000019942;ENSMUSG00000020235;ENSMUSG00000020326;ENSMUSG00000020897;ENSMUSG00000022314;ENSMUSG00000022960;ENSMUSG00000028224;ENSMUSG00000028587;ENSMUSG00000030528;ENSMUSG00000030867;ENSMUSG00000032113;ENSMUSG00000032555;ENSMUSG00000037474;ENSMUSG00000038539;ENSMUSG00000042489;ENSMUSG00000046591	Cdc6;Cdk1;Fzr1;Ccng1;Aurkb;Rad21;Donson;Nbn;Orc1;Blm;Plk1;Chek1;Topbp1;Dtl;Atf5;Clspn;Ticrr
14	GO:1902100	BP	negative regulation of metaphase/anaphase transition of cell cycle	14/ 2033	46/ 43839	0.304348	1.20317e-08	5.40547e-07	ENSMUSG00000017716;ENSMUSG00000019773;ENSMUSG00000020897;ENSMUSG00000021569;ENSMUSG00000022314;ENSMUSG00000025925;ENSMUSG00000027379;ENSMUSG00000029554;ENSMUSG00000029910;ENSMUSG00000030867;ENSMUSG00000034509;ENSMUSG00000040084;ENSMUSG00000066979;ENSMUSG00000069910	Birc5;Fbxo5;Aurkb;Trip13;Rad21;Terf1;Bub1;Mad1l1;Mad2l1;Plk1;Mad2l1bp;Bub1b;Bub3;Spdl1
111	GO:0003690	MF	double-stranded DNA binding	111/ 2033	1357/ 43839	0.0817981	8.44423e-09	5.55484e-07	ENSMUSG00000000028;ENSMUSG00000000708;ENSMUSG00000001228;ENSMUSG00000001497;ENSMUSG00000001517;ENSMUSG00000002870;ENSMUSG00000003992;ENSMUSG00000005148;ENSMUSG00000005410;ENSMUSG00000006678;ENSMUSG00000014859;ENSMUSG00000017499;ENSMUSG00000017548;ENSMUSG00000017861;ENSMUSG00000018143;ENSMUSG00000018983;ENSMUSG00000020074;ENSMUSG00000020185;ENSMUSG00000020248;ENSMUSG00000020358;ENSMUSG00000020653;…	Cdc45;Kat2b;Uhrf1;Pax9;Foxm1;Mcm2;Ssbp2;Klf5;Mcm5;Pola1;E2f4;Cdc6;Suz12;Mybl2;Mafk;E2f2;Ccar1;E2f7;Nfyb;Hnrnpab;Klf11;Xrcc6;Mcm4;Atf1;Rfx2;Lmnb1;Zfp91;Pcgf5;Taf5;Mybl1;Terf1;Orc2;Pms1;Mcm6;Atf3;Mcm10;Sp3;Myef2;Rad51;Pcna;Mcm8;E2f1;Rbl1;Psip1;Orc1;Tal1;Mtf1;Orc5;Klf3;Cenpc1;Ezh2;Mcm7;Ybx3;Rad51ap1;Tbx6;Gata1;Cgas;Lmo2;Mnd1;Gadd45a;Zscan21;Rbmxl1;Thap1;Nme1;H2az1;Tfdp1;Atf5;Pbx3;Suv39h1;Zfp750;Cdk5…
121	GO:0016772	MF	transferase activity, transferring phosphorus-containing groups	121/ 2033	1522/ 43839	0.0795007	8.78587e-09	5.69701e-07	ENSMUSG00000002068;ENSMUSG00000002297;ENSMUSG00000002748;ENSMUSG00000003068;ENSMUSG00000004085;ENSMUSG00000004591;ENSMUSG00000005615;ENSMUSG00000006678;ENSMUSG00000008090;ENSMUSG00000016526;ENSMUSG00000018932;ENSMUSG00000019942;ENSMUSG00000020464;ENSMUSG00000020638;ENSMUSG00000020897;ENSMUSG00000020974;ENSMUSG00000020990;ENSMUSG00000021112;ENSMUSG00000022033;ENSMUSG00000022253;ENSMUSG00000022329;…	Ccne1;Dbf4;Baz1b;Stk11;Map3k20;Pkn2;Pcyt1a;Pola1;Fgfrl1;Dyrk3;Map2k3;Cdk1;Pnpt1;Cmpk2;Aurkb;Pole2;Cdkl1;Pals1;Pbk;Nadk2;Stk3;Cdkn1a;Polh;Pim1;Eif2ak2;Nme4;Rock1;Riok3;Csnk1a1;Pip5k1b;Slk;Fn3k;Pfkfb1;Prim1;Ptdss2;Tk1;Plk4;Nudt5;Terf1;Stradb;Prim2;Pask;Dtymk;Cdc42bpa;Nek2;Mastl;Clp1;Bub1;Aurka;Ccna2;Rngtt;Pi4k2b;Dck;Ulk1;Prkab1;Cit;Chek2;Eif2ak1;Cmas;Pak4;Pgm2l1;Plk1;Dkc1;Prps1;Nek1;Mylk3;Polr2c;Ch…
75	GO:0044092	BP	negative regulation of molecular function	75/ 2033	803/ 43839	0.0933998	1.29481e-08	5.7988e-07	ENSMUSG00000000708;ENSMUSG00000001774;ENSMUSG00000001786;ENSMUSG00000002221;ENSMUSG00000002870;ENSMUSG00000002997;ENSMUSG00000003452;ENSMUSG00000003849;ENSMUSG00000004535;ENSMUSG00000005161;ENSMUSG00000010517;ENSMUSG00000013646;ENSMUSG00000017716;ENSMUSG00000018548;ENSMUSG00000019326;ENSMUSG00000019773;ENSMUSG00000020020;ENSMUSG00000020530;ENSMUSG00000020544;ENSMUSG00000020696;ENSMUSG00000020897;…	Kat2b;Chordc1;Fbxo7;Paxip1;Mcm2;Prkar2b;Bicd1;Nqo1;Tax1bp1;Prdx2;Faf1;Sh3bp5l;Birc5;Trim37;Aoc3;Fbxo5;Usp44;Ggnbp2;Cox11;Rffl;Aurkb;Eif2s1;Sfrp4;Cast;Cdkn1a;Pim1;Rock1;Prdx3;Terf1;Dnajb2;Atp2b4;Nek2;Mastl;Knl1;E2f1;Aurka;Larp7;Dnaja1;Cdkn2c;Stmn1;Dnajb6;Ezh2;Mad2l1;Mphosph10;Arl6ip1;Tbx6;Nupr1;Plk1;Gata1;Psmd10;Casp3;Rdx;Traip;Trib3;Myo1d;Gadd45a;Serpinf2;Ptpa;Ppp1r15a;Btaf1;Wapl;Bag2;Hexim2;Ppm1…
52	GO:0009896	BP	positive regulation of catabolic process	52/ 2033	474/ 43839	0.109705	1.41777e-08	6.32945e-07	ENSMUSG00000001786;ENSMUSG00000003068;ENSMUSG00000003813;ENSMUSG00000006457;ENSMUSG00000010517;ENSMUSG00000020235;ENSMUSG00000020464;ENSMUSG00000020738;ENSMUSG00000021270;ENSMUSG00000022051;ENSMUSG00000022280;ENSMUSG00000022674;ENSMUSG00000024283;ENSMUSG00000024290;ENSMUSG00000024576;ENSMUSG00000026142;ENSMUSG00000026203;ENSMUSG00000027496;ENSMUSG00000027714;ENSMUSG00000028893;ENSMUSG00000028932;…	Fbxo7;Stk11;Rad23a;Actn3;Faf1;Fzr1;Pnpt1;Sumo2;Hsp90aa1;Bnip3l;Rnf19a;Ube2v2;Wac;Rock1;Csnk1a1;Rhbdd1;Dnajb2;Aurka;Exosc9;Sesn2;Psmc2;Ulk1;Nupr1;Plk1;Psmd10;Vps35;Rdx;Gclc;Abhd5;Trib3;Tpcn1;Htr2a;Oaz1;Tut7;Tmtc3;Sh3glb1;Rnf139;Dtl;Cop1;Bag2;Pde12;Oaz1-ps;Socs4;Foxo3;Dtx3l;Scoc;Nanos1;Svip;Gm16199;A230060F14Rik;Gm28512;Gm7435
216	GO:0048869	BP	cellular developmental process	216/ 2033	3181/ 43839	0.0679032	1.4341e-08	6.38219e-07	ENSMUSG00000000751;ENSMUSG00000002190;ENSMUSG00000002221;ENSMUSG00000002274;ENSMUSG00000002384;ENSMUSG00000003068;ENSMUSG00000004880;ENSMUSG00000005148;ENSMUSG00000006235;ENSMUSG00000006464;ENSMUSG00000006574;ENSMUSG00000007033;ENSMUSG00000007617;ENSMUSG00000008690;ENSMUSG00000011257;ENSMUSG00000014226;ENSMUSG00000014859;ENSMUSG00000015342;ENSMUSG00000016526;ENSMUSG00000018379;ENSMUSG00000019505;…	Rpa1;Clgn;Paxip1;Metrn;Bmp8b;Stk11;Lbr;Klf5;Epor;Bbs1;Slc4a1;Hspa1l;Homer1;Ncaph2;Pabpc4;Cacybp;E2f4;Xk;Dyrk3;Srsf1;Ubb;Fbxo5;Asf1a;Cdk1;Cep290;E2f7;Osbpl8;Fzr1;Hnrnpab;Ggnbp2;Rsad2;Dld;Rab10;Pafah1b1;Myh10;Top2a;Gfap;Slirp;Glrx5;Erh;Tnfaip2;Sfrp4;Tmem14c;Trip13;Spata9;Kif2a;Esco2;Dmtn;Rb1;Nipbl;Stk3;Tfrc;Popdc2;Clcn2;Slc11a2;Cdkn1a;Mospd1;Gps2;Epb42;Poc1a;Rhag;Glo1;Rfx2;Spata24;Lox;Prdx3;Hells;G…
7	GO:0006782	BP	protoporphyrinogen IX biosynthetic process	7/ 2033	9/ 43839	0.777778	1.51394e-08	6.7164e-07	ENSMUSG00000022742;ENSMUSG00000025270;ENSMUSG00000028393;ENSMUSG00000028684;ENSMUSG00000030979;ENSMUSG00000032126;ENSMUSG00000062729	Cpox;Alas2;Alad;Urod;Uros;Hmbs;Ppox
14	GO:1905819	BP	negative regulation of chromosome separation	14/ 2033	47/ 43839	0.297872	1.64038e-08	7.20953e-07	ENSMUSG00000017716;ENSMUSG00000019773;ENSMUSG00000020897;ENSMUSG00000021569;ENSMUSG00000022314;ENSMUSG00000025925;ENSMUSG00000027379;ENSMUSG00000029554;ENSMUSG00000029910;ENSMUSG00000030867;ENSMUSG00000034509;ENSMUSG00000040084;ENSMUSG00000066979;ENSMUSG00000069910	Birc5;Fbxo5;Aurkb;Trip13;Rad21;Terf1;Bub1;Mad1l1;Mad2l1;Plk1;Mad2l1bp;Bub1b;Bub3;Spdl1
14	GO:0051294	BP	establishment of spindle orientation	14/ 2033	47/ 43839	0.297872	1.64038e-08	7.20953e-07	ENSMUSG00000002055;ENSMUSG00000020745;ENSMUSG00000022678;ENSMUSG00000024056;ENSMUSG00000026955;ENSMUSG00000027883;ENSMUSG00000028243;ENSMUSG00000029177;ENSMUSG00000029910;ENSMUSG00000030867;ENSMUSG00000039298;ENSMUSG00000039842;ENSMUSG00000069910;ENSMUSG00000092074	Spag5;Pafah1b1;Nde1;Ndc80;Sapcd2;Gpsm2;Ubxn2b;Cenpa;Mad2l1;Plk1;Cdk5rap2;Mcph1;Spdl1;Dynlt1a
14	GO:0051985	BP	negative regulation of chromosome segregation	14/ 2033	47/ 43839	0.297872	1.64038e-08	7.20953e-07	ENSMUSG00000017716;ENSMUSG00000019773;ENSMUSG00000020897;ENSMUSG00000021569;ENSMUSG00000022314;ENSMUSG00000025925;ENSMUSG00000027379;ENSMUSG00000029554;ENSMUSG00000029910;ENSMUSG00000030867;ENSMUSG00000034509;ENSMUSG00000040084;ENSMUSG00000066979;ENSMUSG00000069910	Birc5;Fbxo5;Aurkb;Trip13;Rad21;Terf1;Bub1;Mad1l1;Mad2l1;Plk1;Mad2l1bp;Bub1b;Bub3;Spdl1
21	GO:0000228	CC	nuclear chromosome	21/ 2033	109/ 43839	0.192661	2.66248e-08	7.31007e-07	ENSMUSG00000000751;ENSMUSG00000017716;ENSMUSG00000020914;ENSMUSG00000022141;ENSMUSG00000022314;ENSMUSG00000026622;ENSMUSG00000027323;ENSMUSG00000027714;ENSMUSG00000028312;ENSMUSG00000028896;ENSMUSG00000030528;ENSMUSG00000032113;ENSMUSG00000032555;ENSMUSG00000035198;ENSMUSG00000035455;ENSMUSG00000036928;ENSMUSG00000038252;ENSMUSG00000049932;ENSMUSG00000060639;ENSMUSG00000060743;ENSMUSG00000096010	Rpa1;Birc5;Top2a;Nipbl;Rad21;Nek2;Rad51;Exosc9;Smc2;Rcc1;Blm;Chek1;Topbp1;Tubg1;Fignl1;Stag3;Ncapd2;H2ax;H4c9;H3f3a;H4c16
17	GO:0030218	BP	erythrocyte differentiation	17/ 2033	71/ 43839	0.239437	1.88858e-08	8.27465e-07	ENSMUSG00000016526;ENSMUSG00000021361;ENSMUSG00000025270;ENSMUSG00000027109;ENSMUSG00000028717;ENSMUSG00000031162;ENSMUSG00000031628;ENSMUSG00000032519;ENSMUSG00000033813;ENSMUSG00000042029;ENSMUSG00000049577;ENSMUSG00000051910;ENSMUSG00000054191;ENSMUSG00000054428;ENSMUSG00000056216;ENSMUSG00000073400;ENSMUSG00000121605	Dyrk3;Tmem14c;Alas2;Sp3;Tal1;Gata1;Casp3;Slc25a38;Tcea1;Ncapg2;Zfpm1;Sox6;Klf1;Atp5if1;Cebpg;Trim10;Ahsp
44	GO:0031625	MF	ubiquitin protein ligase binding	44/ 2033	371/ 43839	0.118598	1.42392e-08	9.10308e-07	ENSMUSG00000001525;ENSMUSG00000001786;ENSMUSG00000002997;ENSMUSG00000004018;ENSMUSG00000007033;ENSMUSG00000010517;ENSMUSG00000014226;ENSMUSG00000017386;ENSMUSG00000018548;ENSMUSG00000019505;ENSMUSG00000020390;ENSMUSG00000020460;ENSMUSG00000020608;ENSMUSG00000020696;ENSMUSG00000020738;ENSMUSG00000021270;ENSMUSG00000021597;ENSMUSG00000022391;ENSMUSG00000022507;ENSMUSG00000022867;ENSMUSG00000023004;…	Tubb5;Fbxo7;Prkar2b;Fancl;Hspa1l;Faf1;Cacybp;Traf4;Trim37;Ubb;Ube2b;Rps27a;Smc6;Rffl;Sumo2;Hsp90aa1;Slf1;Rangap1;Hapstr1;Usp25;Tuba1b;Cdkn1a;Dnajb2;Psmd1;Ube2t;Ube2l6;Aurka;Dnaja1;Rpa2;Chek2;Rad18;Gabarapl2;Trib3;Isg15;Nploc4;Bag2;Tnfrsf14;Fzd5;Yod1;Psma3;Tcp1;Moap1;A230060F14Rik;Gm9794
8	GO:0000727	BP	double-strand break repair via break-induced replication	8/ 2033	13/ 43839	0.615385	2.20353e-08	9.62298e-07	ENSMUSG00000000028;ENSMUSG00000002870;ENSMUSG00000005410;ENSMUSG00000022673;ENSMUSG00000026355;ENSMUSG00000029730;ENSMUSG00000031546;ENSMUSG00000041859	Cdc45;Mcm2;Mcm5;Mcm4;Mcm6;Mcm7;Gins4;Mcm3
63	GO:0030162	BP	regulation of proteolysis	63/ 2033	639/ 43839	0.0985915	2.20991e-08	9.62298e-07	ENSMUSG00000002083;ENSMUSG00000003813;ENSMUSG00000017716;ENSMUSG00000018189;ENSMUSG00000019505;ENSMUSG00000020696;ENSMUSG00000020738;ENSMUSG00000021585;ENSMUSG00000022033;ENSMUSG00000022280;ENSMUSG00000022674;ENSMUSG00000022867;ENSMUSG00000023030;ENSMUSG00000024283;ENSMUSG00000024576;ENSMUSG00000025326;ENSMUSG00000025889;ENSMUSG00000025980;ENSMUSG00000026142;ENSMUSG00000026203;ENSMUSG00000026914;…	Bbc3;Rad23a;Birc5;Uchl5;Ubb;Rffl;Sumo2;Cast;Pbk;Rnf19a;Ube2v2;Usp25;Slc11a2;Wac;Csnk1a1;Ube3a;Snca;Hspd1;Rhbdd1;Dnajb2;Psmd14;Chac1;Usp50;Aurka;Sdcbp;Casp8ap2;Akirin2;Anp32b;Alad;Psmc2;Dnajb6;Pdcd5;Arl6ip1;Nupr1;Plk1;Psmd10;Gabarapl2;Gclc;Trib3;Psmf1;Tmtc3;Rps27l;Rnf139;Serpinf2;Cop1;Bag2;Usp14;Socs4;Taf9;Atp5if1;Ide;Gm10053;Psma3;Hipk2;Cycs;Gpx1;Svip;Psme3;Ak6;Gm16199;Cdkn2d;Gm9794;Gm7435
14	GO:1901976	BP	regulation of cell cycle checkpoint	14/ 2033	48/ 43839	0.291667	2.2169e-08	9.62381e-07	ENSMUSG00000006585;ENSMUSG00000016984;ENSMUSG00000020020;ENSMUSG00000021932;ENSMUSG00000024056;ENSMUSG00000027242;ENSMUSG00000028884;ENSMUSG00000029521;ENSMUSG00000029910;ENSMUSG00000031644;ENSMUSG00000033596;ENSMUSG00000039298;ENSMUSG00000041431;ENSMUSG00000051235	Cdt1;Etaa1;Usp44;Rnaseh2b;Ndc80;Wdr76;Rpa2;Chek2;Mad2l1;Nek1;Rfwd3;Cdk5rap2;Ccnb1;Gen1
27	GO:0019783	MF	ubiquitin-like protein peptidase activity	27/ 2033	167/ 43839	0.161677	1.55699e-08	9.81553e-07	ENSMUSG00000000804;ENSMUSG00000018189;ENSMUSG00000020020;ENSMUSG00000020124;ENSMUSG00000021203;ENSMUSG00000022426;ENSMUSG00000022710;ENSMUSG00000022867;ENSMUSG00000025917;ENSMUSG00000026914;ENSMUSG00000027364;ENSMUSG00000028560;ENSMUSG00000030107;ENSMUSG00000031010;ENSMUSG00000031154;ENSMUSG00000038695;ENSMUSG00000040455;ENSMUSG00000042444;ENSMUSG00000045210;ENSMUSG00000046404;ENSMUSG00000047879;…	Usp32;Uchl5;Usp44;Usp15;Otub2;Josd1;Usp7;Usp25;Cops5;Psmd14;Usp50;Usp1;Usp18;Usp9x;Otud5;Josd2;Usp45;Mindy2;Vcpip1;Yod1;Usp14;Ufsp1;Usp46;Usp39;Usp34;Gm10642;Usp49
80	GO:0031966	CC	mitochondrial membrane	80/ 2033	902/ 43839	0.0886918	3.63773e-08	9.84296e-07	ENSMUSG00000000563;ENSMUSG00000003438;ENSMUSG00000004748;ENSMUSG00000005131;ENSMUSG00000008892;ENSMUSG00000009112;ENSMUSG00000014294;ENSMUSG00000014313;ENSMUSG00000015357;ENSMUSG00000017778;ENSMUSG00000018677;ENSMUSG00000019987;ENSMUSG00000020163;ENSMUSG00000020641;ENSMUSG00000021361;ENSMUSG00000022051;ENSMUSG00000022354;ENSMUSG00000022551;ENSMUSG00000022742;ENSMUSG00000022820;ENSMUSG00000022890;…	Atp5pb;Timm50;Mtfp1;4930550C14Rik;Vdac3;Bcl2l13;Ndufa2;Cox6c;Clpx;Cox7c;Slc25a39;Arg1;Uqcr11;Rsad2;Tmem14c;Bnip3l;Ndufb9;Cyc1;Cpox;Ndufb4;Atp5pf;Slc11a2;Marchf5;Agpat4;Slc3a1;Alas2;Atp5f1b;Shmt2;Tyms;Mff;Abcb6;Cox20;Yme1l1;Crat;Timm10;Fam210b;Hax1;Stoml2;Ndufa4;Ndufc2;Abcb7;Abcb10;Cox7a2;Slc25a38;Slc25a37;Atp5pd;Slc25a21;Cox8a;Sh3glb1;Nme1;Cisd1;Higd1a;Uqcrfs1;Atp5mf;Atp5mg;Timm8b;Ppp1r15a;Ghitm;…
55	GO:0051493	BP	regulation of cytoskeleton organization	55/ 2033	524/ 43839	0.104962	2.36233e-08	1.01926e-06	ENSMUSG00000000708;ENSMUSG00000002055;ENSMUSG00000003452;ENSMUSG00000008035;ENSMUSG00000018548;ENSMUSG00000020492;ENSMUSG00000020745;ENSMUSG00000021061;ENSMUSG00000021965;ENSMUSG00000022018;ENSMUSG00000022070;ENSMUSG00000022099;ENSMUSG00000024290;ENSMUSG00000024974;ENSMUSG00000025758;ENSMUSG00000025862;ENSMUSG00000025925;ENSMUSG00000026532;ENSMUSG00000027115;ENSMUSG00000027132;ENSMUSG00000027329;…	Kat2b;Spag5;Bicd1;Mid1ip1;Trim37;Ska2;Pafah1b1;Sptb;Ska3;Rgcc;Bora;Dmtn;Rock1;Smc3;Plk4;Stag2;Terf1;Spta1;Kif18a;Katnbl1;Spef1;Tpx2;Ect2;Gpsm2;Hax1;Tmod1;Stil;Stmn1;Hsph1;Add2;Nox4;Plk1;Mylk3;Katnb1;Rdx;Ska1;Cracd;Cdc42ep3;Stag1;Ckap2;Serpinf2;Cdk5rap2;Smc1a;Camsap2;Cdc42ep4;Cep295;Ppm1e;Cep70;Gda;Alms1;Psrc1;Ccnf;Kifc1;Nup62;Gm48796
55	GO:0051223	BP	regulation of protein transport	55/ 2033	524/ 43839	0.104962	2.36233e-08	1.01926e-06	ENSMUSG00000002083;ENSMUSG00000005131;ENSMUSG00000005699;ENSMUSG00000007033;ENSMUSG00000008450;ENSMUSG00000009013;ENSMUSG00000017716;ENSMUSG00000018398;ENSMUSG00000019971;ENSMUSG00000020290;ENSMUSG00000020546;ENSMUSG00000020641;ENSMUSG00000020847;ENSMUSG00000020900;ENSMUSG00000022051;ENSMUSG00000022099;ENSMUSG00000022338;ENSMUSG00000022391;ENSMUSG00000023571;ENSMUSG00000024795;ENSMUSG00000026150;…	Bbc3;4930550C14Rik;Pard6a;Hspa1l;Nutf2;Dynll1;Birc5;Septin8;Cep290;Xpo1;Stxbp4;Rsad2;Rph3al;Myh10;Bnip3l;Dmtn;Eny2;Rangap1;C1qtnf12;Kif20b;Mff;Bard1;Mpc2;Frmd4a;Stom;Ect2;Slc7a11;Ppid;Pdcd10;Anp32b;Dnaja1;Ran;Psmd9;Pdcd5;Nucb1;Vps35;C2cd2l;Slc16a1;Pfkm;Ctdspl2;Oaz1;Sh3glb1;Pck2;Oaz1-ps;Sh3tc2;Mmp13;Kcnn4;Atp5if1;Hnrnpm;Ifi27;Ndufaf2;Nutf2-ps1;Svip;Nup62;Gm49336
32	GO:0005635	CC	nuclear envelope	32/ 2033	232/ 43839	0.137931	3.96161e-08	1.05662e-06	ENSMUSG00000001440;ENSMUSG00000002190;ENSMUSG00000003226;ENSMUSG00000004018;ENSMUSG00000004880;ENSMUSG00000005615;ENSMUSG00000006678;ENSMUSG00000010517;ENSMUSG00000019961;ENSMUSG00000020649;ENSMUSG00000020745;ENSMUSG00000022051;ENSMUSG00000022391;ENSMUSG00000022957;ENSMUSG00000024590;ENSMUSG00000026605;ENSMUSG00000026688;ENSMUSG00000028063;ENSMUSG00000029430;ENSMUSG00000029554;ENSMUSG00000030978;…	Kpnb1;Clgn;Ranbp2;Fancl;Lbr;Pcyt1a;Pola1;Faf1;Tmpo;Rrm2;Pafah1b1;Bnip3l;Rangap1;Itsn1;Lmnb1;Cenpf;Mgst3;Lmna;Ran;Mad1l1;Rrm1;Mns1;Parp16;Pla2g4c;Tmem33;Htatip2;Nemp1;Ipo7;Gpx4;Nup62;Gm49336;Gm41318
15	GO:0010824	BP	regulation of centrosome duplication	15/ 2033	56/ 43839	0.267857	2.51514e-08	1.08189e-06	ENSMUSG00000000708;ENSMUSG00000001774;ENSMUSG00000018548;ENSMUSG00000020290;ENSMUSG00000023345;ENSMUSG00000025758;ENSMUSG00000028718;ENSMUSG00000039298;ENSMUSG00000046111;ENSMUSG00000051235;ENSMUSG00000063810;ENSMUSG00000072082;ENSMUSG00000073542;ENSMUSG00000079553;ENSMUSG00000109511	Kat2b;Chordc1;Trim37;Xpo1;Poc1a;Plk4;Stil;Cdk5rap2;Cep295;Gen1;Alms1;Ccnf;Cep76;Kifc1;Nup62
31	GO:0033157	BP	regulation of intracellular protein transport	31/ 2033	216/ 43839	0.143519	2.52946e-08	1.08476e-06	ENSMUSG00000002083;ENSMUSG00000005131;ENSMUSG00000007033;ENSMUSG00000008450;ENSMUSG00000018398;ENSMUSG00000019971;ENSMUSG00000020290;ENSMUSG00000022051;ENSMUSG00000022099;ENSMUSG00000022391;ENSMUSG00000024795;ENSMUSG00000026150;ENSMUSG00000026196;ENSMUSG00000026880;ENSMUSG00000027699;ENSMUSG00000027835;ENSMUSG00000028333;ENSMUSG00000029430;ENSMUSG00000030417;ENSMUSG00000030824;ENSMUSG00000033411;…	Bbc3;4930550C14Rik;Hspa1l;Nutf2;Septin8;Cep290;Xpo1;Bnip3l;Dmtn;Rangap1;Kif20b;Mff;Bard1;Stom;Ect2;Pdcd10;Anp32b;Ran;Pdcd5;Nucb1;Ctdspl2;Oaz1;Sh3glb1;Oaz1-ps;Sh3tc2;Atp5if1;Ifi27;Nutf2-ps1;Svip;Nup62;Gm49336
39	GO:1904951	BP	positive regulation of establishment of protein localization	39/ 2033	314/ 43839	0.124204	2.64525e-08	1.13098e-06	ENSMUSG00000002083;ENSMUSG00000005699;ENSMUSG00000007033;ENSMUSG00000008450;ENSMUSG00000009013;ENSMUSG00000019971;ENSMUSG00000020847;ENSMUSG00000020900;ENSMUSG00000023571;ENSMUSG00000024795;ENSMUSG00000025613;ENSMUSG00000026150;ENSMUSG00000026568;ENSMUSG00000026657;ENSMUSG00000026880;ENSMUSG00000027699;ENSMUSG00000027804;ENSMUSG00000027835;ENSMUSG00000028333;ENSMUSG00000029430;ENSMUSG00000029440;…	Bbc3;Pard6a;Hspa1l;Nutf2;Dynll1;Cep290;Rph3al;Myh10;C1qtnf12;Kif20b;Cct8;Mff;Mpc2;Frmd4a;Stom;Ect2;Ppid;Pdcd10;Anp32b;Ran;Psmd9;Cct7;Pdcd5;Dkc1;Vps35;C2cd2l;Pfkm;Ctdspl2;Oaz1;Cep135;Sh3glb1;Pck2;Oaz1-ps;Cep295;Mmp13;Kcnn4;Hnrnpm;Tcp1;Nutf2-ps1
268	GO:2001141	BP	regulation of RNA biosynthetic process	268/ 2033	4154/ 43839	0.0645161	2.65874e-08	1.13333e-06	ENSMUSG00000000708;ENSMUSG00000001134;ENSMUSG00000001156;ENSMUSG00000001228;ENSMUSG00000001497;ENSMUSG00000001517;ENSMUSG00000001542;ENSMUSG00000002068;ENSMUSG00000002102;ENSMUSG00000002221;ENSMUSG00000002679;ENSMUSG00000003038;ENSMUSG00000003992;ENSMUSG00000004328;ENSMUSG00000004535;ENSMUSG00000004897;ENSMUSG00000004980;ENSMUSG00000005148;ENSMUSG00000005161;ENSMUSG00000005483;ENSMUSG00000006715;…	Kat2b;Uxt;Mxd1;Uhrf1;Pax9;Foxm1;Ell2;Ccne1;Psmc3;Paxip1;Med6;Hmgn2;Ssbp2;Hif3a;Tax1bp1;Hdgf;Hnrnpa2b1;Klf5;Prdx2;Dnajb1;Gmnn;Cbx5;Faf1;Rnf168;E2f4;Hmgb3;Nelfcd;Suz12;Crlf3;Birc5;Mybl2;Med13l;Mafk;Trim37;Map2k3;E2f2;Psmc3ip;Tmpo;Cep290;Ccar1;E2f7;Nfyb;Hint1;Xpo1;Hnrnpab;Med7;Supt4a;Klf11;Sumo2;Nup85;Aurkb;Top2a;Strn3;Sfrp4;Mxd3;Psmc6;Eaf1;Rgcc;Nipbl;Rad21;Stk3;Eny2;Atad2;Xrcc6;Atf1;Mospd1;Gps2;Gm2…
71	GO:0046982	MF	protein heterodimerization activity	71/ 2033	750/ 43839	0.0946667	1.91455e-08	1.19043e-06	ENSMUSG00000000838;ENSMUSG00000001786;ENSMUSG00000004319;ENSMUSG00000006678;ENSMUSG00000007617;ENSMUSG00000007888;ENSMUSG00000009013;ENSMUSG00000016200;ENSMUSG00000017716;ENSMUSG00000019326;ENSMUSG00000020248;ENSMUSG00000020396;ENSMUSG00000020485;ENSMUSG00000020914;ENSMUSG00000022051;ENSMUSG00000023027;ENSMUSG00000024131;ENSMUSG00000024974;ENSMUSG00000025813;ENSMUSG00000025925;ENSMUSG00000026196;…	Fmr1;Fbxo7;Clcn3;Pola1;Homer1;Crlf1;Dynll1;Syt14;Birc5;Aoc3;Nfyb;Nefh;Supt4a;Top2a;Bnip3l;Atf1;Slc3a1;Smc3;Homer2;Terf1;Bard1;Spta1;Atf3;Aurka;Fxr1;Gclm;Sdcbp;Rragd;Smc2;Pole3;Tal1;Rcc1;Cenpa;Ran;Add2;Uba3;Katnb1;Abcg4;Gclc;Psmf1;Smc4;Oaz1;Slc51a;Gadd45a;H2az1;Rabggtb;Smc1a;Atf4;H2ax;Taf7;Mafg;Sox6;Taf9;Cebpg;H2bc27;Mpp7;H2aj;H4c9;H3f3a;H2ac10;H2bc21;H2ac7;Cenps;Cenpw;Ak6;Lsm5;H2ac24;H4c16;A23006…
31	GO:0051028	BP	mRNA transport	31/ 2033	217/ 43839	0.142857	2.82131e-08	1.19901e-06	ENSMUSG00000003226;ENSMUSG00000004642;ENSMUSG00000004980;ENSMUSG00000005481;ENSMUSG00000008450;ENSMUSG00000015023;ENSMUSG00000016619;ENSMUSG00000018379;ENSMUSG00000020290;ENSMUSG00000020739;ENSMUSG00000021537;ENSMUSG00000022100;ENSMUSG00000022338;ENSMUSG00000025134;ENSMUSG00000026491;ENSMUSG00000026999;ENSMUSG00000028609;ENSMUSG00000028614;ENSMUSG00000036992;ENSMUSG00000040034;ENSMUSG00000040594;…	Ranbp2;Slbp;Hnrnpa2b1;Ddx39a;Nutf2;Ddx19a;Nup50;Srsf1;Xpo1;Nup85;Cetn3;Xpo7;Eny2;Alyref;Ahctf1;Nup35;Magoh;Ndc1;Nxt1;Nup43;Ranbp17;Eif5a2;Nup160;Thoc7;Hnrnpa3;Nutf2-ps1;Sarnp;Eif5a;2010110K18Rik;Nup62;Gm49336
12	GO:0008608	BP	attachment of spindle microtubules to kinetochore	12/ 2033	35/ 43839	0.342857	2.95118e-08	1.25045e-06	ENSMUSG00000006585;ENSMUSG00000023940;ENSMUSG00000024056;ENSMUSG00000026683;ENSMUSG00000027326;ENSMUSG00000028678;ENSMUSG00000029253;ENSMUSG00000029554;ENSMUSG00000040599;ENSMUSG00000045328;ENSMUSG00000066979;ENSMUSG00000121491	Cdt1;Sgo1;Ndc80;Nuf2;Knl1;Kif2c;Cenpc1;Mad1l1;Mis12;Cenpe;Bub3;2700099C18Rik
18	GO:0044843	BP	cell cycle G1/S phase transition	18/ 2033	82/ 43839	0.219512	3.13093e-08	1.32266e-06	ENSMUSG00000002068;ENSMUSG00000017561;ENSMUSG00000022018;ENSMUSG00000023067;ENSMUSG00000027715;ENSMUSG00000028068;ENSMUSG00000028156;ENSMUSG00000028212;ENSMUSG00000028333;ENSMUSG00000028551;ENSMUSG00000028896;ENSMUSG00000029246;ENSMUSG00000031490;ENSMUSG00000032477;ENSMUSG00000041238;ENSMUSG00000054115;ENSMUSG00000082926;ENSMUSG00000096472	Ccne1;Crlf3;Rgcc;Cdkn1a;Ccna2;Iqgap3;Eif4e;Ccne2;Anp32b;Cdkn2c;Rcc1;Ppat;Eif4ebp1;Cdc25a;Rbbp8;Skp2;Gm8172;Cdkn2d
13	GO:0000086	BP	G2/M transition of mitotic cell cycle	13/ 2033	42/ 43839	0.309524	3.18678e-08	1.33826e-06	ENSMUSG00000001517;ENSMUSG00000017716;ENSMUSG00000020525;ENSMUSG00000023067;ENSMUSG00000026779;ENSMUSG00000027330;ENSMUSG00000027715;ENSMUSG00000029521;ENSMUSG00000030867;ENSMUSG00000032113;ENSMUSG00000032477;ENSMUSG00000044201;ENSMUSG00000054115	Foxm1;Birc5;Ppm1d;Cdkn1a;Mastl;Cdc25b;Ccna2;Chek2;Plk1;Chek1;Cdc25a;Cdc25c;Skp2
13	GO:0000132	BP	establishment of mitotic spindle orientation	13/ 2033	42/ 43839	0.309524	3.18678e-08	1.33826e-06	ENSMUSG00000020745;ENSMUSG00000022678;ENSMUSG00000024056;ENSMUSG00000026955;ENSMUSG00000027883;ENSMUSG00000028243;ENSMUSG00000029177;ENSMUSG00000029910;ENSMUSG00000030867;ENSMUSG00000039298;ENSMUSG00000039842;ENSMUSG00000069910;ENSMUSG00000092074	Pafah1b1;Nde1;Ndc80;Sapcd2;Gpsm2;Ubxn2b;Cenpa;Mad2l1;Plk1;Cdk5rap2;Mcph1;Spdl1;Dynlt1a
267	GO:0006355	BP	regulation of DNA-templated transcription	267/ 2033	4145/ 43839	0.064415	3.22596e-08	1.3507e-06	ENSMUSG00000000708;ENSMUSG00000001134;ENSMUSG00000001156;ENSMUSG00000001228;ENSMUSG00000001497;ENSMUSG00000001517;ENSMUSG00000001542;ENSMUSG00000002068;ENSMUSG00000002102;ENSMUSG00000002221;ENSMUSG00000002679;ENSMUSG00000003038;ENSMUSG00000003992;ENSMUSG00000004328;ENSMUSG00000004535;ENSMUSG00000004897;ENSMUSG00000004980;ENSMUSG00000005148;ENSMUSG00000005161;ENSMUSG00000005483;ENSMUSG00000006715;…	Kat2b;Uxt;Mxd1;Uhrf1;Pax9;Foxm1;Ell2;Ccne1;Psmc3;Paxip1;Med6;Hmgn2;Ssbp2;Hif3a;Tax1bp1;Hdgf;Hnrnpa2b1;Klf5;Prdx2;Dnajb1;Gmnn;Cbx5;Faf1;Rnf168;E2f4;Hmgb3;Nelfcd;Suz12;Crlf3;Birc5;Mybl2;Med13l;Mafk;Trim37;Map2k3;E2f2;Psmc3ip;Tmpo;Cep290;Ccar1;E2f7;Nfyb;Hint1;Xpo1;Hnrnpab;Med7;Supt4a;Klf11;Sumo2;Nup85;Aurkb;Top2a;Strn3;Sfrp4;Mxd3;Psmc6;Eaf1;Rgcc;Nipbl;Rad21;Stk3;Eny2;Atad2;Xrcc6;Atf1;Mospd1;Gps2;Gm2…
15	GO:0061515	BP	myeloid cell development	15/ 2033	57/ 43839	0.263158	3.2671e-08	1.3639e-06	ENSMUSG00000006574;ENSMUSG00000011257;ENSMUSG00000020745;ENSMUSG00000022099;ENSMUSG00000023030;ENSMUSG00000023926;ENSMUSG00000028717;ENSMUSG00000031162;ENSMUSG00000049577;ENSMUSG00000051910;ENSMUSG00000067367;ENSMUSG00000069917;ENSMUSG00000069919;ENSMUSG00000082926;ENSMUSG00000121714	Slc4a1;Pabpc4;Pafah1b1;Dmtn;Slc11a2;Rhag;Tal1;Gata1;Zfpm1;Sox6;Lyar;Hba-a2;Hba-a1;Gm8172;Gm5088
35	GO:0019887	MF	protein kinase regulator activity	35/ 2033	263/ 43839	0.13308	2.36314e-08	1.4495e-06	ENSMUSG00000000708;ENSMUSG00000002068;ENSMUSG00000002297;ENSMUSG00000002997;ENSMUSG00000003068;ENSMUSG00000013646;ENSMUSG00000016984;ENSMUSG00000020326;ENSMUSG00000020541;ENSMUSG00000022018;ENSMUSG00000023067;ENSMUSG00000027167;ENSMUSG00000027715;ENSMUSG00000028044;ENSMUSG00000028212;ENSMUSG00000028252;ENSMUSG00000028551;ENSMUSG00000031200;ENSMUSG00000031628;ENSMUSG00000032218;ENSMUSG00000032392;…	Kat2b;Ccne1;Dbf4;Prkar2b;Stk11;Sh3bp5l;Etaa1;Ccng1;Tom1l1;Rgcc;Cdkn1a;Elp4;Ccna2;Cks1b;Ccne2;Ccnc;Cdkn2c;Mtcp1;Casp3;Ccnb2;Parp16;Trib3;Ankrd54;Ccnd3;Ibtk;Ccnb1;Inka1;Hexim2;Inka2;Cks2;Hmgb1;Ccnf;Gm5244;Cdkn2d;Gm48789
58	GO:0003712	MF	transcription coregulator activity	58/ 2033	564/ 43839	0.102837	2.39901e-08	1.45188e-06	ENSMUSG00000000708;ENSMUSG00000001134;ENSMUSG00000002679;ENSMUSG00000004328;ENSMUSG00000004897;ENSMUSG00000005483;ENSMUSG00000006715;ENSMUSG00000018076;ENSMUSG00000019303;ENSMUSG00000020074;ENSMUSG00000020185;ENSMUSG00000020397;ENSMUSG00000022338;ENSMUSG00000023170;ENSMUSG00000023984;ENSMUSG00000025323;ENSMUSG00000025326;ENSMUSG00000025917;ENSMUSG00000026571;ENSMUSG00000027080;ENSMUSG00000027206;…	Kat2b;Uxt;Med6;Hif3a;Hdgf;Dnajb1;Gmnn;Med13l;Psmc3ip;Ccar1;E2f7;Med7;Eny2;Gps2;Gm20517;Sp4;Ube3a;Cops5;Dcaf6;Med19;Cops2;Raly;Pmf1;Casp8ap2;Psip1;Mier1;Slc30a9;Psmd9;Ezh2;Med21;Nupr1;Pir;Sap30;Tfdp2;Ss18l2;Trib3;Mier3;Npat;Ddx1;Bud31;Ncoa7;Nrl;Rbbp8;Cir1;Trp53bp1;E2f8;Ark2n;Zfpm1;Sertad2;Taf7;Sox12;Taf9;Hmgb2;Ncoa4;Cdyl;Hipk2;Cited4;Ak6
9	GO:0022624	CC	proteasome accessory complex	9/ 2033	19/ 43839	0.473684	5.89823e-08	1.55098e-06	ENSMUSG00000002102;ENSMUSG00000020720;ENSMUSG00000021178;ENSMUSG00000021737;ENSMUSG00000021832;ENSMUSG00000025487;ENSMUSG00000026229;ENSMUSG00000026869;ENSMUSG00000026914	Psmc3;Psmd12;Psmc1;Psmd6;Psmc6;Psmd13;Psmd1;Psmd5;Psmd14
16	GO:0006418	BP	tRNA aminoacylation for protein translation	16/ 2033	66/ 43839	0.242424	4.07407e-08	1.6908e-06	ENSMUSG00000001380;ENSMUSG00000010755;ENSMUSG00000022241;ENSMUSG00000024493;ENSMUSG00000024587;ENSMUSG00000026615;ENSMUSG00000026709;ENSMUSG00000028811;ENSMUSG00000029777;ENSMUSG00000030515;ENSMUSG00000031960;ENSMUSG00000037851;ENSMUSG00000040354;ENSMUSG00000068739;ENSMUSG00000097239;ENSMUSG00000120945	Hars1;Cars;Tars;Lars;Nars;Eprs;Dars2;Yars;Gars;Tarsl2;Aars;Iars;Mars1;Sars;Gm27029;Gm56809
16	GO:2000573	BP	positive regulation of DNA biosynthetic process	16/ 2033	66/ 43839	0.242424	4.07407e-08	1.6908e-06	ENSMUSG00000019214;ENSMUSG00000020897;ENSMUSG00000021270;ENSMUSG00000022018;ENSMUSG00000022422;ENSMUSG00000022881;ENSMUSG00000025613;ENSMUSG00000026622;ENSMUSG00000029363;ENSMUSG00000030007;ENSMUSG00000030562;ENSMUSG00000031403;ENSMUSG00000033970;ENSMUSG00000040552;ENSMUSG00000068039;ENSMUSG00000071072	Chtf18;Aurkb;Hsp90aa1;Rgcc;Dscc1;Rfc4;Cct8;Nek2;Rfc5;Cct7;Nox4;Dkc1;Rfc3;C3ar1;Tcp1;Ptges3
44	GO:0007005	BP	mitochondrion organization	44/ 2033	379/ 43839	0.116095	4.0984e-08	1.69592e-06	ENSMUSG00000001786;ENSMUSG00000002083;ENSMUSG00000003438;ENSMUSG00000004748;ENSMUSG00000019992;ENSMUSG00000020464;ENSMUSG00000021040;ENSMUSG00000021270;ENSMUSG00000021606;ENSMUSG00000022051;ENSMUSG00000023072;ENSMUSG00000024997;ENSMUSG00000025907;ENSMUSG00000025968;ENSMUSG00000025980;ENSMUSG00000026028;ENSMUSG00000026150;ENSMUSG00000026317;ENSMUSG00000026775;ENSMUSG00000027076;ENSMUSG00000027601;…	Fbxo7;Bbc3;Timm50;Mtfp1;Mtfr2;Pnpt1;Slirp;Hsp90aa1;Ndufs6;Bnip3l;Cep89;Prdx3;Rb1cc1;Ndufs1;Hspd1;Trak2;Mff;Cln8;Yme1l1;Timm10;Mtfr1;Gclm;Stoml2;Sesn2;Wipi2;Fundc2;Vps35;Gabarapl2;Cox7a2;Gclc;Sh3glb1;Pif1;Lonp1;Wipi1;Cd24a;Atp5if1;Nrf1;Fxn;Siva1;Chchd2;Stmp1;Apoo;Moap1;A230060F14Rik
44	GO:0045860	BP	positive regulation of protein kinase activity	44/ 2033	381/ 43839	0.115486	4.42098e-08	1.82407e-06	ENSMUSG00000003068;ENSMUSG00000016984;ENSMUSG00000017386;ENSMUSG00000017499;ENSMUSG00000018932;ENSMUSG00000020189;ENSMUSG00000020541;ENSMUSG00000021270;ENSMUSG00000022018;ENSMUSG00000022329;ENSMUSG00000022471;ENSMUSG00000023067;ENSMUSG00000024014;ENSMUSG00000024695;ENSMUSG00000025060;ENSMUSG00000026027;ENSMUSG00000026463;ENSMUSG00000027330;ENSMUSG00000027469;ENSMUSG00000027699;ENSMUSG00000027835;…	Stk11;Etaa1;Traf4;Cdc6;Map2k3;Osbpl8;Tom1l1;Hsp90aa1;Rgcc;Stk3;Xrcc6;Cdkn1a;Pim1;Zfp91;Slk;Stradb;Atp2b4;Cdc25b;Tpx2;Ect2;Pdcd10;Pdgfc;Tal1;Hsph1;Ezh2;Nox4;Pak4;Psmd10;Nek1;Parp16;Ccnd3;Map4k5;Htr2a;Higd1a;Kif14;Ncapg2;Clspn;Fzd5;Cenpe;Psrc1;Rap1a;C1qtnf9;Pak6;Gm48789
18	GO:0004527	MF	exonuclease activity	18/ 2033	82/ 43839	0.219512	3.13093e-08	1.86991e-06	ENSMUSG00000020362;ENSMUSG00000020464;ENSMUSG00000024742;ENSMUSG00000027845;ENSMUSG00000030051;ENSMUSG00000030924;ENSMUSG00000030929;ENSMUSG00000031527;ENSMUSG00000031583;ENSMUSG00000032026;ENSMUSG00000033166;ENSMUSG00000037149;ENSMUSG00000039236;ENSMUSG00000039748;ENSMUSG00000043702;ENSMUSG00000050891;ENSMUSG00000051235;ENSMUSG00000064032	Cnot6;Pnpt1;Fen1;Dclre1b;Aplf;Rexo5;Eri2;Eri1;Wrn;Rexo2;Dis3;Ddx1;Isg20;Exo1;Pde12;Tatdn1;Gen1;Gm10143
97	GO:0005856	CC	cytoskeleton	97/ 2033	1183/ 43839	0.0819949	7.40639e-08	1.92052e-06	ENSMUSG00000001134;ENSMUSG00000002870;ENSMUSG00000004127;ENSMUSG00000004591;ENSMUSG00000006574;ENSMUSG00000008035;ENSMUSG00000009013;ENSMUSG00000010154;ENSMUSG00000016664;ENSMUSG00000017314;ENSMUSG00000017386;ENSMUSG00000017831;ENSMUSG00000018398;ENSMUSG00000018509;ENSMUSG00000020234;ENSMUSG00000020330;ENSMUSG00000020396;ENSMUSG00000020482;ENSMUSG00000020745;ENSMUSG00000020900;ENSMUSG00000020932;…	Uxt;Mcm2;Trmt10a;Pkn2;Slc4a1;Mid1ip1;Dynll1;Spire2;Pacsin2;Mpp2;Traf4;Rab5a;Septin8;Cenpv;Tektip1;Hmmr;Nefh;Ccdc117;Pafah1b1;Myh10;Gfap;Sptb;Plek2;Dmtn;Tars;Itsn1;Tuba1b;Epb42;Cenpq;Rock1;Spire1;Sac3d1;Kif20b;Taf5;Shmt2;Cct8;Snca;Tuba4a;Septin2;Cdc42bpa;Spta1;Frmd4a;Stom;Kif18a;Knstrn;Tpx2;Aurka;Slc7a11;Hax1;Sdcbp;Tmod1;Dnaja1;Stoml2;Ndc1;Kif2c;Epb41;Slc30a9;Kntc1;Iqcd;Add2;Gas2;Plk1;Mpp1;Psmd10;…
40	GO:0006913	BP	nucleocytoplasmic transport	40/ 2033	334/ 43839	0.11976	4.85229e-08	1.99042e-06	ENSMUSG00000001440;ENSMUSG00000003226;ENSMUSG00000004980;ENSMUSG00000005481;ENSMUSG00000008450;ENSMUSG00000016619;ENSMUSG00000018362;ENSMUSG00000018449;ENSMUSG00000020290;ENSMUSG00000020739;ENSMUSG00000021929;ENSMUSG00000022100;ENSMUSG00000022338;ENSMUSG00000022905;ENSMUSG00000023067;ENSMUSG00000026027;ENSMUSG00000026999;ENSMUSG00000028063;ENSMUSG00000029430;ENSMUSG00000030956;ENSMUSG00000033055;…	Kpnb1;Ranbp2;Hnrnpa2b1;Ddx39a;Nutf2;Nup50;Kpna2;Rpain;Xpo1;Nup85;Kpna3;Xpo7;Eny2;Kpna1;Cdkn1a;Stradb;Nup35;Lmna;Ran;Fam53b;Ankrd54;Xpot;Nxt1;Htatip2;Cchcr1;Ranbp17;Nup160;Thoc7;Adam10;Abce1;Ipo7;Kpna2rt;Prkag1;Ssb;Nutf2-ps1;Sarnp;Eif5a;Gm7389;Nup62;Gm49336
40	GO:0051169	BP	nuclear transport	40/ 2033	334/ 43839	0.11976	4.85229e-08	1.99042e-06	ENSMUSG00000001440;ENSMUSG00000003226;ENSMUSG00000004980;ENSMUSG00000005481;ENSMUSG00000008450;ENSMUSG00000016619;ENSMUSG00000018362;ENSMUSG00000018449;ENSMUSG00000020290;ENSMUSG00000020739;ENSMUSG00000021929;ENSMUSG00000022100;ENSMUSG00000022338;ENSMUSG00000022905;ENSMUSG00000023067;ENSMUSG00000026027;ENSMUSG00000026999;ENSMUSG00000028063;ENSMUSG00000029430;ENSMUSG00000030956;ENSMUSG00000033055;…	Kpnb1;Ranbp2;Hnrnpa2b1;Ddx39a;Nutf2;Nup50;Kpna2;Rpain;Xpo1;Nup85;Kpna3;Xpo7;Eny2;Kpna1;Cdkn1a;Stradb;Nup35;Lmna;Ran;Fam53b;Ankrd54;Xpot;Nxt1;Htatip2;Cchcr1;Ranbp17;Nup160;Thoc7;Adam10;Abce1;Ipo7;Kpna2rt;Prkag1;Ssb;Nutf2-ps1;Sarnp;Eif5a;Gm7389;Nup62;Gm49336
16	GO:0010972	BP	negative regulation of G2/M transition of mitotic cell cycle	16/ 2033	67/ 43839	0.238806	5.12216e-08	2.08902e-06	ENSMUSG00000017499;ENSMUSG00000019942;ENSMUSG00000020235;ENSMUSG00000020326;ENSMUSG00000020897;ENSMUSG00000022314;ENSMUSG00000022960;ENSMUSG00000028224;ENSMUSG00000028587;ENSMUSG00000030528;ENSMUSG00000030867;ENSMUSG00000032113;ENSMUSG00000032555;ENSMUSG00000037474;ENSMUSG00000042489;ENSMUSG00000046591	Cdc6;Cdk1;Fzr1;Ccng1;Aurkb;Rad21;Donson;Nbn;Orc1;Blm;Plk1;Chek1;Topbp1;Dtl;Clspn;Ticrr
78	GO:0006886	BP	intracellular protein transport	78/ 2033	873/ 43839	0.0893471	5.21017e-08	2.1188e-06	ENSMUSG00000001440;ENSMUSG00000001786;ENSMUSG00000001827;ENSMUSG00000002957;ENSMUSG00000003226;ENSMUSG00000003438;ENSMUSG00000005262;ENSMUSG00000008450;ENSMUSG00000016619;ENSMUSG00000017831;ENSMUSG00000018362;ENSMUSG00000018449;ENSMUSG00000020290;ENSMUSG00000020440;ENSMUSG00000020541;ENSMUSG00000020546;ENSMUSG00000020671;ENSMUSG00000020696;ENSMUSG00000020739;ENSMUSG00000020847;ENSMUSG00000021270;…	Kpnb1;Fbxo7;Folr1;Ap2a2;Ranbp2;Timm50;Ufd1;Nutf2;Nup50;Rab5a;Kpna2;Rpain;Xpo1;Arf5;Tom1l1;Stxbp4;Rab10;Rffl;Nup85;Rph3al;Hsp90aa1;Trim23;Kpna3;Xpo7;Syngr1;Pmm1;Ap2m1;Kpna1;Cdkn1a;Ap3s1;Lars;Rabgef1;Stradb;Trak2;Mff;Zfand2b;Stam;Nup35;Timm10;Sec62;Lmna;Grpel1;Stx2;Ran;Zfand6;Arl6ip1;Rab6a;Fam53b;Vps35;Zdhhc15;Zdhhc14;Srp72;Rab8b;Nxt1;Grtp1;Nploc4;Cchcr1;Ranbp17;Cd24a;Arl4a;Timm8a1;Ncoa4;Ap2a1;Copz…
16	GO:0004812	MF	aminoacyl-tRNA ligase activity	16/ 2033	66/ 43839	0.242424	4.07407e-08	2.3708e-06	ENSMUSG00000001380;ENSMUSG00000010755;ENSMUSG00000022241;ENSMUSG00000024493;ENSMUSG00000024587;ENSMUSG00000026615;ENSMUSG00000026709;ENSMUSG00000028811;ENSMUSG00000029777;ENSMUSG00000030515;ENSMUSG00000031960;ENSMUSG00000037851;ENSMUSG00000040354;ENSMUSG00000068739;ENSMUSG00000097239;ENSMUSG00000120945	Hars1;Cars;Tars;Lars;Nars;Eprs;Dars2;Yars;Gars;Tarsl2;Aars;Iars;Mars1;Sars;Gm27029;Gm56809
16	GO:0016875	MF	ligase activity, forming carbon-oxygen bonds	16/ 2033	66/ 43839	0.242424	4.07407e-08	2.3708e-06	ENSMUSG00000001380;ENSMUSG00000010755;ENSMUSG00000022241;ENSMUSG00000024493;ENSMUSG00000024587;ENSMUSG00000026615;ENSMUSG00000026709;ENSMUSG00000028811;ENSMUSG00000029777;ENSMUSG00000030515;ENSMUSG00000031960;ENSMUSG00000037851;ENSMUSG00000040354;ENSMUSG00000068739;ENSMUSG00000097239;ENSMUSG00000120945	Hars1;Cars;Tars;Lars;Nars;Eprs;Dars2;Yars;Gars;Tarsl2;Aars;Iars;Mars1;Sars;Gm27029;Gm56809
43	GO:0005681	CC	spliceosomal complex	43/ 2033	381/ 43839	0.112861	9.91798e-08	2.53656e-06	ENSMUSG00000001767;ENSMUSG00000002477;ENSMUSG00000004980;ENSMUSG00000005687;ENSMUSG00000015748;ENSMUSG00000016018;ENSMUSG00000018379;ENSMUSG00000020018;ENSMUSG00000021713;ENSMUSG00000022635;ENSMUSG00000022858;ENSMUSG00000024007;ENSMUSG00000024283;ENSMUSG00000025134;ENSMUSG00000027201;ENSMUSG00000027593;ENSMUSG00000027981;ENSMUSG00000028609;ENSMUSG00000029823;ENSMUSG00000030188;ENSMUSG00000030512;…	Crnkl1;Snrpd1;Hnrnpa2b1;Bcas2;Prpf3;Mtrex;Srsf1;Snrpf;Ppwd1;Zcrb1;Tra2b;Ppil1;Wac;Alyref;Myef2;Raly;Rnpc3;Magoh;Luc7l2;Magohb;Snrpa1;Rbmx2;Rbm3;Lsm3;Rbmxl1;Bud31;Prpf18;Snrnp25;Zrsr2-ps1;Lsm8;Tssc4;Usp39;Snrpg;Hnrnpa3;Hnrnpm;Gemin2;Ppih;Prpf40a;Phf5a;Prpf38a;Snrpe;Lsm5;-
6	GO:0006267	BP	pre-replicative complex assembly involved in nuclear cell cycle DNA replication	6/ 2033	7/ 43839	0.857143	6.6395e-08	2.67698e-06	ENSMUSG00000002870;ENSMUSG00000005410;ENSMUSG00000022673;ENSMUSG00000026355;ENSMUSG00000029730;ENSMUSG00000041859	Mcm2;Mcm5;Mcm4;Mcm6;Mcm7;Mcm3
6	GO:1902299	BP	pre-replicative complex assembly involved in cell cycle DNA replication	6/ 2033	7/ 43839	0.857143	6.6395e-08	2.67698e-06	ENSMUSG00000002870;ENSMUSG00000005410;ENSMUSG00000022673;ENSMUSG00000026355;ENSMUSG00000029730;ENSMUSG00000041859	Mcm2;Mcm5;Mcm4;Mcm6;Mcm7;Mcm3
6	GO:0036388	BP	pre-replicative complex assembly	6/ 2033	7/ 43839	0.857143	6.6395e-08	2.67698e-06	ENSMUSG00000002870;ENSMUSG00000005410;ENSMUSG00000022673;ENSMUSG00000026355;ENSMUSG00000029730;ENSMUSG00000041859	Mcm2;Mcm5;Mcm4;Mcm6;Mcm7;Mcm3
44	GO:0072594	BP	establishment of protein localization to organelle	44/ 2033	391/ 43839	0.112532	7.48159e-08	3.00794e-06	ENSMUSG00000001440;ENSMUSG00000001786;ENSMUSG00000001827;ENSMUSG00000003226;ENSMUSG00000003438;ENSMUSG00000008450;ENSMUSG00000016619;ENSMUSG00000018362;ENSMUSG00000018449;ENSMUSG00000020671;ENSMUSG00000020739;ENSMUSG00000021270;ENSMUSG00000021929;ENSMUSG00000022141;ENSMUSG00000022474;ENSMUSG00000022905;ENSMUSG00000023067;ENSMUSG00000024493;ENSMUSG00000026150;ENSMUSG00000026197;ENSMUSG00000026999;…	Kpnb1;Fbxo7;Folr1;Ranbp2;Timm50;Nutf2;Nup50;Kpna2;Rpain;Rab10;Nup85;Hsp90aa1;Kpna3;Nipbl;Pmm1;Kpna1;Cdkn1a;Lars;Mff;Zfand2b;Nup35;Timm10;Sec62;Lmna;Grpel1;Ran;Lrwd1;Zfand6;Fam53b;Srp72;Rab8b;Nxt1;Brca2;Tspo;Timm8a1;Ncoa4;Ipo7;Kpna2rt;Nutf2-ps1;Gm10177;Moap1;A230060F14Rik;Nup62;Srp54b
15	GO:0060590	MF	ATPase regulator activity	15/ 2033	59/ 43839	0.254237	5.41355e-08	3.07152e-06	ENSMUSG00000005483;ENSMUSG00000026203;ENSMUSG00000028035;ENSMUSG00000028410;ENSMUSG00000029131;ENSMUSG00000029198;ENSMUSG00000029657;ENSMUSG00000030704;ENSMUSG00000034906;ENSMUSG00000041329;ENSMUSG00000042215;ENSMUSG00000043510;ENSMUSG00000054428;ENSMUSG00000061175;ENSMUSG00000087352	Dnajb1;Dnajb2;Dnajb4;Dnaja1;Dnajb6;Grpel1;Hsph1;Rab6a;Ncaph;Atp1b2;Bag2;Hscb;Atp5if1;Fnip2;Gm12999
90	GO:0019904	MF	protein domain specific binding	90/ 2033	1067/ 43839	0.0843486	5.48716e-08	3.07484e-06	ENSMUSG00000001440;ENSMUSG00000001525;ENSMUSG00000002835;ENSMUSG00000002957;ENSMUSG00000002997;ENSMUSG00000003068;ENSMUSG00000004319;ENSMUSG00000004880;ENSMUSG00000007659;ENSMUSG00000009013;ENSMUSG00000009900;ENSMUSG00000010517;ENSMUSG00000014226;ENSMUSG00000014859;ENSMUSG00000017314;ENSMUSG00000017386;ENSMUSG00000018143;ENSMUSG00000018379;ENSMUSG00000019303;ENSMUSG00000020290;ENSMUSG00000020334;…	Kpnb1;Tubb5;Chaf1a;Ap2a2;Prkar2b;Stk11;Clcn3;Lbr;Bcl2l1;Dynll1;Wnt3a;Faf1;Cacybp;E2f4;Mpp2;Traf4;Mafk;Srsf1;Psmc3ip;Xpo1;Slc22a4;Tom1l1;Rph3al;Strn3;Pals1;Hsp90aa1;Rb1;Nipbl;Shcbp1;Nde1;Ap2m1;Tra2b;Ppil1;Kif20b;Homer2;Terf1;Trak2;Atp2b4;Ccna2;Gpsm2;Ddx20;Hax1;Pmf1;Dnaja1;Dnajc6;Eps15;Ran;Tjp1;Rab6a;Rrm1;Gata1;Rdx;Chek1;Shc4;Myo1d;Srp72;Ssx2ip;Siah1a;Rab8b;Cntln;Pdzk1;Nos1ap;Tfdp1;Ikzf5;Nrl;Kif14;…
13	GO:0006261	BP	DNA-templated DNA replication	13/ 2033	45/ 43839	0.288889	8.0031e-08	3.20849e-06	ENSMUSG00000000751;ENSMUSG00000004642;ENSMUSG00000017550;ENSMUSG00000018449;ENSMUSG00000020974;ENSMUSG00000022881;ENSMUSG00000022960;ENSMUSG00000026355;ENSMUSG00000029363;ENSMUSG00000031546;ENSMUSG00000033970;ENSMUSG00000034206;ENSMUSG00000113786	Rpa1;Slbp;Atad5;Rpain;Pole2;Rfc4;Donson;Mcm6;Rfc5;Gins4;Rfc3;Polq;Gm49384
20	GO:2001251	BP	negative regulation of chromosome organization	20/ 2033	106/ 43839	0.188679	8.1573e-08	3.26051e-06	ENSMUSG00000002870;ENSMUSG00000017716;ENSMUSG00000019773;ENSMUSG00000020897;ENSMUSG00000020914;ENSMUSG00000021569;ENSMUSG00000022314;ENSMUSG00000025925;ENSMUSG00000027379;ENSMUSG00000028224;ENSMUSG00000029554;ENSMUSG00000029910;ENSMUSG00000030867;ENSMUSG00000034509;ENSMUSG00000040084;ENSMUSG00000041064;ENSMUSG00000041408;ENSMUSG00000060743;ENSMUSG00000066979;ENSMUSG00000069910	Mcm2;Birc5;Fbxo5;Aurkb;Top2a;Trip13;Rad21;Terf1;Bub1;Nbn;Mad1l1;Mad2l1;Plk1;Mad2l1bp;Bub1b;Pif1;Wapl;H3f3a;Bub3;Spdl1
58	GO:0043068	BP	positive regulation of programmed cell death	58/ 2033	585/ 43839	0.0991453	8.17892e-08	3.26051e-06	ENSMUSG00000001707;ENSMUSG00000002083;ENSMUSG00000003849;ENSMUSG00000004085;ENSMUSG00000010517;ENSMUSG00000015023;ENSMUSG00000017707;ENSMUSG00000017861;ENSMUSG00000019505;ENSMUSG00000019987;ENSMUSG00000020074;ENSMUSG00000020307;ENSMUSG00000020653;ENSMUSG00000020914;ENSMUSG00000021116;ENSMUSG00000021215;ENSMUSG00000021319;ENSMUSG00000021453;ENSMUSG00000022018;ENSMUSG00000022051;ENSMUSG00000022329;…	Eef1e1;Bbc3;Nqo1;Map3k20;Faf1;Ddx19a;Serinc3;Mybl2;Ubb;Arg1;Ccar1;Cdc34;Klf11;Top2a;Eif2s1;Net1;Sfrp4;Gadd45g;Rgcc;Bnip3l;Stk3;Cdkn1a;Eif2ak2;Slk;Terf1;Mff;Bard1;Atf3;E2f1;Ect2;Ppid;Ddx20;Dnaja1;Chek2;Pdcd5;Nox4;Nupr1;Dkkl1;Casp3;Ppp2r1b;Melk;Gadd45a;Siah1a;Sh3glb1;Ptpa;Htatip2;Tspo;Atf4;Foxo3;Plagl2;Aldh1a1;Dedd2;Adam10;Osm;Ptrh2;Eif5a;Gm8172;Moap1
59	GO:0140098	MF	catalytic activity, acting on RNA	59/ 2033	596/ 43839	0.0989933	6.2343e-08	3.45091e-06	ENSMUSG00000001380;ENSMUSG00000004127;ENSMUSG00000010755;ENSMUSG00000016018;ENSMUSG00000018405;ENSMUSG00000020362;ENSMUSG00000020464;ENSMUSG00000021932;ENSMUSG00000022241;ENSMUSG00000022323;ENSMUSG00000023330;ENSMUSG00000024493;ENSMUSG00000024587;ENSMUSG00000024742;ENSMUSG00000024800;ENSMUSG00000025395;ENSMUSG00000025899;ENSMUSG00000026134;ENSMUSG00000026615;ENSMUSG00000026709;ENSMUSG00000028274;…	Hars1;Trmt10a;Cars;Mtrex;Mrm1;Cnot6;Pnpt1;Rnaseh2b;Tars;Rida;Dtwd1;Lars;Nars;Fen1;Rpp30;Prim1;Alkbh8;Prim2;Eprs;Dars2;Rngtt;Trmo;Yars;Gars;Tarsl2;Eri2;Ftsj1;Polr2c;Aars;Rexo2;Dbr1;Dis3;Tut7;Tfb1m;Ddx1;Iars;Isg20;Mars1;Pif1;Pde12;Polr2k;Rlig1;Rnaseh2a;Mettl15;Rnasel;Sars;Slfn9;Ptrh2;Slfn14;Gm11427;Gm27029;Gm42653;Gm42546;Gm48348;Gm47738;Gm48799;Gm56809;Gm57399;-
27	GO:2000058	BP	regulation of ubiquitin-dependent protein catabolic process	27/ 2033	181/ 43839	0.149171	8.76255e-08	3.48336e-06	ENSMUSG00000003813;ENSMUSG00000018189;ENSMUSG00000020738;ENSMUSG00000022033;ENSMUSG00000022280;ENSMUSG00000022674;ENSMUSG00000024283;ENSMUSG00000024576;ENSMUSG00000025326;ENSMUSG00000026203;ENSMUSG00000027496;ENSMUSG00000028249;ENSMUSG00000030867;ENSMUSG00000031429;ENSMUSG00000032350;ENSMUSG00000032715;ENSMUSG00000037075;ENSMUSG00000040782;ENSMUSG00000047879;ENSMUSG00000048379;ENSMUSG00000052293;…	Rad23a;Uchl5;Sumo2;Pbk;Rnf19a;Ube2v2;Wac;Csnk1a1;Ube3a;Dnajb2;Aurka;Sdcbp;Plk1;Psmd10;Gclc;Trib3;Rnf139;Cop1;Usp14;Socs4;Taf9;Hipk2;Svip;Ak6;Gm16199;Gm9794;Gm7435
61	GO:0006397	BP	mRNA processing	61/ 2033	631/ 43839	0.0966719	8.83241e-08	3.5013e-06	ENSMUSG00000001158;ENSMUSG00000001767;ENSMUSG00000002477;ENSMUSG00000004642;ENSMUSG00000004980;ENSMUSG00000005481;ENSMUSG00000005687;ENSMUSG00000015748;ENSMUSG00000016018;ENSMUSG00000018379;ENSMUSG00000020018;ENSMUSG00000021713;ENSMUSG00000022635;ENSMUSG00000022858;ENSMUSG00000024007;ENSMUSG00000024095;ENSMUSG00000025134;ENSMUSG00000027079;ENSMUSG00000027510;ENSMUSG00000027593;ENSMUSG00000027981;…	Snrnp27;Crnkl1;Snrpd1;Slbp;Hnrnpa2b1;Ddx39a;Bcas2;Prpf3;Mtrex;Srsf1;Snrpf;Ppwd1;Zcrb1;Tra2b;Ppil1;Hnrnpll;Alyref;Clp1;Rbm38;Raly;Rnpc3;Zranb2;Rngtt;Magoh;Srsf10;Magohb;Snrpa1;Rbmx2;Nudt21;Dbr1;Lsm3;Mbnl3;Ddx1;Ramac;Bud31;Gm7488;Snrnp25;Pcf11;Cir1;Cpsf2;Pde12;Zrsr2-ps1;Lsm8;Tssc4;Thoc7;Usp39;Snrpg;Hnrnpa3;Hnrnpm;Ppih;Gm11847;Prpf40a;Phf5a;Prpf38a;Rnasel;Usp49;Snrpe;Lsm5;2010110K18Rik;Gm6793;-
14	GO:0051233	CC	spindle midzone	14/ 2033	55/ 43839	0.254545	1.47451e-07	3.72015e-06	ENSMUSG00000017499;ENSMUSG00000018509;ENSMUSG00000020897;ENSMUSG00000023015;ENSMUSG00000024795;ENSMUSG00000027115;ENSMUSG00000027496;ENSMUSG00000028873;ENSMUSG00000030867;ENSMUSG00000036202;ENSMUSG00000041406;ENSMUSG00000041498;ENSMUSG00000045328;ENSMUSG00000051378	Cdc6;Cenpv;Aurkb;Racgap1;Kif20b;Kif18a;Aurka;Cdca8;Plk1;Rif1;Firrm;Kif14;Cenpe;Kif18b
50	GO:0051020	MF	GTPase binding	50/ 2033	473/ 43839	0.105708	6.92817e-08	3.78879e-06	ENSMUSG00000001440;ENSMUSG00000003226;ENSMUSG00000003452;ENSMUSG00000004591;ENSMUSG00000005699;ENSMUSG00000005732;ENSMUSG00000008450;ENSMUSG00000016619;ENSMUSG00000017716;ENSMUSG00000020290;ENSMUSG00000020847;ENSMUSG00000020954;ENSMUSG00000021215;ENSMUSG00000021270;ENSMUSG00000022021;ENSMUSG00000022100;ENSMUSG00000022391;ENSMUSG00000023307;ENSMUSG00000024177;ENSMUSG00000024290;ENSMUSG00000025340;…	Kpnb1;Ranbp2;Bicd1;Pkn2;Pard6a;Ranbp1;Nutf2;Nup50;Birc5;Xpo1;Rph3al;Strn3;Net1;Hsp90aa1;Diaph3;Xpo7;Rangap1;Marchf5;Nme4;Rock1;Rabgef1;Mff;Eprs;Odf2;Ect2;Iqgap3;Rragd;Stoml2;Rcc1;Ulk1;Pak4;Daam1;Xpot;Cdc42ep3;Micall2;Anln;Nxt1;Iars;Grtp1;Hace1;Rabggtb;Ranbp17;Cdc42ep4;Ipo7;Rap1a;Nutf2-ps1;Arhgdig;Pak6;Gm7389;Gm48789
11	GO:0000779	CC	condensed chromosome, centromeric region	11/ 2033	33/ 43839	0.333333	1.55976e-07	3.83168e-06	ENSMUSG00000015880;ENSMUSG00000020897;ENSMUSG00000023940;ENSMUSG00000026039;ENSMUSG00000027496;ENSMUSG00000029177;ENSMUSG00000029253;ENSMUSG00000030867;ENSMUSG00000035024;ENSMUSG00000045328;ENSMUSG00000059851	Ncapg;Aurkb;Sgo1;Sgo2a;Aurka;Cenpa;Cenpc1;Plk1;Ncapd3;Cenpe;Kmt5c
16	GO:0071479	BP	cellular response to ionizing radiation	16/ 2033	70/ 43839	0.228571	9.90871e-08	3.91698e-06	ENSMUSG00000002083;ENSMUSG00000004085;ENSMUSG00000021215;ENSMUSG00000022141;ENSMUSG00000022471;ENSMUSG00000023067;ENSMUSG00000027323;ENSMUSG00000027699;ENSMUSG00000029521;ENSMUSG00000030528;ENSMUSG00000030562;ENSMUSG00000031583;ENSMUSG00000035455;ENSMUSG00000036390;ENSMUSG00000043909;ENSMUSG00000049932	Bbc3;Map3k20;Net1;Nipbl;Xrcc6;Cdkn1a;Rad51;Ect2;Chek2;Blm;Nox4;Wrn;Fignl1;Gadd45a;Trp53bp1;H2ax
8	GO:0006268	BP	DNA unwinding involved in DNA replication	8/ 2033	15/ 43839	0.533333	1.01338e-07	3.99481e-06	ENSMUSG00000000751;ENSMUSG00000002870;ENSMUSG00000022673;ENSMUSG00000026355;ENSMUSG00000027323;ENSMUSG00000029730;ENSMUSG00000030528;ENSMUSG00000031583	Rpa1;Mcm2;Mcm4;Mcm6;Rad51;Mcm7;Blm;Wrn
22	GO:0032182	MF	ubiquitin-like protein binding	22/ 2033	126/ 43839	0.174603	7.99911e-08	4.32238e-06	ENSMUSG00000001786;ENSMUSG00000003813;ENSMUSG00000004535;ENSMUSG00000010517;ENSMUSG00000014074;ENSMUSG00000020634;ENSMUSG00000020914;ENSMUSG00000021203;ENSMUSG00000026197;ENSMUSG00000026203;ENSMUSG00000027078;ENSMUSG00000027708;ENSMUSG00000028044;ENSMUSG00000028243;ENSMUSG00000028282;ENSMUSG00000028437;ENSMUSG00000036371;ENSMUSG00000039703;ENSMUSG00000062248;ENSMUSG00000066979;ENSMUSG00000097692;…	Fbxo7;Rad23a;Tax1bp1;Faf1;Rnf168;Ubxn2a;Top2a;Otub2;Zfand2b;Dnajb2;Ube2l6;Dcun1d1;Cks1b;Ubxn2b;Casp8ap2;Ubap1;Serbp1;Nploc4;Cks2;Bub3;A230060F14Rik;Nup62
17	GO:0016538	MF	cyclin-dependent protein serine/threonine kinase regulator activity	17/ 2033	78/ 43839	0.217949	8.40121e-08	4.48625e-06	ENSMUSG00000000708;ENSMUSG00000002068;ENSMUSG00000020326;ENSMUSG00000023067;ENSMUSG00000027715;ENSMUSG00000028044;ENSMUSG00000028212;ENSMUSG00000028252;ENSMUSG00000028551;ENSMUSG00000031628;ENSMUSG00000032218;ENSMUSG00000034165;ENSMUSG00000041431;ENSMUSG00000043372;ENSMUSG00000062248;ENSMUSG00000072082;ENSMUSG00000096472	Kat2b;Ccne1;Ccng1;Cdkn1a;Ccna2;Cks1b;Ccne2;Ccnc;Cdkn2c;Casp3;Ccnb2;Ccnd3;Ccnb1;Hexim2;Cks2;Ccnf;Cdkn2d
14	GO:0051438	BP	regulation of ubiquitin-protein transferase activity	14/ 2033	54/ 43839	0.259259	1.14815e-07	4.50102e-06	ENSMUSG00000006398;ENSMUSG00000019773;ENSMUSG00000020020;ENSMUSG00000020235;ENSMUSG00000026779;ENSMUSG00000027708;ENSMUSG00000029910;ENSMUSG00000030867;ENSMUSG00000032589;ENSMUSG00000032715;ENSMUSG00000042215;ENSMUSG00000044533;ENSMUSG00000049502;ENSMUSG00000060860	Cdc20;Fbxo5;Usp44;Fzr1;Mastl;Dcun1d1;Mad2l1;Plk1;Bsn;Trib3;Bag2;Rps2;Dtx3l;Ube2s
14	GO:0044818	BP	mitotic G2/M transition checkpoint	14/ 2033	54/ 43839	0.259259	1.14815e-07	4.50102e-06	ENSMUSG00000017499;ENSMUSG00000019942;ENSMUSG00000020235;ENSMUSG00000020326;ENSMUSG00000022960;ENSMUSG00000028224;ENSMUSG00000028587;ENSMUSG00000030528;ENSMUSG00000030867;ENSMUSG00000032113;ENSMUSG00000032555;ENSMUSG00000037474;ENSMUSG00000042489;ENSMUSG00000046591	Cdc6;Cdk1;Fzr1;Ccng1;Donson;Nbn;Orc1;Blm;Plk1;Chek1;Topbp1;Dtl;Clspn;Ticrr
34	GO:0008234	MF	cysteine-type peptidase activity	34/ 2033	265/ 43839	0.128302	9.16892e-08	4.83927e-06	ENSMUSG00000000804;ENSMUSG00000002820;ENSMUSG00000018189;ENSMUSG00000020020;ENSMUSG00000020124;ENSMUSG00000021203;ENSMUSG00000022426;ENSMUSG00000022710;ENSMUSG00000022867;ENSMUSG00000025917;ENSMUSG00000026280;ENSMUSG00000026914;ENSMUSG00000027364;ENSMUSG00000028560;ENSMUSG00000028776;ENSMUSG00000030107;ENSMUSG00000031010;ENSMUSG00000031154;ENSMUSG00000031628;ENSMUSG00000038695;ENSMUSG00000040455;…	Usp32;Atg4d;Uchl5;Usp44;Usp15;Otub2;Josd1;Usp7;Usp25;Cops5;Atg4b;Psmd14;Usp50;Usp1;Tinagl1;Usp18;Usp9x;Otud5;Casp3;Josd2;Usp45;Mindy2;Vcpip1;Yod1;Usp14;Ufsp1;Usp46;Usp39;Usp34;Espl1;Gm10642;Atg4a;Ctsf;Usp49
58	GO:0005743	CC	mitochondrial inner membrane	58/ 2033	599/ 43839	0.096828	2.10646e-07	5.10747e-06	ENSMUSG00000000563;ENSMUSG00000003438;ENSMUSG00000004748;ENSMUSG00000008892;ENSMUSG00000014313;ENSMUSG00000015357;ENSMUSG00000017778;ENSMUSG00000018677;ENSMUSG00000020163;ENSMUSG00000020641;ENSMUSG00000021361;ENSMUSG00000022354;ENSMUSG00000022551;ENSMUSG00000022742;ENSMUSG00000022820;ENSMUSG00000022890;ENSMUSG00000024131;ENSMUSG00000025270;ENSMUSG00000025393;ENSMUSG00000025403;ENSMUSG00000025747;…	Atp5pb;Timm50;Mtfp1;Vdac3;Cox6c;Clpx;Cox7c;Slc25a39;Uqcr11;Rsad2;Tmem14c;Ndufb9;Cyc1;Cpox;Ndufb4;Atp5pf;Slc3a1;Alas2;Atp5f1b;Shmt2;Tyms;Cox20;Yme1l1;Crat;Timm10;Stoml2;Ndufa4;Ndufc2;Abcb7;Abcb10;Cox7a2;Slc25a38;Slc25a37;Atp5pd;Slc25a21;Cox8a;Higd1a;Uqcrfs1;Atp5mf;Atp5mg;Timm8b;Ghitm;Uqcrq;Tst;Fahd1;Slc25a51;Timm8a1;Uqcr10;Uqcrh;mt-Co2;mt-Co3;Tmem256;Atp5mk;Mpst;Stmp1;Gpx4;Gm16867;Gm29216
19	GO:0043130	MF	ubiquitin binding	19/ 2033	98/ 43839	0.193878	1.08817e-07	5.67722e-06	ENSMUSG00000001786;ENSMUSG00000003813;ENSMUSG00000004535;ENSMUSG00000010517;ENSMUSG00000014074;ENSMUSG00000020634;ENSMUSG00000020914;ENSMUSG00000021203;ENSMUSG00000026197;ENSMUSG00000026203;ENSMUSG00000027078;ENSMUSG00000028044;ENSMUSG00000028243;ENSMUSG00000028437;ENSMUSG00000039703;ENSMUSG00000062248;ENSMUSG00000066979;ENSMUSG00000097692;ENSMUSG00000109511	Fbxo7;Rad23a;Tax1bp1;Faf1;Rnf168;Ubxn2a;Top2a;Otub2;Zfand2b;Dnajb2;Ube2l6;Cks1b;Ubxn2b;Ubap1;Nploc4;Cks2;Bub3;A230060F14Rik;Nup62
21	GO:1903052	BP	positive regulation of proteolysis involved in protein catabolic process	21/ 2033	120/ 43839	0.175	1.50391e-07	5.87737e-06	ENSMUSG00000003813;ENSMUSG00000020738;ENSMUSG00000022280;ENSMUSG00000022674;ENSMUSG00000024576;ENSMUSG00000026203;ENSMUSG00000027496;ENSMUSG00000028932;ENSMUSG00000030717;ENSMUSG00000030867;ENSMUSG00000031429;ENSMUSG00000032350;ENSMUSG00000032715;ENSMUSG00000036676;ENSMUSG00000037075;ENSMUSG00000040782;ENSMUSG00000042215;ENSMUSG00000048379;ENSMUSG00000054428;ENSMUSG00000089936;ENSMUSG00000111662	Rad23a;Sumo2;Rnf19a;Ube2v2;Csnk1a1;Dnajb2;Aurka;Psmc2;Nupr1;Plk1;Psmd10;Gclc;Trib3;Tmtc3;Rnf139;Cop1;Bag2;Socs4;Atp5if1;Gm16199;Gm7435
17	GO:0000082	BP	G1/S transition of mitotic cell cycle	17/ 2033	81/ 43839	0.209877	1.50755e-07	5.87737e-06	ENSMUSG00000002068;ENSMUSG00000017561;ENSMUSG00000022018;ENSMUSG00000023067;ENSMUSG00000028068;ENSMUSG00000028156;ENSMUSG00000028212;ENSMUSG00000028333;ENSMUSG00000028551;ENSMUSG00000028896;ENSMUSG00000029246;ENSMUSG00000031490;ENSMUSG00000032477;ENSMUSG00000041238;ENSMUSG00000054115;ENSMUSG00000082926;ENSMUSG00000096472	Ccne1;Crlf3;Rgcc;Cdkn1a;Iqgap3;Eif4e;Ccne2;Anp32b;Cdkn2c;Rcc1;Ppat;Eif4ebp1;Cdc25a;Rbbp8;Skp2;Gm8172;Cdkn2d
23	GO:0043022	MF	ribosome binding	23/ 2033	139/ 43839	0.165468	1.14022e-07	5.88119e-06	ENSMUSG00000000838;ENSMUSG00000010048;ENSMUSG00000019774;ENSMUSG00000020300;ENSMUSG00000021116;ENSMUSG00000022020;ENSMUSG00000024014;ENSMUSG00000027108;ENSMUSG00000029591;ENSMUSG00000030189;ENSMUSG00000030738;ENSMUSG00000031167;ENSMUSG00000035530;ENSMUSG00000037601;ENSMUSG00000042275;ENSMUSG00000050192;ENSMUSG00000058355;ENSMUSG00000063273;ENSMUSG00000078812;ENSMUSG00000082101;ENSMUSG00000083161;…	Fmr1;Ifrd2;Mtrf1l;Cpeb4;Eif2s1;Naa16;Pim1;Ola1;Ung;Ybx3;Eif3c;Rbm3;Eif1;Nme1;Pelo;Eif5a2;Abce1;Naa15;Eif5a;Slfn14;Gm11427;Gm10177;-
6	GO:0005664	CC	nuclear origin of replication recognition complex	6/ 2033	8/ 43839	0.75	2.55062e-07	6.02785e-06	ENSMUSG00000002870;ENSMUSG00000026037;ENSMUSG00000028587;ENSMUSG00000029012;ENSMUSG00000029703;ENSMUSG00000031697	Mcm2;Orc2;Orc1;Orc5;Lrwd1;Orc6
6	GO:0000808	CC	origin recognition complex	6/ 2033	8/ 43839	0.75	2.55062e-07	6.02785e-06	ENSMUSG00000002870;ENSMUSG00000026037;ENSMUSG00000028587;ENSMUSG00000029012;ENSMUSG00000029703;ENSMUSG00000031697	Mcm2;Orc2;Orc1;Orc5;Lrwd1;Orc6
9	GO:0071459	BP	protein localization to chromosome, centromeric region	9/ 2033	21/ 43839	0.428571	1.72463e-07	6.66858e-06	ENSMUSG00000019942;ENSMUSG00000020897;ENSMUSG00000022369;ENSMUSG00000027326;ENSMUSG00000029177;ENSMUSG00000040084;ENSMUSG00000040599;ENSMUSG00000066979;ENSMUSG00000069910	Cdk1;Aurkb;Mtbp;Knl1;Cenpa;Bub1b;Mis12;Bub3;Spdl1
9	GO:0007063	BP	regulation of sister chromatid cohesion	9/ 2033	21/ 43839	0.428571	1.72463e-07	6.66858e-06	ENSMUSG00000021597;ENSMUSG00000022141;ENSMUSG00000022314;ENSMUSG00000024742;ENSMUSG00000024791;ENSMUSG00000024943;ENSMUSG00000026039;ENSMUSG00000027379;ENSMUSG00000041408	Slf1;Nipbl;Rad21;Fen1;Cdca5;Smc5;Sgo2a;Bub1;Wapl
371	GO:0019538	BP	protein metabolic process	371/ 2033	6211/ 43839	0.0597327	1.78418e-07	6.88002e-06	ENSMUSG00000000420;ENSMUSG00000000708;ENSMUSG00000000804;ENSMUSG00000001228;ENSMUSG00000001380;ENSMUSG00000001403;ENSMUSG00000001707;ENSMUSG00000001763;ENSMUSG00000001786;ENSMUSG00000001865;ENSMUSG00000002068;ENSMUSG00000002102;ENSMUSG00000002221;ENSMUSG00000002679;ENSMUSG00000003068;ENSMUSG00000003226;ENSMUSG00000003438;ENSMUSG00000003813;ENSMUSG00000004018;ENSMUSG00000004085;ENSMUSG00000004552;…	Galnt1;Kat2b;Usp32;Uhrf1;Hars1;Ube2c;Eef1e1;Tspan33;Fbxo7;Cpa3;Ccne1;Psmc3;Paxip1;Med6;Stk11;Ranbp2;Timm50;Rad23a;Fancl;Map3k20;Ctse;Pkn2;Ufd1;Psmb4;Cdc20;Adamts4;Mrpl49;Ttll5;Rnf168;Ppp1cb;Clpx;Psma2;Dyrk3;Ttll12;Mrps18c;Suz12;Birc5;Uchl5;Trim37;Natd1;Ubb;Fbxo5;Pcmt1;Cdk1;Hbs1l;Usp44;Usp15;Fzr1;Cdc34;Ccng1;Ube2b;Med7;Rps27a;Ppp4r3b;Mrps24;Galnt10;Ppm1d;Ubxn2a;Dld;Cdc27;Rffl;Psmd12;Sumo2;Ube2o;Cp…
60	GO:0016755	MF	aminoacyltransferase activity	60/ 2033	626/ 43839	0.0958466	1.41018e-07	7.1919e-06	ENSMUSG00000001228;ENSMUSG00000001403;ENSMUSG00000002679;ENSMUSG00000003226;ENSMUSG00000004018;ENSMUSG00000014074;ENSMUSG00000018548;ENSMUSG00000020307;ENSMUSG00000020390;ENSMUSG00000020397;ENSMUSG00000020696;ENSMUSG00000020738;ENSMUSG00000020802;ENSMUSG00000021712;ENSMUSG00000022280;ENSMUSG00000022674;ENSMUSG00000023216;ENSMUSG00000023307;ENSMUSG00000024695;ENSMUSG00000025326;ENSMUSG00000025340;…	Uhrf1;Ube2c;Med6;Ranbp2;Fancl;Rnf168;Trim37;Cdc34;Ube2b;Med7;Rffl;Sumo2;Ube2o;Trim23;Rnf19a;Ube2v2;Epb42;Marchf5;Zfp91;Ube3a;Rabgef1;Marchf8;Bard1;Asb1;Ube2t;Ube2e3;Ube2l6;Rnf11;Anapc5;Herc6;Mkrn1;Rad18;Med21;Rnf128;Traip;Rfwd3;Trim59;Ube2f;G2e3;Siah1a;Rnf139;Trim58;Dtl;Herc1;Hace1;Ube2h;Cop1;Rnf123;Rnf10;Fbxo30;Dtx3l;Rnf26;Rnf212;Ube2s;Marchf2;Gm16199;Gm28512;Gm7435;Gm2296;6820445E23Rik
59	GO:0019787	MF	ubiquitin-like protein transferase activity	59/ 2033	608/ 43839	0.0970395	1.50596e-07	7.59504e-06	ENSMUSG00000001228;ENSMUSG00000001403;ENSMUSG00000002679;ENSMUSG00000003226;ENSMUSG00000004018;ENSMUSG00000014074;ENSMUSG00000018548;ENSMUSG00000020307;ENSMUSG00000020390;ENSMUSG00000020397;ENSMUSG00000020696;ENSMUSG00000020738;ENSMUSG00000020802;ENSMUSG00000021712;ENSMUSG00000022280;ENSMUSG00000022674;ENSMUSG00000023307;ENSMUSG00000024695;ENSMUSG00000025326;ENSMUSG00000025340;ENSMUSG00000025702;…	Uhrf1;Ube2c;Med6;Ranbp2;Fancl;Rnf168;Trim37;Cdc34;Ube2b;Med7;Rffl;Sumo2;Ube2o;Trim23;Rnf19a;Ube2v2;Marchf5;Zfp91;Ube3a;Rabgef1;Marchf8;Bard1;Asb1;Ube2t;Ube2e3;Ube2l6;Rnf11;Anapc5;Herc6;Mkrn1;Rad18;Med21;Rnf128;Traip;Rfwd3;Trim59;Ube2f;G2e3;Siah1a;Rnf139;Trim58;Dtl;Herc1;Hace1;Ube2h;Cop1;Rnf123;Rnf10;Fbxo30;Dtx3l;Rnf26;Rnf212;Ube2s;Marchf2;Gm16199;Gm28512;Gm7435;Gm2296;6820445E23Rik
20	GO:0000018	BP	regulation of DNA recombination	20/ 2033	112/ 43839	0.178571	2.09779e-07	8.06736e-06	ENSMUSG00000002221;ENSMUSG00000017550;ENSMUSG00000020390;ENSMUSG00000022797;ENSMUSG00000027323;ENSMUSG00000028884;ENSMUSG00000030051;ENSMUSG00000030254;ENSMUSG00000030528;ENSMUSG00000032113;ENSMUSG00000032344;ENSMUSG00000034206;ENSMUSG00000035365;ENSMUSG00000035455;ENSMUSG00000036086;ENSMUSG00000036202;ENSMUSG00000042498;ENSMUSG00000043909;ENSMUSG00000057406;ENSMUSG00000118537	Paxip1;Atad5;Ube2b;Tfrc;Rad51;Rpa2;Aplf;Rad18;Blm;Chek1;Cgas;Polq;Parpbp;Fignl1;Zranb3;Rif1;Radx;Trp53bp1;Nsd2;Shld3
12	GO:0071173	BP	spindle assembly checkpoint signaling	12/ 2033	41/ 43839	0.292683	2.15564e-07	8.2007e-06	ENSMUSG00000017716;ENSMUSG00000020897;ENSMUSG00000021569;ENSMUSG00000025925;ENSMUSG00000027379;ENSMUSG00000029554;ENSMUSG00000029910;ENSMUSG00000030867;ENSMUSG00000034509;ENSMUSG00000040084;ENSMUSG00000066979;ENSMUSG00000069910	Birc5;Aurkb;Trip13;Terf1;Bub1;Mad1l1;Mad2l1;Plk1;Mad2l1bp;Bub1b;Bub3;Spdl1
12	GO:0031577	BP	spindle checkpoint signaling	12/ 2033	41/ 43839	0.292683	2.15564e-07	8.2007e-06	ENSMUSG00000017716;ENSMUSG00000020897;ENSMUSG00000021569;ENSMUSG00000025925;ENSMUSG00000027379;ENSMUSG00000029554;ENSMUSG00000029910;ENSMUSG00000030867;ENSMUSG00000034509;ENSMUSG00000040084;ENSMUSG00000066979;ENSMUSG00000069910	Birc5;Aurkb;Trip13;Terf1;Bub1;Mad1l1;Mad2l1;Plk1;Mad2l1bp;Bub1b;Bub3;Spdl1
12	GO:0007094	BP	mitotic spindle assembly checkpoint signaling	12/ 2033	41/ 43839	0.292683	2.15564e-07	8.2007e-06	ENSMUSG00000017716;ENSMUSG00000020897;ENSMUSG00000021569;ENSMUSG00000025925;ENSMUSG00000027379;ENSMUSG00000029554;ENSMUSG00000029910;ENSMUSG00000030867;ENSMUSG00000034509;ENSMUSG00000040084;ENSMUSG00000066979;ENSMUSG00000069910	Birc5;Aurkb;Trip13;Terf1;Bub1;Mad1l1;Mad2l1;Plk1;Mad2l1bp;Bub1b;Bub3;Spdl1
12	GO:0071174	BP	mitotic spindle checkpoint signaling	12/ 2033	41/ 43839	0.292683	2.15564e-07	8.2007e-06	ENSMUSG00000017716;ENSMUSG00000020897;ENSMUSG00000021569;ENSMUSG00000025925;ENSMUSG00000027379;ENSMUSG00000029554;ENSMUSG00000029910;ENSMUSG00000030867;ENSMUSG00000034509;ENSMUSG00000040084;ENSMUSG00000066979;ENSMUSG00000069910	Birc5;Aurkb;Trip13;Terf1;Bub1;Mad1l1;Mad2l1;Plk1;Mad2l1bp;Bub1b;Bub3;Spdl1
17	GO:0061982	BP	meiosis I cell cycle process	17/ 2033	83/ 43839	0.204819	2.19019e-07	8.30981e-06	ENSMUSG00000007646;ENSMUSG00000019505;ENSMUSG00000020914;ENSMUSG00000021569;ENSMUSG00000025487;ENSMUSG00000027330;ENSMUSG00000030041;ENSMUSG00000036840;ENSMUSG00000039055;ENSMUSG00000041147;ENSMUSG00000046101;ENSMUSG00000055385;ENSMUSG00000055884;ENSMUSG00000058290;ENSMUSG00000062248;ENSMUSG00000073705;ENSMUSG00000082079	Rad51c;Ubb;Top2a;Trip13;Psmd13;Cdc25b;M1ap;Siah1a;Eme1;Brca2;Mcmdc2;Rnf212;Fancm;Espl1;Cks2;Cenps;Dnmt3c
23	GO:0032434	BP	regulation of proteasomal ubiquitin-dependent protein catabolic process	23/ 2033	144/ 43839	0.159722	2.20818e-07	8.35565e-06	ENSMUSG00000003813;ENSMUSG00000018189;ENSMUSG00000020738;ENSMUSG00000022033;ENSMUSG00000022280;ENSMUSG00000022674;ENSMUSG00000024283;ENSMUSG00000024576;ENSMUSG00000026203;ENSMUSG00000027496;ENSMUSG00000028249;ENSMUSG00000030867;ENSMUSG00000031429;ENSMUSG00000032350;ENSMUSG00000032715;ENSMUSG00000040782;ENSMUSG00000047879;ENSMUSG00000048379;ENSMUSG00000052293;ENSMUSG00000074093;ENSMUSG00000078941;…	Rad23a;Uchl5;Sumo2;Pbk;Rnf19a;Ube2v2;Wac;Csnk1a1;Dnajb2;Aurka;Sdcbp;Plk1;Psmd10;Gclc;Trib3;Cop1;Usp14;Socs4;Taf9;Svip;Ak6;Gm16199;Gm7435
72	GO:0010562	BP	positive regulation of phosphorus metabolic process	72/ 2033	818/ 43839	0.0880196	2.28488e-07	8.5999e-06	ENSMUSG00000003068;ENSMUSG00000003226;ENSMUSG00000007888;ENSMUSG00000016984;ENSMUSG00000017386;ENSMUSG00000017499;ENSMUSG00000018932;ENSMUSG00000020189;ENSMUSG00000020541;ENSMUSG00000021270;ENSMUSG00000022018;ENSMUSG00000022329;ENSMUSG00000022471;ENSMUSG00000023067;ENSMUSG00000024014;ENSMUSG00000024695;ENSMUSG00000025060;ENSMUSG00000025089;ENSMUSG00000025147;ENSMUSG00000025271;ENSMUSG00000025907;…	Stk11;Ranbp2;Crlf1;Etaa1;Traf4;Cdc6;Map2k3;Osbpl8;Tom1l1;Hsp90aa1;Rgcc;Stk3;Xrcc6;Cdkn1a;Pim1;Zfp91;Slk;Gfra1;Mob2;Pfkfb1;Rb1cc1;Stradb;Atp2b4;Cdc25b;Tpx2;Ect2;Pdcd10;Hax1;Pdgfc;Iqgap3;Nbn;Sdcbp;Stoml2;Tal1;Chek2;Hsph1;Ezh2;Nox4;Pak4;Ndufc2;Plk1;Gata1;Mtcp1;Psmd10;Nek1;Parp16;Ccnd3;Map4k5;Htr2a;Sh3glb1;Higd1a;Ptpa;Ppp1r15a;Kif14;Ncapg2;Tnfrsf14;Clspn;Fzd5;Cenpe;Ppp1r15b;Cdca2;Osm;Fnip2;Hipk2;mt-C…
72	GO:0045937	BP	positive regulation of phosphate metabolic process	72/ 2033	818/ 43839	0.0880196	2.28488e-07	8.5999e-06	ENSMUSG00000003068;ENSMUSG00000003226;ENSMUSG00000007888;ENSMUSG00000016984;ENSMUSG00000017386;ENSMUSG00000017499;ENSMUSG00000018932;ENSMUSG00000020189;ENSMUSG00000020541;ENSMUSG00000021270;ENSMUSG00000022018;ENSMUSG00000022329;ENSMUSG00000022471;ENSMUSG00000023067;ENSMUSG00000024014;ENSMUSG00000024695;ENSMUSG00000025060;ENSMUSG00000025089;ENSMUSG00000025147;ENSMUSG00000025271;ENSMUSG00000025907;…	Stk11;Ranbp2;Crlf1;Etaa1;Traf4;Cdc6;Map2k3;Osbpl8;Tom1l1;Hsp90aa1;Rgcc;Stk3;Xrcc6;Cdkn1a;Pim1;Zfp91;Slk;Gfra1;Mob2;Pfkfb1;Rb1cc1;Stradb;Atp2b4;Cdc25b;Tpx2;Ect2;Pdcd10;Hax1;Pdgfc;Iqgap3;Nbn;Sdcbp;Stoml2;Tal1;Chek2;Hsph1;Ezh2;Nox4;Pak4;Ndufc2;Plk1;Gata1;Mtcp1;Psmd10;Nek1;Parp16;Ccnd3;Map4k5;Htr2a;Sh3glb1;Higd1a;Ptpa;Ppp1r15a;Kif14;Ncapg2;Tnfrsf14;Clspn;Fzd5;Cenpe;Ppp1r15b;Cdca2;Osm;Fnip2;Hipk2;mt-C…
190	GO:0010558	BP	negative regulation of macromolecule biosynthetic process	190/ 2033	2827/ 43839	0.0672091	2.58199e-07	9.6924e-06	ENSMUSG00000001134;ENSMUSG00000001156;ENSMUSG00000001228;ENSMUSG00000001497;ENSMUSG00000001517;ENSMUSG00000002068;ENSMUSG00000003038;ENSMUSG00000004897;ENSMUSG00000004980;ENSMUSG00000005148;ENSMUSG00000005262;ENSMUSG00000005483;ENSMUSG00000006715;ENSMUSG00000008450;ENSMUSG00000009575;ENSMUSG00000010048;ENSMUSG00000014074;ENSMUSG00000014859;ENSMUSG00000016024;ENSMUSG00000016253;ENSMUSG00000017548;…	Uxt;Mxd1;Uhrf1;Pax9;Foxm1;Ccne1;Hmgn2;Hdgf;Hnrnpa2b1;Klf5;Ufd1;Dnajb1;Gmnn;Nutf2;Cbx5;Ifrd2;Rnf168;E2f4;Lbp;Nelfcd;Suz12;Birc5;Mafk;Cenpv;Trim37;E2f2;Arg1;E2f7;Xpo1;Cpeb4;Hnrnpab;Cnot6;Pnpt1;Supt4a;Ppm1d;Ggnbp2;Klf11;Sumo2;Aurkb;Strn3;Eif2s1;Mxd3;Cast;Dhfr;Rnaseh2b;Rgcc;Nipbl;Rida;Mrpl13;Xrcc6;Cdkn1a;Mospd1;Gps2;Eif2ak2;Rock1;Etf1;Hells;Mxi1;Msr1;Rabgef1;Marchf8;Tyms;Homer2;Terf1;Il1rl1;Ncl;Pask;…
15	GO:0006513	BP	protein monoubiquitination	15/ 2033	66/ 43839	0.227273	2.68085e-07	1.00369e-05	ENSMUSG00000001228;ENSMUSG00000004018;ENSMUSG00000014074;ENSMUSG00000018548;ENSMUSG00000020307;ENSMUSG00000020390;ENSMUSG00000020802;ENSMUSG00000024283;ENSMUSG00000024805;ENSMUSG00000026429;ENSMUSG00000030031;ENSMUSG00000030254;ENSMUSG00000037474;ENSMUSG00000049502;ENSMUSG00000069678	Uhrf1;Fancl;Rnf168;Trim37;Cdc34;Ube2b;Ube2o;Wac;Pcgf5;Ube2t;Kbtbd8;Rad18;Dtl;Dtx3l;Pcgf1
10	GO:1904666	BP	regulation of ubiquitin protein ligase activity	10/ 2033	28/ 43839	0.357143	2.7388e-07	1.02268e-05	ENSMUSG00000006398;ENSMUSG00000019773;ENSMUSG00000020020;ENSMUSG00000020235;ENSMUSG00000026779;ENSMUSG00000029910;ENSMUSG00000030867;ENSMUSG00000032589;ENSMUSG00000042215;ENSMUSG00000060860	Cdc20;Fbxo5;Usp44;Fzr1;Mastl;Mad2l1;Plk1;Bsn;Bag2;Ube2s
13	GO:0044839	BP	cell cycle G2/M phase transition	13/ 2033	50/ 43839	0.26	3.13133e-07	1.16601e-05	ENSMUSG00000001517;ENSMUSG00000017716;ENSMUSG00000020525;ENSMUSG00000023067;ENSMUSG00000026779;ENSMUSG00000027330;ENSMUSG00000027715;ENSMUSG00000029521;ENSMUSG00000030867;ENSMUSG00000032113;ENSMUSG00000032477;ENSMUSG00000044201;ENSMUSG00000054115	Foxm1;Birc5;Ppm1d;Cdkn1a;Mastl;Cdc25b;Ccna2;Chek2;Plk1;Chek1;Cdc25a;Cdc25c;Skp2
111	GO:0008284	BP	positive regulation of cell population proliferation	111/ 2033	1452/ 43839	0.0764463	3.13914e-07	1.16601e-05	ENSMUSG00000000708;ENSMUSG00000000751;ENSMUSG00000001517;ENSMUSG00000002274;ENSMUSG00000003068;ENSMUSG00000005148;ENSMUSG00000005732;ENSMUSG00000006235;ENSMUSG00000006398;ENSMUSG00000006574;ENSMUSG00000007888;ENSMUSG00000009013;ENSMUSG00000011179;ENSMUSG00000017499;ENSMUSG00000017548;ENSMUSG00000017550;ENSMUSG00000017831;ENSMUSG00000019773;ENSMUSG00000019942;ENSMUSG00000019987;ENSMUSG00000020074;…	Kat2b;Rpa1;Foxm1;Metrn;Stk11;Klf5;Ranbp1;Epor;Cdc20;Slc4a1;Crlf1;Dynll1;Odc1;Cdc6;Suz12;Atad5;Rab5a;Fbxo5;Cdk1;Arg1;Ccar1;Fzr1;Cnot6;Ccdc117;Stxbp4;Pafah1b1;Gfap;Plek2;Hsp90aa1;Rnaseh2b;Ube2v2;Tfrc;Atf1;Cdkn1a;Pim1;Ppp2r5b;Kif20b;Prdx3;Mob2;Shmt2;Spta1;Atf3;Sapcd2;E2f1;Gid8;Ccna2;Pdcd10;Pdgfc;Iqgap3;Nbn;Sdcbp;Akirin2;Anp32b;Orc1;Ezh2;Blm;Gata1;Dkc1;Katnb1;Mns1;Tipin;Ss18l2;Mst1;Cip2a;Fntb;Ccp110;…
55	GO:0004842	MF	ubiquitin-protein transferase activity	55/ 2033	562/ 43839	0.0978648	2.54595e-07	1.2699e-05	ENSMUSG00000001228;ENSMUSG00000001403;ENSMUSG00000002679;ENSMUSG00000004018;ENSMUSG00000014074;ENSMUSG00000018548;ENSMUSG00000020307;ENSMUSG00000020390;ENSMUSG00000020397;ENSMUSG00000020696;ENSMUSG00000020802;ENSMUSG00000021712;ENSMUSG00000022280;ENSMUSG00000022674;ENSMUSG00000023307;ENSMUSG00000024695;ENSMUSG00000025326;ENSMUSG00000025340;ENSMUSG00000025702;ENSMUSG00000026196;ENSMUSG00000026311;…	Uhrf1;Ube2c;Med6;Fancl;Rnf168;Trim37;Cdc34;Ube2b;Med7;Rffl;Ube2o;Trim23;Rnf19a;Ube2v2;Marchf5;Zfp91;Ube3a;Rabgef1;Marchf8;Bard1;Asb1;Ube2t;Ube2e3;Ube2l6;Rnf11;Anapc5;Herc6;Mkrn1;Rad18;Med21;Rnf128;Traip;Rfwd3;Trim59;G2e3;Siah1a;Rnf139;Trim58;Dtl;Herc1;Hace1;Ube2h;Cop1;Rnf123;Rnf10;Fbxo30;Dtx3l;Rnf26;Ube2s;Marchf2;Gm16199;Gm28512;Gm7435;Gm2296;6820445E23Rik
8	GO:0022616	BP	DNA strand elongation	8/ 2033	17/ 43839	0.470588	3.52154e-07	1.30463e-05	ENSMUSG00000006678;ENSMUSG00000022673;ENSMUSG00000027342;ENSMUSG00000027454;ENSMUSG00000027845;ENSMUSG00000028224;ENSMUSG00000029730;ENSMUSG00000041859	Pola1;Mcm4;Pcna;Gins1;Dclre1b;Nbn;Mcm7;Mcm3
17	GO:0071897	BP	DNA biosynthetic process	17/ 2033	86/ 43839	0.197674	3.74917e-07	1.38533e-05	ENSMUSG00000000751;ENSMUSG00000006678;ENSMUSG00000020974;ENSMUSG00000021270;ENSMUSG00000023953;ENSMUSG00000024529;ENSMUSG00000025574;ENSMUSG00000025925;ENSMUSG00000027342;ENSMUSG00000031403;ENSMUSG00000031583;ENSMUSG00000034773;ENSMUSG00000037474;ENSMUSG00000040204;ENSMUSG00000056394;ENSMUSG00000071072;ENSMUSG00000096472	Rpa1;Pola1;Pole2;Hsp90aa1;Polh;Lox;Tk1;Terf1;Pcna;Dkc1;Wrn;Hrob;Dtl;Pclaf;Lig1;Ptges3;Cdkn2d
[truncated: 2,438 more rows]
