# Supplementary material for: Immunosuppression of spleen in mice treated with erythropoietin: transcriptomic and immunological analysis
Source: Front Immunol. 2025 Mar 21;16:1560589. doi: 10.3389/fimmu.2025.1560589 (PMC11968373; doi:10.3389/fimmu.2025.1560589)
Supplement: Supplementary Table 3 — GO enrichment analysis of down-regulated DEGs in EPO vs Veh. [file Table3.xlsx]

## Sheet: GO富集分析统计表-DOWN
Number	GO ID	Term type	Description	Ratio_in_study	Ratio_in_pop	Rich factor	Pvalue	Padjust	Gene_ids	Gene_names
1743	GO:0065007	BP	biological regulation	1743/ 2951	15793/ 43839	0.110365	5.74425e-153	8.12927e-149	ENSMUSG00000000142;ENSMUSG00000000148;ENSMUSG00000000290;ENSMUSG00000000303;ENSMUSG00000000359;ENSMUSG00000000386;ENSMUSG00000000409;ENSMUSG00000000530;ENSMUSG00000000532;ENSMUSG00000000538;ENSMUSG00000000579;ENSMUSG00000000594;ENSMUSG00000000617;ENSMUSG00000000627;ENSMUSG00000000682;ENSMUSG00000000732;ENSMUSG00000000782;ENSMUSG00000000791;ENSMUSG00000000817;ENSMUSG00000000903;ENSMUSG00000000915;…
USG00000116380;ENSMUSG00000116718;ENSMUSG00000117872;ENSMUSG00000117905;ENSMUSG00000117964;ENSMUSG00000117975;ENSMUSG00000118590;ENSMUSG00000118591;ENSMUSG00000120362;ENSMUSG00000120679;ENSMUSG00000120978;ENSMUSG00000121016;ENSMUSG00000121352;ENSMUSG00000121430;ENSMUSG00000121477;ENSMUSG00000121483;ENSMUSG00000121485;ENSMUSG00000121486;ENSMUSG00000121879	Axin2;Brat1;Itgb2;Cdh1;Rem1;Mx1;Lck;Acvrl1;Acvr1b;Tom1l2;Dynlt1c;Gm2a;Grm6;Sema4f;Cd52;Icosl;Tcf7;Il12rb1;Fasl;Vpreb3;Hip1r;S100a4;Scn4a;Epn2;Lsr;Itgb7;Rarg;Efnb2;Tbx21;Meox1;Itga3;Nrip2;Jup;Acap1;Il16;Tcirg1;Rin2;Sipa1l2;Srpk3;Cd3g;Celf2;Nr1h3;Spi1;Stat6;Peg3;Rgs19;Scin;Lcp2;Adgre5;Relb;Apoc2;Klf4;Tbc1d8;Ebi3;Edar;Hck;Cacnb3;Cd79a;Etv3;Cyp4f18;Ddr1;Fosb;Il7r;Hlf;Cacna1e;Cacna1b;Etv1;Atn1;Ptpn6;I…
1703	GO:0050789	BP	regulation of biological process	1703/ 2951	15290/ 43839	0.11138	2.81263e-151	1.99021e-147	ENSMUSG00000000142;ENSMUSG00000000148;ENSMUSG00000000290;ENSMUSG00000000303;ENSMUSG00000000359;ENSMUSG00000000386;ENSMUSG00000000409;ENSMUSG00000000530;ENSMUSG00000000532;ENSMUSG00000000538;ENSMUSG00000000579;ENSMUSG00000000617;ENSMUSG00000000627;ENSMUSG00000000732;ENSMUSG00000000782;ENSMUSG00000000791;ENSMUSG00000000817;ENSMUSG00000000903;ENSMUSG00000000915;ENSMUSG00000001020;ENSMUSG00000001027;…	Axin2;Brat1;Itgb2;Cdh1;Rem1;Mx1;Lck;Acvrl1;Acvr1b;Tom1l2;Dynlt1c;Grm6;Sema4f;Icosl;Tcf7;Il12rb1;Fasl;Vpreb3;Hip1r;S100a4;Scn4a;Epn2;Lsr;Itgb7;Rarg;Efnb2;Tbx21;Meox1;Itga3;Nrip2;Jup;Acap1;Il16;Tcirg1;Rin2;Sipa1l2;Srpk3;Cd3g;Celf2;Nr1h3;Spi1;Stat6;Peg3;Rgs19;Scin;Lcp2;Adgre5;Relb;Apoc2;Klf4;Ebi3;Edar;Hck;Cacnb3;Cd79a;Etv3;Cyp4f18;Ddr1;Fosb;Il7r;Hlf;Cacna1e;Cacna1b;Etv1;Atn1;Ptpn6;Il12b;Clec11a;Ndrg…
744	GO:0048583	BP	regulation of response to stimulus	744/ 2951	4288/ 43839	0.173507	2.15508e-141	1.01662e-137	ENSMUSG00000000142;ENSMUSG00000000409;ENSMUSG00000000530;ENSMUSG00000000532;ENSMUSG00000000579;ENSMUSG00000000627;ENSMUSG00000000732;ENSMUSG00000000791;ENSMUSG00000000817;ENSMUSG00000000915;ENSMUSG00000001020;ENSMUSG00000001036;ENSMUSG00000001300;ENSMUSG00000001444;ENSMUSG00000001507;ENSMUSG00000001741;ENSMUSG00000001995;ENSMUSG00000002108;ENSMUSG00000002111;ENSMUSG00000002147;ENSMUSG00000002458;…	Axin2;Lck;Acvrl1;Acvr1b;Dynlt1c;Sema4f;Icosl;Il12rb1;Fasl;Hip1r;S100a4;Epn2;Efnb2;Tbx21;Itga3;Il16;Sipa1l2;Nr1h3;Spi1;Stat6;Rgs19;Lcp2;Edar;Cacnb3;Cd79a;Il7r;Ptpn6;Il12b;Ndrg2;Dgkq;Grap;Rasa4;Sh2b2;Fgfr4;Il27ra;Fcer2a;Mef2c;Sh2d1a;Cd247;Tnfsf14;Gata6;Eps8l1;Ggt1;Neurl1a;Epha2;Sulf2;Hap1;Stx1a;Zmiz1;Gprc5b;Rarres2;Met;Vav2;Bcr;Tnfrsf22;Ptprs;Tnfaip8l2;Glis2;Blk;Csf1;Lrrk1;Gadd45b;Slamf6;Slamf1;Cd4…
631	GO:0051239	BP	regulation of multicellular organismal process	631/ 2951	3292/ 43839	0.191677	1.0625e-138	3.75911e-135	ENSMUSG00000000142;ENSMUSG00000000290;ENSMUSG00000000409;ENSMUSG00000000530;ENSMUSG00000000532;ENSMUSG00000000579;ENSMUSG00000000627;ENSMUSG00000000732;ENSMUSG00000000791;ENSMUSG00000000817;ENSMUSG00000000915;ENSMUSG00000001027;ENSMUSG00000001036;ENSMUSG00000001288;ENSMUSG00000001300;ENSMUSG00000001444;ENSMUSG00000001507;ENSMUSG00000001552;ENSMUSG00000002108;ENSMUSG00000002111;ENSMUSG00000002147;…	Axin2;Itgb2;Lck;Acvrl1;Acvr1b;Dynlt1c;Sema4f;Icosl;Il12rb1;Fasl;Hip1r;Scn4a;Epn2;Rarg;Efnb2;Tbx21;Itga3;Jup;Nr1h3;Spi1;Stat6;Scin;Relb;Apoc2;Cacnb3;Il7r;Cacna1b;Ptpn6;Il12b;Ndrg2;Hdac9;Ly9;Cd244a;Zfp287;Il5ra;Il27ra;Tnfsf14;Gata6;Neurl1a;Epha2;Sulf2;Hap1;Atp1a2;Stx1a;Zmiz1;Gprc5b;Met;Bcr;Cacna2d2;Tnfrsf13b;Mcoln2;Adgrl1;Etv5;Ptprs;Tnfaip8l2;Csf1;Map2;Slamf6;Slamf1;Cybb;Cd83;Notch4;Ttbk1;Lama5;Rxr…
1616	GO:0050794	BP	regulation of cellular process	1616/ 2951	14597/ 43839	0.110708	8.59421e-136	2.43251e-132	ENSMUSG00000000142;ENSMUSG00000000148;ENSMUSG00000000290;ENSMUSG00000000303;ENSMUSG00000000359;ENSMUSG00000000409;ENSMUSG00000000530;ENSMUSG00000000532;ENSMUSG00000000538;ENSMUSG00000000579;ENSMUSG00000000617;ENSMUSG00000000627;ENSMUSG00000000732;ENSMUSG00000000782;ENSMUSG00000000791;ENSMUSG00000000817;ENSMUSG00000000903;ENSMUSG00000000915;ENSMUSG00000001020;ENSMUSG00000001027;ENSMUSG00000001036;…	Axin2;Brat1;Itgb2;Cdh1;Rem1;Lck;Acvrl1;Acvr1b;Tom1l2;Dynlt1c;Grm6;Sema4f;Icosl;Tcf7;Il12rb1;Fasl;Vpreb3;Hip1r;S100a4;Scn4a;Epn2;Itgb7;Rarg;Efnb2;Tbx21;Meox1;Itga3;Nrip2;Jup;Acap1;Tcirg1;Rin2;Sipa1l2;Srpk3;Cd3g;Celf2;Nr1h3;Spi1;Stat6;Peg3;Rgs19;Scin;Lcp2;Adgre5;Relb;Apoc2;Klf4;Ebi3;Edar;Hck;Cacnb3;Cd79a;Etv3;Ddr1;Fosb;Il7r;Hlf;Cacna1e;Cacna1b;Etv1;Atn1;Ptpn6;Il12b;Clec11a;Ndrg2;Arhgef18;Arid3b;Cnn…
409	GO:0002682	BP	regulation of immune system process	409/ 2951	1559/ 43839	0.262348	1.55649e-134	3.67124e-131	ENSMUSG00000000409;ENSMUSG00000000532;ENSMUSG00000000732;ENSMUSG00000000791;ENSMUSG00000000903;ENSMUSG00000001288;ENSMUSG00000001300;ENSMUSG00000001444;ENSMUSG00000002108;ENSMUSG00000002111;ENSMUSG00000002147;ENSMUSG00000002565;ENSMUSG00000002699;ENSMUSG00000003352;ENSMUSG00000003379;ENSMUSG00000003882;ENSMUSG00000004266;ENSMUSG00000004296;ENSMUSG00000004709;ENSMUSG00000005057;ENSMUSG00000005465;…	Lck;Acvr1b;Icosl;Il12rb1;Vpreb3;Rarg;Efnb2;Tbx21;Nr1h3;Spi1;Stat6;Scin;Lcp2;Cacnb3;Cd79a;Il7r;Ptpn6;Il12b;Cd244a;Sh2b2;Il27ra;Fcer2a;Mef2c;Sh2d1a;Cd247;Tnfsf14;Ggt1;Zmiz1;Gprc5b;Rarres2;Bcr;Tnfrsf13b;Ptprs;Tnfaip8l2;Blk;Csf1;Slamf6;Slamf1;Cd48;Cd83;Ttbk1;H2-M3;H2-M2;Col20a1;Cd274;Pdcd1lg2;Plcg1;Sdc4;Abr;Cd40;Mmp9;Ikzf3;Irf1;Ffar3;Meis1;Adora2a;Irak3;Appl2;Stk10;Madcam1;Itk;Havcr2;Myo1g;Pecam1;Pld…
1008	GO:0048518	BP	positive regulation of biological process	1008/ 2951	7292/ 43839	0.138234	1.43171e-128	2.8945e-125	ENSMUSG00000000142;ENSMUSG00000000148;ENSMUSG00000000290;ENSMUSG00000000303;ENSMUSG00000000409;ENSMUSG00000000530;ENSMUSG00000000532;ENSMUSG00000000579;ENSMUSG00000000617;ENSMUSG00000000627;ENSMUSG00000000732;ENSMUSG00000000791;ENSMUSG00000000817;ENSMUSG00000000915;ENSMUSG00000001020;ENSMUSG00000001036;ENSMUSG00000001288;ENSMUSG00000001300;ENSMUSG00000001444;ENSMUSG00000001493;ENSMUSG00000001507;…	Axin2;Brat1;Itgb2;Cdh1;Lck;Acvrl1;Acvr1b;Dynlt1c;Grm6;Sema4f;Icosl;Il12rb1;Fasl;Hip1r;S100a4;Epn2;Rarg;Efnb2;Tbx21;Meox1;Itga3;Jup;Il16;Nr1h3;Spi1;Stat6;Peg3;Scin;Lcp2;Relb;Apoc2;Edar;Hck;Cacnb3;Cd79a;Cyp4f18;Ddr1;Fosb;Il7r;Hlf;Cacna1b;Etv1;Ptpn6;Il12b;Clec11a;Arid3b;Cnn2;Hdac9;Ly9;Cd244a;Dgkq;Nes;Sh2b2;Slc1a2;Zfp287;Fgfr4;Il27ra;Fcer2a;Mef2c;Sh2d1a;Cd247;Rfx5;Tnfsf14;Gata6;Eps8l1;Neurl1a;Epha2;T…
1494	GO:0016020	CC	membrane	1494/ 2951	13586/ 43839	0.109966	4.12785e-117	3.85335e-114	ENSMUSG00000000303;ENSMUSG00000000359;ENSMUSG00000000386;ENSMUSG00000000409;ENSMUSG00000000489;ENSMUSG00000000530;ENSMUSG00000000532;ENSMUSG00000000594;ENSMUSG00000000617;ENSMUSG00000000627;ENSMUSG00000000673;ENSMUSG00000000682;ENSMUSG00000000732;ENSMUSG00000000791;ENSMUSG00000000817;ENSMUSG00000000915;ENSMUSG00000001029;ENSMUSG00000001247;ENSMUSG00000001248;ENSMUSG00000001300;ENSMUSG00000001507;…	Cdh1;Rem1;Mx1;Lck;Pdgfb;Acvrl1;Acvr1b;Gm2a;Grm6;Sema4f;Haao;Cd52;Icosl;Il12rb1;Fasl;Hip1r;Icam2;Lsr;Gramd1a;Efnb2;Itga3;Jup;Acap1;Il16;Tcirg1;Cd3g;Stat6;Rgs19;Nherf2;Scin;Lcp2;Adgre5;Bcam;Lipe;Edar;Hck;Cacnb3;Cd79a;St8sia6;Cyp4f18;Prodh;Ddr1;Il7r;Stat3;Cacna1b;Eno2;Il12b;Arhgef18;Cd33;Nkg7;Sgce;Ly9;Cd244a;Dgkq;Grap;Mettl25b;Dtx2;Rasa4;Sh2b2;Slc1a2;Slc2a9;Ndrg1;Fgfr4;Il5ra;Il27ra;Fcer2a;Cd247;Tnfs…
411	GO:0007166	BP	cell surface receptor signaling pathway	411/ 2951	1786/ 43839	0.230123	2.77338e-114	4.90611e-111	ENSMUSG00000000142;ENSMUSG00000000290;ENSMUSG00000000409;ENSMUSG00000000530;ENSMUSG00000000532;ENSMUSG00000000617;ENSMUSG00000000627;ENSMUSG00000000732;ENSMUSG00000000782;ENSMUSG00000000791;ENSMUSG00000000817;ENSMUSG00000001036;ENSMUSG00000001281;ENSMUSG00000001300;ENSMUSG00000001507;ENSMUSG00000001520;ENSMUSG00000002033;ENSMUSG00000002111;ENSMUSG00000002147;ENSMUSG00000002699;ENSMUSG00000002885;…	Axin2;Itgb2;Lck;Acvrl1;Acvr1b;Grm6;Sema4f;Icosl;Tcf7;Il12rb1;Fasl;Epn2;Itgb7;Efnb2;Itga3;Nrip2;Cd3g;Spi1;Stat6;Lcp2;Adgre5;Klf4;Ebi3;Hck;Cacnb3;Cd79a;Ddr1;Ptpn6;Il12b;Ndrg2;Dtx2;Sh2b2;Mef2c;Cd247;Itgae;Neurl1a;Epha2;Sulf2;Hap1;Rarres2;Met;Bcr;Adgrl1;Card14;Blk;Csf1;Notch4;Gata3;Lama5;Wnt11;H2-M3;Cd274;Pdcd1lg2;Sulf1;Plcg1;Cd40;Eya2;Irf1;Fyn;Ptprk;Arid5b;Ifngr1;Apc2;Adora2a;Irak3;Appl2;Madcam1;Kre…
916	GO:0048522	BP	positive regulation of cellular process	916/ 2951	6651/ 43839	0.137724	3.98968e-113	6.27354e-110	ENSMUSG00000000142;ENSMUSG00000000148;ENSMUSG00000000290;ENSMUSG00000000303;ENSMUSG00000000409;ENSMUSG00000000530;ENSMUSG00000000532;ENSMUSG00000000579;ENSMUSG00000000627;ENSMUSG00000000732;ENSMUSG00000000791;ENSMUSG00000000817;ENSMUSG00000000915;ENSMUSG00000001020;ENSMUSG00000001036;ENSMUSG00000001288;ENSMUSG00000001300;ENSMUSG00000001444;ENSMUSG00000001493;ENSMUSG00000001507;ENSMUSG00000001552;…	Axin2;Brat1;Itgb2;Cdh1;Lck;Acvrl1;Acvr1b;Dynlt1c;Sema4f;Icosl;Il12rb1;Fasl;Hip1r;S100a4;Epn2;Rarg;Efnb2;Tbx21;Meox1;Itga3;Jup;Nr1h3;Spi1;Stat6;Peg3;Scin;Lcp2;Relb;Apoc2;Edar;Hck;Cacnb3;Ddr1;Fosb;Il7r;Hlf;Cacna1b;Etv1;Ptpn6;Il12b;Clec11a;Arid3b;Cnn2;Hdac9;Ly9;Cd244a;Dgkq;Nes;Slc1a2;Zfp287;Fgfr4;Il27ra;Fcer2a;Sh2d1a;Cd247;Rfx5;Tnfsf14;Gata6;Eps8l1;Neurl1a;Epha2;Tcf23;Sulf2;Hap1;Neu1;Stx1a;Zmiz1;Id3…
484	GO:0002376	BP	immune system process	484/ 2951	2451/ 43839	0.19747	6.66358e-109	9.4303e-106	ENSMUSG00000000290;ENSMUSG00000000386;ENSMUSG00000000409;ENSMUSG00000000732;ENSMUSG00000000782;ENSMUSG00000000817;ENSMUSG00000000903;ENSMUSG00000001281;ENSMUSG00000001300;ENSMUSG00000001444;ENSMUSG00000001741;ENSMUSG00000001750;ENSMUSG00000002033;ENSMUSG00000002699;ENSMUSG00000002983;ENSMUSG00000003206;ENSMUSG00000003283;ENSMUSG00000003352;ENSMUSG00000003379;ENSMUSG00000003882;ENSMUSG00000004266;…	Itgb2;Mx1;Lck;Icosl;Tcf7;Fasl;Vpreb3;Itgb7;Efnb2;Tbx21;Il16;Tcirg1;Cd3g;Lcp2;Relb;Ebi3;Hck;Cacnb3;Cd79a;Il7r;Ptpn6;Il12b;Ly9;Cd244a;Sh2b2;Ndrg1;Il5ra;Mef2c;Sh2d1a;Cd247;Tnfsf14;Pou2f2;Rarres2;Trpm2;Tnfrsf13b;Mcoln2;Tnfaip8l2;Blk;Csf1;Slamf6;Slamf1;Cybb;Cd48;Gzmb;Eps8;Ncf1;H2-M3;H2-M2;Col20a1;Cd274;Pdcd1lg2;Plcg1;Cd40;Ikzf3;Mfng;Irf1;Cxcl16;Ffar3;Lyst;Traf3ip2;Fyn;Tnfaip3;Ifngr1;Dock2;Irak3;Itk;Ha…
296	GO:0002684	BP	positive regulation of immune system process	296/ 2951	1055/ 43839	0.280569	2.62119e-104	3.37228e-101	ENSMUSG00000000409;ENSMUSG00000000732;ENSMUSG00000000791;ENSMUSG00000001300;ENSMUSG00000001444;ENSMUSG00000002108;ENSMUSG00000002111;ENSMUSG00000002147;ENSMUSG00000002699;ENSMUSG00000003352;ENSMUSG00000003379;ENSMUSG00000003882;ENSMUSG00000004266;ENSMUSG00000004296;ENSMUSG00000004709;ENSMUSG00000005057;ENSMUSG00000005465;ENSMUSG00000005540;ENSMUSG00000005583;ENSMUSG00000005696;ENSMUSG00000005763;…	Lck;Icosl;Il12rb1;Efnb2;Tbx21;Nr1h3;Spi1;Stat6;Lcp2;Cacnb3;Cd79a;Il7r;Ptpn6;Il12b;Cd244a;Sh2b2;Il27ra;Fcer2a;Mef2c;Sh2d1a;Cd247;Tnfsf14;Zmiz1;Gprc5b;Rarres2;Blk;Csf1;Slamf6;Slamf1;Cd83;Ttbk1;H2-M3;H2-M2;Col20a1;Cd274;Pdcd1lg2;Plcg1;Cd40;Mmp9;Irf1;Ffar3;Irak3;Appl2;Madcam1;Itk;Havcr2;Myo1g;Pecam1;Pld2;Coch;Nfkbia;Prkch;Zfp36l1;Fos;Traf3;Tnfsf11;Nckap1l;Bcl6;Cblb;Hcls1;Cxcl13;Il15ra;Cd4;Pla2g7;C3;T…
770	GO:0007165	BP	signal transduction	770/ 2951	5467/ 43839	0.140845	8.51334e-97	1.00401e-93	ENSMUSG00000000142;ENSMUSG00000000290;ENSMUSG00000000359;ENSMUSG00000000409;ENSMUSG00000000530;ENSMUSG00000000532;ENSMUSG00000000538;ENSMUSG00000000617;ENSMUSG00000000627;ENSMUSG00000000732;ENSMUSG00000000782;ENSMUSG00000000791;ENSMUSG00000000817;ENSMUSG00000001036;ENSMUSG00000001281;ENSMUSG00000001288;ENSMUSG00000001300;ENSMUSG00000001507;ENSMUSG00000001520;ENSMUSG00000001588;ENSMUSG00000001768;…	Axin2;Itgb2;Rem1;Lck;Acvrl1;Acvr1b;Tom1l2;Grm6;Sema4f;Icosl;Tcf7;Il12rb1;Fasl;Epn2;Itgb7;Rarg;Efnb2;Itga3;Nrip2;Acap1;Rin2;Srpk3;Cd3g;Spi1;Stat6;Lcp2;Adgre5;Relb;Klf4;Ebi3;Hck;Cacnb3;Cd79a;Ddr1;Ptpn6;Il12b;Ndrg2;Arhgef18;Dgkq;Grap;Dtx2;Rasa4;Sh2b2;Ndrg1;Mef2c;Cd247;Itgae;Eps8l1;Neurl1a;Epha2;Sulf2;Hap1;Rarres2;Trpm2;Met;Vav2;Bcr;Nuak2;Plcd1;Adgrl1;Card14;Blk;Csf1;Fam120b;Entpd2;Cybb;Cd48;Gzmb;Age…
1166	GO:0005515	MF	protein binding	1166/ 2951	10059/ 43839	0.115916	5.34847e-97	2.42767e-93	ENSMUSG00000000142;ENSMUSG00000000290;ENSMUSG00000000303;ENSMUSG00000000359;ENSMUSG00000000386;ENSMUSG00000000409;ENSMUSG00000000489;ENSMUSG00000000530;ENSMUSG00000000532;ENSMUSG00000000538;ENSMUSG00000000579;ENSMUSG00000000617;ENSMUSG00000000627;ENSMUSG00000000732;ENSMUSG00000000782;ENSMUSG00000000791;ENSMUSG00000000817;ENSMUSG00000000915;ENSMUSG00000001020;ENSMUSG00000001029;ENSMUSG00000001062;…	Axin2;Itgb2;Cdh1;Rem1;Mx1;Lck;Pdgfb;Acvrl1;Acvr1b;Tom1l2;Dynlt1c;Grm6;Sema4f;Icosl;Tcf7;Il12rb1;Fasl;Hip1r;S100a4;Icam2;Vps9d1;Itgb7;Rarg;Efnb2;Meox1;Itga3;Jup;Gramd2b;Il16;Tcirg1;Cd3g;Nr1h3;Spi1;Stat6;Rgs19;Scin;Dennd1c;Bcam;Relb;Apoc2;Klf4;Lipe;Tbc1d8;Ebi3;Hck;Cacnb3;Cd79a;Etv3;Stat3;Col5a3;Cacna1b;Kifc2;Atn1;Ptpn6;Eno2;Il12b;Clec11a;Cnn2;Hdac9;Cd244a;Dgkq;Grap;Nes;Sh2b2;Ndrg1;Fgfr4;Il5ra;Pafah…
258	GO:0050776	BP	regulation of immune response	258/ 2951	971/ 43839	0.265705	5.29236e-85	5.76134e-82	ENSMUSG00000000409;ENSMUSG00000000732;ENSMUSG00000000791;ENSMUSG00000001444;ENSMUSG00000002108;ENSMUSG00000002147;ENSMUSG00000002699;ENSMUSG00000003352;ENSMUSG00000003379;ENSMUSG00000003882;ENSMUSG00000004266;ENSMUSG00000004296;ENSMUSG00000005057;ENSMUSG00000005465;ENSMUSG00000005540;ENSMUSG00000005583;ENSMUSG00000005696;ENSMUSG00000005763;ENSMUSG00000009681;ENSMUSG00000013236;ENSMUSG00000014453;…	Lck;Icosl;Il12rb1;Tbx21;Nr1h3;Stat6;Lcp2;Cacnb3;Cd79a;Il7r;Ptpn6;Il12b;Sh2b2;Il27ra;Fcer2a;Mef2c;Sh2d1a;Cd247;Bcr;Ptprs;Blk;Slamf6;Slamf1;Cd48;H2-M3;H2-M2;Col20a1;Cd274;Plcg1;Abr;Cd40;Irf1;Irak3;Appl2;Itk;Havcr2;Myo1g;Pld2;Coch;Nfkbia;Prkch;Arg2;Traf3;Irf4;Nckap1l;Bcl6;Cblb;Cd96;Cd200;Parp3;Cd4;C3;Tap2;Sting1;C2;Lta;Ms4a1;Lpxn;Pik3ap1;Tasl;Adam8;Ccr1;Smad7;Cd28;Il18rap;Il18r1;Zap70;Ptprc;Pigr;Xcl…
436	GO:0048584	BP	positive regulation of response to stimulus	436/ 2951	2407/ 43839	0.181138	1.03187e-84	1.04308e-81	ENSMUSG00000000409;ENSMUSG00000000530;ENSMUSG00000000532;ENSMUSG00000000732;ENSMUSG00000000791;ENSMUSG00000000817;ENSMUSG00000000915;ENSMUSG00000001020;ENSMUSG00000001036;ENSMUSG00000001444;ENSMUSG00000001741;ENSMUSG00000002108;ENSMUSG00000002147;ENSMUSG00000002699;ENSMUSG00000003227;ENSMUSG00000003352;ENSMUSG00000003379;ENSMUSG00000003882;ENSMUSG00000004266;ENSMUSG00000004296;ENSMUSG00000005057;…	Lck;Acvrl1;Acvr1b;Icosl;Il12rb1;Fasl;Hip1r;S100a4;Epn2;Tbx21;Il16;Nr1h3;Stat6;Lcp2;Edar;Cacnb3;Cd79a;Il7r;Ptpn6;Il12b;Sh2b2;Fgfr4;Il27ra;Fcer2a;Mef2c;Sh2d1a;Cd247;Tnfsf14;Gata6;Sulf2;Hap1;Stx1a;Zmiz1;Gprc5b;Rarres2;Met;Blk;Csf1;Lrrk1;Gadd45b;Slamf6;Slamf1;Ttbk1;Macroh2a1;Ncf1;Wnt11;Il17rb;H2-M3;H2-M2;Col20a1;Cd274;Sulf1;Plcg1;Cd40;Mmp9;Eya2;Ptgis;Mfng;Irf1;Ffar3;Traf3ip2;Timp3;Unc5b;Lgr5;Dock2;Ad…
561	GO:0010646	BP	regulation of cell communication	561/ 2951	3704/ 43839	0.151458	2.11141e-79	1.86754e-76	ENSMUSG00000000142;ENSMUSG00000000303;ENSMUSG00000000409;ENSMUSG00000000530;ENSMUSG00000000532;ENSMUSG00000000579;ENSMUSG00000000617;ENSMUSG00000000817;ENSMUSG00000000915;ENSMUSG00000001020;ENSMUSG00000001036;ENSMUSG00000001507;ENSMUSG00000001750;ENSMUSG00000001995;ENSMUSG00000002108;ENSMUSG00000002111;ENSMUSG00000002458;ENSMUSG00000003227;ENSMUSG00000003352;ENSMUSG00000003882;ENSMUSG00000004113;…	Axin2;Cdh1;Lck;Acvrl1;Acvr1b;Dynlt1c;Grm6;Fasl;Hip1r;S100a4;Epn2;Itga3;Tcirg1;Sipa1l2;Nr1h3;Spi1;Rgs19;Edar;Cacnb3;Il7r;Cacna1b;Ptpn6;Ndrg2;Dgkq;Grap;Rasa4;Sh2b2;Fgfr4;Tnfsf14;Gata6;Eps8l1;Neurl1a;Epha2;Sulf2;Hap1;Stx1a;Zmiz1;Gprc5b;Rarres2;Trpm2;Met;Vav2;Bcr;Cacna2d2;Tnfrsf22;Ptprs;Glis2;Blk;Csf1;Lrrk1;Gadd45b;Slamf1;Notch4;Eps8;Castor2;Ncf1;Wnt11;Cacna1d;H2-M3;Sulf1;Plcg1;Cyth1;Abr;Cd40;Mmp9;Ey…
562	GO:0023051	BP	regulation of signaling	562/ 2951	3712/ 43839	0.151401	2.58172e-79	2.14921e-76	ENSMUSG00000000142;ENSMUSG00000000303;ENSMUSG00000000409;ENSMUSG00000000530;ENSMUSG00000000532;ENSMUSG00000000579;ENSMUSG00000000617;ENSMUSG00000000817;ENSMUSG00000000915;ENSMUSG00000001020;ENSMUSG00000001036;ENSMUSG00000001507;ENSMUSG00000001750;ENSMUSG00000001995;ENSMUSG00000002108;ENSMUSG00000002111;ENSMUSG00000002458;ENSMUSG00000003227;ENSMUSG00000003352;ENSMUSG00000003882;ENSMUSG00000004113;…	Axin2;Cdh1;Lck;Acvrl1;Acvr1b;Dynlt1c;Grm6;Fasl;Hip1r;S100a4;Epn2;Itga3;Tcirg1;Sipa1l2;Nr1h3;Spi1;Rgs19;Edar;Cacnb3;Il7r;Cacna1b;Ptpn6;Ndrg2;Dgkq;Grap;Rasa4;Sh2b2;Fgfr4;Tnfsf14;Gata6;Eps8l1;Neurl1a;Epha2;Sulf2;Hap1;Stx1a;Zmiz1;Gprc5b;Rarres2;Trpm2;Met;Vav2;Bcr;Cacna2d2;Tnfrsf22;Ptprs;Glis2;Blk;Csf1;Lrrk1;Gadd45b;Slamf1;Notch4;Eps8;Castor2;Ncf1;Wnt11;Cacna1d;H2-M3;Sulf1;Plcg1;Cyth1;Abr;Cd40;Mmp9;Ey…
2559	GO:0110165	CC	cellular anatomical entity	2559/ 2951	31904/ 43839	0.0802094	5.71132e-79	3.55434e-76	ENSMUSG00000000142;ENSMUSG00000000148;ENSMUSG00000000290;ENSMUSG00000000303;ENSMUSG00000000359;ENSMUSG00000000386;ENSMUSG00000000409;ENSMUSG00000000489;ENSMUSG00000000530;ENSMUSG00000000532;ENSMUSG00000000579;ENSMUSG00000000594;ENSMUSG00000000617;ENSMUSG00000000627;ENSMUSG00000000673;ENSMUSG00000000682;ENSMUSG00000000732;ENSMUSG00000000782;ENSMUSG00000000791;ENSMUSG00000000817;ENSMUSG00000000823;…
USG00000047281;ENSMUSG00000047330;ENSMUSG00000047407;ENSMUSG00000047415;ENSMUSG00000047419;ENSMUSG00000047462;ENSMUSG00000047507;ENSMUSG00000047528;ENSMUSG00000047594;ENSMUSG00000047617;ENSMUSG00000047631;ENSMUSG00000047678;ENSMUSG00000047712;ENSMUSG00000047730;ENSMUSG00000047759;ENSMUSG00000047767;ENSMUSG00000047798;ENSMUSG00000047810;ENSMUSG00000047842;ENSMUSG00000047867;ENSMUSG00000047875;ENSM…	Axin2;Brat1;Itgb2;Cdh1;Rem1;Mx1;Lck;Pdgfb;Acvrl1;Acvr1b;Dynlt1c;Gm2a;Grm6;Sema4f;Haao;Cd52;Icosl;Tcf7;Il12rb1;Fasl;Zfp512b;Vpreb3;Hip1r;S100a4;Icam2;Epn2;N4bp3;Lsr;Gramd1a;Itgb7;Rarg;Efnb2;Tbx21;Meox1;Itga3;Nrip2;Jup;Acap1;Gramd2b;Il16;Tcirg1;Rin2;Pdzd4;Srpk3;Cd3g;Celf2;Nr1h3;Ddb2;Spi1;Stat6;Napsa;Def6;Peg3;Rgs19;Nherf2;Scin;Dennd1c;Lcp2;Adgre5;Bcam;Relb;Apoe;Apoc2;Klf4;Lipe;Ebi3;Edar;Hck;Ap1m2;C…
203	GO:0050865	BP	regulation of cell activation	203/ 2951	660/ 43839	0.307576	5.42699e-79	4.26682e-76	ENSMUSG00000000409;ENSMUSG00000000732;ENSMUSG00000000791;ENSMUSG00000001300;ENSMUSG00000001444;ENSMUSG00000002108;ENSMUSG00000002111;ENSMUSG00000002147;ENSMUSG00000003882;ENSMUSG00000004266;ENSMUSG00000004296;ENSMUSG00000004709;ENSMUSG00000005465;ENSMUSG00000005824;ENSMUSG00000007817;ENSMUSG00000009681;ENSMUSG00000010142;ENSMUSG00000013707;ENSMUSG00000015316;ENSMUSG00000015396;ENSMUSG00000015599;…	Lck;Icosl;Il12rb1;Efnb2;Tbx21;Nr1h3;Spi1;Stat6;Il7r;Ptpn6;Il12b;Cd244a;Il27ra;Tnfsf14;Zmiz1;Bcr;Tnfrsf13b;Tnfaip8l2;Slamf1;Cd83;Ttbk1;H2-M3;Cd274;Pdcd1lg2;Sdc4;Abr;Cd40;Ikzf3;Irf1;Adora2a;Havcr2;Cygb;Pld2;Arg2;Zfp36l1;Prkcd;Tnfsf11;Nckap1l;Bcl6;Cblb;Cd200;Il15ra;Parp3;Cd4;H2-Oa;Cd5;Cd6;Fas;Adam8;Smad7;Icos;Ctla4;Cd28;Zap70;Xcl1;Il2ra;Prkcq;Rasgrp1;Pag1;Nfatc2;Il12a;Ptpn22;Il6ra;Zbtb7b;Lmo4;Nr4a3;…
372	GO:0051240	BP	positive regulation of multicellular organismal process	372/ 2951	1939/ 43839	0.191851	8.17769e-79	6.09109e-76	ENSMUSG00000000142;ENSMUSG00000000290;ENSMUSG00000000409;ENSMUSG00000000530;ENSMUSG00000000532;ENSMUSG00000000732;ENSMUSG00000000791;ENSMUSG00000001300;ENSMUSG00000001444;ENSMUSG00000001552;ENSMUSG00000002111;ENSMUSG00000002147;ENSMUSG00000003882;ENSMUSG00000004296;ENSMUSG00000004707;ENSMUSG00000004709;ENSMUSG00000005465;ENSMUSG00000005824;ENSMUSG00000005836;ENSMUSG00000006435;ENSMUSG00000006800;…	Axin2;Itgb2;Lck;Acvrl1;Acvr1b;Icosl;Il12rb1;Efnb2;Tbx21;Jup;Spi1;Stat6;Il7r;Il12b;Ly9;Cd244a;Il27ra;Tnfsf14;Gata6;Neurl1a;Sulf2;Hap1;Zmiz1;Gprc5b;Cacna2d2;Mcoln2;Adgrl1;Etv5;Csf1;Slamf6;Slamf1;Cybb;Cd83;Notch4;Ttbk1;Macroh2a1;Wnt11;Il17rb;H2-M3;Cd274;Pdcd1lg2;Sulf1;Plcg1;Cd40;Mmp9;B4galt5;Ptgis;Il12rb2;Kdm6b;Irf1;Slc22a5;Ffar3;Trip10;Ifngr1;Adora2a;Irak3;Appl2;Sptbn1;Havcr2;Smtn;Pld2;Ntn1;Akap5;P…
898	GO:0050896	BP	response to stimulus	898/ 2951	7450/ 43839	0.120537	6.76404e-78	4.78623e-75	ENSMUSG00000000148;ENSMUSG00000000204;ENSMUSG00000000303;ENSMUSG00000000386;ENSMUSG00000000409;ENSMUSG00000000530;ENSMUSG00000000617;ENSMUSG00000000673;ENSMUSG00000000682;ENSMUSG00000000782;ENSMUSG00000000791;ENSMUSG00000000817;ENSMUSG00000000903;ENSMUSG00000001248;ENSMUSG00000001288;ENSMUSG00000001444;ENSMUSG00000001507;ENSMUSG00000001552;ENSMUSG00000001750;ENSMUSG00000002033;ENSMUSG00000002108;…	Brat1;Slfn4;Cdh1;Mx1;Lck;Acvrl1;Grm6;Haao;Cd52;Tcf7;Il12rb1;Fasl;Vpreb3;Gramd1a;Rarg;Tbx21;Itga3;Jup;Tcirg1;Cd3g;Nr1h3;Ddb2;Spi1;Stat6;Relb;Klf4;Hck;Cacnb3;Cd79a;Etv3;Fosb;As3mt;Stat3;Cacna1b;Atn1;Ptpn6;Il12b;Cnn2;Hdac9;Ly9;Cd244a;Dgkq;Rasa4;Slc1a2;Ndrg1;Il5ra;Il27ra;Sh2d1a;Cd247;Tnfsf14;Gata6;Spo11;Ggt5;Ggt1;Neurl1a;Epha2;Sulf2;Atp1a2;Stx1a;Id3;Brme1;Elk3;Rarres2;Trpm2;Bcr;Nuak2;Aldh3a2;Tnfrsf13…
196	GO:0002694	BP	regulation of leukocyte activation	196/ 2951	626/ 43839	0.313099	9.34821e-78	6.2998e-75	ENSMUSG00000000409;ENSMUSG00000000732;ENSMUSG00000000791;ENSMUSG00000001300;ENSMUSG00000001444;ENSMUSG00000002108;ENSMUSG00000002111;ENSMUSG00000002147;ENSMUSG00000003882;ENSMUSG00000004266;ENSMUSG00000004296;ENSMUSG00000004709;ENSMUSG00000005465;ENSMUSG00000005824;ENSMUSG00000007817;ENSMUSG00000009681;ENSMUSG00000010142;ENSMUSG00000013707;ENSMUSG00000015316;ENSMUSG00000015396;ENSMUSG00000015599;…	Lck;Icosl;Il12rb1;Efnb2;Tbx21;Nr1h3;Spi1;Stat6;Il7r;Ptpn6;Il12b;Cd244a;Il27ra;Tnfsf14;Zmiz1;Bcr;Tnfrsf13b;Tnfaip8l2;Slamf1;Cd83;Ttbk1;H2-M3;Cd274;Pdcd1lg2;Sdc4;Abr;Cd40;Ikzf3;Irf1;Adora2a;Havcr2;Pld2;Arg2;Zfp36l1;Tnfsf11;Nckap1l;Bcl6;Cblb;Cd200;Il15ra;Parp3;Cd4;H2-Oa;Cd5;Cd6;Fas;Adam8;Smad7;Icos;Ctla4;Cd28;Zap70;Xcl1;Il2ra;Prkcq;Rasgrp1;Pag1;Nfatc2;Il12a;Ptpn22;Il6ra;Zbtb7b;Nr4a3;Sit1;Tnfrsf1b;Fg…
495	GO:0009966	BP	regulation of signal transduction	495/ 2951	3142/ 43839	0.157543	4.9727e-75	3.1988e-72	ENSMUSG00000000142;ENSMUSG00000000409;ENSMUSG00000000530;ENSMUSG00000000532;ENSMUSG00000000579;ENSMUSG00000000817;ENSMUSG00000000915;ENSMUSG00000001020;ENSMUSG00000001036;ENSMUSG00000001507;ENSMUSG00000001995;ENSMUSG00000002108;ENSMUSG00000002111;ENSMUSG00000002458;ENSMUSG00000003227;ENSMUSG00000003352;ENSMUSG00000003882;ENSMUSG00000004266;ENSMUSG00000004558;ENSMUSG00000004815;ENSMUSG00000004837;…	Axin2;Lck;Acvrl1;Acvr1b;Dynlt1c;Fasl;Hip1r;S100a4;Epn2;Itga3;Sipa1l2;Nr1h3;Spi1;Rgs19;Edar;Cacnb3;Il7r;Ptpn6;Ndrg2;Dgkq;Grap;Rasa4;Sh2b2;Fgfr4;Tnfsf14;Gata6;Eps8l1;Neurl1a;Epha2;Sulf2;Hap1;Stx1a;Zmiz1;Gprc5b;Rarres2;Met;Vav2;Bcr;Tnfrsf22;Ptprs;Glis2;Csf1;Lrrk1;Gadd45b;Slamf1;Notch4;Eps8;Castor2;Ncf1;Wnt11;H2-M3;Sulf1;Cyth1;Abr;Cd40;Mmp9;Eya2;Ptgis;Cyth4;Mfng;Irf1;Ffar3;Traf3ip2;Dusp6;Ifngr1;Cry1;…
434	GO:0050793	BP	regulation of developmental process	434/ 2951	2586/ 43839	0.167827	1.18816e-73	7.31077e-71	ENSMUSG00000000142;ENSMUSG00000000290;ENSMUSG00000000409;ENSMUSG00000000530;ENSMUSG00000000532;ENSMUSG00000000579;ENSMUSG00000000627;ENSMUSG00000000817;ENSMUSG00000001036;ENSMUSG00000001288;ENSMUSG00000001300;ENSMUSG00000001444;ENSMUSG00000001552;ENSMUSG00000001750;ENSMUSG00000002111;ENSMUSG00000002147;ENSMUSG00000002565;ENSMUSG00000003283;ENSMUSG00000003882;ENSMUSG00000004266;ENSMUSG00000004296;…	Axin2;Itgb2;Lck;Acvrl1;Acvr1b;Dynlt1c;Sema4f;Fasl;Epn2;Rarg;Efnb2;Tbx21;Jup;Tcirg1;Spi1;Stat6;Scin;Hck;Il7r;Ptpn6;Il12b;Arhgef18;Tnfsf14;Gata6;Neurl1a;Epha2;Runx1t1;Hap1;Zmiz1;Id3;Gprc5b;Rarres2;Bcr;Cacna2d2;Adgrl1;Etv5;Ptprs;Wdfy2;Csf1;Map2;Cybb;Cd83;Notch4;Ttbk1;Lama5;Plekho1;Eps8;Rxrg;Macroh2a1;Wnt11;Stard13;H2-M3;Sulf1;Plcg1;Rarb;Abr;Cd40;Mmp9;B4galt5;Ptgis;Ikzf3;Tbx3;Irf1;Trip10;Dusp6;Epb41l…
805	GO:0005886	CC	plasma membrane	805/ 2951	6536/ 43839	0.123164	1.27078e-72	5.93135e-70	ENSMUSG00000000359;ENSMUSG00000000409;ENSMUSG00000000530;ENSMUSG00000000532;ENSMUSG00000000617;ENSMUSG00000000627;ENSMUSG00000000682;ENSMUSG00000000732;ENSMUSG00000000791;ENSMUSG00000000817;ENSMUSG00000001029;ENSMUSG00000001247;ENSMUSG00000001248;ENSMUSG00000001300;ENSMUSG00000001507;ENSMUSG00000001552;ENSMUSG00000001741;ENSMUSG00000001750;ENSMUSG00000002565;ENSMUSG00000002980;ENSMUSG00000003227;…	Rem1;Lck;Acvrl1;Acvr1b;Grm6;Sema4f;Cd52;Icosl;Il12rb1;Fasl;Icam2;Lsr;Gramd1a;Efnb2;Itga3;Jup;Il16;Tcirg1;Scin;Bcam;Edar;Hck;Cacnb3;Cd79a;Ddr1;Il7r;Cacna1b;Eno2;Arhgef18;Sgce;Ly9;Dgkq;Grap;Rasa4;Sh2b2;Slc1a2;Slc2a9;Ndrg1;Fgfr4;Il27ra;Cd247;Tnfsf14;Ankrd13d;Eps8l1;Ggt5;Ggt1;Neurl1a;Epha2;Slc4a3;B4galnt1;Sulf2;Neu1;Atp1a2;Stx1a;Gprc5b;Trpm5;Trpm2;Vav2;Bcr;Tnfrsf13b;Steap4;Cdh23;Adgrl1;Etv5;Ptprs;Slc…
755	GO:0032502	BP	developmental process	755/ 2951	6035/ 43839	0.125104	2.97014e-70	1.75139e-67	ENSMUSG00000000142;ENSMUSG00000000303;ENSMUSG00000000409;ENSMUSG00000000530;ENSMUSG00000000532;ENSMUSG00000000617;ENSMUSG00000000817;ENSMUSG00000000915;ENSMUSG00000001036;ENSMUSG00000001053;ENSMUSG00000001247;ENSMUSG00000001288;ENSMUSG00000001300;ENSMUSG00000001444;ENSMUSG00000001493;ENSMUSG00000001507;ENSMUSG00000001552;ENSMUSG00000001750;ENSMUSG00000002007;ENSMUSG00000002033;ENSMUSG00000002108;…	Axin2;Cdh1;Lck;Acvrl1;Acvr1b;Grm6;Fasl;Hip1r;Epn2;N4bp3;Lsr;Rarg;Efnb2;Tbx21;Meox1;Itga3;Jup;Tcirg1;Srpk3;Cd3g;Nr1h3;Spi1;Stat6;Relb;Apoe;Klf4;Edar;Hck;Cd79a;Etv3;Ddr1;Il7r;Hlf;Stat3;Etv1;Atn1;Ptpn6;Il12b;Ndrg2;Arid3b;Cnn2;Ly9;Nes;Sh2b2;Slc1a2;Pafah1b3;Gata6;Spo11;Ggt1;Neurl1a;Epha2;Runx1t1;Tcf23;B4galnt1;Sulf2;Hap1;Zmiz1;Id3;Brme1;Spib;Elk3;Pou2f2;Rarres2;Trpm2;Met;Nav1;Vav2;Bcr;Aldh3a2;Cacna2d2…
383	GO:0065009	BP	regulation of molecular function	383/ 2951	2188/ 43839	0.175046	1.13645e-69	6.4332e-67	ENSMUSG00000000142;ENSMUSG00000000290;ENSMUSG00000000359;ENSMUSG00000000409;ENSMUSG00000000594;ENSMUSG00000000817;ENSMUSG00000000915;ENSMUSG00000001552;ENSMUSG00000002108;ENSMUSG00000002699;ENSMUSG00000002992;ENSMUSG00000003134;ENSMUSG00000003283;ENSMUSG00000003352;ENSMUSG00000004266;ENSMUSG00000004296;ENSMUSG00000004698;ENSMUSG00000004891;ENSMUSG00000004952;ENSMUSG00000005320;ENSMUSG00000005540;…	Axin2;Itgb2;Rem1;Lck;Gm2a;Fasl;Hip1r;Jup;Nr1h3;Lcp2;Apoc2;Tbc1d8;Hck;Cacnb3;Ptpn6;Il12b;Hdac9;Nes;Rasa4;Fgfr4;Fcer2a;Neurl1a;Epha2;Runx1t1;Hap1;Atp1a2;Id3;Gprc5b;Met;Vav2;Bcr;Fxyd5;Pifo;Plcd1;Card14;Glis2;Csf1;Map2;Gadd45b;Slamf1;Ttbk1;Macroh2a1;Ncf1;Wnt11;Cacna1d;Plcg1;Sdc4;Stac2;Abr;Cd40;Mmp9;Ptgis;Mfng;Mical1;Arid5b;Ifngr1;Nuak1;Timp3;Apc2;Lgr5;Adora2a;Irak3;Stk10;Cyfip2;Itk;Havcr2;Trib2;Adcy3…
170	GO:0051249	BP	regulation of lymphocyte activation	170/ 2951	539/ 43839	0.315399	5.35133e-68	2.80489e-65	ENSMUSG00000000409;ENSMUSG00000000732;ENSMUSG00000000791;ENSMUSG00000001300;ENSMUSG00000001444;ENSMUSG00000002111;ENSMUSG00000002147;ENSMUSG00000003882;ENSMUSG00000004266;ENSMUSG00000004296;ENSMUSG00000004709;ENSMUSG00000005465;ENSMUSG00000005824;ENSMUSG00000007817;ENSMUSG00000010142;ENSMUSG00000013707;ENSMUSG00000015316;ENSMUSG00000015396;ENSMUSG00000016206;ENSMUSG00000016496;ENSMUSG00000016498;…	Lck;Icosl;Il12rb1;Efnb2;Tbx21;Spi1;Stat6;Il7r;Ptpn6;Il12b;Cd244a;Il27ra;Tnfsf14;Zmiz1;Tnfrsf13b;Tnfaip8l2;Slamf1;Cd83;H2-M3;Cd274;Pdcd1lg2;Sdc4;Cd40;Ikzf3;Irf1;Adora2a;Havcr2;Arg2;Zfp36l1;Tnfsf11;Nckap1l;Bcl6;Cblb;Il15ra;Parp3;Cd4;H2-Oa;Cd5;Cd6;Fas;Adam8;Smad7;Icos;Ctla4;Cd28;Zap70;Xcl1;Il2ra;Prkcq;Rasgrp1;Pag1;Nfatc2;Il12a;Ptpn22;Il6ra;Zbtb7b;Sit1;Tnfrsf1b;Cd38;Dtx1;Ephb6;Cd27;Clec2i;Pglyrp1;Sig…
186	GO:0030155	BP	regulation of cell adhesion	186/ 2951	640/ 43839	0.290625	6.05511e-68	3.06042e-65	ENSMUSG00000000303;ENSMUSG00000000409;ENSMUSG00000000530;ENSMUSG00000000732;ENSMUSG00000000791;ENSMUSG00000001300;ENSMUSG00000001444;ENSMUSG00000001507;ENSMUSG00000001552;ENSMUSG00000003534;ENSMUSG00000003882;ENSMUSG00000004266;ENSMUSG00000004296;ENSMUSG00000004709;ENSMUSG00000005824;ENSMUSG00000006445;ENSMUSG00000007817;ENSMUSG00000011256;ENSMUSG00000013707;ENSMUSG00000014599;ENSMUSG00000015316;…	Cdh1;Lck;Acvrl1;Icosl;Il12rb1;Efnb2;Tbx21;Itga3;Jup;Ddr1;Il7r;Ptpn6;Il12b;Cd244a;Tnfsf14;Epha2;Zmiz1;Adam19;Tnfaip8l2;Csf1;Slamf1;Cd83;Lama5;H2-M3;Cd274;Pdcd1lg2;Sdc4;Irf1;Utrn;Nuak1;Adora2a;Havcr2;Mink1;Pld2;Arg2;Carmil1;Gcnt2;Nedd9;Sema4d;Plau;Prkcd;Tnfsf11;Has2;Enpp2;Nckap1l;Bcl6;Cblb;Snai2;St6gal1;Cxcl13;Cd4;Lama3;Cd5;Cd6;Lpxn;Pcsk5;Adam8;Smad7;Icos;Cd28;Zap70;Xcl1;Il2ra;Prkcq;Cytip;Gsn;Il1rn…
172	GO:0009897	CC	external side of plasma membrane	172/ 2951	558/ 43839	0.308244	4.19406e-67	1.56606e-64	ENSMUSG00000000732;ENSMUSG00000000791;ENSMUSG00000000817;ENSMUSG00000001507;ENSMUSG00000002033;ENSMUSG00000003206;ENSMUSG00000003379;ENSMUSG00000003882;ENSMUSG00000004609;ENSMUSG00000004709;ENSMUSG00000005364;ENSMUSG00000005465;ENSMUSG00000005540;ENSMUSG00000005947;ENSMUSG00000010142;ENSMUSG00000010751;ENSMUSG00000015316;ENSMUSG00000015355;ENSMUSG00000015396;ENSMUSG00000016206;ENSMUSG00000016283;…	Icosl;Il12rb1;Fasl;Itga3;Cd3g;Ebi3;Cd79a;Il7r;Cd33;Cd244a;Il5ra;Il27ra;Fcer2a;Itgae;Tnfrsf13b;Tnfrsf22;Slamf1;Cd48;Cd83;H2-M3;H2-M2;Cd274;Pdcd1lg2;Il13ra1;Cd40;Il12rb2;Pecam1;Gpihbp1;Alcam;Cd4;Tnf;Cd74;Cd5;Cd6;Ms4a1;Fas;Scart1;Ccr1;Icos;Cd28;Cxcr2;Tnfrsf11a;Sell;Il2ra;Ly75;Itga6;Cd2;Il6ra;Csf3r;Tnfrsf9;Antxr2;Cxcl9;P2rx7;Ccr9;Klrk1;Cd69;Clec2d;Klrd1;Klrc1;Cd27;Cd9;Clec2i;Siglece;Mfge8;Cd19;Itgax;…
199	GO:0050778	BP	positive regulation of immune response	199/ 2951	743/ 43839	0.267833	4.45197e-66	2.17256e-63	ENSMUSG00000000409;ENSMUSG00000000732;ENSMUSG00000000791;ENSMUSG00000001444;ENSMUSG00000002108;ENSMUSG00000002147;ENSMUSG00000002699;ENSMUSG00000003352;ENSMUSG00000003379;ENSMUSG00000004266;ENSMUSG00000004296;ENSMUSG00000005057;ENSMUSG00000005465;ENSMUSG00000005540;ENSMUSG00000005583;ENSMUSG00000005696;ENSMUSG00000005763;ENSMUSG00000014453;ENSMUSG00000015314;ENSMUSG00000016206;ENSMUSG00000016283;…	Lck;Icosl;Il12rb1;Tbx21;Nr1h3;Stat6;Lcp2;Cacnb3;Cd79a;Ptpn6;Il12b;Sh2b2;Il27ra;Fcer2a;Mef2c;Sh2d1a;Cd247;Blk;Slamf6;H2-M3;H2-M2;Col20a1;Cd274;Plcg1;Cd40;Irf1;Irak3;Appl2;Itk;Havcr2;Myo1g;Pld2;Coch;Nfkbia;Prkch;Traf3;Nckap1l;Cblb;Cd4;C3;Tap2;Sting1;C2;Lta;Ms4a1;Pik3ap1;Tasl;Adam8;Cd28;Il18rap;Il18r1;Zap70;Ptprc;Xcl1;Prkcq;Card9;Rasgrp1;Nfatc2;Il12a;Ptpn22;Il6ra;Nr4a3;Pde4b;Fgr;Cd38;Tec;Stap1;Klrk1…
239	GO:0051241	BP	negative regulation of multicellular organismal process	239/ 2951	1038/ 43839	0.23025	1.65566e-65	7.81031e-63	ENSMUSG00000000142;ENSMUSG00000000530;ENSMUSG00000000579;ENSMUSG00000000627;ENSMUSG00000000817;ENSMUSG00000001036;ENSMUSG00000001288;ENSMUSG00000001444;ENSMUSG00000001552;ENSMUSG00000002108;ENSMUSG00000002983;ENSMUSG00000002992;ENSMUSG00000003352;ENSMUSG00000004266;ENSMUSG00000004296;ENSMUSG00000004558;ENSMUSG00000004698;ENSMUSG00000005465;ENSMUSG00000005836;ENSMUSG00000006445;ENSMUSG00000007097;…	Axin2;Acvrl1;Dynlt1c;Sema4f;Fasl;Epn2;Rarg;Tbx21;Jup;Nr1h3;Relb;Apoc2;Cacnb3;Ptpn6;Il12b;Ndrg2;Hdac9;Il27ra;Gata6;Epha2;Atp1a2;Bcr;Tnfrsf13b;Ptprs;Tnfaip8l2;Map2;Slamf1;Cd83;Wnt11;Stard13;H2-M3;Cd274;Pdcd1lg2;Sulf1;Sdc4;Abr;Irf1;Ptger1;Ifngr1;Cry1;Meis1;Adora2a;Nav3;Irak3;Appl2;Rel;Stc2;Kremen1;Havcr2;Trib2;Cygb;Rflnb;Ntn1;Arg2;Evl;Meg3;Sema4d;Tert;Plau;Prkcd;Spry2;Fbxo32;Hdac7;Nckap1l;Bcl6;Mefv;…
779	GO:0048519	BP	negative regulation of biological process	779/ 2951	6471/ 43839	0.120383	2.69725e-65	1.23134e-62	ENSMUSG00000000142;ENSMUSG00000000303;ENSMUSG00000000359;ENSMUSG00000000386;ENSMUSG00000000409;ENSMUSG00000000530;ENSMUSG00000000532;ENSMUSG00000000538;ENSMUSG00000000579;ENSMUSG00000000627;ENSMUSG00000000817;ENSMUSG00000000903;ENSMUSG00000000915;ENSMUSG00000001036;ENSMUSG00000001288;ENSMUSG00000001300;ENSMUSG00000001444;ENSMUSG00000001507;ENSMUSG00000001520;ENSMUSG00000001552;ENSMUSG00000002108;…	Axin2;Cdh1;Rem1;Mx1;Lck;Acvrl1;Acvr1b;Tom1l2;Dynlt1c;Sema4f;Fasl;Vpreb3;Hip1r;Epn2;Rarg;Efnb2;Tbx21;Itga3;Nrip2;Jup;Nr1h3;Spi1;Stat6;Peg3;Rgs19;Scin;Relb;Apoc2;Hck;Cacnb3;Etv3;Cyp4f18;Ddr1;Il7r;Atn1;Ptpn6;Il12b;Ndrg2;Arhgef18;Cnn2;Hdac9;Dgkq;Nes;Rasa4;Sh2b2;Ndrg1;Il27ra;Rfx5;Gata6;Ankrd13d;Neurl1a;Epha2;Runx1t1;Sulf2;Hap1;Atp1a2;Id3;Elk3;Trpm2;Met;Bcr;Pou6f1;Nuak2;Tnfrsf13b;Tnfrsf22;Zfp296;Ptprs;…
283	GO:2000026	BP	regulation of multicellular organismal development	283/ 2951	1402/ 43839	0.201854	2.23582e-64	9.88793e-62	ENSMUSG00000000142;ENSMUSG00000000290;ENSMUSG00000000409;ENSMUSG00000000530;ENSMUSG00000000532;ENSMUSG00000000579;ENSMUSG00000000627;ENSMUSG00000000817;ENSMUSG00000001036;ENSMUSG00000001288;ENSMUSG00000001444;ENSMUSG00000001552;ENSMUSG00000002111;ENSMUSG00000002565;ENSMUSG00000003882;ENSMUSG00000004266;ENSMUSG00000004296;ENSMUSG00000005836;ENSMUSG00000006435;ENSMUSG00000006445;ENSMUSG00000006930;…	Axin2;Itgb2;Lck;Acvrl1;Acvr1b;Dynlt1c;Sema4f;Fasl;Epn2;Rarg;Tbx21;Jup;Spi1;Scin;Il7r;Ptpn6;Il12b;Gata6;Neurl1a;Epha2;Hap1;Zmiz1;Adgrl1;Etv5;Ptprs;Csf1;Map2;Cybb;Cd83;Notch4;Ttbk1;Lama5;Rxrg;Macroh2a1;Stard13;H2-M3;Sulf1;Plcg1;Rarb;Cd40;Mmp9;B4galt5;Ptgis;Ikzf3;Tbx3;Irf1;Trip10;Dusp6;Meis1;Appl2;Rflnb;Ntn1;Nfkbia;Akap5;Prkch;Zfp36l1;Fos;Meg3;Sema4d;Tert;Tnfsf11;Spry2;Enpp2;Rapgef3;Nckap1l;Bcl6;Sna…
188	GO:0098552	CC	side of membrane	188/ 2951	686/ 43839	0.274052	3.67129e-64	1.14238e-61	ENSMUSG00000000303;ENSMUSG00000000594;ENSMUSG00000000732;ENSMUSG00000000791;ENSMUSG00000000817;ENSMUSG00000001507;ENSMUSG00000001552;ENSMUSG00000002033;ENSMUSG00000003206;ENSMUSG00000003379;ENSMUSG00000003882;ENSMUSG00000004609;ENSMUSG00000004709;ENSMUSG00000005364;ENSMUSG00000005465;ENSMUSG00000005540;ENSMUSG00000005947;ENSMUSG00000010142;ENSMUSG00000010751;ENSMUSG00000015316;ENSMUSG00000015355;…	Cdh1;Gm2a;Icosl;Il12rb1;Fasl;Itga3;Jup;Cd3g;Ebi3;Cd79a;Il7r;Cd33;Cd244a;Il5ra;Il27ra;Fcer2a;Itgae;Tnfrsf13b;Tnfrsf22;Slamf1;Cd48;Cd83;H2-M3;H2-M2;Cd274;Pdcd1lg2;Il13ra1;Cd40;Il12rb2;Pecam1;Akap5;Traf3;Gpihbp1;Alcam;Cd4;Tnf;Cd74;Cd5;Cd6;Ms4a1;Fas;Scart1;Ccr1;Icos;Cd28;Cxcr2;Tnfrsf11a;Rgs2;Ptprc;Sell;Il2ra;Ly75;Itga6;Ptpn22;Cd2;Il6ra;Gem;Csf3r;Tnfrsf9;Antxr2;Cxcl9;P2rx7;Ccr9;Klrk1;Cd69;Clec2d;Klrd1…
222	GO:0040012	BP	regulation of locomotion	222/ 2951	942/ 43839	0.235669	9.5888e-63	4.11214e-60	ENSMUSG00000000303;ENSMUSG00000000530;ENSMUSG00000000532;ENSMUSG00000000627;ENSMUSG00000001300;ENSMUSG00000001507;ENSMUSG00000001552;ENSMUSG00000001741;ENSMUSG00000004665;ENSMUSG00000004698;ENSMUSG00000005465;ENSMUSG00000005824;ENSMUSG00000006445;ENSMUSG00000009281;ENSMUSG00000009376;ENSMUSG00000009681;ENSMUSG00000014599;ENSMUSG00000015316;ENSMUSG00000015647;ENSMUSG00000015957;ENSMUSG00000016128;…	Cdh1;Acvrl1;Acvr1b;Sema4f;Efnb2;Itga3;Jup;Il16;Cnn2;Hdac9;Il27ra;Tnfsf14;Epha2;Rarres2;Met;Bcr;Csf1;Slamf1;Lama5;Wnt11;Stard13;Cd274;Sulf1;Plcg1;Sdc4;Abr;Cd40;Mmp9;Abi3;Cxcl16;Ptprk;Adora2a;Nav3;Appl2;Stk10;Madcam1;Igfbp3;Map3k3;Pecam1;Cygb;Mink1;Pld2;Ntn1;Evl;Carmil1;Gcnt2;Nedd9;Sema4d;Tert;Plau;Spry2;Ajuba;Has2;Enpp2;Rapgef3;Hdac7;Nckap1l;Snai2;St6gal1;Cxcl13;Pla2g7;Lama3;Hbegf;Camk2a;Csf1r;Pcs…
388	GO:0042127	BP	regulation of cell population proliferation	388/ 2951	2367/ 43839	0.163921	1.30453e-62	5.42993e-60	ENSMUSG00000000142;ENSMUSG00000000530;ENSMUSG00000000579;ENSMUSG00000000627;ENSMUSG00000000732;ENSMUSG00000000791;ENSMUSG00000000817;ENSMUSG00000001288;ENSMUSG00000001300;ENSMUSG00000001507;ENSMUSG00000001552;ENSMUSG00000002147;ENSMUSG00000002565;ENSMUSG00000003283;ENSMUSG00000003382;ENSMUSG00000003534;ENSMUSG00000003882;ENSMUSG00000004266;ENSMUSG00000004296;ENSMUSG00000004473;ENSMUSG00000004558;…	Axin2;Acvrl1;Dynlt1c;Sema4f;Icosl;Il12rb1;Fasl;Rarg;Efnb2;Itga3;Jup;Stat6;Scin;Hck;Etv3;Ddr1;Il7r;Ptpn6;Il12b;Clec11a;Ndrg2;Cnn2;Cd244a;Nes;Ndrg1;Fgfr4;Gata6;Eps8l1;Neurl1a;Epha2;Runx1t1;Sulf2;Hap1;Neu1;Zmiz1;Gprc5b;Trpm2;Pifo;Tnfrsf13b;Plcd1;Etv5;Ptprs;Csf1;Map2;Slamf1;Lama5;Eps8;Wnt11;H2-M3;Cd274;Pdcd1lg2;Sulf1;Plcg1;Sdc4;Cd40;Mmp9;Ikzf3;Tbx3;Irf1;Aldh3a1;Ptprk;Lgr5;Meis1;Adora2a;Appl2;Kremen1;…
213	GO:2000145	BP	regulation of cell motility	213/ 2951	894/ 43839	0.238255	4.55999e-61	1.8438e-58	ENSMUSG00000000303;ENSMUSG00000000530;ENSMUSG00000000532;ENSMUSG00000000627;ENSMUSG00000001507;ENSMUSG00000001552;ENSMUSG00000004665;ENSMUSG00000004698;ENSMUSG00000005465;ENSMUSG00000005824;ENSMUSG00000006445;ENSMUSG00000009281;ENSMUSG00000009376;ENSMUSG00000009681;ENSMUSG00000014599;ENSMUSG00000015316;ENSMUSG00000015647;ENSMUSG00000015957;ENSMUSG00000016128;ENSMUSG00000016496;ENSMUSG00000016918;…	Cdh1;Acvrl1;Acvr1b;Sema4f;Itga3;Jup;Cnn2;Hdac9;Il27ra;Tnfsf14;Epha2;Rarres2;Met;Bcr;Csf1;Slamf1;Lama5;Wnt11;Stard13;Cd274;Sulf1;Plcg1;Sdc4;Abr;Cd40;Mmp9;Abi3;Cxcl16;Ptprk;Nav3;Appl2;Stk10;Madcam1;Igfbp3;Map3k3;Pecam1;Cygb;Mink1;Pld2;Ntn1;Evl;Carmil1;Gcnt2;Nedd9;Sema4d;Tert;Plau;Spry2;Ajuba;Has2;Enpp2;Rapgef3;Hdac7;Nckap1l;Snai2;Cxcl13;Pla2g7;Lama3;Hbegf;Camk2a;Csf1r;Pcsk5;Fas;Abhd6;Adam8;Ifitm1;C…
206	GO:0030334	BP	regulation of cell migration	206/ 2951	843/ 43839	0.244365	4.91116e-61	1.93063e-58	ENSMUSG00000000303;ENSMUSG00000000530;ENSMUSG00000000532;ENSMUSG00000000627;ENSMUSG00000001507;ENSMUSG00000001552;ENSMUSG00000004665;ENSMUSG00000004698;ENSMUSG00000005465;ENSMUSG00000005824;ENSMUSG00000006445;ENSMUSG00000009281;ENSMUSG00000009376;ENSMUSG00000009681;ENSMUSG00000014599;ENSMUSG00000015316;ENSMUSG00000015647;ENSMUSG00000015957;ENSMUSG00000016128;ENSMUSG00000016496;ENSMUSG00000016918;…	Cdh1;Acvrl1;Acvr1b;Sema4f;Itga3;Jup;Cnn2;Hdac9;Il27ra;Tnfsf14;Epha2;Rarres2;Met;Bcr;Csf1;Slamf1;Lama5;Wnt11;Stard13;Cd274;Sulf1;Plcg1;Sdc4;Abr;Cd40;Mmp9;Abi3;Cxcl16;Ptprk;Nav3;Appl2;Stk10;Madcam1;Igfbp3;Map3k3;Pecam1;Cygb;Mink1;Pld2;Ntn1;Evl;Carmil1;Gcnt2;Nedd9;Sema4d;Tert;Plau;Spry2;Ajuba;Has2;Enpp2;Rapgef3;Hdac7;Nckap1l;Snai2;Cxcl13;Pla2g7;Lama3;Hbegf;Camk2a;Csf1r;Pcsk5;Fas;Abhd6;Adam8;Ifitm1;C…
727	GO:0048523	BP	negative regulation of cellular process	727/ 2951	6032/ 43839	0.120524	2.3294e-60	8.67517e-58	ENSMUSG00000000142;ENSMUSG00000000303;ENSMUSG00000000359;ENSMUSG00000000409;ENSMUSG00000000530;ENSMUSG00000000532;ENSMUSG00000000538;ENSMUSG00000000579;ENSMUSG00000000627;ENSMUSG00000000817;ENSMUSG00000000903;ENSMUSG00000000915;ENSMUSG00000001036;ENSMUSG00000001288;ENSMUSG00000001300;ENSMUSG00000001444;ENSMUSG00000001507;ENSMUSG00000001520;ENSMUSG00000001552;ENSMUSG00000002108;ENSMUSG00000002111;…	Axin2;Cdh1;Rem1;Lck;Acvrl1;Acvr1b;Tom1l2;Dynlt1c;Sema4f;Fasl;Vpreb3;Hip1r;Epn2;Rarg;Efnb2;Tbx21;Itga3;Nrip2;Jup;Nr1h3;Spi1;Stat6;Peg3;Rgs19;Scin;Relb;Apoc2;Hck;Cacnb3;Etv3;Ddr1;Il7r;Atn1;Ptpn6;Il12b;Ndrg2;Arhgef18;Cnn2;Hdac9;Dgkq;Nes;Rasa4;Sh2b2;Ndrg1;Il27ra;Rfx5;Gata6;Ankrd13d;Neurl1a;Epha2;Runx1t1;Sulf2;Atp1a2;Id3;Elk3;Trpm2;Met;Bcr;Pou6f1;Nuak2;Tnfrsf13b;Tnfrsf22;Zfp296;Ptprs;Card14;Tnfaip8l2;…
302	GO:0006955	BP	immune response	302/ 2951	1669/ 43839	0.180947	1.01925e-57	3.60609e-55	ENSMUSG00000000386;ENSMUSG00000000817;ENSMUSG00000000903;ENSMUSG00000001750;ENSMUSG00000002033;ENSMUSG00000002983;ENSMUSG00000003283;ENSMUSG00000003379;ENSMUSG00000004266;ENSMUSG00000004296;ENSMUSG00000004707;ENSMUSG00000004709;ENSMUSG00000005364;ENSMUSG00000005696;ENSMUSG00000005763;ENSMUSG00000005824;ENSMUSG00000009281;ENSMUSG00000010142;ENSMUSG00000011008;ENSMUSG00000013707;ENSMUSG00000014599;…	Mx1;Fasl;Vpreb3;Tcirg1;Cd3g;Relb;Hck;Cd79a;Ptpn6;Il12b;Ly9;Cd244a;Il5ra;Sh2d1a;Cd247;Tnfsf14;Rarres2;Tnfrsf13b;Mcoln2;Tnfaip8l2;Csf1;Slamf6;Slamf1;Cybb;Gzmb;H2-M3;H2-M2;Col20a1;Cd274;Pdcd1lg2;Ffar3;Lyst;Traf3ip2;Fyn;Itk;Havcr2;Myo1g;Map3k14;Arg2;Traf3;Ly86;Syk;Cd180;Rnase6;Prkcd;Tnfsf11;Trim35;Enpp2;Endou;Bcl6;Gsdmd;Alcam;Cblb;Cxcl13;Cd4;Mx2;Tfeb;C3;H2-Oa;Tap2;Sting1;C2;Ltb;Lta;Csf1r;Cd6;Fas;Map4…
221	GO:0032101	BP	regulation of response to external stimulus	221/ 2951	997/ 43839	0.221665	1.79771e-57	6.20519e-55	ENSMUSG00000000627;ENSMUSG00000000791;ENSMUSG00000001300;ENSMUSG00000001741;ENSMUSG00000002108;ENSMUSG00000003352;ENSMUSG00000004296;ENSMUSG00000005696;ENSMUSG00000005824;ENSMUSG00000006345;ENSMUSG00000008734;ENSMUSG00000009281;ENSMUSG00000009376;ENSMUSG00000009681;ENSMUSG00000013236;ENSMUSG00000013707;ENSMUSG00000014599;ENSMUSG00000015314;ENSMUSG00000015316;ENSMUSG00000015599;ENSMUSG00000015966;…	Sema4f;Il12rb1;Efnb2;Il16;Nr1h3;Cacnb3;Il12b;Sh2d1a;Tnfsf14;Ggt1;Gprc5b;Rarres2;Met;Bcr;Ptprs;Tnfaip8l2;Csf1;Slamf6;Slamf1;Ttbk1;Il17rb;H2-M3;Abr;Ptgis;Irf1;Ffar3;Traf3ip2;Adora2a;Irak3;Appl2;Kremen1;Havcr2;Coch;Nfkbia;Arg2;Traf3;Irf4;Ly86;Sema4d;Cd180;Plau;Prkcd;Tnfsf11;Nckap1l;Bcl6;Mefv;Cd96;Snai2;St6gal1;Cxcl13;Pla2g7;Tfeb;C3;Tap2;Sting1;Lta;Pik3ap1;Tasl;Dnase1l3;Adam8;Ccr1;Casp1;Cd28;Il18rap;…
294	GO:0045595	BP	regulation of cell differentiation	294/ 2951	1628/ 43839	0.18059	5.70461e-56	1.87748e-53	ENSMUSG00000000142;ENSMUSG00000000409;ENSMUSG00000000530;ENSMUSG00000000532;ENSMUSG00000000579;ENSMUSG00000000627;ENSMUSG00000001288;ENSMUSG00000001300;ENSMUSG00000001444;ENSMUSG00000001750;ENSMUSG00000002111;ENSMUSG00000002565;ENSMUSG00000003882;ENSMUSG00000004266;ENSMUSG00000004296;ENSMUSG00000005824;ENSMUSG00000005836;ENSMUSG00000006435;ENSMUSG00000006586;ENSMUSG00000006930;ENSMUSG00000007817;…	Axin2;Lck;Acvrl1;Acvr1b;Dynlt1c;Sema4f;Rarg;Efnb2;Tbx21;Tcirg1;Spi1;Scin;Il7r;Ptpn6;Il12b;Tnfsf14;Gata6;Neurl1a;Runx1t1;Hap1;Zmiz1;Id3;Gprc5b;Rarres2;Etv5;Ptprs;Wdfy2;Csf1;Map2;Cd83;Notch4;Ttbk1;Macroh2a1;H2-M3;Rarb;Mmp9;Ikzf3;Tbx3;Irf1;Trip10;Meis1;Appl2;Igfbp3;Trib2;Rflnb;Ntn1;Nfkbia;Akap5;Prkch;Zfp36l1;Fos;Meg3;Gcnt2;Sema4d;Tert;Tnfsf11;Dpysl2;Spry2;Enpp2;Hdac7;Nckap1l;Bcl6;Snai2;Boc;Hcls1;Wnt…
195	GO:0060284	BP	regulation of cell development	195/ 2951	826/ 43839	0.236077	3.04876e-55	9.80591e-53	ENSMUSG00000000142;ENSMUSG00000000409;ENSMUSG00000000532;ENSMUSG00000000579;ENSMUSG00000000627;ENSMUSG00000001288;ENSMUSG00000001444;ENSMUSG00000002111;ENSMUSG00000002565;ENSMUSG00000003882;ENSMUSG00000004266;ENSMUSG00000004296;ENSMUSG00000006435;ENSMUSG00000006930;ENSMUSG00000007817;ENSMUSG00000013089;ENSMUSG00000013236;ENSMUSG00000014599;ENSMUSG00000015222;ENSMUSG00000015396;ENSMUSG00000015599;…	Axin2;Lck;Acvr1b;Dynlt1c;Sema4f;Rarg;Tbx21;Spi1;Scin;Il7r;Ptpn6;Il12b;Neurl1a;Hap1;Zmiz1;Etv5;Ptprs;Csf1;Map2;Cd83;Ttbk1;H2-M3;Ikzf3;Irf1;Meis1;Appl2;Rflnb;Ntn1;Nfkbia;Akap5;Prkch;Zfp36l1;Fos;Meg3;Sema4d;Tert;Tnfsf11;Enpp2;Nckap1l;Bcl6;Hcls1;Il15ra;Cd4;Twf2;Tmem176a;Nfatc4;Sox8;H2-Oa;Bin1;Lta;Csf1r;Fas;Parp6;Baiap2;Adam8;Ccr1;Smad7;Cd28;Zap70;Obsl1;Vim;Il2ra;Meis2;Ell3;Jag1;Dll4;Spint1;Rassf2;Ras…
352	GO:0030154	BP	cell differentiation	352/ 2951	2184/ 43839	0.161172	1.03637e-54	3.25928e-52	ENSMUSG00000000142;ENSMUSG00000000409;ENSMUSG00000000530;ENSMUSG00000001288;ENSMUSG00000001444;ENSMUSG00000001493;ENSMUSG00000001507;ENSMUSG00000001750;ENSMUSG00000002007;ENSMUSG00000002033;ENSMUSG00000002108;ENSMUSG00000002111;ENSMUSG00000002983;ENSMUSG00000003032;ENSMUSG00000003227;ENSMUSG00000003283;ENSMUSG00000003379;ENSMUSG00000003382;ENSMUSG00000003534;ENSMUSG00000003882;ENSMUSG00000003949;…	Axin2;Lck;Acvrl1;Rarg;Tbx21;Meox1;Itga3;Tcirg1;Srpk3;Cd3g;Nr1h3;Spi1;Relb;Klf4;Edar;Hck;Cd79a;Etv3;Ddr1;Il7r;Hlf;Stat3;Etv1;Ptpn6;Il12b;Ndrg2;Sh2b2;Gata6;Epha2;Runx1t1;Tcf23;Hap1;Zmiz1;Id3;Spib;Elk3;Pou2f2;Rarres2;Trpm2;Bcr;Tnfrsf13b;Ehf;Steap4;Cdh23;Etv5;Pax5;Glis2;Blk;Csf1;Fam120b;Actn1;Gadd45b;Slamf6;Slamf1;Notch4;Wnt11;Fli1;Aldoc;Mmp9;Mfng;Anxa6;Kdm6b;Tbx3;Irf1;Heatr9;Trip10;Plagl1;Fyn;Arid5b…
507	GO:0010604	BP	positive regulation of macromolecule metabolic process	507/ 2951	3790/ 43839	0.133773	1.41552e-53	4.35488e-51	ENSMUSG00000000142;ENSMUSG00000000148;ENSMUSG00000000303;ENSMUSG00000000409;ENSMUSG00000000530;ENSMUSG00000000532;ENSMUSG00000000732;ENSMUSG00000000791;ENSMUSG00000000817;ENSMUSG00000000915;ENSMUSG00000001288;ENSMUSG00000001444;ENSMUSG00000001493;ENSMUSG00000001507;ENSMUSG00000001552;ENSMUSG00000002108;ENSMUSG00000002111;ENSMUSG00000002147;ENSMUSG00000002265;ENSMUSG00000002699;ENSMUSG00000002983;…	Axin2;Brat1;Cdh1;Lck;Acvrl1;Acvr1b;Icosl;Il12rb1;Fasl;Hip1r;Rarg;Tbx21;Meox1;Itga3;Jup;Nr1h3;Spi1;Stat6;Peg3;Lcp2;Relb;Edar;Fosb;Il7r;Hlf;Etv1;Il12b;Arid3b;Cnn2;Ly9;Cd244a;Dgkq;Zfp287;Fgfr4;Il27ra;Fcer2a;Rfx5;Gata6;Neurl1a;Tcf23;Sulf2;Zmiz1;Spib;Elk3;Pou2f2;Gprc5b;Rarres2;Met;Mcoln2;Adam19;Zfp296;Ehf;Etv5;Card14;Pax5;Glis2;Wdfy2;Csf1;Fhod1;Lrrk1;Slamf6;Slamf1;Cybb;Cd83;Hivep2;Zfp318;Ttbk1;Rxrg;Ma…
133	GO:0002696	BP	positive regulation of leukocyte activation	133/ 2951	422/ 43839	0.315166	2.63836e-53	7.94428e-51	ENSMUSG00000000409;ENSMUSG00000000732;ENSMUSG00000000791;ENSMUSG00000001300;ENSMUSG00000001444;ENSMUSG00000002111;ENSMUSG00000002147;ENSMUSG00000003882;ENSMUSG00000004296;ENSMUSG00000004709;ENSMUSG00000005824;ENSMUSG00000007817;ENSMUSG00000015316;ENSMUSG00000015396;ENSMUSG00000015599;ENSMUSG00000016206;ENSMUSG00000016496;ENSMUSG00000016498;ENSMUSG00000017652;ENSMUSG00000018899;ENSMUSG00000020399;…	Lck;Icosl;Il12rb1;Efnb2;Tbx21;Spi1;Stat6;Il7r;Il12b;Cd244a;Tnfsf14;Zmiz1;Slamf1;Cd83;Ttbk1;H2-M3;Cd274;Pdcd1lg2;Cd40;Irf1;Havcr2;Pld2;Tnfsf11;Nckap1l;Bcl6;Il15ra;Cd4;Cd5;Cd6;Adam8;Icos;Cd28;Zap70;Xcl1;Il2ra;Prkcq;Rasgrp1;Nfatc2;Il12a;Ptpn22;Il6ra;Zbtb7b;Nr4a3;Fgr;Cd38;Stap1;Ephb6;Clec4d;Klrk1;Cd27;Coro1a;Il4ra;Itgal;Sash3;Cd40lg;Efnb1;Il2rg;Il15;Cbfb;Thy1;Cd3e;Malt1;Nlrp3;Egr3;Tespa1;Dpp4;Nfkbiz;…
166	GO:0001775	BP	cell activation	166/ 2951	639/ 43839	0.259781	3.57547e-53	1.05417e-50	ENSMUSG00000000290;ENSMUSG00000000409;ENSMUSG00000000530;ENSMUSG00000000732;ENSMUSG00000001444;ENSMUSG00000001750;ENSMUSG00000002033;ENSMUSG00000002699;ENSMUSG00000002983;ENSMUSG00000003206;ENSMUSG00000003379;ENSMUSG00000003882;ENSMUSG00000004296;ENSMUSG00000004709;ENSMUSG00000005125;ENSMUSG00000005583;ENSMUSG00000008496;ENSMUSG00000015085;ENSMUSG00000015314;ENSMUSG00000015316;ENSMUSG00000015355;…	Itgb2;Lck;Acvrl1;Icosl;Tbx21;Tcirg1;Cd3g;Lcp2;Relb;Ebi3;Cd79a;Il7r;Il12b;Cd244a;Ndrg1;Mef2c;Pou2f2;Entpd2;Slamf6;Slamf1;Cd48;H2-M3;Cd40;Ikzf3;Mfng;Irf1;Fyn;Ifngr1;Egfr;Dock2;Adora2a;Itk;Havcr2;Polm;Zfp36l1;Evl;Irf4;Cd180;Prkcd;Lcp1;Hdac7;Bcl6;Cblb;Cd4;Satb1;Ms4a1;Hhex;Nfkb2;Dnase1l3;Casp1;Cd28;Il18rap;Il18r1;Cxcr2;Ptprc;Cr2;Batf3;Prg3;Dll4;Rasgrp1;Il1b;Tpd52;Sla2;Il12a;Ptpn22;Cd2;Notch2;Lef1;Zbtb…
122	GO:0022407	BP	regulation of cell-cell adhesion	122/ 2951	358/ 43839	0.340782	3.81892e-53	1.10297e-50	ENSMUSG00000000303;ENSMUSG00000000409;ENSMUSG00000000732;ENSMUSG00000000791;ENSMUSG00000001300;ENSMUSG00000001444;ENSMUSG00000003882;ENSMUSG00000004266;ENSMUSG00000004296;ENSMUSG00000004709;ENSMUSG00000005824;ENSMUSG00000007817;ENSMUSG00000011256;ENSMUSG00000013707;ENSMUSG00000015316;ENSMUSG00000015396;ENSMUSG00000016206;ENSMUSG00000016496;ENSMUSG00000016498;ENSMUSG00000017009;ENSMUSG00000018899;…	Cdh1;Lck;Icosl;Il12rb1;Efnb2;Tbx21;Il7r;Ptpn6;Il12b;Cd244a;Tnfsf14;Zmiz1;Adam19;Tnfaip8l2;Slamf1;Cd83;H2-M3;Cd274;Pdcd1lg2;Sdc4;Irf1;Adora2a;Havcr2;Mink1;Arg2;Gcnt2;Prkcd;Tnfsf11;Has2;Nckap1l;Bcl6;Cblb;Cxcl13;Cd4;Cd5;Cd6;Adam8;Smad7;Icos;Cd28;Zap70;Xcl1;Il2ra;Prkcq;Il1rn;Itga6;Jag1;Rasgrp1;Ccm2l;Pag1;Il12a;Ptpn22;Il6ra;Zbtb7b;Nr4a3;Dtx1;Ephb6;Cd27;Cd9;Coro1a;Il4ra;Itgal;Swap70;Sash3;Cd40lg;Efnb1;…
153	GO:0045321	BP	leukocyte activation	153/ 2951	557/ 43839	0.274686	1.88503e-52	5.33539e-50	ENSMUSG00000000290;ENSMUSG00000000409;ENSMUSG00000000732;ENSMUSG00000001444;ENSMUSG00000001750;ENSMUSG00000002033;ENSMUSG00000002699;ENSMUSG00000002983;ENSMUSG00000003206;ENSMUSG00000003379;ENSMUSG00000003882;ENSMUSG00000004296;ENSMUSG00000004709;ENSMUSG00000005125;ENSMUSG00000005583;ENSMUSG00000008496;ENSMUSG00000015314;ENSMUSG00000015316;ENSMUSG00000015355;ENSMUSG00000016206;ENSMUSG00000017652;…	Itgb2;Lck;Icosl;Tbx21;Tcirg1;Cd3g;Lcp2;Relb;Ebi3;Cd79a;Il7r;Il12b;Cd244a;Ndrg1;Mef2c;Pou2f2;Slamf6;Slamf1;Cd48;H2-M3;Cd40;Ikzf3;Mfng;Irf1;Fyn;Ifngr1;Dock2;Itk;Havcr2;Polm;Zfp36l1;Irf4;Cd180;Prkcd;Lcp1;Hdac7;Bcl6;Cblb;Cd4;Satb1;Ms4a1;Hhex;Dnase1l3;Casp1;Cd28;Il18rap;Il18r1;Cxcr2;Ptprc;Cr2;Batf3;Prg3;Dll4;Rasgrp1;Tpd52;Sla2;Il12a;Ptpn22;Cd2;Notch2;Lef1;Zbtb7b;Sema4a;Cdh17;Nr4a3;Tnfsf8;Rhoh;Ccr9;Eph…
125	GO:0045785	BP	positive regulation of cell adhesion	125/ 2951	381/ 43839	0.328084	2.47954e-52	6.88047e-50	ENSMUSG00000000409;ENSMUSG00000000732;ENSMUSG00000000791;ENSMUSG00000001300;ENSMUSG00000001507;ENSMUSG00000001552;ENSMUSG00000003882;ENSMUSG00000004266;ENSMUSG00000004296;ENSMUSG00000004709;ENSMUSG00000005824;ENSMUSG00000007817;ENSMUSG00000011256;ENSMUSG00000014599;ENSMUSG00000015316;ENSMUSG00000015396;ENSMUSG00000016206;ENSMUSG00000016496;ENSMUSG00000016498;ENSMUSG00000017009;ENSMUSG00000018899;…	Lck;Icosl;Il12rb1;Efnb2;Itga3;Jup;Il7r;Ptpn6;Il12b;Cd244a;Tnfsf14;Zmiz1;Adam19;Csf1;Slamf1;Cd83;H2-M3;Cd274;Pdcd1lg2;Sdc4;Irf1;Utrn;Havcr2;Pld2;Carmil1;Gcnt2;Nedd9;Tnfsf11;Has2;Enpp2;Nckap1l;Bcl6;Cxcl13;Cd4;Cd5;Cd6;Pcsk5;Adam8;Smad7;Icos;Cd28;Zap70;Xcl1;Il2ra;Prkcq;Itga6;Frmd5;Rasgrp1;Il12a;Ptpn22;Il6ra;Zbtb7b;Ccn1;Nr4a3;Ephb6;Cd27;Iqgap1;Coro1a;Il4ra;Itgal;Sash3;Cd40lg;Efnb1;Il2rg;Plekha2;Il15;C…
536	GO:0009893	BP	positive regulation of metabolic process	536/ 2951	4139/ 43839	0.1295	2.63593e-52	7.17378e-50	ENSMUSG00000000142;ENSMUSG00000000148;ENSMUSG00000000290;ENSMUSG00000000303;ENSMUSG00000000409;ENSMUSG00000000530;ENSMUSG00000000532;ENSMUSG00000000732;ENSMUSG00000000791;ENSMUSG00000000817;ENSMUSG00000000915;ENSMUSG00000001288;ENSMUSG00000001444;ENSMUSG00000001493;ENSMUSG00000001507;ENSMUSG00000001552;ENSMUSG00000002108;ENSMUSG00000002111;ENSMUSG00000002147;ENSMUSG00000002265;ENSMUSG00000002699;…	Axin2;Brat1;Itgb2;Cdh1;Lck;Acvrl1;Acvr1b;Icosl;Il12rb1;Fasl;Hip1r;Rarg;Tbx21;Meox1;Itga3;Jup;Nr1h3;Spi1;Stat6;Peg3;Lcp2;Relb;Apoc2;Edar;Fosb;Il7r;Hlf;Etv1;Il12b;Arid3b;Cnn2;Ly9;Cd244a;Dgkq;Zfp287;Fgfr4;Il27ra;Fcer2a;Rfx5;Gata6;Neurl1a;Tcf23;Sulf2;Zmiz1;Spib;Elk3;Pou2f2;Gprc5b;Rarres2;Met;Vav2;Pifo;Plcd1;Mcoln2;Adam19;Zfp296;Ehf;Etv5;Card14;Pax5;Glis2;Wdfy2;Csf1;Fhod1;Lrrk1;Slamf6;Slamf1;Cybb;Cd83…
134	GO:0050867	BP	positive regulation of cell activation	134/ 2951	436/ 43839	0.307339	2.9203e-52	7.79775e-50	ENSMUSG00000000409;ENSMUSG00000000732;ENSMUSG00000000791;ENSMUSG00000001300;ENSMUSG00000001444;ENSMUSG00000002111;ENSMUSG00000002147;ENSMUSG00000003882;ENSMUSG00000004296;ENSMUSG00000004709;ENSMUSG00000005824;ENSMUSG00000007817;ENSMUSG00000015316;ENSMUSG00000015396;ENSMUSG00000015599;ENSMUSG00000016206;ENSMUSG00000016496;ENSMUSG00000016498;ENSMUSG00000017652;ENSMUSG00000018899;ENSMUSG00000020399;…	Lck;Icosl;Il12rb1;Efnb2;Tbx21;Spi1;Stat6;Il7r;Il12b;Cd244a;Tnfsf14;Zmiz1;Slamf1;Cd83;Ttbk1;H2-M3;Cd274;Pdcd1lg2;Cd40;Irf1;Havcr2;Pld2;Tnfsf11;Nckap1l;Bcl6;Il15ra;Cd4;Cd5;Cd6;Adam8;Icos;Cd28;Zap70;Xcl1;Il2ra;Prkcq;Rasgrp1;Nfatc2;Il12a;Ptpn22;Il6ra;Zbtb7b;Nr4a3;Fgr;Cd38;Stap1;Ephb6;Clec4d;Klrk1;Cd27;Coro1a;Il4ra;Itgal;Sash3;Cd40lg;Efnb1;Il2rg;Il15;Cbfb;Thy1;Cd3e;Malt1;Nlrp3;Egr3;Tespa1;Dpp4;Nfkbiz;…
124	GO:0051251	BP	positive regulation of lymphocyte activation	124/ 2951	376/ 43839	0.329787	3.34112e-52	8.75622e-50	ENSMUSG00000000409;ENSMUSG00000000732;ENSMUSG00000000791;ENSMUSG00000001300;ENSMUSG00000001444;ENSMUSG00000002111;ENSMUSG00000002147;ENSMUSG00000003882;ENSMUSG00000004296;ENSMUSG00000004709;ENSMUSG00000005824;ENSMUSG00000007817;ENSMUSG00000015316;ENSMUSG00000015396;ENSMUSG00000016206;ENSMUSG00000016496;ENSMUSG00000016498;ENSMUSG00000017652;ENSMUSG00000018899;ENSMUSG00000020399;ENSMUSG00000022015;…	Lck;Icosl;Il12rb1;Efnb2;Tbx21;Spi1;Stat6;Il7r;Il12b;Cd244a;Tnfsf14;Zmiz1;Slamf1;Cd83;H2-M3;Cd274;Pdcd1lg2;Cd40;Irf1;Havcr2;Tnfsf11;Nckap1l;Bcl6;Il15ra;Cd4;Cd5;Cd6;Adam8;Icos;Cd28;Zap70;Xcl1;Il2ra;Prkcq;Rasgrp1;Nfatc2;Il12a;Ptpn22;Il6ra;Zbtb7b;Cd38;Ephb6;Cd27;Coro1a;Il4ra;Itgal;Sash3;Cd40lg;Efnb1;Il2rg;Il15;Cbfb;Thy1;Cd3e;Malt1;Nlrp3;Egr3;Tespa1;Dpp4;Nfkbiz;Cd276;Card11;H2-Aa;Nfkbid;Socs5;Ccr7;Soc…
490	GO:0031325	BP	positive regulation of cellular metabolic process	490/ 2951	3654/ 43839	0.1341	7.66901e-52	1.97331e-49	ENSMUSG00000000142;ENSMUSG00000000148;ENSMUSG00000000290;ENSMUSG00000000303;ENSMUSG00000000409;ENSMUSG00000000530;ENSMUSG00000000532;ENSMUSG00000000732;ENSMUSG00000000791;ENSMUSG00000001288;ENSMUSG00000001444;ENSMUSG00000001493;ENSMUSG00000001507;ENSMUSG00000001552;ENSMUSG00000002108;ENSMUSG00000002111;ENSMUSG00000002147;ENSMUSG00000002265;ENSMUSG00000002699;ENSMUSG00000002983;ENSMUSG00000002992;…	Axin2;Brat1;Itgb2;Cdh1;Lck;Acvrl1;Acvr1b;Icosl;Il12rb1;Rarg;Tbx21;Meox1;Itga3;Jup;Nr1h3;Spi1;Stat6;Peg3;Lcp2;Relb;Apoc2;Edar;Fosb;Il7r;Hlf;Etv1;Il12b;Arid3b;Cnn2;Ly9;Cd244a;Dgkq;Zfp287;Fgfr4;Il27ra;Fcer2a;Rfx5;Gata6;Neurl1a;Tcf23;Sulf2;Zmiz1;Spib;Elk3;Pou2f2;Gprc5b;Rarres2;Met;Vav2;Pifo;Plcd1;Mcoln2;Adam19;Zfp296;Ehf;Etv5;Card14;Pax5;Glis2;Wdfy2;Csf1;Fhod1;Lrrk1;Slamf6;Slamf1;Cybb;Cd83;Hivep2;Zfp…
282	GO:0048585	BP	negative regulation of response to stimulus	282/ 2951	1614/ 43839	0.174721	1.13399e-50	2.86575e-48	ENSMUSG00000000142;ENSMUSG00000000579;ENSMUSG00000000627;ENSMUSG00000001036;ENSMUSG00000001444;ENSMUSG00000001507;ENSMUSG00000002108;ENSMUSG00000002111;ENSMUSG00000002147;ENSMUSG00000002458;ENSMUSG00000003352;ENSMUSG00000003882;ENSMUSG00000004266;ENSMUSG00000004296;ENSMUSG00000004558;ENSMUSG00000004952;ENSMUSG00000005465;ENSMUSG00000006435;ENSMUSG00000006445;ENSMUSG00000006800;ENSMUSG00000009376;…	Axin2;Dynlt1c;Sema4f;Epn2;Tbx21;Itga3;Nr1h3;Spi1;Stat6;Rgs19;Cacnb3;Il7r;Ptpn6;Il12b;Ndrg2;Rasa4;Il27ra;Neurl1a;Epha2;Sulf2;Met;Bcr;Tnfrsf22;Ptprs;Tnfaip8l2;Glis2;Slamf1;Notch4;Macroh2a1;Castor2;Wnt11;H2-M3;Sulf1;Abr;Mmp9;Eya2;Ptgis;Irf1;Dusp6;Cry1;Timp3;Unc5b;Apc2;Adora2a;Irak3;Appl2;Kremen1;Havcr2;Nfkbia;Arg2;Meg3;Irf4;Sema4d;Nkd2;Tert;Pde8b;Plau;Prkcd;Spry2;Ajuba;Csnk1e;Hdac7;Bcl6;Mgrn1;Mefv;C…
107	GO:0050863	BP	regulation of T cell activation	107/ 2951	295/ 43839	0.362712	9.2938e-50	2.26769e-47	ENSMUSG00000000409;ENSMUSG00000000732;ENSMUSG00000000791;ENSMUSG00000001300;ENSMUSG00000001444;ENSMUSG00000003882;ENSMUSG00000004266;ENSMUSG00000004296;ENSMUSG00000004709;ENSMUSG00000005824;ENSMUSG00000007817;ENSMUSG00000013707;ENSMUSG00000015316;ENSMUSG00000015396;ENSMUSG00000016206;ENSMUSG00000016496;ENSMUSG00000016498;ENSMUSG00000017009;ENSMUSG00000018899;ENSMUSG00000020178;ENSMUSG00000020399;…	Lck;Icosl;Il12rb1;Efnb2;Tbx21;Il7r;Ptpn6;Il12b;Cd244a;Tnfsf14;Zmiz1;Tnfaip8l2;Slamf1;Cd83;H2-M3;Cd274;Pdcd1lg2;Sdc4;Irf1;Adora2a;Havcr2;Arg2;Tnfsf11;Nckap1l;Bcl6;Cblb;Cd4;H2-Oa;Cd5;Cd6;Adam8;Smad7;Icos;Ctla4;Cd28;Zap70;Xcl1;Il2ra;Prkcq;Rasgrp1;Pag1;Il12a;Ptpn22;Il6ra;Zbtb7b;Sit1;Tnfrsf1b;Dtx1;Ephb6;Cd27;Clec2i;Coro1a;Lat;Il4ra;Itgal;Sash3;Cd40lg;Efnb1;Il2rg;Cd209a;Il15;Cbfb;Thy1;Cd3e;Malt1;Nlrp3;…
238	GO:0098590	CC	plasma membrane region	238/ 2951	1251/ 43839	0.190248	2.89977e-49	6.76735e-47	ENSMUSG00000000594;ENSMUSG00000000617;ENSMUSG00000000627;ENSMUSG00000000817;ENSMUSG00000000915;ENSMUSG00000001029;ENSMUSG00000001507;ENSMUSG00000001552;ENSMUSG00000001750;ENSMUSG00000002699;ENSMUSG00000003123;ENSMUSG00000003283;ENSMUSG00000003352;ENSMUSG00000003484;ENSMUSG00000003534;ENSMUSG00000004267;ENSMUSG00000004631;ENSMUSG00000005089;ENSMUSG00000006154;ENSMUSG00000006435;ENSMUSG00000006445;…	Gm2a;Grm6;Sema4f;Fasl;Hip1r;Icam2;Itga3;Jup;Tcirg1;Lcp2;Lipe;Hck;Cacnb3;Cyp4f18;Ddr1;Eno2;Sgce;Slc1a2;Eps8l1;Neurl1a;Epha2;Slc5a6;Atp1a2;Stx1a;Met;Bcr;Adgrl1;Slc41a1;Dll1;Entpd2;Map2;Ager;Plekho1;Eps8;Cacna1d;Cntnap1;Rab11fip4;Ptgis;Anxa6;Slc22a5;Utrn;Smpd2;Egfr;Apc2;Adora2a;Appl2;Sptbn1;Itgb4;Mink1;Pld2;Krt19;Plcd3;Akap5;Slc6a19;Nkd2;Marveld2;Naip1;Lcp1;Chrna2;Spry2;Has2;Rapgef3;Rogdi;Plec;Gpihb…
437	GO:0048869	BP	cellular developmental process	437/ 2951	3181/ 43839	0.137378	1.11333e-48	2.62598e-46	ENSMUSG00000000142;ENSMUSG00000000409;ENSMUSG00000000530;ENSMUSG00000000817;ENSMUSG00000001247;ENSMUSG00000001288;ENSMUSG00000001444;ENSMUSG00000001493;ENSMUSG00000001507;ENSMUSG00000001750;ENSMUSG00000002007;ENSMUSG00000002033;ENSMUSG00000002108;ENSMUSG00000002111;ENSMUSG00000002147;ENSMUSG00000002983;ENSMUSG00000003032;ENSMUSG00000003227;ENSMUSG00000003283;ENSMUSG00000003379;ENSMUSG00000003382;…	Axin2;Lck;Acvrl1;Fasl;Lsr;Rarg;Tbx21;Meox1;Itga3;Tcirg1;Srpk3;Cd3g;Nr1h3;Spi1;Stat6;Relb;Klf4;Edar;Hck;Cd79a;Etv3;Ddr1;Il7r;Hlf;Stat3;Etv1;Ptpn6;Il12b;Ndrg2;Cnn2;Ly9;Sh2b2;Gata6;Spo11;Epha2;Runx1t1;Tcf23;Sulf2;Hap1;Zmiz1;Id3;Spib;Elk3;Pou2f2;Rarres2;Trpm2;Bcr;Cacna2d2;Tnfrsf13b;Ehf;Steap4;Cdh23;Etv5;Ptprs;Pax5;Glis2;Blk;Csf1;Fam120b;Dll1;Lrrk1;Actn1;Map2;Gadd45b;Slamf6;Slamf1;Ager;Notch4;Nkx2-5;A…
101	GO:1903037	BP	regulation of leukocyte cell-cell adhesion	101/ 2951	272/ 43839	0.371324	3.98393e-48	9.24273e-46	ENSMUSG00000000409;ENSMUSG00000000732;ENSMUSG00000000791;ENSMUSG00000001300;ENSMUSG00000001444;ENSMUSG00000003882;ENSMUSG00000004266;ENSMUSG00000004296;ENSMUSG00000004709;ENSMUSG00000005824;ENSMUSG00000007817;ENSMUSG00000013707;ENSMUSG00000015316;ENSMUSG00000015396;ENSMUSG00000016206;ENSMUSG00000016496;ENSMUSG00000016498;ENSMUSG00000017009;ENSMUSG00000018899;ENSMUSG00000020178;ENSMUSG00000020399;…	Lck;Icosl;Il12rb1;Efnb2;Tbx21;Il7r;Ptpn6;Il12b;Cd244a;Tnfsf14;Zmiz1;Tnfaip8l2;Slamf1;Cd83;H2-M3;Cd274;Pdcd1lg2;Sdc4;Irf1;Adora2a;Havcr2;Arg2;Tnfsf11;Has2;Nckap1l;Bcl6;Cblb;Cd4;Cd5;Cd6;Adam8;Smad7;Icos;Cd28;Zap70;Xcl1;Il2ra;Prkcq;Rasgrp1;Pag1;Il12a;Ptpn22;Il6ra;Zbtb7b;Nr4a3;Dtx1;Ephb6;Cd27;Coro1a;Il4ra;Itgal;Sash3;Cd40lg;Efnb1;Il2rg;Il15;Cbfb;Thy1;Ets1;Cd3e;Malt1;Nlrp3;Egr3;Tespa1;Dpp4;Nfkbiz;Pawr…
306	GO:0005102	MF	signaling receptor binding	306/ 2951	1886/ 43839	0.162248	4.98456e-48	5.65623e-45	ENSMUSG00000000409;ENSMUSG00000000489;ENSMUSG00000000627;ENSMUSG00000000732;ENSMUSG00000000817;ENSMUSG00000001020;ENSMUSG00000001029;ENSMUSG00000001281;ENSMUSG00000001300;ENSMUSG00000001507;ENSMUSG00000001741;ENSMUSG00000003206;ENSMUSG00000003283;ENSMUSG00000004040;ENSMUSG00000004266;ENSMUSG00000004296;ENSMUSG00000004473;ENSMUSG00000004709;ENSMUSG00000004837;ENSMUSG00000004891;ENSMUSG00000005057;…	Lck;Pdgfb;Sema4f;Icosl;Fasl;S100a4;Icam2;Itgb7;Efnb2;Itga3;Il16;Ebi3;Hck;Stat3;Ptpn6;Il12b;Clec11a;Cd244a;Grap;Nes;Sh2b2;Tnfsf14;Eps8l1;Hap1;Rarres2;Vav2;Blk;Klra17;Csf1;Dll1;Actn1;Notch4;Lama5;Wnt11;H2-M3;H2-M2;Plcg1;Cxcl16;Ptger1;Utrn;Traf3ip2;Fyn;Dock2;Adora2a;Stc2;Madcam1;Itgb4;Nos2;Dlg4;Akap5;Traf3;Sema4d;Syk;Bmp4;Lcp1;Tnfsf11;Clu;Sema5a;Lynx1;Cblb;Wnt10b;Cxcl13;Cd4;Nfatc4;Vegfa;C3;Bambi;Tap…
238	GO:0051094	BP	positive regulation of developmental process	238/ 2951	1291/ 43839	0.184353	8.43553e-47	1.92548e-44	ENSMUSG00000000142;ENSMUSG00000000290;ENSMUSG00000000409;ENSMUSG00000000530;ENSMUSG00000000532;ENSMUSG00000001300;ENSMUSG00000001444;ENSMUSG00000001552;ENSMUSG00000002111;ENSMUSG00000002147;ENSMUSG00000002565;ENSMUSG00000003882;ENSMUSG00000004296;ENSMUSG00000005824;ENSMUSG00000005836;ENSMUSG00000006435;ENSMUSG00000006930;ENSMUSG00000007817;ENSMUSG00000008734;ENSMUSG00000009281;ENSMUSG00000010066;…	Axin2;Itgb2;Lck;Acvrl1;Acvr1b;Efnb2;Tbx21;Jup;Spi1;Stat6;Scin;Il7r;Il12b;Tnfsf14;Gata6;Neurl1a;Hap1;Zmiz1;Gprc5b;Rarres2;Cacna2d2;Adgrl1;Etv5;Wdfy2;Csf1;Cybb;Cd83;Notch4;Ttbk1;Macroh2a1;H2-M3;Plcg1;Rarb;Cd40;Mmp9;B4galt5;Ptgis;Irf1;Trip10;Igfbp3;Ntn1;Akap5;Prkch;Zfp36l1;Fos;Meg3;Gcnt2;Sema4d;Tert;Atp8a2;Tnfsf11;Enpp2;Rapgef3;Nckap1l;Bcl6;Snai2;Boc;Hcls1;Wnt10b;Il15ra;Cd4;Twf2;Cpne5;Lbh;C3;Sox8;Ba…
179	GO:0045597	BP	positive regulation of cell differentiation	179/ 2951	812/ 43839	0.220443	3.06049e-46	6.87492e-44	ENSMUSG00000000142;ENSMUSG00000000409;ENSMUSG00000000530;ENSMUSG00000000532;ENSMUSG00000001300;ENSMUSG00000002111;ENSMUSG00000002565;ENSMUSG00000003882;ENSMUSG00000004296;ENSMUSG00000005824;ENSMUSG00000005836;ENSMUSG00000006435;ENSMUSG00000006930;ENSMUSG00000007817;ENSMUSG00000008734;ENSMUSG00000009281;ENSMUSG00000013089;ENSMUSG00000014547;ENSMUSG00000014599;ENSMUSG00000015396;ENSMUSG00000015599;…	Axin2;Lck;Acvrl1;Acvr1b;Efnb2;Spi1;Scin;Il7r;Il12b;Tnfsf14;Gata6;Neurl1a;Hap1;Zmiz1;Gprc5b;Rarres2;Etv5;Wdfy2;Csf1;Cd83;Ttbk1;Macroh2a1;H2-M3;Rarb;Irf1;Trip10;Igfbp3;Ntn1;Akap5;Prkch;Zfp36l1;Fos;Meg3;Gcnt2;Sema4d;Tert;Tnfsf11;Enpp2;Nckap1l;Bcl6;Snai2;Boc;Hcls1;Wnt10b;Il15ra;Cd4;Twf2;Sox8;Bambi;Pkdcc;Bin1;Lta;Csf1r;Parp6;Baiap2;Adam8;Ifitm1;Ccr1;Fam20c;Zap70;Obsl1;Vim;Il2ra;Acvr1;Ell3;Jag1;Spint1;…
362	GO:0051128	BP	regulation of cellular component organization	362/ 2951	2474/ 43839	0.146322	3.3412e-46	7.38823e-44	ENSMUSG00000000142;ENSMUSG00000000148;ENSMUSG00000000530;ENSMUSG00000000532;ENSMUSG00000000538;ENSMUSG00000000579;ENSMUSG00000000627;ENSMUSG00000000915;ENSMUSG00000001036;ENSMUSG00000001300;ENSMUSG00000001507;ENSMUSG00000002108;ENSMUSG00000002565;ENSMUSG00000002992;ENSMUSG00000003283;ENSMUSG00000003534;ENSMUSG00000004568;ENSMUSG00000004665;ENSMUSG00000004815;ENSMUSG00000004891;ENSMUSG00000005320;…	Axin2;Brat1;Acvrl1;Acvr1b;Tom1l2;Dynlt1c;Sema4f;Hip1r;Epn2;Efnb2;Itga3;Nr1h3;Scin;Apoc2;Hck;Ddr1;Arhgef18;Cnn2;Dgkq;Nes;Fgfr4;Tnfsf14;Ankrd13d;Eps8l1;Neurl1a;Epha2;Runx1t1;Hap1;Neu1;Stx1a;Gprc5b;Trpm2;Met;Bcr;Pifo;Adgrl1;Etv5;Ptprs;Fhod1;Lrrk1;Map2;Slamf1;Ttbk1;Eps8;Macroh2a1;Wnt11;Sdc4;Abr;Mmp9;Cxcl16;Trip10;Dock2;Nav3;Irak3;Appl2;Il9r;Sptbn1;Kremen1;Igfbp3;Cyria;Kif3c;Pecam1;Pld2;Ntn1;Akap5;Prk…
170	GO:0009986	CC	cell surface	170/ 2951	744/ 43839	0.228495	3.66359e-46	7.59992e-44	ENSMUSG00000000290;ENSMUSG00000000530;ENSMUSG00000000532;ENSMUSG00000000817;ENSMUSG00000001281;ENSMUSG00000001507;ENSMUSG00000002980;ENSMUSG00000002985;ENSMUSG00000004267;ENSMUSG00000004296;ENSMUSG00000004707;ENSMUSG00000005089;ENSMUSG00000006445;ENSMUSG00000006800;ENSMUSG00000007038;ENSMUSG00000008734;ENSMUSG00000015085;ENSMUSG00000015316;ENSMUSG00000015468;ENSMUSG00000015966;ENSMUSG00000015968;…	Itgb2;Acvrl1;Acvr1b;Fasl;Itgb7;Itga3;Bcam;Apoe;Eno2;Il12b;Ly9;Slc1a2;Epha2;Sulf2;Neu1;Gprc5b;Entpd2;Slamf1;Notch4;Il17rb;Cacna1d;H2-M2;Cd274;Pdcd1lg2;Sulf1;Sdc4;Cd40;Ptprk;Egfr;Dip2a;Havcr2;Pecam1;Itgb4;Plau;Clu;Ciita;Gpihbp1;Asic1;Il15ra;Cd4;C3;Cdh2;Tnf;Hbegf;Cd74;Csf1r;Ms4a1;Fas;Adam8;Slco3a1;Cd28;Cxcr2;Tnfrsf11a;Ptprc;Sell;Itga8;Il2ra;Itgav;Itga6;Il12a;Cd2;Notch2;Il6ra;Cdh17;Cd38;Antxr2;Gpc2;C…
329	GO:0032879	BP	regulation of localization	329/ 2951	2148/ 43839	0.153166	3.64906e-46	7.94484e-44	ENSMUSG00000000303;ENSMUSG00000000359;ENSMUSG00000000409;ENSMUSG00000000617;ENSMUSG00000000817;ENSMUSG00000000915;ENSMUSG00000001027;ENSMUSG00000001036;ENSMUSG00000001300;ENSMUSG00000001507;ENSMUSG00000001552;ENSMUSG00000001741;ENSMUSG00000001750;ENSMUSG00000002108;ENSMUSG00000002992;ENSMUSG00000003283;ENSMUSG00000003352;ENSMUSG00000003484;ENSMUSG00000004110;ENSMUSG00000004113;ENSMUSG00000004266;…	Cdh1;Rem1;Lck;Grm6;Fasl;Hip1r;Scn4a;Epn2;Efnb2;Itga3;Jup;Il16;Tcirg1;Nr1h3;Apoc2;Hck;Cacnb3;Cyp4f18;Cacna1e;Cacna1b;Ptpn6;Cnn2;Dgkq;Sh2b2;Slc1a2;Cd247;Ankrd13d;Epha2;Hap1;Atp1a2;Stx1a;Trpm5;Trpm2;Bcr;Fxyd5;Cacna2d2;Plcd1;Glis2;Blk;Map2;Slamf1;Cybb;Notch4;Macroh2a1;Cacna1d;Plcg1;Sdc4;Cyth1;Stac2;Abr;Mmp9;Pltp;Anxa6;Ffar3;Mical1;Epb41l2;Ifngr1;Cry1;Dock2;Kcnmb1;Adora2a;Appl2;Slc36a2;Rhbdf1;Stc2;Spt…
394	GO:0031328	BP	positive regulation of cellular biosynthetic process	394/ 2951	2812/ 43839	0.140114	1.02326e-45	2.19412e-43	ENSMUSG00000000142;ENSMUSG00000000290;ENSMUSG00000000303;ENSMUSG00000000409;ENSMUSG00000000530;ENSMUSG00000000532;ENSMUSG00000000732;ENSMUSG00000000791;ENSMUSG00000001288;ENSMUSG00000001444;ENSMUSG00000001493;ENSMUSG00000001507;ENSMUSG00000001552;ENSMUSG00000002108;ENSMUSG00000002111;ENSMUSG00000002147;ENSMUSG00000002265;ENSMUSG00000002983;ENSMUSG00000002992;ENSMUSG00000003227;ENSMUSG00000003545;…	Axin2;Itgb2;Cdh1;Lck;Acvrl1;Acvr1b;Icosl;Il12rb1;Rarg;Tbx21;Meox1;Itga3;Jup;Nr1h3;Spi1;Stat6;Peg3;Relb;Apoc2;Edar;Fosb;Il7r;Hlf;Etv1;Il12b;Arid3b;Cnn2;Ly9;Cd244a;Dgkq;Zfp287;Fgfr4;Il27ra;Fcer2a;Rfx5;Gata6;Tcf23;Sulf2;Zmiz1;Spib;Elk3;Pou2f2;Gprc5b;Met;Plcd1;Mcoln2;Adam19;Zfp296;Ehf;Etv5;Pax5;Glis2;Csf1;Fhod1;Slamf6;Slamf1;Cybb;Cd83;Hivep2;Zfp318;Ttbk1;Rxrg;Macroh2a1;Ncf1;Wnt11;Il17rb;Fli1;H2-M3;Cd…
265	GO:0050790	BP	regulation of catalytic activity	265/ 2951	1552/ 43839	0.170747	1.28741e-45	2.71932e-43	ENSMUSG00000000142;ENSMUSG00000000409;ENSMUSG00000000594;ENSMUSG00000000817;ENSMUSG00000000915;ENSMUSG00000002108;ENSMUSG00000002699;ENSMUSG00000002992;ENSMUSG00000003134;ENSMUSG00000004266;ENSMUSG00000004296;ENSMUSG00000004698;ENSMUSG00000004891;ENSMUSG00000004952;ENSMUSG00000005320;ENSMUSG00000005540;ENSMUSG00000006435;ENSMUSG00000006445;ENSMUSG00000008734;ENSMUSG00000009376;ENSMUSG00000009621;…	Axin2;Lck;Gm2a;Fasl;Hip1r;Nr1h3;Lcp2;Apoc2;Tbc1d8;Ptpn6;Il12b;Hdac9;Nes;Rasa4;Fgfr4;Fcer2a;Neurl1a;Epha2;Gprc5b;Met;Vav2;Bcr;Pifo;Plcd1;Csf1;Gadd45b;Slamf1;Ttbk1;Macroh2a1;Ncf1;Wnt11;Cacna1d;Sdc4;Abr;Cd40;Mmp9;Mical1;Nuak1;Timp3;Apc2;Lgr5;Adora2a;Irak3;Stk10;Cyfip2;Itk;Trib2;Adcy3;Map3k3;Pecam1;Camkk1;Nos2;Mink1;Pik3r5;Map3k14;Akap5;Arg2;Nedd9;Sema4d;Tert;Naip1;Sh3bp5;Prkcd;Tnfsf11;Spry2;Ajuba;Ra…
396	GO:0009891	BP	positive regulation of biosynthetic process	396/ 2951	2842/ 43839	0.139338	1.93018e-45	4.01705e-43	ENSMUSG00000000142;ENSMUSG00000000290;ENSMUSG00000000303;ENSMUSG00000000409;ENSMUSG00000000530;ENSMUSG00000000532;ENSMUSG00000000732;ENSMUSG00000000791;ENSMUSG00000001288;ENSMUSG00000001444;ENSMUSG00000001493;ENSMUSG00000001507;ENSMUSG00000001552;ENSMUSG00000002108;ENSMUSG00000002111;ENSMUSG00000002147;ENSMUSG00000002265;ENSMUSG00000002983;ENSMUSG00000002992;ENSMUSG00000003227;ENSMUSG00000003545;…	Axin2;Itgb2;Cdh1;Lck;Acvrl1;Acvr1b;Icosl;Il12rb1;Rarg;Tbx21;Meox1;Itga3;Jup;Nr1h3;Spi1;Stat6;Peg3;Relb;Apoc2;Edar;Fosb;Il7r;Hlf;Etv1;Il12b;Arid3b;Cnn2;Ly9;Cd244a;Dgkq;Zfp287;Fgfr4;Il27ra;Fcer2a;Rfx5;Gata6;Tcf23;Sulf2;Zmiz1;Spib;Elk3;Pou2f2;Gprc5b;Met;Plcd1;Mcoln2;Adam19;Zfp296;Ehf;Etv5;Pax5;Glis2;Csf1;Fhod1;Slamf6;Slamf1;Cybb;Cd83;Hivep2;Zfp318;Ttbk1;Rxrg;Macroh2a1;Ncf1;Wnt11;Il17rb;Fli1;H2-M3;Cd…
115	GO:0002764	BP	immune response-regulating signaling pathway	115/ 2951	371/ 43839	0.309973	2.05594e-45	4.21675e-43	ENSMUSG00000000409;ENSMUSG00000000732;ENSMUSG00000002699;ENSMUSG00000003352;ENSMUSG00000003379;ENSMUSG00000004266;ENSMUSG00000005057;ENSMUSG00000005583;ENSMUSG00000005763;ENSMUSG00000014453;ENSMUSG00000016206;ENSMUSG00000016933;ENSMUSG00000017652;ENSMUSG00000020227;ENSMUSG00000020395;ENSMUSG00000020399;ENSMUSG00000020437;ENSMUSG00000021025;ENSMUSG00000021277;ENSMUSG00000022488;ENSMUSG00000022637;…	Lck;Icosl;Lcp2;Cacnb3;Cd79a;Ptpn6;Sh2b2;Mef2c;Cd247;Blk;H2-M3;Plcg1;Cd40;Irak3;Itk;Havcr2;Myo1g;Nfkbia;Traf3;Nckap1l;Cblb;Sting1;Ms4a1;Pik3ap1;Cd28;Zap70;Ptprc;Pigr;Nfatc2;Ptpn22;Nr4a3;Pde4b;Cd38;Tec;Clec4d;Klrk1;Clec2i;Cd19;Thy1;Cd3e;Ctsh;Malt1;Pram1;Plcg2;Nfkbiz;Cd276;Unc93b1;Nfkbid;Themis2;Rftn1;Plekha1;Btnl9;Rigi;Cd79b;Lat2;Mill2;Prkd2;Lyn;Klhl6;Tlr1;Prkce;Fpr1;Cd300lf;Themis;C5ar1;Klre1;Ffar…
128	GO:0046649	BP	lymphocyte activation	128/ 2951	454/ 43839	0.281938	2.23917e-45	4.52697e-43	ENSMUSG00000000290;ENSMUSG00000000409;ENSMUSG00000000732;ENSMUSG00000001444;ENSMUSG00000001750;ENSMUSG00000002033;ENSMUSG00000002983;ENSMUSG00000003206;ENSMUSG00000003379;ENSMUSG00000003882;ENSMUSG00000004296;ENSMUSG00000004709;ENSMUSG00000005583;ENSMUSG00000008496;ENSMUSG00000015314;ENSMUSG00000015316;ENSMUSG00000015355;ENSMUSG00000016206;ENSMUSG00000017652;ENSMUSG00000018168;ENSMUSG00000018169;…	Itgb2;Lck;Icosl;Tbx21;Tcirg1;Cd3g;Relb;Ebi3;Cd79a;Il7r;Il12b;Cd244a;Mef2c;Pou2f2;Slamf6;Slamf1;Cd48;H2-M3;Cd40;Ikzf3;Mfng;Irf1;Fyn;Dock2;Itk;Polm;Zfp36l1;Cd180;Prkcd;Lcp1;Hdac7;Bcl6;Cblb;Cd4;Satb1;Ms4a1;Hhex;Cd28;Il18r1;Ptprc;Cr2;Dll4;Tpd52;Sla2;Il12a;Ptpn22;Cd2;Notch2;Lef1;Zbtb7b;Sema4a;Cdh17;Tnfsf8;Rhoh;Ccr9;Ephb6;Foxp1;Clec4d;Klrk1;Cd27;Cd22;Coro1a;Cd19;Itgal;Swap70;Elf4;Cd40lg;Msn;Itm2a;Il15;…
1907	GO:0005488	MF	binding	1907/ 2951	22850/ 43839	0.0834573	1.10753e-45	8.37846e-43	ENSMUSG00000000142;ENSMUSG00000000290;ENSMUSG00000000303;ENSMUSG00000000359;ENSMUSG00000000386;ENSMUSG00000000409;ENSMUSG00000000489;ENSMUSG00000000530;ENSMUSG00000000532;ENSMUSG00000000538;ENSMUSG00000000579;ENSMUSG00000000617;ENSMUSG00000000627;ENSMUSG00000000673;ENSMUSG00000000732;ENSMUSG00000000782;ENSMUSG00000000791;ENSMUSG00000000817;ENSMUSG00000000823;ENSMUSG00000000915;ENSMUSG00000001020;…
USG00000078816;ENSMUSG00000078817;ENSMUSG00000078880;ENSMUSG00000078922;ENSMUSG00000078942;ENSMUSG00000078994;ENSMUSG00000079038;ENSMUSG00000079056;ENSMUSG00000079057;ENSMUSG00000079227;ENSMUSG00000079298;ENSMUSG00000079339;ENSMUSG00000079355;ENSMUSG00000079363;ENSMUSG00000079455;ENSMUSG00000079457;ENSMUSG00000079484;ENSMUSG00000079491;ENSMUSG00000079523;ENSMUSG00000079563;ENSMUSG00000079610;ENSM…	Axin2;Itgb2;Cdh1;Rem1;Mx1;Lck;Pdgfb;Acvrl1;Acvr1b;Tom1l2;Dynlt1c;Grm6;Sema4f;Haao;Icosl;Tcf7;Il12rb1;Fasl;Zfp512b;Hip1r;S100a4;Icam2;Epn2;Vps9d1;Lsr;Gramd1a;Itgb7;Rarg;Efnb2;Tbx21;Meox1;Itga3;Jup;Acap1;Gramd2b;Il16;Tcirg1;Srpk3;Cd3g;Celf2;Nr1h3;Ddb2;Spi1;Stat6;Peg3;Rgs19;Scin;Dennd1c;Adgre5;Bcam;Relb;Apoe;Apoc2;Klf4;Lipe;Tbc1d8;Mpnd;Ebi3;Hck;Cacnb3;Cd79a;Etv3;Cyp4f18;Prodh;Ddr1;Fosb;Hlf;Stat3;Col…
89	GO:0022409	BP	positive regulation of cell-cell adhesion	89/ 2951	227/ 43839	0.39207	7.9248e-45	1.5796e-42	ENSMUSG00000000409;ENSMUSG00000000732;ENSMUSG00000000791;ENSMUSG00000001300;ENSMUSG00000003882;ENSMUSG00000004296;ENSMUSG00000004709;ENSMUSG00000005824;ENSMUSG00000007817;ENSMUSG00000011256;ENSMUSG00000015316;ENSMUSG00000015396;ENSMUSG00000016206;ENSMUSG00000016496;ENSMUSG00000016498;ENSMUSG00000018899;ENSMUSG00000020399;ENSMUSG00000021360;ENSMUSG00000022015;ENSMUSG00000022367;ENSMUSG00000022488;…	Lck;Icosl;Il12rb1;Efnb2;Il7r;Il12b;Cd244a;Tnfsf14;Zmiz1;Adam19;Slamf1;Cd83;H2-M3;Cd274;Pdcd1lg2;Irf1;Havcr2;Gcnt2;Tnfsf11;Has2;Nckap1l;Bcl6;Cxcl13;Cd4;Cd5;Cd6;Adam8;Smad7;Icos;Cd28;Zap70;Xcl1;Il2ra;Prkcq;Itga6;Rasgrp1;Il12a;Ptpn22;Il6ra;Zbtb7b;Nr4a3;Ephb6;Cd27;Coro1a;Il4ra;Itgal;Sash3;Cd40lg;Efnb1;Il2rg;Il15;Cbfb;Thy1;Ets1;Cd3e;Malt1;Nlrp3;Egr3;Fgb;Tespa1;Dpp4;Nfkbiz;Pawr;Cd276;Card11;H2-Aa;Nfkbi…
380	GO:0010557	BP	positive regulation of macromolecule biosynthetic process	380/ 2951	2694/ 43839	0.141054	9.44593e-45	1.85665e-42	ENSMUSG00000000142;ENSMUSG00000000303;ENSMUSG00000000409;ENSMUSG00000000530;ENSMUSG00000000532;ENSMUSG00000000732;ENSMUSG00000000791;ENSMUSG00000001288;ENSMUSG00000001444;ENSMUSG00000001493;ENSMUSG00000001507;ENSMUSG00000001552;ENSMUSG00000002108;ENSMUSG00000002111;ENSMUSG00000002147;ENSMUSG00000002265;ENSMUSG00000002983;ENSMUSG00000003227;ENSMUSG00000003545;ENSMUSG00000003882;ENSMUSG00000003949;…	Axin2;Cdh1;Lck;Acvrl1;Acvr1b;Icosl;Il12rb1;Rarg;Tbx21;Meox1;Itga3;Jup;Nr1h3;Spi1;Stat6;Peg3;Relb;Edar;Fosb;Il7r;Hlf;Etv1;Il12b;Arid3b;Cnn2;Ly9;Cd244a;Dgkq;Zfp287;Fgfr4;Il27ra;Fcer2a;Rfx5;Gata6;Tcf23;Sulf2;Zmiz1;Spib;Elk3;Pou2f2;Gprc5b;Met;Mcoln2;Adam19;Zfp296;Ehf;Etv5;Pax5;Glis2;Csf1;Fhod1;Slamf6;Slamf1;Cybb;Cd83;Hivep2;Zfp318;Ttbk1;Rxrg;Macroh2a1;Ncf1;Wnt11;Il17rb;Fli1;H2-M3;Cd274;Sulf1;Cd40;Ikz…
107	GO:0002250	BP	adaptive immune response	107/ 2951	329/ 43839	0.325228	1.5148e-44	2.93663e-42	ENSMUSG00000001750;ENSMUSG00000002033;ENSMUSG00000002983;ENSMUSG00000003379;ENSMUSG00000004296;ENSMUSG00000004709;ENSMUSG00000005696;ENSMUSG00000005763;ENSMUSG00000010142;ENSMUSG00000011008;ENSMUSG00000015316;ENSMUSG00000015437;ENSMUSG00000016206;ENSMUSG00000016496;ENSMUSG00000016498;ENSMUSG00000019843;ENSMUSG00000020395;ENSMUSG00000020399;ENSMUSG00000020437;ENSMUSG00000021125;ENSMUSG00000021457;…	Tcirg1;Cd3g;Relb;Cd79a;Il12b;Cd244a;Sh2d1a;Cd247;Tnfrsf13b;Mcoln2;Slamf1;Gzmb;H2-M3;Cd274;Pdcd1lg2;Fyn;Itk;Havcr2;Myo1g;Arg2;Syk;Prkcd;Bcl6;Alcam;Cd4;Tfeb;H2-Oa;Tap2;Fas;Cd7;Nfkb2;Il18rap;Zap70;Tnfrsf11a;Fcamr;Jag1;Pag1;Sla2;Il12a;Sit1;Ephb6;Clec4d;Klrk1;Siglecg;Cd19;Lat;Il4ra;Jam3;Crtam;Cd3e;Cd3d;Ctsh;Eomes;Fgb;H2-Aa;Prf1;Tap1;H2-DMb2;H2-DMa;Prdm1;Trpm4;Cd160;Pik3cd;Cd79b;Lat2;Mill2;Prkd2;Lamp3;…
104	GO:0002768	BP	immune response-regulating cell surface receptor signaling pathway	104/ 2951	314/ 43839	0.33121	3.69509e-44	6.97239e-42	ENSMUSG00000000409;ENSMUSG00000000732;ENSMUSG00000002699;ENSMUSG00000003352;ENSMUSG00000003379;ENSMUSG00000004266;ENSMUSG00000005057;ENSMUSG00000005583;ENSMUSG00000005763;ENSMUSG00000014453;ENSMUSG00000016206;ENSMUSG00000016933;ENSMUSG00000017652;ENSMUSG00000020395;ENSMUSG00000020437;ENSMUSG00000021025;ENSMUSG00000022488;ENSMUSG00000022637;ENSMUSG00000024673;ENSMUSG00000025017;ENSMUSG00000026012;…	Lck;Icosl;Lcp2;Cacnb3;Cd79a;Ptpn6;Sh2b2;Mef2c;Cd247;Blk;H2-M3;Plcg1;Cd40;Itk;Myo1g;Nfkbia;Nckap1l;Cblb;Ms4a1;Pik3ap1;Cd28;Zap70;Ptprc;Pigr;Nfatc2;Ptpn22;Nr4a3;Pde4b;Cd38;Tec;Clec4d;Klrk1;Clec2i;Cd19;Thy1;Cd3e;Malt1;Pram1;Plcg2;Nfkbiz;Cd276;Nfkbid;Themis2;Rftn1;Plekha1;Btnl9;Cd79b;Lat2;Mill2;Prkd2;Lyn;Klhl6;Tlr1;Prkce;Fpr1;Themis;C5ar1;Klre1;Ffar2;Lax1;Btla;Prkcb;Txk;Skap1;Nfam1;Tnip2;Skint3;Trbc1…
82	GO:1903039	BP	positive regulation of leukocyte cell-cell adhesion	82/ 2951	198/ 43839	0.414141	1.4378e-43	2.64682e-41	ENSMUSG00000000409;ENSMUSG00000000732;ENSMUSG00000000791;ENSMUSG00000001300;ENSMUSG00000003882;ENSMUSG00000004296;ENSMUSG00000004709;ENSMUSG00000005824;ENSMUSG00000007817;ENSMUSG00000015316;ENSMUSG00000015396;ENSMUSG00000016206;ENSMUSG00000016496;ENSMUSG00000016498;ENSMUSG00000018899;ENSMUSG00000020399;ENSMUSG00000022015;ENSMUSG00000022367;ENSMUSG00000022488;ENSMUSG00000022508;ENSMUSG00000023274;…	Lck;Icosl;Il12rb1;Efnb2;Il7r;Il12b;Cd244a;Tnfsf14;Zmiz1;Slamf1;Cd83;H2-M3;Cd274;Pdcd1lg2;Irf1;Havcr2;Tnfsf11;Has2;Nckap1l;Bcl6;Cd4;Cd5;Cd6;Adam8;Icos;Cd28;Zap70;Xcl1;Il2ra;Prkcq;Rasgrp1;Il12a;Ptpn22;Il6ra;Zbtb7b;Nr4a3;Ephb6;Cd27;Coro1a;Il4ra;Itgal;Sash3;Cd40lg;Efnb1;Il2rg;Il15;Cbfb;Thy1;Ets1;Cd3e;Malt1;Nlrp3;Egr3;Tespa1;Dpp4;Nfkbiz;Pawr;Cd276;Card11;H2-Aa;Nfkbid;Socs5;Icam1;Ccr7;Socs1;Cd160;Itpkb…
176	GO:0016477	BP	cell migration	176/ 2951	823/ 43839	0.213852	1.44012e-43	2.64682e-41	ENSMUSG00000000148;ENSMUSG00000000290;ENSMUSG00000000530;ENSMUSG00000000627;ENSMUSG00000001281;ENSMUSG00000001300;ENSMUSG00000001444;ENSMUSG00000001507;ENSMUSG00000001552;ENSMUSG00000001741;ENSMUSG00000003534;ENSMUSG00000004263;ENSMUSG00000004296;ENSMUSG00000005320;ENSMUSG00000006445;ENSMUSG00000009292;ENSMUSG00000009418;ENSMUSG00000009621;ENSMUSG00000011008;ENSMUSG00000015316;ENSMUSG00000015647;…	Brat1;Itgb2;Acvrl1;Sema4f;Itgb7;Efnb2;Tbx21;Itga3;Jup;Il16;Ddr1;Atn1;Il12b;Fgfr4;Epha2;Trpm2;Nav1;Vav2;Mcoln2;Slamf1;Lama5;Plekho1;Eps8;Stard13;Plcg1;Sdc4;Anxa6;Cxcl16;Tnfaip3;Ptprk;Arid5b;Rhbdf1;Tns3;Myo1g;Pecam1;Itgb4;Ntn1;Cdc42bpb;Carmil1;Nedd9;Sema4d;Plau;Prkcd;Lcp1;Tnfsf11;Rhobtb2;Ajuba;Efs;Enpp2;Nckap1l;Arc;Snai2;Fmnl3;Nr4a1;Cxcl13;Sox8;Bambi;Cdh2;Lama3;Hbegf;Adam8;Ccr1;Nrp2;Cxcr2;Gpr35;Pik…
98	GO:1902105	BP	regulation of leukocyte differentiation	98/ 2951	285/ 43839	0.34386	2.62257e-43	4.75827e-41	ENSMUSG00000000409;ENSMUSG00000001444;ENSMUSG00000002111;ENSMUSG00000003882;ENSMUSG00000004266;ENSMUSG00000004296;ENSMUSG00000007817;ENSMUSG00000014599;ENSMUSG00000015396;ENSMUSG00000016206;ENSMUSG00000018168;ENSMUSG00000018899;ENSMUSG00000021127;ENSMUSG00000021250;ENSMUSG00000022015;ENSMUSG00000022488;ENSMUSG00000022508;ENSMUSG00000022831;ENSMUSG00000023206;ENSMUSG00000023274;ENSMUSG00000023367;…	Lck;Tbx21;Spi1;Il7r;Ptpn6;Il12b;Zmiz1;Csf1;Cd83;H2-M3;Ikzf3;Irf1;Zfp36l1;Fos;Tnfsf11;Nckap1l;Bcl6;Hcls1;Il15ra;Cd4;Tmem176a;H2-Oa;Csf1r;Fas;Adam8;Ccr1;Smad7;Cd28;Zap70;Il2ra;Rassf2;Rasgrp1;Ocstamp;Il12a;Notch2;Zbtb7b;Tesc;Dtx1;Tmem176b;Foxp1;Clec2d;Cd27;Clec2i;Pglyrp1;Lilra6;Il4ra;Sash3;Cd40lg;Il2rg;Il15;Il34;Cbfb;Malt1;Nlrp3;Egr3;Lif;Tespa1;Nfkbiz;Card11;H2-Aa;Nfkbid;Socs5;Inpp4b;Ccr7;Socs1;Prdm…
315	GO:0042995	CC	cell projection	315/ 2951	2094/ 43839	0.15043	2.24019e-42	3.80222e-40	ENSMUSG00000000303;ENSMUSG00000000530;ENSMUSG00000000579;ENSMUSG00000000617;ENSMUSG00000000627;ENSMUSG00000000915;ENSMUSG00000001020;ENSMUSG00000001029;ENSMUSG00000001053;ENSMUSG00000001507;ENSMUSG00000002565;ENSMUSG00000003283;ENSMUSG00000004113;ENSMUSG00000004267;ENSMUSG00000005057;ENSMUSG00000005089;ENSMUSG00000006154;ENSMUSG00000006435;ENSMUSG00000006445;ENSMUSG00000006930;ENSMUSG00000007097;…	Cdh1;Acvrl1;Dynlt1c;Grm6;Sema4f;Hip1r;S100a4;Icam2;N4bp3;Itga3;Scin;Hck;Cacna1b;Eno2;Sh2b2;Slc1a2;Eps8l1;Neurl1a;Epha2;Hap1;Atp1a2;Stx1a;Trpm5;Trpm2;Kif19a;Cdh23;Adgrl1;Ptprs;Glis2;Fhod1;Actn1;Map2;Cybb;Ager;Eps8;Ncf1;Cacna1d;Plcg1;Cntnap1;Aldoc;Plxdc1;Abi3;Trip10;Esr1;Utrn;Ptprk;Ifngr1;Adora2a;Appl2;Nsg2;Cyfip2;Myo1g;Adcy3;Kif3c;Pecam1;Cygb;Mink1;Pld2;Nr1d1;Akap5;Fos;Cyp46a1;Evl;Cdc42bpb;Carmil1…
125	GO:0002253	BP	activation of immune response	125/ 2951	461/ 43839	0.27115	2.26237e-42	4.00212e-40	ENSMUSG00000000409;ENSMUSG00000000732;ENSMUSG00000002699;ENSMUSG00000003352;ENSMUSG00000003379;ENSMUSG00000004266;ENSMUSG00000005057;ENSMUSG00000005583;ENSMUSG00000005763;ENSMUSG00000014453;ENSMUSG00000016356;ENSMUSG00000016933;ENSMUSG00000020227;ENSMUSG00000020395;ENSMUSG00000020399;ENSMUSG00000020437;ENSMUSG00000021025;ENSMUSG00000021277;ENSMUSG00000022488;ENSMUSG00000022637;ENSMUSG00000024164;…	Lck;Icosl;Lcp2;Cacnb3;Cd79a;Ptpn6;Sh2b2;Mef2c;Cd247;Blk;Col20a1;Plcg1;Irak3;Itk;Havcr2;Myo1g;Nfkbia;Traf3;Nckap1l;Cblb;C3;Sting1;C2;Ms4a1;Pik3ap1;Cd28;Zap70;Ptprc;Nfatc2;Ptpn22;Nr4a3;Pde4b;Cd38;Tec;Klrk1;Clec2i;Cd19;Thy1;Cd3e;Malt1;Pram1;Plcg2;Nfkbiz;Cd276;Unc93b1;Nfkbid;Themis2;Ifi206;Nlrc4;Rftn1;Ifi203;Plekha1;Btnl9;Rigi;Cd79b;Lat2;Mill2;Prkd2;Lyn;Klhl6;Ifi209;Tlr1;Prkce;Tlr9;Fpr1;Cd300lf;Themi…
109	GO:0002757	BP	immune response-activating signaling pathway	109/ 2951	359/ 43839	0.303621	3.77965e-42	6.52312e-40	ENSMUSG00000000409;ENSMUSG00000000732;ENSMUSG00000002699;ENSMUSG00000003352;ENSMUSG00000003379;ENSMUSG00000004266;ENSMUSG00000005057;ENSMUSG00000005583;ENSMUSG00000005763;ENSMUSG00000014453;ENSMUSG00000016933;ENSMUSG00000020227;ENSMUSG00000020395;ENSMUSG00000020399;ENSMUSG00000020437;ENSMUSG00000021025;ENSMUSG00000021277;ENSMUSG00000022488;ENSMUSG00000022637;ENSMUSG00000024349;ENSMUSG00000024673;…	Lck;Icosl;Lcp2;Cacnb3;Cd79a;Ptpn6;Sh2b2;Mef2c;Cd247;Blk;Plcg1;Irak3;Itk;Havcr2;Myo1g;Nfkbia;Traf3;Nckap1l;Cblb;Sting1;Ms4a1;Pik3ap1;Cd28;Zap70;Ptprc;Nfatc2;Ptpn22;Nr4a3;Pde4b;Cd38;Tec;Klrk1;Clec2i;Cd19;Thy1;Cd3e;Malt1;Pram1;Plcg2;Nfkbiz;Cd276;Unc93b1;Nfkbid;Themis2;Rftn1;Plekha1;Btnl9;Rigi;Cd79b;Lat2;Mill2;Prkd2;Lyn;Klhl6;Tlr1;Prkce;Fpr1;Cd300lf;Themis;C5ar1;Klre1;Ffar2;Tlr6;Tlr11;Lax1;Prkcb;Txk;…
99	GO:0002429	BP	immune response-activating cell surface receptor signaling pathway	99/ 2951	304/ 43839	0.325658	2.30617e-41	3.93215e-39	ENSMUSG00000000409;ENSMUSG00000000732;ENSMUSG00000002699;ENSMUSG00000003352;ENSMUSG00000003379;ENSMUSG00000004266;ENSMUSG00000005057;ENSMUSG00000005583;ENSMUSG00000005763;ENSMUSG00000014453;ENSMUSG00000016933;ENSMUSG00000020395;ENSMUSG00000020437;ENSMUSG00000021025;ENSMUSG00000022488;ENSMUSG00000022637;ENSMUSG00000024673;ENSMUSG00000025017;ENSMUSG00000026012;ENSMUSG00000026117;ENSMUSG00000026395;…	Lck;Icosl;Lcp2;Cacnb3;Cd79a;Ptpn6;Sh2b2;Mef2c;Cd247;Blk;Plcg1;Itk;Myo1g;Nfkbia;Nckap1l;Cblb;Ms4a1;Pik3ap1;Cd28;Zap70;Ptprc;Nfatc2;Ptpn22;Nr4a3;Pde4b;Cd38;Tec;Klrk1;Clec2i;Cd19;Thy1;Cd3e;Malt1;Pram1;Plcg2;Nfkbiz;Cd276;Nfkbid;Themis2;Rftn1;Plekha1;Btnl9;Cd79b;Lat2;Mill2;Prkd2;Lyn;Klhl6;Tlr1;Prkce;Fpr1;Themis;C5ar1;Klre1;Ffar2;Lax1;Prkcb;Txk;Skap1;Nfam1;Tnip2;Skint3;Trbc1;Trbc2;Ighg3;Ighv4-1;Ighv3-6…
283	GO:0051049	BP	regulation of transport	283/ 2951	1807/ 43839	0.156613	2.71551e-41	4.57499e-39	ENSMUSG00000000303;ENSMUSG00000000359;ENSMUSG00000000617;ENSMUSG00000000915;ENSMUSG00000001027;ENSMUSG00000001036;ENSMUSG00000001300;ENSMUSG00000001552;ENSMUSG00000001741;ENSMUSG00000001750;ENSMUSG00000002108;ENSMUSG00000002992;ENSMUSG00000003283;ENSMUSG00000003352;ENSMUSG00000003484;ENSMUSG00000004110;ENSMUSG00000004113;ENSMUSG00000004266;ENSMUSG00000004665;ENSMUSG00000004815;ENSMUSG00000005057;…	Cdh1;Rem1;Grm6;Hip1r;Scn4a;Epn2;Efnb2;Jup;Il16;Tcirg1;Nr1h3;Apoc2;Hck;Cacnb3;Cyp4f18;Cacna1e;Cacna1b;Ptpn6;Cnn2;Dgkq;Sh2b2;Slc1a2;Ankrd13d;Hap1;Atp1a2;Stx1a;Trpm5;Trpm2;Bcr;Fxyd5;Cacna2d2;Plcd1;Blk;Map2;Slamf1;Cybb;Cacna1d;Plcg1;Sdc4;Cyth1;Stac2;Abr;Mmp9;Pltp;Ffar3;Mical1;Ifngr1;Cry1;Dock2;Kcnmb1;Adora2a;Appl2;Slc36a2;Rhbdf1;Stc2;Igfbp3;Nos2;Mink1;Pld2;Nfkbia;Akap5;Arg2;Tert;Pde8b;Prkcd;Atp8a2;Lc…
110	GO:1903706	BP	regulation of hemopoiesis	110/ 2951	375/ 43839	0.293333	6.10158e-41	1.01588e-38	ENSMUSG00000000409;ENSMUSG00000000532;ENSMUSG00000001288;ENSMUSG00000001444;ENSMUSG00000002111;ENSMUSG00000002565;ENSMUSG00000003882;ENSMUSG00000004266;ENSMUSG00000004296;ENSMUSG00000007817;ENSMUSG00000014599;ENSMUSG00000015396;ENSMUSG00000016206;ENSMUSG00000018168;ENSMUSG00000018899;ENSMUSG00000020160;ENSMUSG00000021025;ENSMUSG00000021127;ENSMUSG00000021250;ENSMUSG00000022015;ENSMUSG00000022488;…	Lck;Acvr1b;Rarg;Tbx21;Spi1;Scin;Il7r;Ptpn6;Il12b;Zmiz1;Csf1;Cd83;H2-M3;Ikzf3;Irf1;Meis1;Nfkbia;Zfp36l1;Fos;Tnfsf11;Nckap1l;Bcl6;Hcls1;Il15ra;Cd4;Tmem176a;H2-Oa;Csf1r;Fas;Adam8;Ccr1;Smad7;Cd28;Zap70;Il2ra;Meis2;Jag1;Rassf2;Rasgrp1;Ocstamp;Il12a;Notch2;Zbtb7b;Csf3r;Tesc;Dtx1;Tmem176b;Foxp1;Clec2d;Cd27;Clec2i;Pglyrp1;Lilra6;Il4ra;Sash3;Cd40lg;Il2rg;Il15;Il34;Cbfb;Ets1;Malt1;Nlrp3;Egr3;Lif;Tespa1;Nfk…
170	GO:0022603	BP	regulation of anatomical structure morphogenesis	170/ 2951	816/ 43839	0.208333	1.51931e-40	2.50014e-38	ENSMUSG00000000290;ENSMUSG00000000530;ENSMUSG00000000627;ENSMUSG00000000817;ENSMUSG00000001036;ENSMUSG00000001300;ENSMUSG00000001552;ENSMUSG00000003283;ENSMUSG00000004568;ENSMUSG00000005836;ENSMUSG00000006445;ENSMUSG00000009681;ENSMUSG00000013089;ENSMUSG00000013236;ENSMUSG00000014599;ENSMUSG00000015222;ENSMUSG00000015340;ENSMUSG00000015468;ENSMUSG00000015745;ENSMUSG00000015766;ENSMUSG00000015957;…	Itgb2;Acvrl1;Sema4f;Fasl;Epn2;Efnb2;Jup;Hck;Arhgef18;Gata6;Epha2;Bcr;Etv5;Ptprs;Csf1;Map2;Cybb;Notch4;Plekho1;Eps8;Wnt11;Stard13;H2-M3;Sulf1;Plcg1;Abr;Cd40;Mmp9;Ptgis;Epb41l2;Ntn1;Coch;Akap5;Meg3;Sema4d;Tert;Spry2;Enpp2;Rapgef3;Arc;Snai2;Brwd1;Fmnl3;Twf2;Nfatc4;Cpne5;Rhoq;C3;Sox8;Bambi;Cdh2;Nedd4l;Csf1r;Hhex;Dnmbp;Parp6;Fgd1;Baiap2;Wnt10a;Cxcr2;Obsl1;Vim;Skil;Tnik;Ngf;Sema4a;Reck;Ephb2;Adgrb2;Fgr…
227	GO:0044093	BP	positive regulation of molecular function	227/ 2951	1304/ 43839	0.17408	2.57031e-40	4.18103e-38	ENSMUSG00000000142;ENSMUSG00000000290;ENSMUSG00000000409;ENSMUSG00000000594;ENSMUSG00000000817;ENSMUSG00000000915;ENSMUSG00000001552;ENSMUSG00000002108;ENSMUSG00000002699;ENSMUSG00000002992;ENSMUSG00000003134;ENSMUSG00000003352;ENSMUSG00000004296;ENSMUSG00000005320;ENSMUSG00000005540;ENSMUSG00000006435;ENSMUSG00000006445;ENSMUSG00000006930;ENSMUSG00000008734;ENSMUSG00000009376;ENSMUSG00000009621;…	Axin2;Itgb2;Lck;Gm2a;Fasl;Hip1r;Jup;Nr1h3;Lcp2;Apoc2;Tbc1d8;Cacnb3;Il12b;Fgfr4;Fcer2a;Neurl1a;Epha2;Hap1;Gprc5b;Met;Vav2;Bcr;Pifo;Card14;Csf1;Ttbk1;Ncf1;Wnt11;Cacna1d;Sdc4;Stac2;Abr;Cd40;Mmp9;Mfng;Arid5b;Ifngr1;Apc2;Lgr5;Irak3;Stk10;Cyfip2;Itk;Trib2;Adcy3;Map3k3;Camkk1;Nos2;Mink1;Pik3r5;Map3k14;Akap5;Prkch;Irf4;Nedd9;Sema4d;Tert;Prkcd;Tnfsf11;Ajuba;Rapgef3;Mefv;Gpihbp1;Arc;Hcls1;Wnt10b;Cxcl13;Cd4…
143	GO:0098797	CC	plasma membrane protein complex	143/ 2951	611/ 43839	0.234043	3.17032e-40	4.93249e-38	ENSMUSG00000000290;ENSMUSG00000000303;ENSMUSG00000000530;ENSMUSG00000000532;ENSMUSG00000000791;ENSMUSG00000001027;ENSMUSG00000001281;ENSMUSG00000001507;ENSMUSG00000001552;ENSMUSG00000002033;ENSMUSG00000003206;ENSMUSG00000003352;ENSMUSG00000003379;ENSMUSG00000004110;ENSMUSG00000004113;ENSMUSG00000004266;ENSMUSG00000004631;ENSMUSG00000005763;ENSMUSG00000005947;ENSMUSG00000007097;ENSMUSG00000007207;…	Itgb2;Cdh1;Acvrl1;Acvr1b;Il12rb1;Scn4a;Itgb7;Itga3;Jup;Cd3g;Ebi3;Cacnb3;Cd79a;Cacna1e;Cacna1b;Ptpn6;Sgce;Cd247;Itgae;Atp1a2;Stx1a;Cacna2d2;Cybb;Eps8;Ncf1;Cacna1d;H2-M3;Cd40;Noxo1;Utrn;Apc2;Itgb4;Cacnb1;Dlg4;Krt19;Traf3;Syk;Chrna2;Cacna1i;Alcam;Cacna1h;Cdh2;H2-Oa;Gabbr1;Cd6;Fas;Abhd6;Itga7;Adam8;Smad7;Il18rap;Il18r1;Zap70;Ncf2;Atp1b1;Itga8;Acvr1;Itgav;Itga6;Il6ra;Kcnq5;Cdh17;Evc;Sspn;Lilra6;Ryr1;T…
228	GO:0080134	BP	regulation of response to stress	228/ 2951	1322/ 43839	0.172466	5.56756e-40	8.95366e-38	ENSMUSG00000000142;ENSMUSG00000000791;ENSMUSG00000002108;ENSMUSG00000003227;ENSMUSG00000004296;ENSMUSG00000005696;ENSMUSG00000006345;ENSMUSG00000008734;ENSMUSG00000009681;ENSMUSG00000013236;ENSMUSG00000013707;ENSMUSG00000015312;ENSMUSG00000015314;ENSMUSG00000015316;ENSMUSG00000015599;ENSMUSG00000015937;ENSMUSG00000015950;ENSMUSG00000015966;ENSMUSG00000016206;ENSMUSG00000017631;ENSMUSG00000017897;…	Axin2;Il12rb1;Nr1h3;Edar;Il12b;Sh2d1a;Ggt1;Gprc5b;Bcr;Ptprs;Tnfaip8l2;Gadd45b;Slamf6;Slamf1;Ttbk1;Macroh2a1;Ncf1;Il17rb;H2-M3;Abr;Eya2;Ptgis;Irf1;Ffar3;Traf3ip2;Cry1;Adora2a;Irak3;Appl2;Kremen1;Havcr2;Map3k3;Mink1;Coch;Nfkbia;Arg2;Traf3;Irf4;Plau;Prkcd;Tnfsf11;Ajuba;Bcl6;Mefv;Cd96;Snai2;Parp3;Tfeb;Xdh;C3;Tap2;Sting1;Lta;Hbegf;Pmaip1;Fas;Map4k2;Pik3ap1;Tasl;Dnase1l3;Adam8;Ccr1;Casp1;Eya1;Cd28;Il18…
118	GO:0002683	BP	negative regulation of immune system process	118/ 2951	439/ 43839	0.268793	1.18997e-39	1.89219e-37	ENSMUSG00000000903;ENSMUSG00000001444;ENSMUSG00000002108;ENSMUSG00000002147;ENSMUSG00000003882;ENSMUSG00000004266;ENSMUSG00000004296;ENSMUSG00000005465;ENSMUSG00000009681;ENSMUSG00000010142;ENSMUSG00000013236;ENSMUSG00000013707;ENSMUSG00000015316;ENSMUSG00000016206;ENSMUSG00000016496;ENSMUSG00000016498;ENSMUSG00000017009;ENSMUSG00000017631;ENSMUSG00000018899;ENSMUSG00000020178;ENSMUSG00000020227;…	Vpreb3;Tbx21;Nr1h3;Stat6;Il7r;Ptpn6;Il12b;Il27ra;Bcr;Tnfrsf13b;Ptprs;Tnfaip8l2;Slamf1;H2-M3;Cd274;Pdcd1lg2;Sdc4;Abr;Irf1;Adora2a;Irak3;Havcr2;Arg2;Irf4;Bcl6;Cblb;Cd96;Cd200;Parp3;Tmem176a;H2-Oa;Tap2;Lpxn;Fas;Pik3ap1;Ccr1;Smad7;Xcl1;Il2ra;Pag1;Ptpn22;Zbtb7b;Padi2;Stap1;Dtx1;Tmem176b;Klrk1;Clec2d;Clec2i;Pglyrp1;Lilra6;Siglecg;Cd22;Il4ra;Cd37;Trim30a;Tsc22d3;Cbfb;Thy1;Ldlr;Pawr;Cd276;Ripor2;H2-Aa;Nf…
289	GO:1902531	BP	regulation of intracellular signal transduction	289/ 2951	1912/ 43839	0.151151	3.40024e-39	5.34532e-37	ENSMUSG00000000409;ENSMUSG00000000579;ENSMUSG00000000817;ENSMUSG00000001020;ENSMUSG00000001507;ENSMUSG00000001995;ENSMUSG00000002111;ENSMUSG00000003227;ENSMUSG00000004266;ENSMUSG00000004558;ENSMUSG00000004815;ENSMUSG00000004837;ENSMUSG00000004952;ENSMUSG00000005057;ENSMUSG00000005320;ENSMUSG00000005824;ENSMUSG00000006154;ENSMUSG00000006445;ENSMUSG00000008734;ENSMUSG00000009376;ENSMUSG00000009621;…	Lck;Dynlt1c;Fasl;S100a4;Itga3;Sipa1l2;Spi1;Edar;Ptpn6;Ndrg2;Dgkq;Grap;Rasa4;Sh2b2;Fgfr4;Tnfsf14;Eps8l1;Epha2;Gprc5b;Met;Vav2;Bcr;Csf1;Lrrk1;Gadd45b;Slamf1;Eps8;Castor2;Ncf1;Wnt11;H2-M3;Cyth1;Abr;Cd40;Mmp9;Cyth4;Traf3ip2;Dusp6;Cry1;Timp3;Dock2;Irak3;Rel;Sptbn1;Havcr2;Igfbp3;Map3k3;Mink1;Pik3r5;Map3k14;Akap5;Gcnt2;Rasgrf2;Arhgef3;Prkcd;Tnfsf11;Sorbs3;Spry2;Ajuba;Hdac7;Bcl6;Mgrn1;Snai2;Hcls1;Map3k12…
75	GO:0050870	BP	positive regulation of T cell activation	75/ 2951	185/ 43839	0.405405	3.45564e-39	5.34532e-37	ENSMUSG00000000409;ENSMUSG00000000732;ENSMUSG00000000791;ENSMUSG00000001300;ENSMUSG00000003882;ENSMUSG00000004296;ENSMUSG00000004709;ENSMUSG00000005824;ENSMUSG00000007817;ENSMUSG00000015316;ENSMUSG00000015396;ENSMUSG00000016206;ENSMUSG00000016496;ENSMUSG00000016498;ENSMUSG00000018899;ENSMUSG00000020399;ENSMUSG00000022015;ENSMUSG00000022488;ENSMUSG00000022508;ENSMUSG00000023274;ENSMUSG00000024669;…	Lck;Icosl;Il12rb1;Efnb2;Il7r;Il12b;Cd244a;Tnfsf14;Zmiz1;Slamf1;Cd83;H2-M3;Cd274;Pdcd1lg2;Irf1;Havcr2;Tnfsf11;Nckap1l;Bcl6;Cd4;Cd5;Cd6;Adam8;Icos;Cd28;Zap70;Xcl1;Il2ra;Prkcq;Rasgrp1;Il12a;Ptpn22;Il6ra;Zbtb7b;Ephb6;Cd27;Coro1a;Il4ra;Itgal;Sash3;Cd40lg;Efnb1;Il2rg;Il15;Cbfb;Thy1;Cd3e;Malt1;Nlrp3;Egr3;Tespa1;Dpp4;Nfkbiz;Cd276;Card11;H2-Aa;Nfkbid;Socs5;Ccr7;Socs1;Cd160;Itpkb;Hlx;Dusp10;Ccdc88b;Dock8;R…
85	GO:0050851	BP	antigen receptor-mediated signaling pathway	85/ 2951	238/ 43839	0.357143	3.47491e-39	5.34532e-37	ENSMUSG00000000409;ENSMUSG00000000732;ENSMUSG00000002699;ENSMUSG00000003352;ENSMUSG00000003379;ENSMUSG00000004266;ENSMUSG00000005057;ENSMUSG00000005583;ENSMUSG00000005763;ENSMUSG00000014453;ENSMUSG00000016933;ENSMUSG00000020395;ENSMUSG00000022488;ENSMUSG00000022637;ENSMUSG00000024673;ENSMUSG00000026012;ENSMUSG00000026117;ENSMUSG00000026395;ENSMUSG00000027544;ENSMUSG00000027843;ENSMUSG00000028525;…	Lck;Icosl;Lcp2;Cacnb3;Cd79a;Ptpn6;Sh2b2;Mef2c;Cd247;Blk;Plcg1;Itk;Nckap1l;Cblb;Ms4a1;Cd28;Zap70;Ptprc;Nfatc2;Ptpn22;Pde4b;Cd38;Tec;Clec2i;Cd19;Thy1;Cd3e;Malt1;Pram1;Plcg2;Nfkbiz;Cd276;Nfkbid;Themis2;Rftn1;Plekha1;Btnl9;Cd79b;Lat2;Prkd2;Lyn;Klhl6;Themis;Lax1;Prkcb;Txk;Skap1;Nfam1;Skint3;Trbc1;Trbc2;Ighg3;Ighv4-1;Ighv3-6;Ighv6-6;Ighv1-47;Ighv8-12;Trdv4;Iglc2;Ighv1-53;Ighv1-64;Ighv9-2;Ighv2-3;Ighv5-…
402	GO:0051173	BP	positive regulation of nitrogen compound metabolic process	402/ 2951	3088/ 43839	0.130181	5.41116e-39	8.23428e-37	ENSMUSG00000000142;ENSMUSG00000000148;ENSMUSG00000000290;ENSMUSG00000000303;ENSMUSG00000000409;ENSMUSG00000000530;ENSMUSG00000000532;ENSMUSG00000000817;ENSMUSG00000000915;ENSMUSG00000001288;ENSMUSG00000001444;ENSMUSG00000001493;ENSMUSG00000001552;ENSMUSG00000002108;ENSMUSG00000002111;ENSMUSG00000002147;ENSMUSG00000002265;ENSMUSG00000002699;ENSMUSG00000002983;ENSMUSG00000003545;ENSMUSG00000003949;…	Axin2;Brat1;Itgb2;Cdh1;Lck;Acvrl1;Acvr1b;Fasl;Hip1r;Rarg;Tbx21;Meox1;Jup;Nr1h3;Spi1;Stat6;Peg3;Lcp2;Relb;Fosb;Hlf;Etv1;Il12b;Arid3b;Dgkq;Zfp287;Fgfr4;Rfx5;Gata6;Neurl1a;Zmiz1;Spib;Elk3;Pou2f2;Gprc5b;Rarres2;Met;Zfp296;Ehf;Etv5;Card14;Pax5;Glis2;Wdfy2;Csf1;Fhod1;Lrrk1;Hivep2;Zfp318;Ttbk1;Rxrg;Ncf1;Wnt11;Fli1;H2-M3;Sdc4;Cd40;Mmp9;Eya2;Ikzf3;Kdm6b;Tbx3;Irf1;Plagl1;Ube2d1;Ifngr1;Cry1;Meis1;Stk10;Cyfi…
477	GO:0048856	BP	anatomical structure development	477/ 2951	3918/ 43839	0.121746	8.2278e-39	1.23872e-36	ENSMUSG00000000142;ENSMUSG00000000303;ENSMUSG00000000530;ENSMUSG00000000532;ENSMUSG00000000617;ENSMUSG00000000915;ENSMUSG00000001036;ENSMUSG00000001053;ENSMUSG00000001247;ENSMUSG00000001288;ENSMUSG00000001300;ENSMUSG00000001493;ENSMUSG00000001507;ENSMUSG00000001552;ENSMUSG00000001750;ENSMUSG00000002007;ENSMUSG00000002108;ENSMUSG00000003227;ENSMUSG00000003534;ENSMUSG00000003882;ENSMUSG00000004151;…	Axin2;Cdh1;Acvrl1;Acvr1b;Grm6;Hip1r;Epn2;N4bp3;Lsr;Rarg;Efnb2;Meox1;Itga3;Jup;Tcirg1;Srpk3;Nr1h3;Edar;Ddr1;Il7r;Etv1;Atn1;Ptpn6;Ndrg2;Arid3b;Cnn2;Nes;Sh2b2;Slc1a2;Pafah1b3;Gata6;Spo11;Neurl1a;Epha2;Tcf23;Sulf2;Hap1;Zmiz1;Id3;Rarres2;Met;Nav1;Bcr;Aldh3a2;Cacna2d2;Plcd1;Adam19;Crybg2;Cdh23;Ptprs;Pax5;Glis2;Csf1;Dll1;Lrrk1;Map2;Gadd45b;Ager;Notch4;Nkx2-5;Lama5;Adamtsl4;Wnt11;Lrrc27;Fli1;Sulf1;Plcg1;…
183	GO:0048870	BP	cell motility	183/ 2951	949/ 43839	0.192835	9.02717e-39	1.34476e-36	ENSMUSG00000000148;ENSMUSG00000000290;ENSMUSG00000000530;ENSMUSG00000000627;ENSMUSG00000001281;ENSMUSG00000001300;ENSMUSG00000001444;ENSMUSG00000001507;ENSMUSG00000001552;ENSMUSG00000001741;ENSMUSG00000003534;ENSMUSG00000004263;ENSMUSG00000004296;ENSMUSG00000005320;ENSMUSG00000006435;ENSMUSG00000006445;ENSMUSG00000009292;ENSMUSG00000009418;ENSMUSG00000009621;ENSMUSG00000011008;ENSMUSG00000015316;…	Brat1;Itgb2;Acvrl1;Sema4f;Itgb7;Efnb2;Tbx21;Itga3;Jup;Il16;Ddr1;Atn1;Il12b;Fgfr4;Neurl1a;Epha2;Trpm2;Nav1;Vav2;Mcoln2;Slamf1;Lama5;Plekho1;Eps8;Stard13;Plcg1;Sdc4;Pltp;Anxa6;Cxcl16;Tnfaip3;Ptprk;Arid5b;Rhbdf1;Tns3;Myo1g;Adcy3;Pecam1;Itgb4;Pld2;Ntn1;Cdc42bpb;Carmil1;Nedd9;Sema4d;Plau;Prkcd;Lcp1;Tnfsf11;Rhobtb2;Ajuba;Efs;Cacna1i;Enpp2;Nckap1l;Arc;Snai2;Fmnl3;Nr4a1;Cxcl13;Sox8;Bambi;Cdh2;Lama3;Hbegf…
176	GO:0001817	BP	regulation of cytokine production	176/ 2951	892/ 43839	0.197309	1.14478e-38	1.6876e-36	ENSMUSG00000000732;ENSMUSG00000000791;ENSMUSG00000001444;ENSMUSG00000002983;ENSMUSG00000004266;ENSMUSG00000004296;ENSMUSG00000004558;ENSMUSG00000004698;ENSMUSG00000004707;ENSMUSG00000004709;ENSMUSG00000005267;ENSMUSG00000005364;ENSMUSG00000005465;ENSMUSG00000005836;ENSMUSG00000006445;ENSMUSG00000006800;ENSMUSG00000008734;ENSMUSG00000011008;ENSMUSG00000013236;ENSMUSG00000015314;ENSMUSG00000015316;…	Icosl;Il12rb1;Tbx21;Relb;Ptpn6;Il12b;Ndrg2;Hdac9;Ly9;Cd244a;Zfp287;Il5ra;Il27ra;Gata6;Epha2;Sulf2;Gprc5b;Mcoln2;Ptprs;Slamf6;Slamf1;Cybb;Cd83;Wnt11;Il17rb;H2-M3;Cd274;Pdcd1lg2;Sulf1;Cd40;Il12rb2;Irf1;Ffar3;Ifngr1;Nav3;Irak3;Appl2;Rel;Sptbn1;Havcr2;Trib2;Nos2;Arg2;Traf3;Irf4;F2rl1;Hdac7;Nckap1l;Bcl6;Mefv;Gsdmd;Cd96;Snai2;Zbtb20;Nfatc4;C3;Sting1;Ltb;Lta;Csf1r;Cd6;Afap1l2;Adam8;Sigirr;Smad7;Casp1;Cd…
294	GO:0120025	CC	plasma membrane bounded cell projection	294/ 2951	1984/ 43839	0.148185	2.7098e-38	3.8917e-36	ENSMUSG00000000303;ENSMUSG00000000530;ENSMUSG00000000579;ENSMUSG00000000617;ENSMUSG00000000627;ENSMUSG00000000915;ENSMUSG00000001020;ENSMUSG00000001029;ENSMUSG00000001053;ENSMUSG00000001507;ENSMUSG00000004113;ENSMUSG00000004267;ENSMUSG00000005057;ENSMUSG00000005089;ENSMUSG00000006154;ENSMUSG00000006435;ENSMUSG00000006445;ENSMUSG00000006930;ENSMUSG00000007097;ENSMUSG00000007207;ENSMUSG00000009246;…	Cdh1;Acvrl1;Dynlt1c;Grm6;Sema4f;Hip1r;S100a4;Icam2;N4bp3;Itga3;Cacna1b;Eno2;Sh2b2;Slc1a2;Eps8l1;Neurl1a;Epha2;Hap1;Atp1a2;Stx1a;Trpm5;Trpm2;Kif19a;Cdh23;Adgrl1;Ptprs;Glis2;Fhod1;Actn1;Map2;Cybb;Ager;Eps8;Ncf1;Cacna1d;Plcg1;Cntnap1;Aldoc;Plxdc1;Abi3;Esr1;Utrn;Ptprk;Ifngr1;Adora2a;Appl2;Nsg2;Cyfip2;Myo1g;Adcy3;Kif3c;Pecam1;Cygb;Mink1;Pld2;Nr1d1;Akap5;Fos;Cyp46a1;Evl;Cdc42bpb;Carmil1;Pcsk1;Naip1;F2r…
323	GO:0030054	CC	cell junction	323/ 2951	2287/ 43839	0.141233	6.10029e-38	8.13517e-36	ENSMUSG00000000303;ENSMUSG00000000409;ENSMUSG00000000627;ENSMUSG00000001247;ENSMUSG00000001281;ENSMUSG00000001300;ENSMUSG00000001507;ENSMUSG00000001552;ENSMUSG00000002109;ENSMUSG00000002565;ENSMUSG00000002699;ENSMUSG00000003283;ENSMUSG00000004040;ENSMUSG00000004113;ENSMUSG00000004263;ENSMUSG00000004266;ENSMUSG00000004558;ENSMUSG00000004815;ENSMUSG00000004837;ENSMUSG00000005089;ENSMUSG00000005125;…	Cdh1;Lck;Sema4f;Lsr;Itgb7;Efnb2;Itga3;Jup;Ddb2;Scin;Lcp2;Hck;Stat3;Cacna1b;Atn1;Ptpn6;Ndrg2;Dgkq;Grap;Slc1a2;Ndrg1;Fgfr4;Neurl1a;Epha2;Hap1;Neu1;Atp1a2;Stx1a;Bcr;Cdh23;Adgrl1;Ptprs;Dll1;Fhod1;Actn1;Ager;Prrt1;Lama5;Eps8;Cacna1d;Plcg1;Sdc4;Cyth1;Cntnap1;Plxdc1;Tns4;Abr;Anxa6;Utrn;Ptprk;Epb41l2;Adora2a;Sptbn1;Cyfip2;Itk;Havcr2;Tns3;Pecam1;Itgb4;Mink1;Dlg4;Akap5;Prkch;Cyp46a1;Evl;Cdc42bpb;Marveld2;E…
92	GO:0051056	BP	regulation of small GTPase mediated signal transduction	92/ 2951	288/ 43839	0.319444	9.21465e-38	1.31723e-35	ENSMUSG00000001507;ENSMUSG00000001995;ENSMUSG00000004952;ENSMUSG00000005057;ENSMUSG00000006154;ENSMUSG00000009376;ENSMUSG00000009621;ENSMUSG00000009681;ENSMUSG00000014599;ENSMUSG00000015766;ENSMUSG00000017132;ENSMUSG00000017631;ENSMUSG00000018008;ENSMUSG00000020143;ENSMUSG00000021708;ENSMUSG00000021895;ENSMUSG00000022114;ENSMUSG00000022508;ENSMUSG00000024013;ENSMUSG00000024043;ENSMUSG00000024304;…	Itga3;Sipa1l2;Rasa4;Sh2b2;Eps8l1;Met;Vav2;Bcr;Csf1;Eps8;Cyth1;Abr;Cyth4;Dock2;Rasgrf2;Arhgef3;Spry2;Bcl6;Fgd2;Arhgap28;Cdh2;Psd2;Spry4;Plce1;Dnmbp;Fgd1;Arhgef9;Gpr35;Ralgps2;Psd4;Rasgrp1;Ngf;Notch2;Arhgef2;Ephb2;Rasal1;Arhgap25;Rasgef1a;Arhgdib;Rasgrp4;Arhgef6;Mcf2;Mcf2l;Rasa3;Dlc1;Kank2;Cgnl1;Rasa2;Kank1;Arhgef17;Arhgap44;Lpar6;Arhgef5;Vav1;Ripor2;Arhgap26;Psd;Spry1;Arhgef4;Plekhg2;Fgd3;Cdon;Rap…
228	GO:0023057	BP	negative regulation of signaling	228/ 2951	1365/ 43839	0.167033	9.90599e-38	1.4019e-35	ENSMUSG00000000142;ENSMUSG00000000579;ENSMUSG00000001036;ENSMUSG00000001507;ENSMUSG00000002111;ENSMUSG00000002458;ENSMUSG00000004266;ENSMUSG00000004558;ENSMUSG00000004952;ENSMUSG00000006435;ENSMUSG00000006445;ENSMUSG00000006800;ENSMUSG00000009376;ENSMUSG00000010751;ENSMUSG00000013236;ENSMUSG00000014303;ENSMUSG00000015316;ENSMUSG00000015468;ENSMUSG00000015944;ENSMUSG00000015957;ENSMUSG00000016206;…	Axin2;Dynlt1c;Epn2;Itga3;Spi1;Rgs19;Ptpn6;Ndrg2;Rasa4;Neurl1a;Epha2;Sulf2;Met;Tnfrsf22;Ptprs;Glis2;Slamf1;Notch4;Castor2;Wnt11;H2-M3;Sulf1;Mmp9;Eya2;Irf1;Dusp6;Cry1;Timp3;Unc5b;Apc2;Irak3;Kremen1;Igfbp3;Nfkbia;Meg3;Irf4;Nkd2;Tert;Pde8b;Prkcd;Spry2;Ajuba;Csnk1e;Hdac7;Bcl6;Mgrn1;Cblb;Snai2;Nfatc4;Sik1;Lbh;Xdh;Bambi;Cdh2;Spry4;Gabbr1;Lpxn;Hhex;Pik3ap1;Abhd6;Agap2;Sigirr;Smad7;Eya1;Klf7;Igfbp5;Bok;Rg…
228	GO:0010648	BP	negative regulation of cell communication	228/ 2951	1366/ 43839	0.166911	1.103e-37	1.54551e-35	ENSMUSG00000000142;ENSMUSG00000000579;ENSMUSG00000001036;ENSMUSG00000001507;ENSMUSG00000002111;ENSMUSG00000002458;ENSMUSG00000004266;ENSMUSG00000004558;ENSMUSG00000004952;ENSMUSG00000006435;ENSMUSG00000006445;ENSMUSG00000006800;ENSMUSG00000009376;ENSMUSG00000010751;ENSMUSG00000013236;ENSMUSG00000014303;ENSMUSG00000015316;ENSMUSG00000015468;ENSMUSG00000015944;ENSMUSG00000015957;ENSMUSG00000016206;…	Axin2;Dynlt1c;Epn2;Itga3;Spi1;Rgs19;Ptpn6;Ndrg2;Rasa4;Neurl1a;Epha2;Sulf2;Met;Tnfrsf22;Ptprs;Glis2;Slamf1;Notch4;Castor2;Wnt11;H2-M3;Sulf1;Mmp9;Eya2;Irf1;Dusp6;Cry1;Timp3;Unc5b;Apc2;Irak3;Kremen1;Igfbp3;Nfkbia;Meg3;Irf4;Nkd2;Tert;Pde8b;Prkcd;Spry2;Ajuba;Csnk1e;Hdac7;Bcl6;Mgrn1;Cblb;Snai2;Nfatc4;Sik1;Lbh;Xdh;Bambi;Cdh2;Spry4;Gabbr1;Lpxn;Hhex;Pik3ap1;Abhd6;Agap2;Sigirr;Smad7;Eya1;Klf7;Igfbp5;Gpr35;…
99	GO:0002521	BP	leukocyte differentiation	99/ 2951	335/ 43839	0.295522	2.82364e-37	3.91766e-35	ENSMUSG00000000409;ENSMUSG00000001444;ENSMUSG00000001750;ENSMUSG00000002033;ENSMUSG00000002111;ENSMUSG00000002983;ENSMUSG00000003379;ENSMUSG00000003882;ENSMUSG00000004296;ENSMUSG00000006445;ENSMUSG00000008193;ENSMUSG00000008496;ENSMUSG00000009292;ENSMUSG00000014599;ENSMUSG00000015314;ENSMUSG00000015316;ENSMUSG00000018169;ENSMUSG00000018899;ENSMUSG00000020395;ENSMUSG00000020474;ENSMUSG00000021127;…	Lck;Tbx21;Tcirg1;Cd3g;Spi1;Relb;Cd79a;Il7r;Il12b;Epha2;Spib;Pou2f2;Trpm2;Csf1;Slamf6;Slamf1;Mfng;Irf1;Itk;Polm;Zfp36l1;Irf4;Tnfsf11;Hdac7;Pde1b;Bcl6;Cd4;Satb1;Csf1r;Ms4a1;Hhex;Cd28;Il18r1;Tnfrsf11a;Ptprc;Cr2;Batf3;Dll4;Tpd52;Ocstamp;Ptpn22;Notch2;Lef1;Zbtb7b;Sema4a;Cdh17;Tnfsf8;Rhoh;Ccr9;Foxp1;Clec4d;Cd19;Cd40lg;Itm2a;Il15;Cbfb;Cd3e;Cd3d;Cmtm7;Eomes;Malt1;Vav1;Batf;Plcg2;Ly6d;Ubd;Card11;Ccr7;Camk…
111	GO:0010720	BP	positive regulation of cell development	111/ 2951	417/ 43839	0.266187	6.1139e-37	8.40038e-35	ENSMUSG00000000409;ENSMUSG00000002111;ENSMUSG00000003882;ENSMUSG00000004296;ENSMUSG00000006435;ENSMUSG00000006930;ENSMUSG00000007817;ENSMUSG00000013089;ENSMUSG00000014599;ENSMUSG00000015396;ENSMUSG00000015599;ENSMUSG00000016206;ENSMUSG00000018899;ENSMUSG00000020902;ENSMUSG00000021057;ENSMUSG00000021108;ENSMUSG00000021127;ENSMUSG00000021250;ENSMUSG00000021268;ENSMUSG00000021451;ENSMUSG00000022015;…	Lck;Spi1;Il7r;Il12b;Neurl1a;Hap1;Zmiz1;Etv5;Csf1;Cd83;Ttbk1;H2-M3;Irf1;Ntn1;Akap5;Prkch;Zfp36l1;Fos;Meg3;Sema4d;Tnfsf11;Enpp2;Nckap1l;Bcl6;Hcls1;Il15ra;Cd4;Twf2;Sox8;Bin1;Lta;Csf1r;Parp6;Baiap2;Adam8;Ccr1;Zap70;Obsl1;Vim;Il2ra;Ell3;Spint1;Rasgrp1;Skil;Ocstamp;Il12a;Ngf;Notch2;Zbtb7b;Tnfrsf1b;Ephb2;Rufy3;Tesc;Limk1;Grip2;Plxnd1;Cd27;Il4ra;Pak1;Sash3;Cd40lg;Il2rg;Plxna3;Il15;Il34;Cbfb;Dixdc1;Malt1;…
150	GO:0031347	BP	regulation of defense response	150/ 2951	713/ 43839	0.210379	2.19191e-36	2.92521e-34	ENSMUSG00000000791;ENSMUSG00000002108;ENSMUSG00000004296;ENSMUSG00000005696;ENSMUSG00000006345;ENSMUSG00000008734;ENSMUSG00000009681;ENSMUSG00000013236;ENSMUSG00000013707;ENSMUSG00000015314;ENSMUSG00000015599;ENSMUSG00000015966;ENSMUSG00000016206;ENSMUSG00000017631;ENSMUSG00000017969;ENSMUSG00000018899;ENSMUSG00000019429;ENSMUSG00000019842;ENSMUSG00000020178;ENSMUSG00000020227;ENSMUSG00000020263;…	Il12rb1;Nr1h3;Il12b;Sh2d1a;Ggt1;Gprc5b;Bcr;Ptprs;Tnfaip8l2;Slamf6;Ttbk1;Il17rb;H2-M3;Abr;Ptgis;Irf1;Ffar3;Traf3ip2;Adora2a;Irak3;Appl2;Havcr2;Coch;Nfkbia;Arg2;Traf3;Irf4;Tnfsf11;Bcl6;Mefv;Cd96;Tfeb;C3;Tap2;Sting1;Lta;Pik3ap1;Tasl;Dnase1l3;Adam8;Ccr1;Casp1;Cd28;Il18rap;Tnfrsf11a;Xcl1;Il2ra;Card9;Rasgrp1;Il12a;Ptpn22;Nfkb1;Tnfrsf1b;Fgr;Bst1;Stap1;Zyx;Foxp1;Klrk1;Clec2d;Pglyrp1;Siglecg;Siglece;Cd37;…
212	GO:0009968	BP	negative regulation of signal transduction	212/ 2951	1242/ 43839	0.170692	2.21169e-36	2.92521e-34	ENSMUSG00000000142;ENSMUSG00000000579;ENSMUSG00000001036;ENSMUSG00000001507;ENSMUSG00000002111;ENSMUSG00000002458;ENSMUSG00000004266;ENSMUSG00000004558;ENSMUSG00000004952;ENSMUSG00000006435;ENSMUSG00000006445;ENSMUSG00000006800;ENSMUSG00000009376;ENSMUSG00000010751;ENSMUSG00000013236;ENSMUSG00000014303;ENSMUSG00000015316;ENSMUSG00000015468;ENSMUSG00000015944;ENSMUSG00000015957;ENSMUSG00000016206;…	Axin2;Dynlt1c;Epn2;Itga3;Spi1;Rgs19;Ptpn6;Ndrg2;Rasa4;Neurl1a;Epha2;Sulf2;Met;Tnfrsf22;Ptprs;Glis2;Slamf1;Notch4;Castor2;Wnt11;H2-M3;Sulf1;Mmp9;Eya2;Irf1;Dusp6;Cry1;Timp3;Unc5b;Apc2;Irak3;Kremen1;Nfkbia;Meg3;Irf4;Nkd2;Tert;Prkcd;Spry2;Ajuba;Csnk1e;Hdac7;Bcl6;Mgrn1;Cblb;Snai2;Nfatc4;Sik1;Lbh;Xdh;Bambi;Cdh2;Spry4;Lpxn;Hhex;Pik3ap1;Agap2;Sigirr;Smad7;Eya1;Igfbp5;Bok;Rgs1;Rgs2;Prkcq;Acvr1;Arrdc1;Il1r…
125	GO:0040017	BP	positive regulation of locomotion	125/ 2951	522/ 43839	0.239464	2.32193e-36	3.04259e-34	ENSMUSG00000000532;ENSMUSG00000000627;ENSMUSG00000001507;ENSMUSG00000001741;ENSMUSG00000004698;ENSMUSG00000005824;ENSMUSG00000009281;ENSMUSG00000009376;ENSMUSG00000014599;ENSMUSG00000015316;ENSMUSG00000015957;ENSMUSG00000016496;ENSMUSG00000016933;ENSMUSG00000017652;ENSMUSG00000017737;ENSMUSG00000018920;ENSMUSG00000020310;ENSMUSG00000020700;ENSMUSG00000020717;ENSMUSG00000020828;ENSMUSG00000020902;…	Acvr1b;Sema4f;Itga3;Il16;Hdac9;Tnfsf14;Rarres2;Met;Csf1;Slamf1;Wnt11;Cd274;Plcg1;Cd40;Mmp9;Cxcl16;Madcam1;Map3k3;Pecam1;Pld2;Ntn1;Carmil1;Gcnt2;Nedd9;Sema4d;Tert;Plau;Spry2;Has2;Enpp2;Rapgef3;Hdac7;Nckap1l;Snai2;Cxcl13;Pla2g7;Hbegf;Csf1r;Pcsk5;Adam8;Cpeb1;Ccr1;Cxcr2;Igfbp5;Xcl1;Sell;Acvr1;Itga6;Il12a;Arhgef2;Sema4a;Ccn1;Nr4a3;Fgr;Rufy3;Foxp1;Wnt5b;Iqgap1;Coro1a;Pak1;Itgax;Swap70;Thy1;Ets1;Ctsh;Sy…
157	GO:0008285	BP	negative regulation of cell population proliferation	157/ 2951	779/ 43839	0.20154	1.03507e-35	1.33166e-33	ENSMUSG00000000142;ENSMUSG00000000530;ENSMUSG00000000627;ENSMUSG00000001288;ENSMUSG00000001300;ENSMUSG00000001507;ENSMUSG00000002565;ENSMUSG00000003382;ENSMUSG00000003534;ENSMUSG00000004266;ENSMUSG00000004296;ENSMUSG00000004558;ENSMUSG00000005125;ENSMUSG00000006435;ENSMUSG00000006586;ENSMUSG00000010142;ENSMUSG00000013236;ENSMUSG00000015222;ENSMUSG00000015957;ENSMUSG00000016206;ENSMUSG00000016496;…	Axin2;Acvrl1;Sema4f;Rarg;Efnb2;Itga3;Scin;Etv3;Ddr1;Ptpn6;Il12b;Ndrg2;Ndrg1;Neurl1a;Runx1t1;Tnfrsf13b;Ptprs;Map2;Wnt11;H2-M3;Cd274;Pdcd1lg2;Sulf1;Sdc4;Mmp9;Irf1;Ptprk;Meis1;Adora2a;Appl2;Kremen1;Havcr2;Igfbp3;Ntn1;Arg2;Evl;Meg3;Sema4d;B4galt7;Tert;Prkcd;Spry2;Bcl6;Cblb;Snai2;Wnt10b;Il15ra;Nfatc4;Xdh;Lta;Gabbr1;Pmaip1;Csf1r;Fas;Gdf11;Ifitm1;Cpeb1;Igfbp5;Rassf5;Xcl1;Ptpn14;Irf6;Vim;Il2ra;Dll4;Spint…
118	GO:0030335	BP	positive regulation of cell migration	118/ 2951	480/ 43839	0.245833	1.4752e-35	1.88081e-33	ENSMUSG00000000532;ENSMUSG00000000627;ENSMUSG00000001507;ENSMUSG00000004698;ENSMUSG00000005824;ENSMUSG00000009281;ENSMUSG00000009376;ENSMUSG00000014599;ENSMUSG00000015316;ENSMUSG00000015957;ENSMUSG00000016496;ENSMUSG00000016933;ENSMUSG00000017652;ENSMUSG00000017737;ENSMUSG00000018920;ENSMUSG00000020310;ENSMUSG00000020700;ENSMUSG00000020717;ENSMUSG00000020828;ENSMUSG00000021338;ENSMUSG00000021360;…	Acvr1b;Sema4f;Itga3;Hdac9;Tnfsf14;Rarres2;Met;Csf1;Slamf1;Wnt11;Cd274;Plcg1;Cd40;Mmp9;Cxcl16;Madcam1;Map3k3;Pecam1;Pld2;Carmil1;Gcnt2;Nedd9;Sema4d;Tert;Plau;Spry2;Has2;Enpp2;Rapgef3;Hdac7;Nckap1l;Snai2;Cxcl13;Pla2g7;Hbegf;Csf1r;Pcsk5;Adam8;Cpeb1;Ccr1;Cxcr2;Igfbp5;Xcl1;Sell;Acvr1;Itga6;Il12a;Arhgef2;Sema4a;Ccn1;Nr4a3;Fgr;Rufy3;Foxp1;Wnt5b;Iqgap1;Coro1a;Pak1;Itgax;Swap70;Thy1;Ets1;Ctsh;Syde1;Rac2;D…
62	GO:0140375	MF	immune receptor activity	62/ 2951	136/ 43839	0.455882	2.94262e-36	1.90808e-33	ENSMUSG00000000791;ENSMUSG00000003206;ENSMUSG00000003882;ENSMUSG00000004296;ENSMUSG00000005364;ENSMUSG00000005465;ENSMUSG00000015966;ENSMUSG00000017057;ENSMUSG00000018341;ENSMUSG00000020009;ENSMUSG00000020279;ENSMUSG00000023206;ENSMUSG00000023274;ENSMUSG00000024610;ENSMUSG00000025804;ENSMUSG00000026068;ENSMUSG00000026070;ENSMUSG00000026180;ENSMUSG00000026271;ENSMUSG00000026417;ENSMUSG00000026770;…	Il12rb1;Ebi3;Il7r;Il12b;Il5ra;Il27ra;Il17rb;Il13ra1;Il12rb2;Ifngr1;Il9r;Il15ra;Cd4;Cd74;Ccr1;Il18rap;Il18r1;Cxcr2;Gpr35;Pigr;Il2ra;Il6ra;Csf3r;Ccr9;Klrk1;Il17rc;Lilra6;Il21r;Il4ra;Il2rg;Il10ra;Ctsh;Ccr7;Cd160;Il22ra2;Il17rd;Ccr6;Mfsd6;Ackr2;Cxcr5;Ccr4;Cxcr6;C5ar1;Cxcr3;Cx3cr1;Csf2ra;Xcr1;Ifnlr1;Il2rb;Il3ra;Csf2rb;Csf2rb2;Pira12;Pira13;Ccr5;Ackr4;Pira1;Gm15931;Pira2;Gm16712;Gm33799;-
159	GO:0070161	CC	anchoring junction	159/ 2951	799/ 43839	0.198999	1.81058e-35	1.98844e-33	ENSMUSG00000000303;ENSMUSG00000000409;ENSMUSG00000001247;ENSMUSG00000001281;ENSMUSG00000001552;ENSMUSG00000002699;ENSMUSG00000003283;ENSMUSG00000004266;ENSMUSG00000005125;ENSMUSG00000005320;ENSMUSG00000006445;ENSMUSG00000007097;ENSMUSG00000014773;ENSMUSG00000014778;ENSMUSG00000015143;ENSMUSG00000016933;ENSMUSG00000017009;ENSMUSG00000017132;ENSMUSG00000017167;ENSMUSG00000017417;ENSMUSG00000017607;…	Cdh1;Lck;Lsr;Itgb7;Jup;Lcp2;Hck;Ptpn6;Ndrg1;Fgfr4;Epha2;Atp1a2;Dll1;Fhod1;Actn1;Plcg1;Sdc4;Cyth1;Cntnap1;Plxdc1;Tns4;Anxa6;Ptprk;Itk;Tns3;Pecam1;Itgb4;Prkch;Evl;Cdc42bpb;Marveld2;Prkcd;Lcp1;Pdlim2;Sorbs3;Cldn10;Ajuba;Pdzd2;Parvg;Plec;Cd96;Ildr1;Tmem204;Cdh2;Dsc2;Lama3;Pcdh12;Lpxn;Add3;Col17a1;Dnmbp;Flnb;Tmem47;Smad7;Zap70;Des;Atp1b1;Notch1;Itga6;Frmd5;Jag1;Cd2;Arhgef2;Cdh17;Slc2a1;Prkcz;Afap1;Ajm…
595	GO:0032501	BP	multicellular organismal process	595/ 2951	5445/ 43839	0.109275	4.67179e-35	5.90313e-33	ENSMUSG00000000142;ENSMUSG00000000290;ENSMUSG00000000409;ENSMUSG00000000530;ENSMUSG00000000532;ENSMUSG00000000594;ENSMUSG00000000617;ENSMUSG00000000732;ENSMUSG00000001036;ENSMUSG00000001288;ENSMUSG00000001444;ENSMUSG00000001493;ENSMUSG00000001507;ENSMUSG00000001750;ENSMUSG00000002033;ENSMUSG00000002108;ENSMUSG00000002204;ENSMUSG00000002699;ENSMUSG00000002983;ENSMUSG00000002992;ENSMUSG00000003206;…	Axin2;Itgb2;Lck;Acvrl1;Acvr1b;Gm2a;Grm6;Icosl;Epn2;Rarg;Tbx21;Meox1;Itga3;Tcirg1;Cd3g;Nr1h3;Napsa;Lcp2;Relb;Apoc2;Ebi3;Edar;Cd79a;St8sia6;Ddr1;Fosb;Il7r;Cacna1b;Etv1;Atn1;Il12b;Clec11a;Arid3b;Cd244a;Grap;Sh2b2;Slc1a2;Ndrg1;Mef2c;Cd247;Gata6;Epha2;Sulf2;Atp1a2;Zmiz1;Pou2f2;Gprc5b;Trpm5;Trpm2;Met;Bcr;Tnfrsf13b;Cdh23;Etv5;Pax5;Klhl3;Csf1;Ceacam16;Entpd2;Lrrk1;Gadd45b;Slamf6;Slamf1;Cd48;Notch4;Ttbk1;…
120	GO:2000147	BP	positive regulation of cell motility	120/ 2951	506/ 43839	0.237154	1.61847e-34	2.02696e-32	ENSMUSG00000000532;ENSMUSG00000000627;ENSMUSG00000001507;ENSMUSG00000004698;ENSMUSG00000005824;ENSMUSG00000009281;ENSMUSG00000009376;ENSMUSG00000014599;ENSMUSG00000015316;ENSMUSG00000015957;ENSMUSG00000016496;ENSMUSG00000016933;ENSMUSG00000017652;ENSMUSG00000017737;ENSMUSG00000018920;ENSMUSG00000020310;ENSMUSG00000020700;ENSMUSG00000020717;ENSMUSG00000020828;ENSMUSG00000020902;ENSMUSG00000021338;…	Acvr1b;Sema4f;Itga3;Hdac9;Tnfsf14;Rarres2;Met;Csf1;Slamf1;Wnt11;Cd274;Plcg1;Cd40;Mmp9;Cxcl16;Madcam1;Map3k3;Pecam1;Pld2;Ntn1;Carmil1;Gcnt2;Nedd9;Sema4d;Tert;Plau;Spry2;Has2;Enpp2;Rapgef3;Hdac7;Nckap1l;Snai2;Cxcl13;Pla2g7;Hbegf;Csf1r;Pcsk5;Adam8;Cpeb1;Ccr1;Cxcr2;Igfbp5;Xcl1;Sell;Acvr1;Itga6;Il12a;Arhgef2;Sema4a;Ccn1;Nr4a3;Fgr;Rufy3;Foxp1;Wnt5b;Iqgap1;Coro1a;Pak1;Itgax;Swap70;Thy1;Ets1;Ctsh;Syde1;R…
104	GO:0002697	BP	regulation of immune effector process	104/ 2951	394/ 43839	0.263959	2.41199e-34	2.99425e-32	ENSMUSG00000000903;ENSMUSG00000001444;ENSMUSG00000002147;ENSMUSG00000003882;ENSMUSG00000004266;ENSMUSG00000004296;ENSMUSG00000004709;ENSMUSG00000005465;ENSMUSG00000005540;ENSMUSG00000005696;ENSMUSG00000008734;ENSMUSG00000009681;ENSMUSG00000015314;ENSMUSG00000015316;ENSMUSG00000016206;ENSMUSG00000016283;ENSMUSG00000017631;ENSMUSG00000017652;ENSMUSG00000018899;ENSMUSG00000019429;ENSMUSG00000020227;…	Vpreb3;Tbx21;Stat6;Il7r;Ptpn6;Il12b;Cd244a;Il27ra;Fcer2a;Sh2d1a;Gprc5b;Bcr;Slamf6;Slamf1;H2-M3;H2-M2;Abr;Cd40;Irf1;Ffar3;Irak3;Appl2;Havcr2;Pld2;Bcl6;Cd96;Parp3;C3;Tap2;Lta;Dnase1l3;Smad7;Cd28;Il18rap;Il18r1;Xcl1;Rasgrp1;Il12a;Ptpn22;Zbtb7b;Nr4a3;Tnfrsf1b;Fgr;Stap1;Foxp1;Klrk1;Clec2d;Pglyrp1;Siglecg;Il4ra;Cd37;Sash3;Cd40lg;Crtam;Malt1;Nlrp3;Pram1;Rac2;Vav1;Dpp4;Nfkbiz;H2-Q4;Nfkbid;Socs5;Tap1;Spon…
82	GO:0046578	BP	regulation of Ras protein signal transduction	82/ 2951	253/ 43839	0.324111	2.56448e-34	3.15587e-32	ENSMUSG00000001507;ENSMUSG00000004952;ENSMUSG00000005057;ENSMUSG00000006154;ENSMUSG00000009376;ENSMUSG00000009621;ENSMUSG00000009681;ENSMUSG00000014599;ENSMUSG00000015766;ENSMUSG00000017132;ENSMUSG00000017631;ENSMUSG00000018008;ENSMUSG00000020143;ENSMUSG00000021708;ENSMUSG00000021895;ENSMUSG00000022114;ENSMUSG00000022508;ENSMUSG00000024013;ENSMUSG00000024304;ENSMUSG00000024347;ENSMUSG00000024427;…	Itga3;Rasa4;Sh2b2;Eps8l1;Met;Vav2;Bcr;Csf1;Eps8;Cyth1;Abr;Cyth4;Dock2;Rasgrf2;Arhgef3;Spry2;Bcl6;Fgd2;Cdh2;Psd2;Spry4;Plce1;Dnmbp;Fgd1;Arhgef9;Gpr35;Ralgps2;Psd4;Rasgrp1;Ngf;Notch2;Arhgef2;Ephb2;Rasal1;Rasgef1a;Arhgdib;Rasgrp4;Arhgef6;Mcf2;Mcf2l;Rasa3;Dlc1;Kank2;Rasa2;Kank1;Arhgef17;Arhgap44;Lpar6;Arhgef5;Vav1;Ripor2;Psd;Spry1;Arhgef4;Plekhg2;Fgd3;Ralgps1;Itpkb;Madd;Arhgef1;Arhgef10l;Rgl2;Arhgef1…
215	GO:0043005	CC	neuron projection	215/ 2951	1317/ 43839	0.16325	5.15719e-34	5.06762e-32	ENSMUSG00000000530;ENSMUSG00000000617;ENSMUSG00000000627;ENSMUSG00000000915;ENSMUSG00000001020;ENSMUSG00000001053;ENSMUSG00000001507;ENSMUSG00000004113;ENSMUSG00000004267;ENSMUSG00000005089;ENSMUSG00000006435;ENSMUSG00000006445;ENSMUSG00000006930;ENSMUSG00000007097;ENSMUSG00000007207;ENSMUSG00000009246;ENSMUSG00000009292;ENSMUSG00000012819;ENSMUSG00000013033;ENSMUSG00000013236;ENSMUSG00000015143;…	Acvrl1;Grm6;Sema4f;Hip1r;S100a4;N4bp3;Itga3;Cacna1b;Eno2;Slc1a2;Neurl1a;Epha2;Hap1;Atp1a2;Stx1a;Trpm5;Trpm2;Cdh23;Adgrl1;Ptprs;Actn1;Map2;Cybb;Ager;Eps8;Ncf1;Cacna1d;Cntnap1;Aldoc;Plxdc1;Esr1;Ptprk;Ifngr1;Adora2a;Nsg2;Cyfip2;Kif3c;Cygb;Mink1;Nr1d1;Akap5;Fos;Cyp46a1;Pcsk1;Naip1;Emb;Clu;Chrna2;Dpysl2;Pdzd2;Csnk1e;Nell2;Rogdi;Lynx1;Arc;Kif21a;Alcam;Asic1;Slc4a8;Map3k12;Twf2;Clic5;Cpne5;Cdh2;Psd2;Bin…
62	GO:1902107	BP	positive regulation of leukocyte differentiation	62/ 2951	146/ 43839	0.424658	4.81789e-34	5.77821e-32	ENSMUSG00000000409;ENSMUSG00000002111;ENSMUSG00000003882;ENSMUSG00000004296;ENSMUSG00000007817;ENSMUSG00000014599;ENSMUSG00000015396;ENSMUSG00000016206;ENSMUSG00000018899;ENSMUSG00000021127;ENSMUSG00000021250;ENSMUSG00000022015;ENSMUSG00000022488;ENSMUSG00000022508;ENSMUSG00000022831;ENSMUSG00000023206;ENSMUSG00000023274;ENSMUSG00000024621;ENSMUSG00000025473;ENSMUSG00000025804;ENSMUSG00000026117;…	Lck;Spi1;Il7r;Il12b;Zmiz1;Csf1;Cd83;H2-M3;Irf1;Zfp36l1;Fos;Tnfsf11;Nckap1l;Bcl6;Hcls1;Il15ra;Cd4;Csf1r;Adam8;Ccr1;Zap70;Il2ra;Rasgrp1;Ocstamp;Il12a;Notch2;Zbtb7b;Tesc;Cd27;Il4ra;Sash3;Cd40lg;Il2rg;Il15;Il34;Cbfb;Malt1;Nlrp3;Egr3;Lif;Tespa1;Nfkbiz;H2-Aa;Nfkbid;Socs5;Ccr7;Socs1;Prdm1;Itpkb;Eeig1;Hlx;Dusp10;Tox;Gpr68;Fes;Evi2;Runx3;Ccl19;Cd101;Evi2b;Gm28053;Flt3l
62	GO:1903708	BP	positive regulation of hemopoiesis	62/ 2951	146/ 43839	0.424658	4.81789e-34	5.77821e-32	ENSMUSG00000000409;ENSMUSG00000002111;ENSMUSG00000003882;ENSMUSG00000004296;ENSMUSG00000007817;ENSMUSG00000014599;ENSMUSG00000015396;ENSMUSG00000016206;ENSMUSG00000018899;ENSMUSG00000021127;ENSMUSG00000021250;ENSMUSG00000022015;ENSMUSG00000022488;ENSMUSG00000022508;ENSMUSG00000022831;ENSMUSG00000023206;ENSMUSG00000023274;ENSMUSG00000024621;ENSMUSG00000025473;ENSMUSG00000025804;ENSMUSG00000026117;…	Lck;Spi1;Il7r;Il12b;Zmiz1;Csf1;Cd83;H2-M3;Irf1;Zfp36l1;Fos;Tnfsf11;Nckap1l;Bcl6;Hcls1;Il15ra;Cd4;Csf1r;Adam8;Ccr1;Zap70;Il2ra;Rasgrp1;Ocstamp;Il12a;Notch2;Zbtb7b;Tesc;Cd27;Il4ra;Sash3;Cd40lg;Il2rg;Il15;Il34;Cbfb;Malt1;Nlrp3;Egr3;Lif;Tespa1;Nfkbiz;H2-Aa;Nfkbid;Socs5;Ccr7;Socs1;Prdm1;Itpkb;Eeig1;Hlx;Dusp10;Tox;Gpr68;Fes;Evi2;Runx3;Ccl19;Cd101;Evi2b;Gm28053;Flt3l
87	GO:1903131	BP	mononuclear cell differentiation	87/ 2951	289/ 43839	0.301038	1.37466e-33	1.62118e-31	ENSMUSG00000000409;ENSMUSG00000001444;ENSMUSG00000001750;ENSMUSG00000002033;ENSMUSG00000002983;ENSMUSG00000003379;ENSMUSG00000003882;ENSMUSG00000004296;ENSMUSG00000008496;ENSMUSG00000009292;ENSMUSG00000015314;ENSMUSG00000015316;ENSMUSG00000018169;ENSMUSG00000018899;ENSMUSG00000020395;ENSMUSG00000020474;ENSMUSG00000021127;ENSMUSG00000021356;ENSMUSG00000022475;ENSMUSG00000022489;ENSMUSG00000022508;…	Lck;Tbx21;Tcirg1;Cd3g;Relb;Cd79a;Il7r;Il12b;Pou2f2;Trpm2;Slamf6;Slamf1;Mfng;Irf1;Itk;Polm;Zfp36l1;Irf4;Hdac7;Pde1b;Bcl6;Cd4;Satb1;Ms4a1;Hhex;Cd28;Il18r1;Ptprc;Cr2;Batf3;Dll4;Tpd52;Ptpn22;Notch2;Lef1;Zbtb7b;Sema4a;Cdh17;Tnfsf8;Rhoh;Ccr9;Foxp1;Clec4d;Cd19;Cd40lg;Itm2a;Cbfb;Cd3e;Cd3d;Cmtm7;Eomes;Malt1;Vav1;Batf;Plcg2;Ly6d;Ubd;Card11;Ccr7;Camk4;Egr1;Itpkb;Runx2;Foxp3;Cd79b;Clcf1;Ccr6;Pla2g2d;Chd7;Tox…
118	GO:0032103	BP	positive regulation of response to external stimulus	118/ 2951	508/ 43839	0.232283	4.70452e-33	5.50234e-31	ENSMUSG00000001741;ENSMUSG00000002108;ENSMUSG00000004296;ENSMUSG00000005696;ENSMUSG00000005824;ENSMUSG00000008734;ENSMUSG00000009281;ENSMUSG00000009376;ENSMUSG00000014599;ENSMUSG00000015314;ENSMUSG00000015316;ENSMUSG00000015599;ENSMUSG00000015966;ENSMUSG00000016206;ENSMUSG00000019429;ENSMUSG00000020227;ENSMUSG00000020399;ENSMUSG00000020953;ENSMUSG00000021025;ENSMUSG00000021277;ENSMUSG00000021423;…	Il16;Nr1h3;Il12b;Sh2d1a;Tnfsf14;Gprc5b;Rarres2;Met;Csf1;Slamf6;Slamf1;Ttbk1;Il17rb;H2-M3;Ffar3;Irak3;Havcr2;Coch;Nfkbia;Traf3;Ly86;Cd180;Tnfsf11;Nckap1l;Snai2;Cxcl13;Pla2g7;C3;Sting1;Lta;Pik3ap1;Tasl;Adam8;Ccr1;Cd28;Il18rap;Cxcr2;Tnfrsf11a;Xcl1;Sell;Card9;Rasgrp1;Il12a;Ptpn22;Stap1;Klrk1;Swap70;Crtam;Ets1;Ldlr;Rac2;Dysf;Vav1;Gpsm3;Cxcl10;Nfkbiz;Ripor2;P2ry12;Unc93b1;Ifi206;Ddx60;Ccr7;Nod1;Cd160;C…
261	GO:0006952	BP	defense response	261/ 2951	1790/ 43839	0.14581	7.63038e-33	8.85124e-31	ENSMUSG00000000386;ENSMUSG00000001750;ENSMUSG00000002111;ENSMUSG00000002147;ENSMUSG00000002983;ENSMUSG00000003283;ENSMUSG00000004040;ENSMUSG00000004266;ENSMUSG00000004296;ENSMUSG00000004707;ENSMUSG00000004709;ENSMUSG00000005364;ENSMUSG00000005465;ENSMUSG00000005696;ENSMUSG00000006344;ENSMUSG00000006445;ENSMUSG00000009281;ENSMUSG00000011008;ENSMUSG00000013707;ENSMUSG00000014599;ENSMUSG00000015314;…	Mx1;Tcirg1;Spi1;Stat6;Relb;Hck;Stat3;Ptpn6;Il12b;Ly9;Cd244a;Il5ra;Il27ra;Sh2d1a;Ggt5;Epha2;Rarres2;Mcoln2;Tnfaip8l2;Csf1;Slamf6;Slamf1;Cybb;Ncf1;H2-M3;Col20a1;Cd40;Kdm6b;Lsp1;Irf1;Ffar3;Ptger1;Lyst;Ifngr1;Havcr2;Nos2;Map3k14;Coch;Arg2;Traf3;Irf4;Ly86;Cd180;Pde8b;Rnase6;Prkcd;Trim35;Hdac7;Ciita;Bcl6;Mefv;Gsdmd;Asic1;Cxcl13;Cd4;Mx2;Pla2g7;Tfeb;C3;Sting1;C2;Lta;Csf1r;Cd6;Map4k2;Tasl;Afap1l2;Adam8;If…
67	GO:0050866	BP	negative regulation of cell activation	67/ 2951	178/ 43839	0.376404	8.45567e-33	9.72883e-31	ENSMUSG00000001444;ENSMUSG00000002108;ENSMUSG00000004266;ENSMUSG00000009681;ENSMUSG00000010142;ENSMUSG00000013707;ENSMUSG00000016206;ENSMUSG00000016496;ENSMUSG00000016498;ENSMUSG00000017009;ENSMUSG00000017631;ENSMUSG00000018899;ENSMUSG00000020178;ENSMUSG00000020399;ENSMUSG00000020810;ENSMUSG00000021125;ENSMUSG00000021948;ENSMUSG00000022508;ENSMUSG00000022637;ENSMUSG00000022661;ENSMUSG00000023249;…	Tbx21;Nr1h3;Ptpn6;Bcr;Tnfrsf13b;Tnfaip8l2;H2-M3;Cd274;Pdcd1lg2;Sdc4;Abr;Irf1;Adora2a;Havcr2;Cygb;Arg2;Prkcd;Bcl6;Cblb;Cd200;Parp3;Fas;Smad7;Xcl1;Il2ra;Pag1;Ptpn22;Zbtb7b;Dtx1;Cd9;Pglyrp1;Il4ra;Cd37;Cbfb;Ldlr;Pawr;Cd276;Ripor2;H2-Aa;Nfkbid;Socs5;Bank1;Socs1;Cd84;Prdm1;Hlx;Fgl2;Tbc1d10c;Milr1;Pla2g2d;Sh2b3;Foxf1;Cd300lf;Lax1;Zfp608;Pkn1;Cnr2;Cst7;Dusp22;Runx3;H2-Ab1;Clec4g;Slfn1;Pglyrp2;Gm28053;Gm5…
460	GO:0006950	BP	response to stress	460/ 2951	3953/ 43839	0.116367	1.13442e-32	1.29471e-30	ENSMUSG00000000148;ENSMUSG00000000386;ENSMUSG00000000409;ENSMUSG00000000530;ENSMUSG00000001750;ENSMUSG00000002109;ENSMUSG00000002111;ENSMUSG00000002147;ENSMUSG00000002983;ENSMUSG00000003283;ENSMUSG00000004040;ENSMUSG00000004113;ENSMUSG00000004266;ENSMUSG00000004296;ENSMUSG00000004665;ENSMUSG00000004707;ENSMUSG00000004709;ENSMUSG00000005089;ENSMUSG00000005125;ENSMUSG00000005364;ENSMUSG00000005465;…	Brat1;Mx1;Lck;Acvrl1;Tcirg1;Ddb2;Spi1;Stat6;Relb;Hck;Stat3;Cacna1b;Ptpn6;Il12b;Cnn2;Ly9;Cd244a;Slc1a2;Ndrg1;Il5ra;Il27ra;Sh2d1a;Gata6;Spo11;Ggt5;Epha2;Sulf2;Id3;Brme1;Elk3;Rarres2;Trpm2;Nuak2;Aldh3a2;Mcoln2;Etv5;Tnfaip8l2;Csf1;Slamf6;Slamf1;Cybb;Ncf1;H2-M3;Col20a1;Sdc4;Cd40;Mmp9;Eya2;Ptgis;Kdm6b;Zbtb4;Lsp1;Irf1;Aldh3a1;Ffar3;Ptger1;Trip10;Lyst;Tnfaip3;Ptprk;Dusp6;Ifngr1;Nuak1;Cry1;Kcnmb1;Appl2;St…
267	GO:0035556	BP	intracellular signal transduction	267/ 2951	1857/ 43839	0.14378	1.23234e-32	1.39521e-30	ENSMUSG00000002007;ENSMUSG00000002699;ENSMUSG00000002983;ENSMUSG00000004266;ENSMUSG00000004568;ENSMUSG00000004815;ENSMUSG00000004952;ENSMUSG00000005057;ENSMUSG00000005125;ENSMUSG00000006154;ENSMUSG00000006445;ENSMUSG00000009292;ENSMUSG00000009621;ENSMUSG00000009681;ENSMUSG00000009772;ENSMUSG00000010660;ENSMUSG00000013033;ENSMUSG00000015766;ENSMUSG00000015968;ENSMUSG00000015981;ENSMUSG00000016933;…	Srpk3;Lcp2;Relb;Ptpn6;Arhgef18;Dgkq;Rasa4;Sh2b2;Ndrg1;Eps8l1;Epha2;Trpm2;Vav2;Bcr;Nuak2;Plcd1;Adgrl1;Eps8;Cacna1d;Stk32c;Plcg1;Stac2;Abr;Cd40;Irf1;Smpd2;Nuak1;Cry1;Abtb3;Dock2;Rab36;Irak3;Stk10;Rel;Itk;Map3k3;Pecam1;Camkk1;Nos2;Mink1;Ntn1;Plcd3;Map3k14;Nfkbia;Prkch;Zfp36l1;Asb2;Fos;Cdc42bpb;Rasgrf2;Sh3bp5;Arhgef3;Prkcd;Lcp1;Tnfsf11;Rhobtb2;Ppp3cc;Rapgef3;Bcl6;Mapk12;Cblb;Map3k12;Twf2;Nfatc4;Sik1;…
125	GO:0005911	CC	cell-cell junction	125/ 2951	573/ 43839	0.21815	4.23271e-32	3.59203e-30	ENSMUSG00000000303;ENSMUSG00000000409;ENSMUSG00000001247;ENSMUSG00000001552;ENSMUSG00000002699;ENSMUSG00000004266;ENSMUSG00000005125;ENSMUSG00000005320;ENSMUSG00000006445;ENSMUSG00000007097;ENSMUSG00000014773;ENSMUSG00000014778;ENSMUSG00000015143;ENSMUSG00000016933;ENSMUSG00000017132;ENSMUSG00000017167;ENSMUSG00000017417;ENSMUSG00000018340;ENSMUSG00000019889;ENSMUSG00000020395;ENSMUSG00000020717;…	Cdh1;Lck;Lsr;Jup;Lcp2;Ptpn6;Ndrg1;Fgfr4;Epha2;Atp1a2;Dll1;Fhod1;Actn1;Plcg1;Cyth1;Cntnap1;Plxdc1;Anxa6;Ptprk;Itk;Pecam1;Prkch;Cdc42bpb;Marveld2;Prkcd;Pdlim2;Cldn10;Ajuba;Pdzd2;Cd96;Ildr1;Tmem204;Cdh2;Dsc2;Lama3;Pcdh12;Add3;Dnmbp;Tmem47;Smad7;Zap70;Des;Atp1b1;Notch1;Itga6;Frmd5;Jag1;Cd2;Arhgef2;Cdh17;Slc2a1;Prkcz;Ajm1;P2rx7;Fscn1;Zyx;Pianp;Iqgap1;Synm;Coro1a;Lat;Pak1;Itgal;Fgf13;Pdlim3;Panx1;Jam3;…
378	GO:0065008	BP	regulation of biological quality	378/ 2951	3046/ 43839	0.124097	3.4285e-32	3.8508e-30	ENSMUSG00000000142;ENSMUSG00000000530;ENSMUSG00000000682;ENSMUSG00000000817;ENSMUSG00000000915;ENSMUSG00000001027;ENSMUSG00000001300;ENSMUSG00000001552;ENSMUSG00000001750;ENSMUSG00000002108;ENSMUSG00000002565;ENSMUSG00000003283;ENSMUSG00000003352;ENSMUSG00000003484;ENSMUSG00000003534;ENSMUSG00000003882;ENSMUSG00000004113;ENSMUSG00000004568;ENSMUSG00000004815;ENSMUSG00000005089;ENSMUSG00000006435;…	Axin2;Acvrl1;Cd52;Fasl;Hip1r;Scn4a;Efnb2;Jup;Tcirg1;Nr1h3;Scin;Hck;Cacnb3;Cyp4f18;Ddr1;Il7r;Cacna1b;Arhgef18;Dgkq;Slc1a2;Neurl1a;Slc4a3;Hap1;Atp1a2;Stx1a;Trpm2;Vav2;Bcr;Blk;Plekho1;Eps8;Cacna1d;Cyth1;Cntnap1;Abr;Mmp9;Slc12a7;Eya2;B4galt5;Tbx3;Ffar3;Ptger1;Esr1;Epb41l2;Cry1;Adora2a;Stc2;Sptbn1;Igfbp3;Smtn;Cyria;Pecam1;Nos2;Coch;Akap5;Rdh12;Zfp36l1;Cyp46a1;Evl;Meg3;Ryr2;Carmil1;Sema4d;Pcsk1;Tert;F2…
105	GO:0006954	BP	inflammatory response	105/ 2951	424/ 43839	0.247642	4.55196e-32	5.07239e-30	ENSMUSG00000001750;ENSMUSG00000002983;ENSMUSG00000003283;ENSMUSG00000004040;ENSMUSG00000005364;ENSMUSG00000006344;ENSMUSG00000006445;ENSMUSG00000009281;ENSMUSG00000014599;ENSMUSG00000015340;ENSMUSG00000015950;ENSMUSG00000017652;ENSMUSG00000018476;ENSMUSG00000019429;ENSMUSG00000019464;ENSMUSG00000020399;ENSMUSG00000020826;ENSMUSG00000021423;ENSMUSG00000021624;ENSMUSG00000022475;ENSMUSG00000022504;…	Tcirg1;Relb;Hck;Stat3;Il5ra;Ggt5;Epha2;Rarres2;Csf1;Cybb;Ncf1;Cd40;Kdm6b;Ffar3;Ptger1;Havcr2;Nos2;Ly86;Cd180;Hdac7;Ciita;Bcl6;Mefv;Gsdmd;Cxcl13;Pla2g7;C3;Lta;Csf1r;Cd6;Afap1l2;Adam8;Sigirr;Ccr1;Il18rap;Il18r1;Cxcr2;Xcl1;Serpinc1;Il2ra;Prkcq;Acvr1;Il1rn;Chst1;Rasgrp1;Tspan2;Notch2;Tnfrsf1b;Cxcl9;Ephb6;Lat;Cd40lg;Plp1;Smad1;Il15;Il34;Ccl22;Nlrp3;Casp4;Pxk;Cxcl10;Tbxa2r;Nfkbiz;Nfkbid;Icam1;Themis2;P…
249	GO:0008283	BP	cell population proliferation	249/ 2951	1699/ 43839	0.146557	9.55812e-32	1.05677e-29	ENSMUSG00000000142;ENSMUSG00000000148;ENSMUSG00000000303;ENSMUSG00000000627;ENSMUSG00000001300;ENSMUSG00000001507;ENSMUSG00000001750;ENSMUSG00000002147;ENSMUSG00000003206;ENSMUSG00000003379;ENSMUSG00000003534;ENSMUSG00000003882;ENSMUSG00000004040;ENSMUSG00000004151;ENSMUSG00000004266;ENSMUSG00000004296;ENSMUSG00000004891;ENSMUSG00000005583;ENSMUSG00000006445;ENSMUSG00000006930;ENSMUSG00000009621;…	Axin2;Brat1;Cdh1;Sema4f;Efnb2;Itga3;Tcirg1;Stat6;Ebi3;Cd79a;Ddr1;Il7r;Stat3;Etv1;Ptpn6;Il12b;Nes;Mef2c;Epha2;Hap1;Vav2;Kif19a;Pifo;Ehf;Cdh23;Csf1;Map2;Slamf6;Slamf1;Gata3;Lama5;Plekho1;Ncf1;Sdc4;Cntnap1;B4galt5;Fyn;Ptprk;Unc5b;Lgr5;Dock2;Adora2a;Appl2;Rhbdf1;Cyfip2;Igfbp3;Itgb4;Mink1;Pld2;Ntn1;Zfp36l1;Evl;Meg3;Carmil1;Cd180;Emb;Prkcd;Atp8a2;Tnfsf11;Dpysl2;Ajuba;Trio;Parvg;Nckap1l;Alcam;Boc;Wnt10b…
63	GO:0002695	BP	negative regulation of leukocyte activation	63/ 2951	163/ 43839	0.386503	1.04405e-31	1.14538e-29	ENSMUSG00000001444;ENSMUSG00000002108;ENSMUSG00000004266;ENSMUSG00000009681;ENSMUSG00000010142;ENSMUSG00000013707;ENSMUSG00000016206;ENSMUSG00000016496;ENSMUSG00000016498;ENSMUSG00000017009;ENSMUSG00000017631;ENSMUSG00000018899;ENSMUSG00000020178;ENSMUSG00000020399;ENSMUSG00000021125;ENSMUSG00000022508;ENSMUSG00000022637;ENSMUSG00000022661;ENSMUSG00000023249;ENSMUSG00000024778;ENSMUSG00000025880;…	Tbx21;Nr1h3;Ptpn6;Bcr;Tnfrsf13b;Tnfaip8l2;H2-M3;Cd274;Pdcd1lg2;Sdc4;Abr;Irf1;Adora2a;Havcr2;Arg2;Bcl6;Cblb;Cd200;Parp3;Fas;Smad7;Xcl1;Il2ra;Pag1;Ptpn22;Zbtb7b;Dtx1;Pglyrp1;Il4ra;Cd37;Cbfb;Ldlr;Pawr;Cd276;Ripor2;H2-Aa;Nfkbid;Socs5;Bank1;Socs1;Cd84;Prdm1;Hlx;Fgl2;Tbc1d10c;Milr1;Pla2g2d;Foxf1;Cd300lf;Lax1;Zfp608;Pkn1;Cnr2;Cst7;Dusp22;Runx3;H2-Ab1;Clec4g;Slfn1;Pglyrp2;Gm28053;Gm50230;Gm36043
138	GO:0031344	BP	regulation of cell projection organization	138/ 2951	682/ 43839	0.202346	1.06623e-31	1.16072e-29	ENSMUSG00000000579;ENSMUSG00000000627;ENSMUSG00000001300;ENSMUSG00000001507;ENSMUSG00000006154;ENSMUSG00000006435;ENSMUSG00000006445;ENSMUSG00000006586;ENSMUSG00000006930;ENSMUSG00000007038;ENSMUSG00000008734;ENSMUSG00000009292;ENSMUSG00000010136;ENSMUSG00000013236;ENSMUSG00000015222;ENSMUSG00000015766;ENSMUSG00000020393;ENSMUSG00000020668;ENSMUSG00000020902;ENSMUSG00000021057;ENSMUSG00000021262;…	Dynlt1c;Sema4f;Efnb2;Itga3;Eps8l1;Neurl1a;Epha2;Runx1t1;Hap1;Neu1;Gprc5b;Trpm2;Pifo;Ptprs;Map2;Eps8;Kremen1;Kif3c;Ntn1;Akap5;Evl;Carmil1;Sema4d;Prkcd;Atp8a2;Dpysl2;Spry2;Enpp2;Arc;Il15ra;Twf2;Nfatc4;Rhoq;Dync2li1;Cdh2;Htr7;Parp6;Baiap2;Cdhr5;Cpeb1;Obsl1;Rgs2;Mark1;Vim;Prkcq;Itga6;Ltk;Skil;Tnik;Pfn2;Ngf;Sema4a;Ephb2;Espn;Draxin;Cd38;Crmp1;Stap1;Rufy3;Gpc2;Fscn1;Limk1;Itpr1;Plxnd1;Iqgap1;Rabep2;Pak…
136	GO:0120035	BP	regulation of plasma membrane bounded cell projection organization	136/ 2951	666/ 43839	0.204204	1.11064e-31	1.19983e-29	ENSMUSG00000000579;ENSMUSG00000000627;ENSMUSG00000001300;ENSMUSG00000001507;ENSMUSG00000006154;ENSMUSG00000006435;ENSMUSG00000006445;ENSMUSG00000006586;ENSMUSG00000006930;ENSMUSG00000007038;ENSMUSG00000008734;ENSMUSG00000009292;ENSMUSG00000013236;ENSMUSG00000015222;ENSMUSG00000015766;ENSMUSG00000020393;ENSMUSG00000020668;ENSMUSG00000020902;ENSMUSG00000021057;ENSMUSG00000021262;ENSMUSG00000021338;…	Dynlt1c;Sema4f;Efnb2;Itga3;Eps8l1;Neurl1a;Epha2;Runx1t1;Hap1;Neu1;Gprc5b;Trpm2;Ptprs;Map2;Eps8;Kremen1;Kif3c;Ntn1;Akap5;Evl;Carmil1;Sema4d;Prkcd;Atp8a2;Dpysl2;Enpp2;Arc;Il15ra;Twf2;Nfatc4;Rhoq;Dync2li1;Cdh2;Htr7;Parp6;Baiap2;Cdhr5;Cpeb1;Obsl1;Rgs2;Mark1;Vim;Prkcq;Itga6;Ltk;Skil;Tnik;Pfn2;Ngf;Sema4a;Ephb2;Espn;Draxin;Cd38;Crmp1;Stap1;Rufy3;Gpc2;Fscn1;Limk1;Itpr1;Plxnd1;Iqgap1;Rabep2;Pak1;Fgf13;Arh…
233	GO:0009653	BP	anatomical structure morphogenesis	233/ 2951	1539/ 43839	0.151397	1.15834e-31	1.24188e-29	ENSMUSG00000000142;ENSMUSG00000000530;ENSMUSG00000001288;ENSMUSG00000001300;ENSMUSG00000001750;ENSMUSG00000002147;ENSMUSG00000002985;ENSMUSG00000003227;ENSMUSG00000003534;ENSMUSG00000003882;ENSMUSG00000004891;ENSMUSG00000005836;ENSMUSG00000006445;ENSMUSG00000007817;ENSMUSG00000007872;ENSMUSG00000009376;ENSMUSG00000009681;ENSMUSG00000012819;ENSMUSG00000014030;ENSMUSG00000014164;ENSMUSG00000014599;…	Axin2;Acvrl1;Rarg;Efnb2;Tcirg1;Stat6;Apoe;Edar;Ddr1;Il7r;Nes;Gata6;Epha2;Zmiz1;Id3;Met;Bcr;Cdh23;Pax5;Klhl3;Csf1;Dll1;Actn1;Map2;Notch4;Nkx2-5;Gata3;Lama5;Plekho1;Wnt11;Fli1;Stard13;Col20a1;Sulf1;Cntnap1;Abr;B4galt5;Tbx3;Arid5b;Mybpc1;Lrig3;Egfr;Meis1;Adora2a;Cyfip2;Pecam1;Itgb4;Llgl2;Mink1;Rflnb;Ntn1;Coch;Meg3;Atp8a2;Tnfsf11;Clu;Rhobtb2;Spry2;Has2;Nckap1l;Bcl6;Hes1;Rogdi;Snai2;Wnt10b;Nfatc4;Sox8…
187	GO:0042325	BP	regulation of phosphorylation	187/ 2951	1111/ 43839	0.168317	1.77241e-31	1.88595e-29	ENSMUSG00000000142;ENSMUSG00000000148;ENSMUSG00000000409;ENSMUSG00000002699;ENSMUSG00000004266;ENSMUSG00000004296;ENSMUSG00000004815;ENSMUSG00000006435;ENSMUSG00000008734;ENSMUSG00000009281;ENSMUSG00000009621;ENSMUSG00000010136;ENSMUSG00000013483;ENSMUSG00000014547;ENSMUSG00000014599;ENSMUSG00000015133;ENSMUSG00000015312;ENSMUSG00000015599;ENSMUSG00000015937;ENSMUSG00000015950;ENSMUSG00000017009;…	Axin2;Brat1;Lck;Lcp2;Ptpn6;Il12b;Dgkq;Neurl1a;Gprc5b;Rarres2;Vav2;Pifo;Card14;Wdfy2;Csf1;Lrrk1;Gadd45b;Ttbk1;Macroh2a1;Ncf1;Sdc4;Cd40;Mmp9;Irf1;Mical1;Dusp6;Adora2a;Irak3;Stk10;Igfbp3;Trib2;Map3k3;Pecam1;Camkk1;Mink1;Pik3r5;Map3k14;Akap5;Nedd9;Sema4d;Sh3bp5;Prkcd;Tnfsf11;Spry2;Ajuba;Enpp2;Rapgef3;Nckap1l;Cblb;Hcls1;Cd4;Fgd2;Xdh;C3;Map3k8;Spry4;Hbegf;Csf1r;Cd6;Fas;Map4k2;Hhex;Plce1;Nab2;Agap2;Adam…
162	GO:0019900	MF	kinase binding	162/ 2951	878/ 43839	0.18451	4.57439e-32	2.30702e-29	ENSMUSG00000000142;ENSMUSG00000000409;ENSMUSG00000000530;ENSMUSG00000000538;ENSMUSG00000001552;ENSMUSG00000002983;ENSMUSG00000003123;ENSMUSG00000003352;ENSMUSG00000004263;ENSMUSG00000004266;ENSMUSG00000004698;ENSMUSG00000004815;ENSMUSG00000005057;ENSMUSG00000005763;ENSMUSG00000005836;ENSMUSG00000007207;ENSMUSG00000008734;ENSMUSG00000010136;ENSMUSG00000015222;ENSMUSG00000015937;ENSMUSG00000016933;…	Axin2;Lck;Acvrl1;Tom1l2;Jup;Relb;Lipe;Cacnb3;Atn1;Ptpn6;Hdac9;Dgkq;Sh2b2;Cd247;Gata6;Stx1a;Gprc5b;Pifo;Map2;Macroh2a1;Plcg1;Sdc4;Slc12a7;Il12rb2;Zbtb4;Utrn;Mical1;Tnfaip3;Ptprk;Cry1;Trib2;Nos2;Pld2;Akap5;Traf3;Nedd9;Prkcd;Dpysl2;Rhobtb2;Spry2;Nell2;Hdac7;Cblb;Hcls1;Map3k12;Il15ra;Cd4;Twf2;Sik1;Rhoq;Cdh2;Sting1;Cd6;Fas;Map4k2;Add3;Agap2;Prkar1b;Casp1;Cd28;Stk11ip;Ptprc;Atp1b1;Ptpn14;Vim;Nek6;Dnm1;…
122	GO:0003779	MF	actin binding	122/ 2951	551/ 43839	0.221416	5.25043e-32	2.38317e-29	ENSMUSG00000000915;ENSMUSG00000001020;ENSMUSG00000002565;ENSMUSG00000004665;ENSMUSG00000006154;ENSMUSG00000009687;ENSMUSG00000014164;ENSMUSG00000014778;ENSMUSG00000015143;ENSMUSG00000015222;ENSMUSG00000015766;ENSMUSG00000015980;ENSMUSG00000017607;ENSMUSG00000018340;ENSMUSG00000018819;ENSMUSG00000018830;ENSMUSG00000019820;ENSMUSG00000019823;ENSMUSG00000019978;ENSMUSG00000020061;ENSMUSG00000020122;…	Hip1r;S100a4;Scin;Cnn2;Eps8l1;Fxyd5;Klhl3;Fhod1;Actn1;Map2;Eps8;Lrrc27;Tns4;Anxa6;Lsp1;Myh11;Utrn;Mical1;Epb41l2;Mybpc1;Egfr;Sptbn1;Myo1g;Smtn;Nos2;Akap5;Evl;Lcp1;Pdlim2;Ajuba;Parvg;Mefv;Plec;Arc;Hcls1;Fmnl3;Twf2;Myo1f;Bin1;Add3;Ablim1;Flnb;Obsl1;Tnnt2;Gsn;Phactr3;Pfn2;Coro2a;Macf1;Cap1;Espn;Afap1;Shroom3;Fscn1;Arpc1b;Coro1a;Myo7a;Tnni2;Msn;Flna;Pdlim3;Cotl1;Panx1;Dixdc1;Tmod2;Myo1e;Fhl3;Mtss2;Px…
223	GO:0008284	BP	positive regulation of cell population proliferation	223/ 2951	1452/ 43839	0.153581	3.28767e-31	3.44645e-29	ENSMUSG00000000530;ENSMUSG00000000579;ENSMUSG00000000732;ENSMUSG00000000791;ENSMUSG00000000817;ENSMUSG00000001288;ENSMUSG00000001300;ENSMUSG00000001507;ENSMUSG00000003283;ENSMUSG00000003534;ENSMUSG00000003882;ENSMUSG00000004266;ENSMUSG00000004296;ENSMUSG00000004473;ENSMUSG00000004709;ENSMUSG00000004891;ENSMUSG00000005320;ENSMUSG00000005836;ENSMUSG00000006154;ENSMUSG00000006435;ENSMUSG00000006930;…	Acvrl1;Dynlt1c;Icosl;Il12rb1;Fasl;Rarg;Efnb2;Itga3;Hck;Ddr1;Il7r;Ptpn6;Il12b;Clec11a;Cd244a;Nes;Fgfr4;Gata6;Eps8l1;Neurl1a;Hap1;Neu1;Zmiz1;Gprc5b;Etv5;Csf1;Slamf1;Eps8;Cd274;Pdcd1lg2;Sulf1;Plcg1;Cd40;Mmp9;Tbx3;Aldh3a1;Havcr2;Tns3;Kif3c;Map3k3;Ntn1;Akap5;Prkch;Carmil1;Gcnt2;Sema4d;Tert;Plau;Atp8a2;Has2;Enpp2;Nckap1l;Bcl6;Rogdi;Hcls1;St6gal1;Wnt10b;Nr4a1;Cd4;Twf2;Slc25a27;Lbh;Rhoq;Sox8;Bambi;Lta;Hb…
153	GO:0051336	BP	regulation of hydrolase activity	153/ 2951	815/ 43839	0.18773	3.37778e-31	3.51488e-29	ENSMUSG00000000409;ENSMUSG00000000594;ENSMUSG00000000817;ENSMUSG00000000915;ENSMUSG00000002108;ENSMUSG00000002992;ENSMUSG00000003134;ENSMUSG00000004698;ENSMUSG00000004952;ENSMUSG00000006445;ENSMUSG00000009376;ENSMUSG00000009621;ENSMUSG00000009681;ENSMUSG00000010660;ENSMUSG00000015599;ENSMUSG00000015957;ENSMUSG00000017631;ENSMUSG00000017652;ENSMUSG00000017737;ENSMUSG00000019823;ENSMUSG00000020032;…	Lck;Gm2a;Fasl;Hip1r;Nr1h3;Apoc2;Tbc1d8;Hdac9;Rasa4;Epha2;Met;Vav2;Bcr;Plcd1;Ttbk1;Wnt11;Abr;Cd40;Mmp9;Mical1;Nuak1;Timp3;Apc2;Adora2a;Cyfip2;Itk;Pecam1;Nedd9;Sema4d;Naip1;Prkcd;Spry2;Ajuba;Rapgef3;Nckap1l;Bcl6;Mefv;Gpihbp1;Cblb;Nr4a1;Cxcl13;Gzma;Sfi1;Xdh;Psmb8;Bin1;Tnf;Pmaip1;Fas;Fgd1;Casp1;Bok;Serpinb8;Rgs1;Rgs2;Xcl1;Serpinc1;Gsn;Card9;Gpsm1;Itga6;Rasgrp1;Ccn1;Reck;Ppt1;Prkcz;Tbc1d1;Plxnd1;Klrk1…
728	GO:0005737	CC	cytoplasm	728/ 2951	7284/ 43839	0.0999451	6.23779e-31	5.06346e-29	ENSMUSG00000000142;ENSMUSG00000000148;ENSMUSG00000000386;ENSMUSG00000000673;ENSMUSG00000000915;ENSMUSG00000001493;ENSMUSG00000001520;ENSMUSG00000001552;ENSMUSG00000001768;ENSMUSG00000002006;ENSMUSG00000002007;ENSMUSG00000002107;ENSMUSG00000002108;ENSMUSG00000002147;ENSMUSG00000002458;ENSMUSG00000002565;ENSMUSG00000002985;ENSMUSG00000003032;ENSMUSG00000003123;ENSMUSG00000003352;ENSMUSG00000003484;…	Axin2;Brat1;Mx1;Haao;Hip1r;Meox1;Nrip2;Jup;Rin2;Pdzd4;Srpk3;Celf2;Nr1h3;Stat6;Rgs19;Scin;Apoe;Klf4;Lipe;Cacnb3;Cyp4f18;Ddr1;Stat3;Atn1;Ptpn6;Eno2;Il12b;Clec11a;Ndrg2;Hdac9;Dgkq;Grap;Nes;Dtx2;Sh2b2;Ndrg1;Pafah1b3;Il27ra;Mef2c;Sh2d1a;Cd247;Ankrd13d;Tep1;Neurl1a;Hap1;Neu1;Atp1a2;Zmiz1;Id3;Pou2f2;Nav1;Vav2;Bcr;Nuak2;Plcd1;Ubxn11;Card14;Bcas1;Tnfaip8l2;Glis2;Wdfy2;Lrrk1;Actn1;Map2;Gadd45b;Cybb;Gzmb;Nk…
175	GO:0001932	BP	regulation of protein phosphorylation	175/ 2951	1021/ 43839	0.171401	1.74462e-30	1.78912e-28	ENSMUSG00000000142;ENSMUSG00000000148;ENSMUSG00000000409;ENSMUSG00000002699;ENSMUSG00000004266;ENSMUSG00000004296;ENSMUSG00000004815;ENSMUSG00000006435;ENSMUSG00000008734;ENSMUSG00000009281;ENSMUSG00000013483;ENSMUSG00000014547;ENSMUSG00000014599;ENSMUSG00000015133;ENSMUSG00000015312;ENSMUSG00000015599;ENSMUSG00000015937;ENSMUSG00000015950;ENSMUSG00000017009;ENSMUSG00000017652;ENSMUSG00000017737;…	Axin2;Brat1;Lck;Lcp2;Ptpn6;Il12b;Dgkq;Neurl1a;Gprc5b;Rarres2;Card14;Wdfy2;Csf1;Lrrk1;Gadd45b;Ttbk1;Macroh2a1;Ncf1;Sdc4;Cd40;Mmp9;Irf1;Mical1;Dusp6;Adora2a;Irak3;Stk10;Igfbp3;Trib2;Map3k3;Pecam1;Camkk1;Mink1;Pik3r5;Map3k14;Akap5;Nedd9;Sema4d;Sh3bp5;Prkcd;Tnfsf11;Spry2;Ajuba;Enpp2;Rapgef3;Cblb;Hcls1;Cd4;Fgd2;Xdh;C3;Map3k8;Spry4;Hbegf;Csf1r;Cd6;Fas;Map4k2;Hhex;Plce1;Nab2;Agap2;Adam8;Prkar1b;Smad7;Tn…
856	GO:0043167	MF	ion binding	856/ 2951	8935/ 43839	0.095803	6.92012e-31	2.50834e-28	ENSMUSG00000000303;ENSMUSG00000000359;ENSMUSG00000000386;ENSMUSG00000000409;ENSMUSG00000000530;ENSMUSG00000000532;ENSMUSG00000000673;ENSMUSG00000000915;ENSMUSG00000001020;ENSMUSG00000001288;ENSMUSG00000001588;ENSMUSG00000002007;ENSMUSG00000002108;ENSMUSG00000002265;ENSMUSG00000002565;ENSMUSG00000002885;ENSMUSG00000003199;ENSMUSG00000003283;ENSMUSG00000003484;ENSMUSG00000003526;ENSMUSG00000003534;…	Cdh1;Rem1;Mx1;Lck;Acvrl1;Acvr1b;Haao;Hip1r;S100a4;Rarg;Acap1;Srpk3;Nr1h3;Peg3;Scin;Adgre5;Mpnd;Hck;Cyp4f18;Prodh;Ddr1;Cacna1e;Cacna1b;Kifc2;Eno2;Dgkq;Matk;Dtx2;Rasa4;Slc1a2;Zfp287;Fgfr4;Fcer2a;Gata6;Spo11;Itgae;Tep1;Neurl1a;Epha2;Runx1t1;Sulf2;Atp1a2;Zfp775;Zmiz1;Id3;Trpm2;Met;Vav2;Bcr;Nuak2;Kif19a;Cacna2d2;Plcd1;Adam19;Zfp296;Steap4;Cdh23;Glis2;Blk;Wdfy2;Kif1a;Adam28;Dll1;Entpd2;Lrrk1;Actn1;Cybb…
128	GO:0060589	MF	nucleoside-triphosphatase regulator activity	128/ 2951	613/ 43839	0.208809	7.18405e-31	2.50834e-28	ENSMUSG00000001062;ENSMUSG00000001588;ENSMUSG00000001768;ENSMUSG00000001995;ENSMUSG00000002668;ENSMUSG00000003134;ENSMUSG00000004568;ENSMUSG00000004952;ENSMUSG00000006154;ENSMUSG00000009621;ENSMUSG00000009681;ENSMUSG00000015377;ENSMUSG00000015957;ENSMUSG00000016128;ENSMUSG00000017132;ENSMUSG00000017631;ENSMUSG00000018008;ENSMUSG00000020143;ENSMUSG00000020782;ENSMUSG00000021708;ENSMUSG00000021892;…	Vps9d1;Acap1;Rin2;Sipa1l2;Dennd1c;Tbc1d8;Arhgef18;Rasa4;Eps8l1;Vav2;Bcr;Dennd6b;Wnt11;Stard13;Cyth1;Abr;Cyth4;Dock2;Llgl2;Rasgrf2;Sh3bp5;Arhgef3;Trio;Rapgef3;Nckap1l;Fgd2;Arhgap28;Psd2;Plce1;Dnmbp;Fgd1;Agap2;Dock9;Arhgef9;Rgs1;Rgs2;Ralgps2;Gpsm1;Psd4;Rasgrp1;Dennd2d;Arhgef2;Bcar3;Tbc1d1;Rasal1;Arhgap25;Rasgef1a;Arhgdib;Srgap3;Dennd5b;Rasgrp4;Rabep2;Arhgef6;Mcf2;Arhgap4;Mcf2l;Rasa3;Dlc1;Tbc1d9;Thy…
128	GO:0030695	MF	GTPase regulator activity	128/ 2951	613/ 43839	0.208809	7.18405e-31	2.50834e-28	ENSMUSG00000001062;ENSMUSG00000001588;ENSMUSG00000001768;ENSMUSG00000001995;ENSMUSG00000002668;ENSMUSG00000003134;ENSMUSG00000004568;ENSMUSG00000004952;ENSMUSG00000006154;ENSMUSG00000009621;ENSMUSG00000009681;ENSMUSG00000015377;ENSMUSG00000015957;ENSMUSG00000016128;ENSMUSG00000017132;ENSMUSG00000017631;ENSMUSG00000018008;ENSMUSG00000020143;ENSMUSG00000020782;ENSMUSG00000021708;ENSMUSG00000021892;…	Vps9d1;Acap1;Rin2;Sipa1l2;Dennd1c;Tbc1d8;Arhgef18;Rasa4;Eps8l1;Vav2;Bcr;Dennd6b;Wnt11;Stard13;Cyth1;Abr;Cyth4;Dock2;Llgl2;Rasgrf2;Sh3bp5;Arhgef3;Trio;Rapgef3;Nckap1l;Fgd2;Arhgap28;Psd2;Plce1;Dnmbp;Fgd1;Agap2;Dock9;Arhgef9;Rgs1;Rgs2;Ralgps2;Gpsm1;Psd4;Rasgrp1;Dennd2d;Arhgef2;Bcar3;Tbc1d1;Rasal1;Arhgap25;Rasgef1a;Arhgdib;Srgap3;Dennd5b;Rasgrp4;Rabep2;Arhgef6;Mcf2;Arhgap4;Mcf2l;Rasa3;Dlc1;Tbc1d9;Thy…
349	GO:0009605	BP	response to external stimulus	349/ 2951	2788/ 43839	0.125179	2.54268e-30	2.58878e-28	ENSMUSG00000000204;ENSMUSG00000000386;ENSMUSG00000000409;ENSMUSG00000000617;ENSMUSG00000000682;ENSMUSG00000000817;ENSMUSG00000001444;ENSMUSG00000001552;ENSMUSG00000002108;ENSMUSG00000003283;ENSMUSG00000003352;ENSMUSG00000003545;ENSMUSG00000004263;ENSMUSG00000004266;ENSMUSG00000004296;ENSMUSG00000004665;ENSMUSG00000004707;ENSMUSG00000004709;ENSMUSG00000005089;ENSMUSG00000005465;ENSMUSG00000005696;…	Slfn4;Mx1;Lck;Grm6;Cd52;Fasl;Tbx21;Jup;Nr1h3;Hck;Cacnb3;Fosb;Atn1;Ptpn6;Il12b;Cnn2;Ly9;Cd244a;Slc1a2;Il27ra;Sh2d1a;Tnfsf14;Ggt1;Epha2;Atp1a2;Rarres2;Bcr;Nuak2;Mcoln2;Tnfaip8l2;Csf1;Slamf6;Slamf1;Cybb;Ncf1;Wnt11;H2-M3;Col20a1;Cd274;Pdcd1lg2;Abr;Cd40;Mmp9;Ikzf3;Il12rb2;Irf1;Cxcl16;Aldh3a1;Ptger1;Lyst;Smpd2;Ifngr1;Cry1;Irak3;Stc2;Havcr2;Dnmt3a;Nos2;Nr1d1;Map3k14;Coch;Nfkbia;Arg2;Fos;Traf3;Irf4;Ly86;…
206	GO:0051174	BP	regulation of phosphorus metabolic process	206/ 2951	1309/ 43839	0.157372	2.6467e-30	2.67544e-28	ENSMUSG00000000142;ENSMUSG00000000148;ENSMUSG00000000409;ENSMUSG00000002699;ENSMUSG00000002992;ENSMUSG00000004266;ENSMUSG00000004296;ENSMUSG00000004709;ENSMUSG00000004815;ENSMUSG00000006435;ENSMUSG00000008734;ENSMUSG00000009281;ENSMUSG00000009621;ENSMUSG00000010136;ENSMUSG00000010660;ENSMUSG00000013483;ENSMUSG00000014547;ENSMUSG00000014599;ENSMUSG00000015133;ENSMUSG00000015312;ENSMUSG00000015599;…	Axin2;Brat1;Lck;Lcp2;Apoc2;Ptpn6;Il12b;Cd244a;Dgkq;Neurl1a;Gprc5b;Rarres2;Vav2;Pifo;Plcd1;Card14;Wdfy2;Csf1;Lrrk1;Gadd45b;Ttbk1;Macroh2a1;Ncf1;Sdc4;Cd40;Mmp9;Irf1;Mical1;Dusp6;Nuak1;Adora2a;Irak3;Stk10;Igfbp3;Trib2;Map3k3;Pecam1;Camkk1;Nos2;Mink1;Pik3r5;Map3k14;Akap5;Nedd9;Sema4d;Sh3bp5;Prkcd;Tnfsf11;Spry2;Ajuba;Enpp2;Rapgef3;Nckap1l;Cblb;Hcls1;Cd4;Sfi1;Fgd2;Xdh;C3;Map3k8;Spry4;Hbegf;Csf1r;Cd6;Fa…
513	GO:0051179	BP	localization	513/ 2951	4668/ 43839	0.109897	2.77463e-30	2.78486e-28	ENSMUSG00000000142;ENSMUSG00000000148;ENSMUSG00000000303;ENSMUSG00000000409;ENSMUSG00000000538;ENSMUSG00000000579;ENSMUSG00000000594;ENSMUSG00000000817;ENSMUSG00000000915;ENSMUSG00000001036;ENSMUSG00000001062;ENSMUSG00000001247;ENSMUSG00000001281;ENSMUSG00000001552;ENSMUSG00000001750;ENSMUSG00000001768;ENSMUSG00000002033;ENSMUSG00000002108;ENSMUSG00000002257;ENSMUSG00000002565;ENSMUSG00000002668;…	Axin2;Brat1;Cdh1;Lck;Tom1l2;Dynlt1c;Gm2a;Fasl;Hip1r;Epn2;Vps9d1;Lsr;Itgb7;Jup;Tcirg1;Rin2;Cd3g;Nr1h3;Def6;Scin;Dennd1c;Apoe;Apoc2;Tbc1d8;Hck;Ap1m2;Cacnb3;Ddr1;Cacna1b;Arhgef18;Slc1a2;Slc2a9;Spo11;Neurl1a;Epha2;Slc4a3;Slc5a6;B4galnt1;Hap1;Atp1a2;Stx1a;Brme1;Trpm5;Trpm2;Bcr;Fxyd5;Cacna2d2;Exoc3l2;Steap4;Cdh23;Etv5;Slc41a1;Klhl3;Fhod1;Slamf1;Lama5;Macroh2a1;Ncf1;Wnt11;Cacna1d;Cd274;Plcg1;Cntnap1;Tns…
205	GO:0019220	BP	regulation of phosphate metabolic process	205/ 2951	1308/ 43839	0.156728	5.08209e-30	5.06491e-28	ENSMUSG00000000142;ENSMUSG00000000148;ENSMUSG00000000409;ENSMUSG00000002699;ENSMUSG00000002992;ENSMUSG00000004266;ENSMUSG00000004296;ENSMUSG00000004709;ENSMUSG00000004815;ENSMUSG00000006435;ENSMUSG00000008734;ENSMUSG00000009281;ENSMUSG00000009621;ENSMUSG00000010136;ENSMUSG00000010660;ENSMUSG00000013483;ENSMUSG00000014547;ENSMUSG00000014599;ENSMUSG00000015133;ENSMUSG00000015312;ENSMUSG00000015599;…	Axin2;Brat1;Lck;Lcp2;Apoc2;Ptpn6;Il12b;Cd244a;Dgkq;Neurl1a;Gprc5b;Rarres2;Vav2;Pifo;Plcd1;Card14;Wdfy2;Csf1;Lrrk1;Gadd45b;Ttbk1;Macroh2a1;Ncf1;Sdc4;Cd40;Mmp9;Irf1;Mical1;Dusp6;Nuak1;Adora2a;Irak3;Stk10;Igfbp3;Trib2;Map3k3;Pecam1;Camkk1;Nos2;Mink1;Pik3r5;Map3k14;Akap5;Nedd9;Sema4d;Sh3bp5;Prkcd;Tnfsf11;Spry2;Ajuba;Enpp2;Rapgef3;Nckap1l;Cblb;Hcls1;Cd4;Sfi1;Fgd2;Xdh;C3;Map3k8;Spry4;Hbegf;Csf1r;Cd6;Fa…
69	GO:0032944	BP	regulation of mononuclear cell proliferation	69/ 2951	207/ 43839	0.333333	6.05162e-30	5.98899e-28	ENSMUSG00000000732;ENSMUSG00000000791;ENSMUSG00000004266;ENSMUSG00000004296;ENSMUSG00000004709;ENSMUSG00000010142;ENSMUSG00000014599;ENSMUSG00000015316;ENSMUSG00000016206;ENSMUSG00000016496;ENSMUSG00000016498;ENSMUSG00000017009;ENSMUSG00000017652;ENSMUSG00000018168;ENSMUSG00000018899;ENSMUSG00000020399;ENSMUSG00000021125;ENSMUSG00000022488;ENSMUSG00000022508;ENSMUSG00000022637;ENSMUSG00000022885;…	Icosl;Il12rb1;Ptpn6;Il12b;Cd244a;Tnfrsf13b;Csf1;Slamf1;H2-M3;Cd274;Pdcd1lg2;Sdc4;Cd40;Ikzf3;Irf1;Havcr2;Arg2;Nckap1l;Bcl6;Cblb;St6gal1;Cd4;Cd6;Ctla4;Cd28;Zap70;Xcl1;Il2ra;Prkcq;Nfatc2;Il12a;Ptpn22;Il6ra;Zbtb7b;Tnfrsf1b;Cd38;Clec2i;Siglecg;Coro1a;Itgal;Sash3;Cd40lg;Efnb1;Cd209a;Il15;Cd3e;Rac2;Pawr;Cd276;Ripor2;Card11;H2-Aa;Ccr7;Prdm1;Clcf1;Pla2g2d;Ccdc88b;Gpr183;Rasal3;Pkn1;Tnfrsf13c;Ccl19;H2-Ab1;…
71	GO:0070663	BP	regulation of leukocyte proliferation	71/ 2951	219/ 43839	0.324201	6.54569e-30	6.43296e-28	ENSMUSG00000000732;ENSMUSG00000000791;ENSMUSG00000004266;ENSMUSG00000004296;ENSMUSG00000004709;ENSMUSG00000010142;ENSMUSG00000014599;ENSMUSG00000015316;ENSMUSG00000016206;ENSMUSG00000016496;ENSMUSG00000016498;ENSMUSG00000017009;ENSMUSG00000017652;ENSMUSG00000018168;ENSMUSG00000018899;ENSMUSG00000020399;ENSMUSG00000021125;ENSMUSG00000022488;ENSMUSG00000022508;ENSMUSG00000022637;ENSMUSG00000022885;…	Icosl;Il12rb1;Ptpn6;Il12b;Cd244a;Tnfrsf13b;Csf1;Slamf1;H2-M3;Cd274;Pdcd1lg2;Sdc4;Cd40;Ikzf3;Irf1;Havcr2;Arg2;Nckap1l;Bcl6;Cblb;St6gal1;Cd4;Cd6;Hhex;Ctla4;Cd28;Zap70;Xcl1;Il2ra;Prkcq;Nfatc2;Ocstamp;Il12a;Ptpn22;Il6ra;Zbtb7b;Tnfrsf1b;Cd38;Clec2i;Siglecg;Coro1a;Itgal;Sash3;Cd40lg;Efnb1;Cd209a;Il15;Cd3e;Rac2;Pawr;Cd276;Ripor2;Card11;H2-Aa;Ccr7;Prdm1;Clcf1;Pla2g2d;Ccdc88b;Gpr183;Rasal3;Pkn1;Tnfrsf13c;…
61	GO:0045619	BP	regulation of lymphocyte differentiation	61/ 2951	164/ 43839	0.371951	1.18213e-29	1.15375e-27	ENSMUSG00000000409;ENSMUSG00000001444;ENSMUSG00000002111;ENSMUSG00000003882;ENSMUSG00000004266;ENSMUSG00000007817;ENSMUSG00000015396;ENSMUSG00000016206;ENSMUSG00000018168;ENSMUSG00000018899;ENSMUSG00000021127;ENSMUSG00000022488;ENSMUSG00000022508;ENSMUSG00000023206;ENSMUSG00000024334;ENSMUSG00000024778;ENSMUSG00000025473;ENSMUSG00000025880;ENSMUSG00000026012;ENSMUSG00000026117;ENSMUSG00000026770;…	Lck;Tbx21;Spi1;Il7r;Ptpn6;Zmiz1;Cd83;H2-M3;Ikzf3;Irf1;Zfp36l1;Nckap1l;Bcl6;Il15ra;H2-Oa;Fas;Adam8;Smad7;Cd28;Zap70;Il2ra;Rasgrp1;Il12a;Zbtb7b;Dtx1;Cd27;Pglyrp1;Il4ra;Sash3;Il2rg;Il15;Cbfb;Malt1;Nlrp3;Egr3;Tespa1;Nfkbiz;Card11;H2-Aa;Nfkbid;Socs5;Ccr7;Socs1;Prdm1;Itpkb;Hlx;Dusp10;Fgl2;Tox;Zfp36l2;Duxbl1;Zfp683;Zfp608;Nfam1;Cyp26b1;Sox13;Runx3;Ccl19;Pglyrp2;Gm28053;Flt3l
165	GO:0043085	BP	positive regulation of catalytic activity	165/ 2951	948/ 43839	0.174051	1.37057e-29	1.32851e-27	ENSMUSG00000000142;ENSMUSG00000000409;ENSMUSG00000000594;ENSMUSG00000000817;ENSMUSG00000000915;ENSMUSG00000002108;ENSMUSG00000002699;ENSMUSG00000002992;ENSMUSG00000003134;ENSMUSG00000004296;ENSMUSG00000005320;ENSMUSG00000005540;ENSMUSG00000006435;ENSMUSG00000006445;ENSMUSG00000008734;ENSMUSG00000009621;ENSMUSG00000009681;ENSMUSG00000010136;ENSMUSG00000014599;ENSMUSG00000015599;ENSMUSG00000015950;…	Axin2;Lck;Gm2a;Fasl;Hip1r;Nr1h3;Lcp2;Apoc2;Tbc1d8;Il12b;Fgfr4;Fcer2a;Neurl1a;Epha2;Gprc5b;Vav2;Bcr;Pifo;Csf1;Ttbk1;Ncf1;Wnt11;Cacna1d;Sdc4;Abr;Cd40;Apc2;Lgr5;Stk10;Cyfip2;Itk;Trib2;Adcy3;Map3k3;Camkk1;Nos2;Mink1;Pik3r5;Map3k14;Akap5;Nedd9;Sema4d;Tert;Prkcd;Tnfsf11;Ajuba;Rapgef3;Mefv;Gpihbp1;Cxcl13;Cd4;Fgd2;Xdh;Map3k8;Bin1;Tnf;Pmaip1;Csf1r;Fas;Map4k2;Nab2;Agap2;Adam8;Casp1;Bok;Tnfrsf11a;Rgs1;Xcl1;…
93	GO:0043235	CC	receptor complex	93/ 2951	367/ 43839	0.253406	2.25525e-29	1.7544e-27	ENSMUSG00000000290;ENSMUSG00000000530;ENSMUSG00000000532;ENSMUSG00000000791;ENSMUSG00000001281;ENSMUSG00000001507;ENSMUSG00000002033;ENSMUSG00000002108;ENSMUSG00000003206;ENSMUSG00000003379;ENSMUSG00000003534;ENSMUSG00000004266;ENSMUSG00000005364;ENSMUSG00000005465;ENSMUSG00000005763;ENSMUSG00000005947;ENSMUSG00000006445;ENSMUSG00000008734;ENSMUSG00000015766;ENSMUSG00000017057;ENSMUSG00000017417;…	Itgb2;Acvrl1;Acvr1b;Il12rb1;Itgb7;Itga3;Cd3g;Nr1h3;Ebi3;Cd79a;Ddr1;Ptpn6;Il5ra;Il27ra;Cd247;Itgae;Epha2;Gprc5b;Eps8;Il13ra1;Plxdc1;Cd40;Il12rb2;Ahr;Itgb4;Dlg4;Traf3;Syk;Chrna2;Alcam;Gabbr1;Csf1r;Cd6;Abhd6;Itga7;Il18rap;Il18r1;Zap70;Pigr;Cr2;Itga8;Acvr1;Itga6;Ltk;Notch2;Il6ra;Ephb2;Csf3r;Ephb6;Plxnd1;Klrd1;Klrc1;Itpr2;Il4ra;Trat1;Itgam;Itgax;Itgal;Il2rg;Gabre;Gabrq;Plxna3;Nr3c2;Cd3e;Cd3d;Ldlr;Vipr…
233	GO:0009967	BP	positive regulation of signal transduction	233/ 2951	1599/ 43839	0.145716	2.55306e-29	2.45788e-27	ENSMUSG00000000409;ENSMUSG00000000530;ENSMUSG00000000532;ENSMUSG00000000817;ENSMUSG00000000915;ENSMUSG00000001020;ENSMUSG00000001036;ENSMUSG00000002108;ENSMUSG00000003227;ENSMUSG00000003352;ENSMUSG00000003882;ENSMUSG00000005320;ENSMUSG00000005824;ENSMUSG00000005836;ENSMUSG00000006800;ENSMUSG00000006930;ENSMUSG00000007207;ENSMUSG00000007817;ENSMUSG00000008734;ENSMUSG00000014599;ENSMUSG00000015133;…	Lck;Acvrl1;Acvr1b;Fasl;Hip1r;S100a4;Epn2;Nr1h3;Edar;Cacnb3;Il7r;Fgfr4;Tnfsf14;Gata6;Sulf2;Hap1;Stx1a;Zmiz1;Gprc5b;Csf1;Lrrk1;Gadd45b;Slamf1;Ncf1;Wnt11;Sulf1;Cd40;Mmp9;Ptgis;Mfng;Traf3ip2;Timp3;Unc5b;Lgr5;Dock2;Adora2a;Appl2;Rel;Cyfip2;Havcr2;Igfbp3;Map3k3;Mink1;Pik3r5;Map3k14;Akap5;Prkch;Gcnt2;Ly86;Tert;Cd180;Prkcd;Tnfsf11;Sorbs3;Spry2;Ajuba;Csnk1e;Hcls1;Wnt10b;Map3k12;Cd4;Nfatc4;Fgd2;Xdh;C3;Bamb…
67	GO:0050670	BP	regulation of lymphocyte proliferation	67/ 2951	204/ 43839	0.328431	1.10304e-28	1.05475e-26	ENSMUSG00000000732;ENSMUSG00000000791;ENSMUSG00000004266;ENSMUSG00000004296;ENSMUSG00000004709;ENSMUSG00000010142;ENSMUSG00000015316;ENSMUSG00000016206;ENSMUSG00000016496;ENSMUSG00000016498;ENSMUSG00000017009;ENSMUSG00000017652;ENSMUSG00000018168;ENSMUSG00000018899;ENSMUSG00000020399;ENSMUSG00000021125;ENSMUSG00000022488;ENSMUSG00000022508;ENSMUSG00000022637;ENSMUSG00000023274;ENSMUSG00000024670;…	Icosl;Il12rb1;Ptpn6;Il12b;Cd244a;Tnfrsf13b;Slamf1;H2-M3;Cd274;Pdcd1lg2;Sdc4;Cd40;Ikzf3;Irf1;Havcr2;Arg2;Nckap1l;Bcl6;Cblb;Cd4;Cd6;Ctla4;Cd28;Zap70;Xcl1;Il2ra;Prkcq;Nfatc2;Il12a;Ptpn22;Il6ra;Zbtb7b;Tnfrsf1b;Cd38;Clec2i;Siglecg;Coro1a;Itgal;Sash3;Cd40lg;Efnb1;Cd209a;Il15;Cd3e;Rac2;Pawr;Cd276;Ripor2;Card11;H2-Aa;Ccr7;Prdm1;Clcf1;Pla2g2d;Ccdc88b;Gpr183;Rasal3;Pkn1;Tnfrsf13c;Ccl19;H2-Ab1;Clec4g;Slfn1;…
76	GO:0030098	BP	lymphocyte differentiation	76/ 2951	260/ 43839	0.292308	1.37836e-28	1.30916e-26	ENSMUSG00000000409;ENSMUSG00000001444;ENSMUSG00000001750;ENSMUSG00000002033;ENSMUSG00000002983;ENSMUSG00000003379;ENSMUSG00000003882;ENSMUSG00000004296;ENSMUSG00000008496;ENSMUSG00000015314;ENSMUSG00000015316;ENSMUSG00000018169;ENSMUSG00000018899;ENSMUSG00000020395;ENSMUSG00000020474;ENSMUSG00000021127;ENSMUSG00000022475;ENSMUSG00000022508;ENSMUSG00000023274;ENSMUSG00000023927;ENSMUSG00000024673;…	Lck;Tbx21;Tcirg1;Cd3g;Relb;Cd79a;Il7r;Il12b;Pou2f2;Slamf6;Slamf1;Mfng;Irf1;Itk;Polm;Zfp36l1;Hdac7;Bcl6;Cd4;Satb1;Ms4a1;Hhex;Cd28;Il18r1;Ptprc;Cr2;Dll4;Tpd52;Ptpn22;Notch2;Lef1;Zbtb7b;Sema4a;Cdh17;Tnfsf8;Rhoh;Ccr9;Foxp1;Clec4d;Cd19;Cd40lg;Itm2a;Cbfb;Cd3e;Cd3d;Cmtm7;Eomes;Malt1;Vav1;Batf;Plcg2;Ly6d;Card11;Egr1;Itpkb;Runx2;Foxp3;Cd79b;Clcf1;Ccr6;Pla2g2d;Chd7;Tox;Zfp36l2;Bcl11b;Zfp683;Gpr18;Gpr183;Gm…
213	GO:0008092	MF	cytoskeletal protein binding	213/ 2951	1412/ 43839	0.15085	7.49632e-29	2.20545e-26	ENSMUSG00000000303;ENSMUSG00000000386;ENSMUSG00000000915;ENSMUSG00000001020;ENSMUSG00000002565;ENSMUSG00000004187;ENSMUSG00000004665;ENSMUSG00000005125;ENSMUSG00000006154;ENSMUSG00000006930;ENSMUSG00000007207;ENSMUSG00000009687;ENSMUSG00000010021;ENSMUSG00000010136;ENSMUSG00000014164;ENSMUSG00000014602;ENSMUSG00000014778;ENSMUSG00000015143;ENSMUSG00000015222;ENSMUSG00000015766;ENSMUSG00000015968;…	Cdh1;Mx1;Hip1r;S100a4;Scin;Kifc2;Cnn2;Ndrg1;Eps8l1;Hap1;Stx1a;Fxyd5;Kif19a;Pifo;Klhl3;Kif1a;Fhod1;Actn1;Map2;Eps8;Cacna1d;Lrrc27;Aldoc;Tns4;Anxa6;Mapt;Lsp1;Myh11;Utrn;Mical1;Fyn;Epb41l2;Mybpc1;Egfr;Apc2;Adora2a;Nav3;Sptbn1;Myo1g;Smtn;Kif3c;Llgl2;Nos2;Rflnb;Akap5;Evl;Nkd2;Lcp1;Dpysl2;Pdlim2;Sorbs3;Ajuba;Parvg;Mefv;Plec;Arc;Kif21a;Hcls1;Fmnl3;Twf2;Mx2;Myo1f;Cdh2;Bin1;Add3;Ablim1;Hdgfl3;Flnb;Des;Obs…
49	GO:0004896	MF	cytokine receptor activity	49/ 2951	108/ 43839	0.453704	7.77423e-29	2.20545e-26	ENSMUSG00000000791;ENSMUSG00000003206;ENSMUSG00000003882;ENSMUSG00000004296;ENSMUSG00000005364;ENSMUSG00000005465;ENSMUSG00000015966;ENSMUSG00000017057;ENSMUSG00000018341;ENSMUSG00000020009;ENSMUSG00000020279;ENSMUSG00000023206;ENSMUSG00000023274;ENSMUSG00000024610;ENSMUSG00000025804;ENSMUSG00000026068;ENSMUSG00000026070;ENSMUSG00000026180;ENSMUSG00000026271;ENSMUSG00000026770;ENSMUSG00000027947;…	Il12rb1;Ebi3;Il7r;Il12b;Il5ra;Il27ra;Il17rb;Il13ra1;Il12rb2;Ifngr1;Il9r;Il15ra;Cd4;Cd74;Ccr1;Il18rap;Il18r1;Cxcr2;Gpr35;Il2ra;Il6ra;Csf3r;Ccr9;Il17rc;Il21r;Il4ra;Il2rg;Il10ra;Ccr7;Il22ra2;Il17rd;Ccr6;Ackr2;Cxcr5;Ccr4;Cxcr6;Cxcr3;Cx3cr1;Csf2ra;Xcr1;Ifnlr1;Il2rb;Il3ra;Csf2rb;Csf2rb2;Ccr5;Ackr4;Gm16712;Gm33799
108	GO:0002252	BP	immune effector process	108/ 2951	490/ 43839	0.220408	2.67762e-28	2.50952e-26	ENSMUSG00000000732;ENSMUSG00000001750;ENSMUSG00000002983;ENSMUSG00000004266;ENSMUSG00000004296;ENSMUSG00000004709;ENSMUSG00000015316;ENSMUSG00000015437;ENSMUSG00000015950;ENSMUSG00000016206;ENSMUSG00000016356;ENSMUSG00000018169;ENSMUSG00000019726;ENSMUSG00000020143;ENSMUSG00000020399;ENSMUSG00000020437;ENSMUSG00000021624;ENSMUSG00000021948;ENSMUSG00000021998;ENSMUSG00000024164;ENSMUSG00000024371;…	Icosl;Tcirg1;Relb;Ptpn6;Il12b;Cd244a;Slamf1;Gzmb;Ncf1;H2-M3;Col20a1;Mfng;Lyst;Dock2;Havcr2;Myo1g;Cd180;Prkcd;Lcp1;C3;C2;Fas;Dnase1l3;Il18rap;Il18r1;Jag1;Rasgrp1;Il12a;Notch2;Sema4a;Cdh17;Nr4a3;Ephb6;Foxp1;Clec4d;Klrk1;Klrd1;Coro1a;Cd19;Lat;Il4ra;Itgal;Swap70;Cd40lg;Itm2a;Ctsh;Eomes;Dysf;Batf;Plcg2;Prf1;Spon2;Icam1;Fgl2;Milr1;Lat2;Ccr6;Mill2;Prkce;Gapt;Gpr183;Cx3cr1;Bcl3;Cd8a;Pirb;Cd300lb;C4b;H2-A…
162	GO:0007155	BP	cell adhesion	162/ 2951	950/ 43839	0.170526	4.87056e-28	4.53475e-26	ENSMUSG00000000290;ENSMUSG00000000303;ENSMUSG00000001029;ENSMUSG00000001281;ENSMUSG00000001300;ENSMUSG00000001507;ENSMUSG00000001552;ENSMUSG00000002980;ENSMUSG00000003534;ENSMUSG00000004098;ENSMUSG00000004266;ENSMUSG00000004609;ENSMUSG00000004707;ENSMUSG00000005947;ENSMUSG00000006445;ENSMUSG00000012819;ENSMUSG00000013033;ENSMUSG00000013236;ENSMUSG00000015316;ENSMUSG00000015647;ENSMUSG00000016918;…	Itgb2;Cdh1;Icam2;Itgb7;Efnb2;Itga3;Jup;Bcam;Ddr1;Col5a3;Ptpn6;Cd33;Ly9;Itgae;Epha2;Cdh23;Adgrl1;Ptprs;Slamf1;Lama5;Sulf1;Cntnap1;Ptprk;Nuak1;Stk10;Cyfip2;Myo1g;Pecam1;Itgb4;Dlg4;Ntn1;Zfp36l1;Nedd9;Sema4d;Emb;Sorbs3;Cldn10;Ajuba;Efs;Parvg;Alcam;Cd96;Cd4;Cdh2;Dsc2;Lama3;Pcdh12;Cd6;Lpxn;Itga7;Adam8;Cdhr5;Col7a1;Adam23;Icos;Serpinb8;Atp1b1;Sell;Lamb3;Itga8;Acvr1;Itga6;Cd2;Pear1;Ccn1;Cdh17;Col15a1;Plp…
274	GO:0009607	BP	response to biotic stimulus	274/ 2951	2058/ 43839	0.133139	6.46015e-28	5.97542e-26	ENSMUSG00000000204;ENSMUSG00000000386;ENSMUSG00000000682;ENSMUSG00000000817;ENSMUSG00000001444;ENSMUSG00000002108;ENSMUSG00000002111;ENSMUSG00000003283;ENSMUSG00000004266;ENSMUSG00000004296;ENSMUSG00000004707;ENSMUSG00000004709;ENSMUSG00000005465;ENSMUSG00000005696;ENSMUSG00000006345;ENSMUSG00000006445;ENSMUSG00000009281;ENSMUSG00000009681;ENSMUSG00000011008;ENSMUSG00000013707;ENSMUSG00000014599;…	Slfn4;Mx1;Cd52;Fasl;Tbx21;Nr1h3;Spi1;Hck;Ptpn6;Il12b;Ly9;Cd244a;Il27ra;Sh2d1a;Ggt1;Epha2;Rarres2;Bcr;Mcoln2;Tnfaip8l2;Csf1;Slamf6;Slamf1;Cybb;Ncf1;H2-M3;Col20a1;Cd274;Pdcd1lg2;Abr;Cd40;Ikzf3;Il12rb2;Irf1;Cxcl16;Ptger1;Lyst;Ifngr1;Irak3;Havcr2;Nos2;Nr1d1;Map3k14;Coch;Nfkbia;Arg2;Fos;Traf3;Irf4;Ly86;Cd180;Rnase6;Prkcd;Trim35;Gsdmd;Cd96;Cxcl13;Gzma;Cd4;Mx2;Tfeb;C3;Tap2;Sting1;C2;Lta;Csf1r;Cd6;Ms4a1;…
768	GO:0031323	BP	regulation of cellular metabolic process	768/ 2951	7968/ 43839	0.0963855	6.51105e-28	5.9834e-26	ENSMUSG00000000142;ENSMUSG00000000148;ENSMUSG00000000290;ENSMUSG00000000303;ENSMUSG00000000409;ENSMUSG00000000530;ENSMUSG00000000532;ENSMUSG00000000732;ENSMUSG00000000782;ENSMUSG00000000791;ENSMUSG00000000817;ENSMUSG00000000903;ENSMUSG00000001288;ENSMUSG00000001444;ENSMUSG00000001493;ENSMUSG00000001507;ENSMUSG00000001520;ENSMUSG00000001552;ENSMUSG00000001750;ENSMUSG00000002007;ENSMUSG00000002107;…	Axin2;Brat1;Itgb2;Cdh1;Lck;Acvrl1;Acvr1b;Icosl;Tcf7;Il12rb1;Fasl;Vpreb3;Rarg;Tbx21;Meox1;Itga3;Nrip2;Jup;Tcirg1;Srpk3;Celf2;Nr1h3;Spi1;Stat6;Peg3;Lcp2;Relb;Apoc2;Edar;Hck;Etv3;Fosb;Il7r;Hlf;Etv1;Atn1;Ptpn6;Il12b;Ndrg2;Arid3b;Cnn2;Hdac9;Ly9;Cd244a;Dgkq;Zfp287;Fgfr4;Il5ra;Il27ra;Fcer2a;Rfx5;Gata6;Neurl1a;Epha2;Runx1t1;Tcf23;Sulf2;Zmiz1;Id3;Spib;Elk3;Pou2f2;Gprc5b;Rarres2;Met;Vav2;Bcr;Pou6f1;Pifo;Pl…
261	GO:0010647	BP	positive regulation of cell communication	261/ 2951	1922/ 43839	0.135796	6.60348e-28	6.02919e-26	ENSMUSG00000000409;ENSMUSG00000000530;ENSMUSG00000000532;ENSMUSG00000000817;ENSMUSG00000000915;ENSMUSG00000001020;ENSMUSG00000001036;ENSMUSG00000002108;ENSMUSG00000003227;ENSMUSG00000003352;ENSMUSG00000003882;ENSMUSG00000004113;ENSMUSG00000005320;ENSMUSG00000005824;ENSMUSG00000005836;ENSMUSG00000006800;ENSMUSG00000006930;ENSMUSG00000007207;ENSMUSG00000007817;ENSMUSG00000008734;ENSMUSG00000009292;…	Lck;Acvrl1;Acvr1b;Fasl;Hip1r;S100a4;Epn2;Nr1h3;Edar;Cacnb3;Il7r;Cacna1b;Fgfr4;Tnfsf14;Gata6;Sulf2;Hap1;Stx1a;Zmiz1;Gprc5b;Trpm2;Blk;Csf1;Lrrk1;Gadd45b;Slamf1;Ncf1;Wnt11;Cacna1d;Sulf1;Cd40;Mmp9;Ptgis;Mfng;Traf3ip2;Timp3;Unc5b;Lgr5;Dock2;Adora2a;Appl2;Rel;Cyfip2;Havcr2;Igfbp3;Map3k3;Mink1;Pik3r5;Map3k14;Akap5;Prkch;Gcnt2;Ly86;Tert;Cd180;Prkcd;Tnfsf11;Sorbs3;Spry2;Ajuba;Csnk1e;Nell2;Hcls1;Ildr1;Wnt1…
261	GO:0023056	BP	positive regulation of signaling	261/ 2951	1924/ 43839	0.135655	7.31015e-28	6.63161e-26	ENSMUSG00000000409;ENSMUSG00000000530;ENSMUSG00000000532;ENSMUSG00000000817;ENSMUSG00000000915;ENSMUSG00000001020;ENSMUSG00000001036;ENSMUSG00000002108;ENSMUSG00000003227;ENSMUSG00000003352;ENSMUSG00000003882;ENSMUSG00000004113;ENSMUSG00000005320;ENSMUSG00000005824;ENSMUSG00000005836;ENSMUSG00000006800;ENSMUSG00000006930;ENSMUSG00000007207;ENSMUSG00000007817;ENSMUSG00000008734;ENSMUSG00000009292;…	Lck;Acvrl1;Acvr1b;Fasl;Hip1r;S100a4;Epn2;Nr1h3;Edar;Cacnb3;Il7r;Cacna1b;Fgfr4;Tnfsf14;Gata6;Sulf2;Hap1;Stx1a;Zmiz1;Gprc5b;Trpm2;Blk;Csf1;Lrrk1;Gadd45b;Slamf1;Ncf1;Wnt11;Cacna1d;Sulf1;Cd40;Mmp9;Ptgis;Mfng;Traf3ip2;Timp3;Unc5b;Lgr5;Dock2;Adora2a;Appl2;Rel;Cyfip2;Havcr2;Igfbp3;Map3k3;Mink1;Pik3r5;Map3k14;Akap5;Prkch;Gcnt2;Ly86;Tert;Cd180;Prkcd;Tnfsf11;Sorbs3;Spry2;Ajuba;Csnk1e;Nell2;Hcls1;Ildr1;Wnt1…
44	GO:0046634	BP	regulation of alpha-beta T cell activation	44/ 2951	90/ 43839	0.488889	9.394e-28	8.46777e-26	ENSMUSG00000001444;ENSMUSG00000004296;ENSMUSG00000004709;ENSMUSG00000015396;ENSMUSG00000016496;ENSMUSG00000018899;ENSMUSG00000020178;ENSMUSG00000021125;ENSMUSG00000022488;ENSMUSG00000022508;ENSMUSG00000022637;ENSMUSG00000025880;ENSMUSG00000026012;ENSMUSG00000026117;ENSMUSG00000026573;ENSMUSG00000026778;ENSMUSG00000027776;ENSMUSG00000027843;ENSMUSG00000027947;ENSMUSG00000028042;ENSMUSG00000030748;…	Tbx21;Il12b;Cd244a;Cd83;Cd274;Irf1;Adora2a;Arg2;Nckap1l;Bcl6;Cblb;Smad7;Cd28;Zap70;Xcl1;Prkcq;Il12a;Ptpn22;Il6ra;Zbtb7b;Il4ra;Sash3;Il2rg;Cbfb;Cd3e;Malt1;Nlrp3;Nfkbiz;Nfkbid;Socs5;Ccr7;Socs1;Prdm1;Cd160;Itpkb;Hlx;Zfp683;Rasal3;Runx3;Ccl19;H2-Ab1;Gm28053;A530088E08Rik;Gm36043
89	GO:0032970	BP	regulation of actin filament-based process	89/ 2951	356/ 43839	0.25	1.04739e-27	9.3814e-26	ENSMUSG00000000915;ENSMUSG00000001552;ENSMUSG00000002565;ENSMUSG00000004568;ENSMUSG00000004665;ENSMUSG00000007097;ENSMUSG00000009376;ENSMUSG00000014778;ENSMUSG00000015766;ENSMUSG00000015957;ENSMUSG00000017009;ENSMUSG00000020315;ENSMUSG00000020589;ENSMUSG00000020717;ENSMUSG00000021262;ENSMUSG00000021338;ENSMUSG00000021948;ENSMUSG00000022075;ENSMUSG00000022091;ENSMUSG00000022469;ENSMUSG00000022488;…	Hip1r;Jup;Scin;Arhgef18;Cnn2;Atp1a2;Met;Fhod1;Eps8;Wnt11;Sdc4;Sptbn1;Cyria;Pecam1;Evl;Carmil1;Prkcd;Rhobtb2;Sorbs3;Rapgef3;Nckap1l;Hcls1;Twf2;Arhgap28;Rhoq;Dsc2;Bin1;Add3;Baiap2;Tnnt2;Prkcq;Gsn;Pfn2;Tesk1;Fgr;Bst1;Rhoh;Rhof;Fscn1;Limk1;Clec2i;Fchsd2;Coro1a;Pak1;Swap70;Dlc1;Jam3;Dixdc1;Tmod2;Kank2;Kank1;Arap1;Ank2;Arhgap44;Arhgef5;Dbn1;Kiss1r;Fxyd1;Asap3;Icam1;Plekhg2;Trpm4;Fchsd1;Shank1;Arpin;Sh3…
57	GO:0050853	BP	B cell receptor signaling pathway	57/ 2951	154/ 43839	0.37013	1.12497e-27	1.0013e-25	ENSMUSG00000000409;ENSMUSG00000003379;ENSMUSG00000004266;ENSMUSG00000005583;ENSMUSG00000014453;ENSMUSG00000020395;ENSMUSG00000022488;ENSMUSG00000024673;ENSMUSG00000026395;ENSMUSG00000027544;ENSMUSG00000029084;ENSMUSG00000029217;ENSMUSG00000030724;ENSMUSG00000034330;ENSMUSG00000039316;ENSMUSG00000040268;ENSMUSG00000040592;ENSMUSG00000040751;ENSMUSG00000042228;ENSMUSG00000043008;ENSMUSG00000052889;…	Lck;Cd79a;Ptpn6;Mef2c;Blk;Itk;Nckap1l;Ms4a1;Ptprc;Nfatc2;Cd38;Tec;Cd19;Plcg2;Rftn1;Plekha1;Cd79b;Lat2;Lyn;Klhl6;Prkcb;Nfam1;Trbc1;Trbc2;Ighg3;Ighv4-1;Ighv3-6;Ighv6-6;Ighv1-47;Ighv8-12;Trdv4;Iglc2;Ighv1-53;Ighv1-64;Ighv9-2;Ighv2-3;Ighv5-16;Ighv1-69;Ighv1-26;Ighv1-9;Ighv1-54;Igha;Ighv1-39;Ighv5-12;Ighv1-55;Ighv10-3;Ighv10-1;Ighv1-19;Ighv2-6;Ighv9-1;Ighv8-2;Ighv8-5;Ighv1-11;Ighv1-15;Ighd;Trdc;Iglc1
113	GO:0043269	BP	regulation of monoatomic ion transport	113/ 2951	538/ 43839	0.210037	1.26165e-27	1.11593e-25	ENSMUSG00000000359;ENSMUSG00000000617;ENSMUSG00000001027;ENSMUSG00000001741;ENSMUSG00000001750;ENSMUSG00000003352;ENSMUSG00000004110;ENSMUSG00000004113;ENSMUSG00000004266;ENSMUSG00000006930;ENSMUSG00000007097;ENSMUSG00000009246;ENSMUSG00000009687;ENSMUSG00000010066;ENSMUSG00000015340;ENSMUSG00000015968;ENSMUSG00000016933;ENSMUSG00000017400;ENSMUSG00000017737;ENSMUSG00000020009;ENSMUSG00000020155;…	Rem1;Grm6;Scn4a;Il16;Tcirg1;Cacnb3;Cacna1e;Cacna1b;Ptpn6;Hap1;Atp1a2;Trpm5;Fxyd5;Cacna2d2;Cybb;Cacna1d;Plcg1;Stac2;Mmp9;Ifngr1;Kcnmb1;Adora2a;Slc36a2;Stc2;Akap5;Cldn10;Cacna1i;Rapgef3;Arc;Cd4;Clic5;Sik1;Bin1;Nedd4l;Camk2a;Htr7;Ccr1;Gpr35;Xcl1;Atp1b1;Trpc3;Ptpn22;Ngf;Kcnq5;Gem;Ephb2;Tesc;Cxcl9;Itpr1;Dmpk;Coro1a;Cd19;Gnao1;Rrad;Thy1;Slc8b1;Ank2;Dysf;Pxk;Plcg2;Myo5a;Cacna1a;Cxcl10;Pawr;P2ry12;Fxyd1;…
73	GO:0007162	BP	negative regulation of cell adhesion	73/ 2951	250/ 43839	0.292	1.75101e-27	1.53915e-25	ENSMUSG00000000303;ENSMUSG00000000530;ENSMUSG00000001444;ENSMUSG00000004266;ENSMUSG00000013707;ENSMUSG00000016206;ENSMUSG00000016496;ENSMUSG00000016498;ENSMUSG00000017009;ENSMUSG00000018899;ENSMUSG00000020178;ENSMUSG00000020399;ENSMUSG00000021125;ENSMUSG00000021360;ENSMUSG00000021451;ENSMUSG00000021948;ENSMUSG00000022425;ENSMUSG00000022508;ENSMUSG00000022637;ENSMUSG00000022676;ENSMUSG00000024696;…	Cdh1;Acvrl1;Tbx21;Ptpn6;Tnfaip8l2;H2-M3;Cd274;Pdcd1lg2;Sdc4;Irf1;Adora2a;Havcr2;Arg2;Gcnt2;Sema4d;Prkcd;Enpp2;Bcl6;Cblb;Snai2;Lpxn;Adam8;Smad7;Xcl1;Il2ra;Il1rn;Jag1;Ccm2l;Pag1;Ptpn22;Zbtb7b;Dtx1;Plxnd1;Cd9;Pde3b;Il4ra;Swap70;Plxna3;Angpt2;Dlc1;Cbfb;Kank1;Pawr;Cd276;Ripor2;H2-Aa;Nfkbid;Socs5;Socs1;Hoxa7;Akna;Hlx;Fgl2;Lrp1;Pla2g2d;Sh2b3;Epcam;Dscam;Tacstd2;Lax1;Zfp608;Plxnb1;Cxcl12;Myadm;Dusp22;Run…
143	GO:0019901	MF	protein kinase binding	143/ 2951	785/ 43839	0.182166	7.76786e-28	2.07402e-25	ENSMUSG00000000142;ENSMUSG00000000409;ENSMUSG00000000530;ENSMUSG00000000538;ENSMUSG00000001552;ENSMUSG00000002983;ENSMUSG00000003123;ENSMUSG00000003352;ENSMUSG00000004263;ENSMUSG00000004266;ENSMUSG00000004698;ENSMUSG00000005057;ENSMUSG00000005763;ENSMUSG00000005836;ENSMUSG00000008734;ENSMUSG00000010136;ENSMUSG00000015222;ENSMUSG00000015937;ENSMUSG00000016933;ENSMUSG00000017009;ENSMUSG00000017756;…	Axin2;Lck;Acvrl1;Tom1l2;Jup;Relb;Lipe;Cacnb3;Atn1;Ptpn6;Hdac9;Sh2b2;Cd247;Gata6;Gprc5b;Pifo;Map2;Macroh2a1;Plcg1;Sdc4;Slc12a7;Il12rb2;Zbtb4;Utrn;Mical1;Ptprk;Cry1;Trib2;Nos2;Pld2;Akap5;Traf3;Nedd9;Prkcd;Dpysl2;Rhobtb2;Spry2;Nell2;Hdac7;Cblb;Hcls1;Map3k12;Il15ra;Cd4;Twf2;Sik1;Rhoq;Cdh2;Sting1;Cd6;Map4k2;Add3;Agap2;Prkar1b;Cd28;Stk11ip;Ptprc;Atp1b1;Ptpn14;Vim;Nek6;Dnm1;Slc12a6;Frmd5;Dusp2;Ptpn22;Si…
816	GO:0019222	BP	regulation of metabolic process	816/ 2951	8651/ 43839	0.0943244	5.8491e-27	5.07831e-25	ENSMUSG00000000142;ENSMUSG00000000148;ENSMUSG00000000290;ENSMUSG00000000303;ENSMUSG00000000409;ENSMUSG00000000530;ENSMUSG00000000532;ENSMUSG00000000732;ENSMUSG00000000782;ENSMUSG00000000791;ENSMUSG00000000817;ENSMUSG00000000903;ENSMUSG00000000915;ENSMUSG00000001247;ENSMUSG00000001288;ENSMUSG00000001444;ENSMUSG00000001493;ENSMUSG00000001507;ENSMUSG00000001520;ENSMUSG00000001552;ENSMUSG00000001750;…	Axin2;Brat1;Itgb2;Cdh1;Lck;Acvrl1;Acvr1b;Icosl;Tcf7;Il12rb1;Fasl;Vpreb3;Hip1r;Lsr;Rarg;Tbx21;Meox1;Itga3;Nrip2;Jup;Tcirg1;Srpk3;Celf2;Nr1h3;Spi1;Stat6;Peg3;Lcp2;Relb;Apoc2;Edar;Hck;Etv3;Fosb;Il7r;Hlf;Etv1;Atn1;Ptpn6;Il12b;Ndrg2;Arid3b;Cnn2;Hdac9;Ly9;Cd244a;Dgkq;Sh2b2;Zfp287;Fgfr4;Il5ra;Il27ra;Fcer2a;Rfx5;Gata6;Neurl1a;Epha2;Runx1t1;Tcf23;Sulf2;Hap1;Zmiz1;Id3;Spib;Elk3;Pou2f2;Gprc5b;Rarres2;Met;Va…
161	GO:0051093	BP	negative regulation of developmental process	161/ 2951	962/ 43839	0.16736	6.0786e-27	5.24539e-25	ENSMUSG00000000142;ENSMUSG00000000530;ENSMUSG00000000579;ENSMUSG00000000627;ENSMUSG00000000817;ENSMUSG00000001036;ENSMUSG00000001288;ENSMUSG00000001444;ENSMUSG00000006445;ENSMUSG00000006586;ENSMUSG00000007872;ENSMUSG00000009681;ENSMUSG00000013236;ENSMUSG00000015222;ENSMUSG00000015468;ENSMUSG00000016128;ENSMUSG00000016206;ENSMUSG00000016918;ENSMUSG00000017631;ENSMUSG00000017737;ENSMUSG00000018604;…	Axin2;Acvrl1;Dynlt1c;Sema4f;Fasl;Epn2;Rarg;Tbx21;Epha2;Runx1t1;Id3;Bcr;Ptprs;Map2;Notch4;Stard13;H2-M3;Sulf1;Abr;Mmp9;Tbx3;Irf1;Meis1;Appl2;Stc2;Kremen1;Trib2;Rflnb;Ntn1;Nfkbia;Zfp36l1;Meg3;Sema4d;Tert;Spry2;Rapgef3;Hdac7;Bcl6;Snai2;Wnt10b;Parp3;Tmem176a;Nfatc4;Lbh;Xdh;Sox8;Fas;Hhex;Gdf11;Ccr1;Smad7;Klf7;Igfbp5;Rgs2;Meis2;Jag1;Nfatc2;Skil;Zbtb7b;Arhgef2;Sema4a;Npr2;Ephb2;Adgrb2;Draxin;Ski;Rufy3;P…
268	GO:0043207	BP	response to external biotic stimulus	268/ 2951	2030/ 43839	0.13202	1.05207e-26	9.0236e-25	ENSMUSG00000000204;ENSMUSG00000000386;ENSMUSG00000000682;ENSMUSG00000000817;ENSMUSG00000001444;ENSMUSG00000002108;ENSMUSG00000003283;ENSMUSG00000004266;ENSMUSG00000004296;ENSMUSG00000004707;ENSMUSG00000004709;ENSMUSG00000005465;ENSMUSG00000005696;ENSMUSG00000006345;ENSMUSG00000006445;ENSMUSG00000009281;ENSMUSG00000009681;ENSMUSG00000011008;ENSMUSG00000013707;ENSMUSG00000014599;ENSMUSG00000015314;…	Slfn4;Mx1;Cd52;Fasl;Tbx21;Nr1h3;Hck;Ptpn6;Il12b;Ly9;Cd244a;Il27ra;Sh2d1a;Ggt1;Epha2;Rarres2;Bcr;Mcoln2;Tnfaip8l2;Csf1;Slamf6;Slamf1;Cybb;Ncf1;H2-M3;Col20a1;Cd274;Pdcd1lg2;Abr;Cd40;Ikzf3;Il12rb2;Irf1;Cxcl16;Ptger1;Lyst;Ifngr1;Irak3;Havcr2;Nos2;Nr1d1;Map3k14;Coch;Nfkbia;Arg2;Fos;Traf3;Irf4;Ly86;Cd180;Rnase6;Prkcd;Trim35;Gsdmd;Cd96;Cxcl13;Gzma;Cd4;Mx2;Tfeb;C3;Tap2;Sting1;C2;Lta;Csf1r;Cd6;Ms4a1;Map4k…
762	GO:0060255	BP	regulation of macromolecule metabolic process	762/ 2951	7975/ 43839	0.0955486	1.78712e-26	1.52357e-24	ENSMUSG00000000142;ENSMUSG00000000148;ENSMUSG00000000290;ENSMUSG00000000303;ENSMUSG00000000409;ENSMUSG00000000530;ENSMUSG00000000532;ENSMUSG00000000732;ENSMUSG00000000782;ENSMUSG00000000791;ENSMUSG00000000817;ENSMUSG00000000903;ENSMUSG00000000915;ENSMUSG00000001288;ENSMUSG00000001444;ENSMUSG00000001493;ENSMUSG00000001507;ENSMUSG00000001520;ENSMUSG00000001552;ENSMUSG00000001750;ENSMUSG00000002007;…	Axin2;Brat1;Itgb2;Cdh1;Lck;Acvrl1;Acvr1b;Icosl;Tcf7;Il12rb1;Fasl;Vpreb3;Hip1r;Rarg;Tbx21;Meox1;Itga3;Nrip2;Jup;Tcirg1;Srpk3;Celf2;Nr1h3;Spi1;Stat6;Peg3;Lcp2;Relb;Edar;Hck;Etv3;Fosb;Il7r;Hlf;Etv1;Atn1;Ptpn6;Il12b;Ndrg2;Arid3b;Cnn2;Hdac9;Ly9;Cd244a;Dgkq;Zfp287;Fgfr4;Il5ra;Il27ra;Fcer2a;Rfx5;Gata6;Neurl1a;Epha2;Runx1t1;Tcf23;Sulf2;Hap1;Zmiz1;Id3;Spib;Elk3;Pou2f2;Gprc5b;Rarres2;Met;Pou6f1;Mcoln2;Adam…
202	GO:0010628	BP	positive regulation of gene expression	202/ 2951	1362/ 43839	0.148311	1.85347e-26	1.57067e-24	ENSMUSG00000000142;ENSMUSG00000000409;ENSMUSG00000000532;ENSMUSG00000000732;ENSMUSG00000000791;ENSMUSG00000001288;ENSMUSG00000001444;ENSMUSG00000001507;ENSMUSG00000002111;ENSMUSG00000002147;ENSMUSG00000002983;ENSMUSG00000003227;ENSMUSG00000003882;ENSMUSG00000004296;ENSMUSG00000004665;ENSMUSG00000004707;ENSMUSG00000004709;ENSMUSG00000004815;ENSMUSG00000005320;ENSMUSG00000005465;ENSMUSG00000006642;…	Axin2;Lck;Acvr1b;Icosl;Il12rb1;Rarg;Tbx21;Itga3;Spi1;Stat6;Relb;Edar;Il7r;Il12b;Cnn2;Ly9;Cd244a;Dgkq;Fgfr4;Il27ra;Tcf23;Sulf2;Gprc5b;Mcoln2;Adam19;Csf1;Slamf6;Slamf1;Cybb;Cd83;Ttbk1;Macroh2a1;Wnt11;Il17rb;H2-M3;Cd274;Sulf1;Cd40;Il12rb2;Irf1;Ffar3;Ifngr1;Sptbn1;Havcr2;Meg3;Irf4;Nkd2;Tnfsf11;Spry2;Gsdmd;Zbtb20;Nfatc4;C3;Sox8;Celf4;Sting1;Ltb;Lta;Csf1r;Cd6;Afap1l2;Adam8;Lmntd2;Cpeb1;Casp1;Cd28;Il18r…
75	GO:0042110	BP	T cell activation	75/ 2951	272/ 43839	0.275735	1.89794e-26	1.59879e-24	ENSMUSG00000000409;ENSMUSG00000000732;ENSMUSG00000001444;ENSMUSG00000001750;ENSMUSG00000002033;ENSMUSG00000002983;ENSMUSG00000003206;ENSMUSG00000003882;ENSMUSG00000004296;ENSMUSG00000015355;ENSMUSG00000016206;ENSMUSG00000018899;ENSMUSG00000019843;ENSMUSG00000020143;ENSMUSG00000020395;ENSMUSG00000021127;ENSMUSG00000021998;ENSMUSG00000022637;ENSMUSG00000023274;ENSMUSG00000023927;ENSMUSG00000026012;…	Lck;Icosl;Tbx21;Tcirg1;Cd3g;Relb;Ebi3;Il7r;Il12b;Cd48;H2-M3;Irf1;Fyn;Dock2;Itk;Zfp36l1;Lcp1;Cblb;Cd4;Satb1;Cd28;Il18r1;Dll4;Sla2;Il12a;Ptpn22;Cd2;Lef1;Zbtb7b;Sema4a;Tnfsf8;Rhoh;Ccr9;Ephb6;Foxp1;Clec4d;Itgal;Elf4;Msn;Il15;Cd3e;Cd3d;Eomes;Malt1;Vav1;Batf;Dpp4;Cd276;Card11;Icam1;Egr1;Itpkb;Runx2;Foxp3;Fgl2;Ccr6;Mill2;Pla2g2d;Chd7;Zfp36l2;Bcl11b;Jaml;Nlrc3;Gpr18;Gpr183;Wdfy4;Dock8;Bcl3;Cd8a;Txk;Cxcl1…
68	GO:0002819	BP	regulation of adaptive immune response	68/ 2951	227/ 43839	0.299559	2.02252e-26	1.69365e-24	ENSMUSG00000000791;ENSMUSG00000001444;ENSMUSG00000002147;ENSMUSG00000003882;ENSMUSG00000004266;ENSMUSG00000004296;ENSMUSG00000005465;ENSMUSG00000005540;ENSMUSG00000015316;ENSMUSG00000015355;ENSMUSG00000016206;ENSMUSG00000016283;ENSMUSG00000016496;ENSMUSG00000017652;ENSMUSG00000018899;ENSMUSG00000020399;ENSMUSG00000022508;ENSMUSG00000023249;ENSMUSG00000023274;ENSMUSG00000024164;ENSMUSG00000024339;…	Il12rb1;Tbx21;Stat6;Il7r;Ptpn6;Il12b;Il27ra;Fcer2a;Slamf1;Cd48;H2-M3;H2-M2;Cd274;Cd40;Irf1;Havcr2;Bcl6;Parp3;Cd4;C3;Tap2;Lta;Smad7;Cd28;Il18r1;Xcl1;Prkcq;Il12a;Il6ra;Zbtb7b;Tnfrsf1b;Il4ra;Sash3;Adcy7;Malt1;Nlrp3;Dpp4;Nfkbiz;H2-Q4;Nfkbid;Socs5;Arid5a;Ccr7;Trpm4;Cd160;Hlx;Dusp10;Pvr;Clcf1;Nlrp10;H2-T22;Skap1;Pkn1;H2-Q7;H2-K1;H2-Q10;Tnfrsf13c;Dusp22;Ccl19;Gm6034;H2-Q6;H2-D1;H2-Ab1;Clec4g;H2-T10;H2-Q…
70	GO:0050864	BP	regulation of B cell activation	70/ 2951	241/ 43839	0.290456	2.92746e-26	2.43702e-24	ENSMUSG00000001444;ENSMUSG00000002111;ENSMUSG00000002147;ENSMUSG00000004266;ENSMUSG00000005465;ENSMUSG00000010142;ENSMUSG00000017652;ENSMUSG00000018168;ENSMUSG00000021127;ENSMUSG00000022488;ENSMUSG00000022508;ENSMUSG00000023249;ENSMUSG00000024778;ENSMUSG00000026012;ENSMUSG00000027544;ENSMUSG00000029084;ENSMUSG00000030336;ENSMUSG00000030468;ENSMUSG00000030724;ENSMUSG00000031101;ENSMUSG00000031132;…	Tbx21;Spi1;Stat6;Ptpn6;Il27ra;Tnfrsf13b;Cd40;Ikzf3;Zfp36l1;Nckap1l;Bcl6;Parp3;Fas;Cd28;Nfatc2;Cd38;Cd27;Siglecg;Cd19;Sash3;Cd40lg;Il2rg;Pawr;Card11;Bank1;Prdm1;Tbc1d10c;Clcf1;Zfp36l2;Gpr183;Pkn1;Nfam1;Tnip2;Tnfrsf13c;Trbc1;Trbc2;Ighg3;Ighv4-1;Ighv3-6;Ighv6-6;Ighv1-47;Ighv8-12;Trdv4;Iglc2;Ighv1-53;Ighv1-64;Ighv9-2;Ighv2-3;Ighv5-16;Ighv1-69;Ighv1-26;Ighv1-9;Ighv1-54;Igha;Ighv1-39;Ighv5-12;Ighv1-55;…
103	GO:0002831	BP	regulation of response to biotic stimulus	103/ 2951	478/ 43839	0.215481	3.20494e-26	2.63699e-24	ENSMUSG00000000791;ENSMUSG00000002108;ENSMUSG00000004296;ENSMUSG00000005696;ENSMUSG00000013236;ENSMUSG00000015314;ENSMUSG00000016206;ENSMUSG00000016496;ENSMUSG00000018899;ENSMUSG00000019842;ENSMUSG00000020227;ENSMUSG00000020263;ENSMUSG00000020399;ENSMUSG00000020953;ENSMUSG00000021025;ENSMUSG00000021125;ENSMUSG00000021277;ENSMUSG00000021356;ENSMUSG00000021423;ENSMUSG00000021624;ENSMUSG00000022657;…	Il12rb1;Nr1h3;Il12b;Sh2d1a;Ptprs;Slamf6;H2-M3;Cd274;Irf1;Traf3ip2;Irak3;Appl2;Havcr2;Coch;Nfkbia;Arg2;Traf3;Irf4;Ly86;Cd180;Cd96;Tfeb;Tap2;Sting1;Pik3ap1;Tasl;Adam8;Ccr1;Il18rap;Xcl1;Il2ra;Card9;Rasgrp1;Il12a;Ptpn22;Fgr;Foxp1;Klrk1;Clec2d;Cd37;Trim30a;Cd40lg;Il15;Crtam;Vav1;Unc93b1;Tap1;Ifi206;Ddx60;Tigar;Socs1;Nod1;Prdm1;Cd160;Nlrc4;Rftn1;Dusp10;Fgl2;Ifi203;Rigi;Pvr;Appl1;Mill2;Ikbke;Dcst1;Ifi20…
56	GO:0022408	BP	negative regulation of cell-cell adhesion	56/ 2951	159/ 43839	0.352201	6.00547e-26	4.91269e-24	ENSMUSG00000000303;ENSMUSG00000001444;ENSMUSG00000004266;ENSMUSG00000013707;ENSMUSG00000016206;ENSMUSG00000016496;ENSMUSG00000016498;ENSMUSG00000017009;ENSMUSG00000018899;ENSMUSG00000020178;ENSMUSG00000020399;ENSMUSG00000021125;ENSMUSG00000021948;ENSMUSG00000022508;ENSMUSG00000022637;ENSMUSG00000025473;ENSMUSG00000025880;ENSMUSG00000026573;ENSMUSG00000026770;ENSMUSG00000026981;ENSMUSG00000027276;…	Cdh1;Tbx21;Ptpn6;Tnfaip8l2;H2-M3;Cd274;Pdcd1lg2;Sdc4;Irf1;Adora2a;Havcr2;Arg2;Prkcd;Bcl6;Cblb;Adam8;Smad7;Xcl1;Il2ra;Il1rn;Jag1;Ccm2l;Pag1;Ptpn22;Zbtb7b;Dtx1;Cd9;Il4ra;Swap70;Cbfb;Pawr;Cd276;Ripor2;H2-Aa;Nfkbid;Socs5;Socs1;Akna;Hlx;Fgl2;Pla2g2d;Sh2b3;Epcam;Lax1;Zfp608;Cxcl12;Myadm;Dusp22;Runx3;H2-Ab1;Spint2;Clec4g;Slfn1;Gm28053;Gm45515;Gm36043
175	GO:0051130	BP	positive regulation of cellular component organization	175/ 2951	1124/ 43839	0.155694	1.84593e-25	1.49757e-23	ENSMUSG00000000579;ENSMUSG00000000915;ENSMUSG00000001507;ENSMUSG00000002565;ENSMUSG00000004891;ENSMUSG00000005824;ENSMUSG00000006154;ENSMUSG00000006435;ENSMUSG00000006445;ENSMUSG00000006930;ENSMUSG00000007038;ENSMUSG00000008734;ENSMUSG00000009376;ENSMUSG00000009681;ENSMUSG00000013033;ENSMUSG00000014778;ENSMUSG00000015599;ENSMUSG00000015766;ENSMUSG00000015937;ENSMUSG00000015957;ENSMUSG00000017009;…	Dynlt1c;Hip1r;Itga3;Scin;Nes;Tnfsf14;Eps8l1;Neurl1a;Epha2;Hap1;Neu1;Gprc5b;Met;Bcr;Adgrl1;Fhod1;Ttbk1;Eps8;Macroh2a1;Wnt11;Sdc4;Abr;Mmp9;Dock2;Nav3;Appl2;Kif3c;Pld2;Ntn1;Akap5;Evl;Carmil1;Sema4d;Atp8a2;Lcp1;Rhobtb2;Sorbs3;Ppp3cc;Ajuba;Enpp2;Rapgef3;Nckap1l;Gpihbp1;Wnt10b;Cxcl13;Il15ra;Twf2;Rhoq;C3;C2;Bin1;Pmaip1;Pcsk5;Fas;Htr7;Parp6;Baiap2;Cpeb1;Cd28;Obsl1;Bok;Rgs2;Prkcq;Dnm1;Gsn;Itga6;Ltk;Nfatc2…
87	GO:0010467	BP	gene expression	87/ 2951	366/ 43839	0.237705	1.85186e-25	1.49757e-23	ENSMUSG00000000903;ENSMUSG00000001750;ENSMUSG00000002699;ENSMUSG00000003882;ENSMUSG00000004296;ENSMUSG00000005763;ENSMUSG00000008496;ENSMUSG00000015316;ENSMUSG00000018341;ENSMUSG00000019842;ENSMUSG00000020395;ENSMUSG00000020826;ENSMUSG00000021678;ENSMUSG00000021948;ENSMUSG00000022657;ENSMUSG00000023274;ENSMUSG00000023411;ENSMUSG00000024349;ENSMUSG00000024399;ENSMUSG00000024713;ENSMUSG00000024778;…	Vpreb3;Tcirg1;Lcp2;Il7r;Il12b;Cd247;Pou2f2;Slamf1;Il12rb2;Traf3ip2;Itk;Nos2;F2rl1;Prkcd;Cd96;Cd4;Nfatc4;Sting1;Ltb;Pcsk5;Fas;Casp1;Il18rap;Rasgrp1;Nfatc2;Il12a;Notch2;Zbtb7b;Ephb6;Foxp1;Cd27;Lat;Cd40lg;Itm2a;Avpr2;Eomes;Nlrp3;Dysf;Batf;Pawr;Card11;Ccr7;Nod1;Runx2;Nlrc4;Rftn1;Foxp3;Fgl2;Zfp469;Gapt;Cxcr3;Lax1;Pla2r1;Scart2;Txk;Ptafr;S1pr3;Nlrp1b;Runx3;Ccl19;H2-Ab1;Igkv15-103;Igkv4-91;Igkv12-89;Igk…
155	GO:0044087	BP	regulation of cellular component biogenesis	155/ 2951	935/ 43839	0.165775	2.09221e-25	1.68233e-23	ENSMUSG00000000530;ENSMUSG00000000915;ENSMUSG00000002565;ENSMUSG00000003283;ENSMUSG00000004568;ENSMUSG00000006154;ENSMUSG00000006435;ENSMUSG00000006445;ENSMUSG00000006930;ENSMUSG00000007207;ENSMUSG00000009292;ENSMUSG00000009376;ENSMUSG00000013033;ENSMUSG00000013236;ENSMUSG00000014778;ENSMUSG00000015222;ENSMUSG00000015599;ENSMUSG00000015766;ENSMUSG00000015957;ENSMUSG00000017009;ENSMUSG00000020181;…	Acvrl1;Hip1r;Scin;Hck;Arhgef18;Eps8l1;Neurl1a;Epha2;Hap1;Stx1a;Trpm2;Met;Adgrl1;Ptprs;Fhod1;Map2;Ttbk1;Eps8;Wnt11;Sdc4;Nav3;Sptbn1;Cyria;Pecam1;Ntn1;Prkch;Evl;Carmil1;Sema4d;Prkcd;Lcp1;Rhobtb2;Sorbs3;Ajuba;Has2;Enpp2;Rapgef3;Nckap1l;Mefv;Snai2;Hcls1;Wnt10b;Cxcl13;Twf2;Arhgap28;Rhoq;Dync2li1;Bin1;Pcsk5;Fas;Add3;Baiap2;Arhgef9;Prkcq;Gsn;Pfn2;Arhgef2;Sema4a;Ccn1;Cdh17;Lmo4;Tesk1;Ephb2;Adgrb2;Espn;St…
207	GO:0031399	BP	regulation of protein modification process	207/ 2951	1442/ 43839	0.143551	3.04199e-25	2.43222e-23	ENSMUSG00000000142;ENSMUSG00000000148;ENSMUSG00000000409;ENSMUSG00000002699;ENSMUSG00000004266;ENSMUSG00000004296;ENSMUSG00000004815;ENSMUSG00000006435;ENSMUSG00000008734;ENSMUSG00000009281;ENSMUSG00000013483;ENSMUSG00000014030;ENSMUSG00000014547;ENSMUSG00000014599;ENSMUSG00000015133;ENSMUSG00000015312;ENSMUSG00000015599;ENSMUSG00000015937;ENSMUSG00000015950;ENSMUSG00000017009;ENSMUSG00000017652;…	Axin2;Brat1;Lck;Lcp2;Ptpn6;Il12b;Dgkq;Neurl1a;Gprc5b;Rarres2;Card14;Pax5;Wdfy2;Csf1;Lrrk1;Gadd45b;Ttbk1;Macroh2a1;Ncf1;Sdc4;Cd40;Mmp9;Irf1;Mical1;Ube2d1;Dusp6;Nuak1;Cry1;Adora2a;Irak3;Stk10;Igfbp3;Trib2;Map3k3;Pecam1;Camkk1;Mink1;Pik3r5;Map3k14;Akap5;Nedd9;Sema4d;Sh3bp5;Prkcd;Tnfsf11;Spry2;Ajuba;Enpp2;Rapgef3;Nckap1l;Bcl6;Cblb;Snai2;Hcls1;Cd4;Fgd2;Xdh;C3;Phf1;Map3k8;Spry4;Hbegf;Csf1r;Cd6;Fas;Map4…
49	GO:0045580	BP	regulation of T cell differentiation	49/ 2951	126/ 43839	0.388889	3.97355e-25	3.1592e-23	ENSMUSG00000000409;ENSMUSG00000001444;ENSMUSG00000003882;ENSMUSG00000007817;ENSMUSG00000015396;ENSMUSG00000016206;ENSMUSG00000018899;ENSMUSG00000022488;ENSMUSG00000022508;ENSMUSG00000024334;ENSMUSG00000025473;ENSMUSG00000025880;ENSMUSG00000026012;ENSMUSG00000026117;ENSMUSG00000026770;ENSMUSG00000027347;ENSMUSG00000027776;ENSMUSG00000028042;ENSMUSG00000029603;ENSMUSG00000030336;ENSMUSG00000030748;…	Lck;Tbx21;Il7r;Zmiz1;Cd83;H2-M3;Irf1;Nckap1l;Bcl6;H2-Oa;Adam8;Smad7;Cd28;Zap70;Il2ra;Rasgrp1;Il12a;Zbtb7b;Dtx1;Cd27;Il4ra;Sash3;Il2rg;Il15;Cbfb;Malt1;Nlrp3;Egr3;Tespa1;Nfkbiz;Card11;H2-Aa;Nfkbid;Socs5;Ccr7;Socs1;Prdm1;Itpkb;Hlx;Dusp10;Fgl2;Duxbl1;Zfp683;Zfp608;Cyp26b1;Sox13;Runx3;Ccl19;Gm28053
1137	GO:0043227	CC	membrane-bounded organelle	1137/ 2951	13122/ 43839	0.0866484	5.03106e-25	3.23896e-23	ENSMUSG00000000142;ENSMUSG00000000148;ENSMUSG00000000386;ENSMUSG00000000409;ENSMUSG00000000579;ENSMUSG00000000594;ENSMUSG00000000627;ENSMUSG00000000817;ENSMUSG00000000823;ENSMUSG00000000903;ENSMUSG00000000915;ENSMUSG00000001020;ENSMUSG00000001036;ENSMUSG00000001053;ENSMUSG00000001288;ENSMUSG00000001444;ENSMUSG00000001493;ENSMUSG00000001520;ENSMUSG00000001552;ENSMUSG00000001750;ENSMUSG00000002007;…	Axin2;Brat1;Mx1;Lck;Dynlt1c;Gm2a;Sema4f;Fasl;Zfp512b;Vpreb3;Hip1r;S100a4;Epn2;N4bp3;Rarg;Tbx21;Meox1;Nrip2;Jup;Tcirg1;Srpk3;Celf2;Nr1h3;Ddb2;Spi1;Stat6;Napsa;Peg3;Rgs19;Dennd1c;Relb;Lipe;Hck;Ap1m2;Cd79a;Etv3;Cyp4f18;Prodh;Fosb;As3mt;Hlf;Etv1;Atn1;Ptpn6;Ndrg2;Sgce;Arid3b;Hdac9;Dgkq;Sgsh;Ndrg1;Zfp287;Fgfr4;Mef2c;Rfx5;Gata6;Ankrd13d;Ggt1;Runx1t1;Tcf23;Sulf2;Hap1;Neu1;Atp1a2;Stx1a;Zfp775;Zmiz1;Id3;Sp…
154	GO:0051050	BP	positive regulation of transport	154/ 2951	937/ 43839	0.164354	5.88026e-25	4.62319e-23	ENSMUSG00000000303;ENSMUSG00000000617;ENSMUSG00000000915;ENSMUSG00000001552;ENSMUSG00000002108;ENSMUSG00000003352;ENSMUSG00000003484;ENSMUSG00000004113;ENSMUSG00000005089;ENSMUSG00000006930;ENSMUSG00000007207;ENSMUSG00000009292;ENSMUSG00000009681;ENSMUSG00000010660;ENSMUSG00000014453;ENSMUSG00000015222;ENSMUSG00000015968;ENSMUSG00000016933;ENSMUSG00000017009;ENSMUSG00000017400;ENSMUSG00000017631;…	Cdh1;Grm6;Hip1r;Jup;Nr1h3;Cacnb3;Cyp4f18;Cacna1b;Slc1a2;Hap1;Stx1a;Trpm2;Bcr;Plcd1;Blk;Map2;Cacna1d;Plcg1;Sdc4;Stac2;Abr;Pltp;Ifngr1;Dock2;Kcnmb1;Adora2a;Appl2;Slc36a2;Pld2;Nfkbia;Akap5;Tert;Prkcd;Atp8a2;Tnfsf11;Dpysl2;Ppp3cc;Cacna1i;Nell2;Rapgef3;Nckap1l;Arc;Hcls1;Ildr1;Il15ra;Cd4;Rhoq;C3;Cdh2;C2;Bin1;Gabbr1;Pmaip1;Camk2a;Ccr1;Bok;Tnfrsf11a;Xcl1;Atp1b1;Sec16b;Prkcq;Dnm1;Trpc3;Ptpn22;Lrat;Nr4a3;P…
41	GO:0045621	BP	positive regulation of lymphocyte differentiation	41/ 2951	88/ 43839	0.465909	6.34431e-25	4.94862e-23	ENSMUSG00000000409;ENSMUSG00000002111;ENSMUSG00000003882;ENSMUSG00000007817;ENSMUSG00000015396;ENSMUSG00000016206;ENSMUSG00000018899;ENSMUSG00000022488;ENSMUSG00000022508;ENSMUSG00000023206;ENSMUSG00000025473;ENSMUSG00000026117;ENSMUSG00000026770;ENSMUSG00000027347;ENSMUSG00000027776;ENSMUSG00000028042;ENSMUSG00000030336;ENSMUSG00000030748;ENSMUSG00000031101;ENSMUSG00000031304;ENSMUSG00000031712;…	Lck;Spi1;Il7r;Zmiz1;Cd83;H2-M3;Irf1;Nckap1l;Bcl6;Il15ra;Adam8;Zap70;Il2ra;Rasgrp1;Il12a;Zbtb7b;Cd27;Il4ra;Sash3;Il2rg;Il15;Cbfb;Malt1;Nlrp3;Egr3;Tespa1;Nfkbiz;H2-Aa;Nfkbid;Socs5;Ccr7;Socs1;Prdm1;Itpkb;Hlx;Dusp10;Tox;Runx3;Ccl19;Gm28053;Flt3l
73	GO:0002703	BP	regulation of leukocyte mediated immunity	73/ 2951	273/ 43839	0.267399	6.88129e-25	5.32153e-23	ENSMUSG00000001444;ENSMUSG00000002147;ENSMUSG00000003882;ENSMUSG00000004266;ENSMUSG00000004296;ENSMUSG00000005465;ENSMUSG00000005540;ENSMUSG00000005696;ENSMUSG00000009681;ENSMUSG00000015314;ENSMUSG00000015316;ENSMUSG00000016206;ENSMUSG00000016283;ENSMUSG00000017631;ENSMUSG00000017652;ENSMUSG00000020399;ENSMUSG00000020828;ENSMUSG00000022508;ENSMUSG00000022657;ENSMUSG00000023249;ENSMUSG00000024164;…	Tbx21;Stat6;Il7r;Ptpn6;Il12b;Il27ra;Fcer2a;Sh2d1a;Bcr;Slamf6;Slamf1;H2-M3;H2-M2;Abr;Cd40;Havcr2;Pld2;Bcl6;Cd96;Parp3;C3;Tap2;Lta;Dnase1l3;Smad7;Cd28;Il18rap;Il18r1;Xcl1;Rasgrp1;Il12a;Tnfrsf1b;Fgr;Stap1;Klrk1;Clec2d;Il4ra;Sash3;Crtam;Malt1;Nlrp3;Pram1;Rac2;Vav1;Dpp4;H2-Q4;Tap1;Arid5a;Cd84;Trpm4;Cd160;Rigi;Pvr;Clcf1;Mill2;Foxf1;Klre1;Fes;H2-T22;Ptafr;H2-Q7;H2-K1;H2-Q10;Dusp22;Gm6034;H2-Q6;H2-D1;Cle…
51	GO:0051250	BP	negative regulation of lymphocyte activation	51/ 2951	138/ 43839	0.369565	7.0147e-25	5.39522e-23	ENSMUSG00000001444;ENSMUSG00000004266;ENSMUSG00000010142;ENSMUSG00000013707;ENSMUSG00000016206;ENSMUSG00000016496;ENSMUSG00000016498;ENSMUSG00000017009;ENSMUSG00000018899;ENSMUSG00000020178;ENSMUSG00000020399;ENSMUSG00000021125;ENSMUSG00000022508;ENSMUSG00000022637;ENSMUSG00000023249;ENSMUSG00000024778;ENSMUSG00000025880;ENSMUSG00000026573;ENSMUSG00000026770;ENSMUSG00000027508;ENSMUSG00000027843;…	Tbx21;Ptpn6;Tnfrsf13b;Tnfaip8l2;H2-M3;Cd274;Pdcd1lg2;Sdc4;Irf1;Adora2a;Havcr2;Arg2;Bcl6;Cblb;Parp3;Fas;Smad7;Xcl1;Il2ra;Pag1;Ptpn22;Zbtb7b;Dtx1;Pglyrp1;Il4ra;Cbfb;Pawr;Cd276;Ripor2;H2-Aa;Nfkbid;Socs5;Bank1;Socs1;Prdm1;Hlx;Fgl2;Tbc1d10c;Pla2g2d;Lax1;Zfp608;Pkn1;Dusp22;Runx3;H2-Ab1;Clec4g;Slfn1;Pglyrp2;Gm28053;Gm50230;Gm36043
441	GO:0042221	BP	response to chemical	441/ 2951	4063/ 43839	0.10854	9.98326e-25	7.63692e-23	ENSMUSG00000000303;ENSMUSG00000000386;ENSMUSG00000000409;ENSMUSG00000000673;ENSMUSG00000000782;ENSMUSG00000000791;ENSMUSG00000000817;ENSMUSG00000001248;ENSMUSG00000001288;ENSMUSG00000001444;ENSMUSG00000001507;ENSMUSG00000001552;ENSMUSG00000001750;ENSMUSG00000002108;ENSMUSG00000002147;ENSMUSG00000002983;ENSMUSG00000003032;ENSMUSG00000003352;ENSMUSG00000003382;ENSMUSG00000003545;ENSMUSG00000003559;…	Cdh1;Mx1;Lck;Haao;Tcf7;Il12rb1;Fasl;Gramd1a;Rarg;Tbx21;Itga3;Jup;Tcirg1;Nr1h3;Stat6;Relb;Klf4;Cacnb3;Etv3;Fosb;As3mt;Cacna1b;Atn1;Il12b;Hdac9;Dgkq;Rasa4;Slc1a2;Ndrg1;Il5ra;Gata6;Ggt1;Neurl1a;Atp1a2;Id3;Trpm2;Bcr;Aldh3a2;Plcd1;Etv5;Slc41a1;Entpd2;Map2;Cybb;Pcolce2;Cd83;Ager;Eps8;Castor2;Ncf1;H2-M3;Cd274;Pdcd1lg2;Abr;Cd40;Mmp9;Ptgis;Il12rb2;Kdm6b;Lsp1;Irf1;Cxcl16;Aldh3a1;Ffar3;Ptger1;Esr1;Tnfaip3;P…
54	GO:0042129	BP	regulation of T cell proliferation	54/ 2951	156/ 43839	0.346154	1.18123e-24	8.98754e-23	ENSMUSG00000000732;ENSMUSG00000000791;ENSMUSG00000004266;ENSMUSG00000004296;ENSMUSG00000004709;ENSMUSG00000015316;ENSMUSG00000016206;ENSMUSG00000016496;ENSMUSG00000016498;ENSMUSG00000017009;ENSMUSG00000018899;ENSMUSG00000020399;ENSMUSG00000021125;ENSMUSG00000022488;ENSMUSG00000022637;ENSMUSG00000023274;ENSMUSG00000024670;ENSMUSG00000026011;ENSMUSG00000026012;ENSMUSG00000026117;ENSMUSG00000026573;…	Icosl;Il12rb1;Ptpn6;Il12b;Cd244a;Slamf1;H2-M3;Cd274;Pdcd1lg2;Sdc4;Irf1;Havcr2;Arg2;Nckap1l;Cblb;Cd4;Cd6;Ctla4;Cd28;Zap70;Xcl1;Il2ra;Prkcq;Il12a;Ptpn22;Il6ra;Zbtb7b;Tnfrsf1b;Clec2i;Coro1a;Itgal;Sash3;Cd40lg;Efnb1;Cd209a;Il15;Cd3e;Rac2;Pawr;Cd276;Ripor2;Card11;H2-Aa;Ccr7;Pla2g2d;Ccdc88b;Rasal3;Tnfrsf13c;Ccl19;H2-Ab1;Clec4g;Slfn1;A530088E08Rik;Gm36043
85	GO:0040011	BP	locomotion	85/ 2951	361/ 43839	0.235457	1.32058e-24	9.99406e-23	ENSMUSG00000000627;ENSMUSG00000001741;ENSMUSG00000006445;ENSMUSG00000007097;ENSMUSG00000009281;ENSMUSG00000009292;ENSMUSG00000009376;ENSMUSG00000015316;ENSMUSG00000018819;ENSMUSG00000018920;ENSMUSG00000020143;ENSMUSG00000020902;ENSMUSG00000021451;ENSMUSG00000021948;ENSMUSG00000022015;ENSMUSG00000022425;ENSMUSG00000022488;ENSMUSG00000023034;ENSMUSG00000023078;ENSMUSG00000024486;ENSMUSG00000024620;…	Sema4f;Il16;Epha2;Atp1a2;Rarres2;Trpm2;Met;Slamf1;Lsp1;Cxcl16;Dock2;Ntn1;Sema4d;Prkcd;Tnfsf11;Enpp2;Nckap1l;Nr4a1;Cxcl13;Hbegf;Pdgfrb;Adam8;Ccr1;Nrp2;Cxcr2;Gpr35;Xcl1;Prkcq;Il1rn;Sema4a;Ccn1;Pde4b;Csf3r;Cxcl9;Ccr9;Il17rc;Coro1a;Plxna3;Ccl22;Cmtm7;Rac2;Arhgef5;Egr3;Vav1;Myo5a;Cxcl10;Ripor2;Ccr7;Trpm4;Sema7a;Arpin;Cyp7b1;Pik3cd;Lrp1;Sema3d;Ccr6;Rtn4r;Ackr2;S1pr1;Rtn4rl1;Fpr1;Cxcr5;Ccr4;Cxcr6;Jaml;C…
79	GO:0032956	BP	regulation of actin cytoskeleton organization	79/ 2951	318/ 43839	0.248428	1.46521e-24	1.10296e-22	ENSMUSG00000000915;ENSMUSG00000002565;ENSMUSG00000004568;ENSMUSG00000009376;ENSMUSG00000014778;ENSMUSG00000015766;ENSMUSG00000015957;ENSMUSG00000017009;ENSMUSG00000020315;ENSMUSG00000020589;ENSMUSG00000020717;ENSMUSG00000021262;ENSMUSG00000021338;ENSMUSG00000021948;ENSMUSG00000022075;ENSMUSG00000022091;ENSMUSG00000022469;ENSMUSG00000022488;ENSMUSG00000022831;ENSMUSG00000023277;ENSMUSG00000024043;…	Hip1r;Scin;Arhgef18;Met;Fhod1;Eps8;Wnt11;Sdc4;Sptbn1;Cyria;Pecam1;Evl;Carmil1;Prkcd;Rhobtb2;Sorbs3;Rapgef3;Nckap1l;Hcls1;Twf2;Arhgap28;Rhoq;Bin1;Add3;Baiap2;Prkcq;Gsn;Pfn2;Tesk1;Fgr;Bst1;Rhoh;Rhof;Fscn1;Limk1;Clec2i;Fchsd2;Coro1a;Pak1;Swap70;Dlc1;Jam3;Dixdc1;Tmod2;Kank2;Kank1;Arap1;Arhgap44;Arhgef5;Dbn1;Kiss1r;Asap3;Icam1;Plekhg2;Fchsd1;Shank1;Arpin;Sh3pxd2b;Plekhh2;Arhgef10l;Kirrel;S100a10;Kank3…
71	GO:0002699	BP	positive regulation of immune effector process	71/ 2951	263/ 43839	0.269962	1.62838e-24	1.2193e-22	ENSMUSG00000001444;ENSMUSG00000002147;ENSMUSG00000004296;ENSMUSG00000004709;ENSMUSG00000005540;ENSMUSG00000005696;ENSMUSG00000008734;ENSMUSG00000015314;ENSMUSG00000016206;ENSMUSG00000016283;ENSMUSG00000017652;ENSMUSG00000018899;ENSMUSG00000019429;ENSMUSG00000020263;ENSMUSG00000020828;ENSMUSG00000024164;ENSMUSG00000024339;ENSMUSG00000024402;ENSMUSG00000026012;ENSMUSG00000026068;ENSMUSG00000026070;…	Tbx21;Stat6;Il12b;Cd244a;Fcer2a;Sh2d1a;Gprc5b;Slamf6;H2-M3;H2-M2;Cd40;Irf1;Ffar3;Appl2;Pld2;C3;Tap2;Lta;Cd28;Il18rap;Il18r1;Xcl1;Rasgrp1;Il12a;Ptpn22;Nr4a3;Fgr;Stap1;Foxp1;Klrk1;Il4ra;Cd37;Sash3;Crtam;Malt1;Nlrp3;Rac2;Vav1;Nfkbiz;H2-Q4;Nfkbid;Socs5;Spon2;Arid5a;Ddx60;Ccr7;Cd84;Sema7a;Cd160;Hlx;Rigi;Pvr;Clcf1;Mill2;Foxf1;Klre1;Ffar2;Fes;H2-T22;Ptafr;H2-Q7;H2-K1;H2-Q10;Ccl19;Gm6034;H2-Q6;H2-D1;H2-T…
46	GO:0001816	BP	cytokine production	46/ 2951	114/ 43839	0.403509	1.73356e-24	1.29123e-22	ENSMUSG00000001750;ENSMUSG00000002699;ENSMUSG00000004296;ENSMUSG00000005763;ENSMUSG00000015316;ENSMUSG00000018341;ENSMUSG00000020395;ENSMUSG00000020826;ENSMUSG00000021678;ENSMUSG00000021948;ENSMUSG00000022657;ENSMUSG00000023274;ENSMUSG00000023411;ENSMUSG00000024349;ENSMUSG00000024713;ENSMUSG00000025888;ENSMUSG00000026068;ENSMUSG00000027347;ENSMUSG00000027544;ENSMUSG00000027776;ENSMUSG00000027878;…	Tcirg1;Lcp2;Il12b;Cd247;Slamf1;Il12rb2;Itk;Nos2;F2rl1;Prkcd;Cd96;Cd4;Nfatc4;Sting1;Pcsk5;Casp1;Il18rap;Rasgrp1;Nfatc2;Il12a;Notch2;Zbtb7b;Ephb6;Foxp1;Avpr2;Eomes;Nlrp3;Dysf;Batf;Pawr;Card11;Ccr7;Nod1;Nlrc4;Rftn1;Foxp3;Cxcr3;Pla2r1;Scart2;Txk;Ptafr;S1pr3;Nlrp1b;Runx3;Ccl19;Gbp5
63	GO:0002822	BP	regulation of adaptive immune response based on somatic recombination of immune receptors built from immunoglobulin superfamily domains	63/ 2951	212/ 43839	0.29717	2.24756e-24	1.66532e-22	ENSMUSG00000000791;ENSMUSG00000001444;ENSMUSG00000002147;ENSMUSG00000003882;ENSMUSG00000004266;ENSMUSG00000004296;ENSMUSG00000005465;ENSMUSG00000005540;ENSMUSG00000015316;ENSMUSG00000016206;ENSMUSG00000016283;ENSMUSG00000016496;ENSMUSG00000017652;ENSMUSG00000018899;ENSMUSG00000020399;ENSMUSG00000022508;ENSMUSG00000023249;ENSMUSG00000023274;ENSMUSG00000024164;ENSMUSG00000024339;ENSMUSG00000024402;…	Il12rb1;Tbx21;Stat6;Il7r;Ptpn6;Il12b;Il27ra;Fcer2a;Slamf1;H2-M3;H2-M2;Cd274;Cd40;Irf1;Havcr2;Bcl6;Parp3;Cd4;C3;Tap2;Lta;Smad7;Cd28;Il18r1;Xcl1;Prkcq;Il12a;Il6ra;Zbtb7b;Tnfrsf1b;Il4ra;Sash3;Malt1;Nlrp3;Dpp4;Nfkbiz;H2-Q4;Nfkbid;Socs5;Arid5a;Ccr7;Trpm4;Hlx;Pvr;Clcf1;Nlrp10;H2-T22;Pkn1;H2-Q7;H2-K1;H2-Q10;Tnfrsf13c;Dusp22;Ccl19;Gm6034;H2-Q6;H2-D1;H2-Ab1;Clec4g;H2-T10;H2-Q2;Gm28053;Gm36043
1104	GO:0043231	CC	intracellular membrane-bounded organelle	1104/ 2951	12730/ 43839	0.0867243	3.36768e-24	2.09582e-22	ENSMUSG00000000142;ENSMUSG00000000148;ENSMUSG00000000386;ENSMUSG00000000409;ENSMUSG00000000579;ENSMUSG00000000594;ENSMUSG00000000627;ENSMUSG00000000817;ENSMUSG00000000823;ENSMUSG00000000903;ENSMUSG00000000915;ENSMUSG00000001020;ENSMUSG00000001036;ENSMUSG00000001053;ENSMUSG00000001288;ENSMUSG00000001444;ENSMUSG00000001493;ENSMUSG00000001520;ENSMUSG00000001552;ENSMUSG00000001750;ENSMUSG00000002007;…	Axin2;Brat1;Mx1;Lck;Dynlt1c;Gm2a;Sema4f;Fasl;Zfp512b;Vpreb3;Hip1r;S100a4;Epn2;N4bp3;Rarg;Tbx21;Meox1;Nrip2;Jup;Tcirg1;Srpk3;Celf2;Nr1h3;Ddb2;Spi1;Stat6;Napsa;Peg3;Rgs19;Dennd1c;Relb;Lipe;Hck;Ap1m2;Cd79a;Etv3;Cyp4f18;Prodh;Fosb;As3mt;Hlf;Etv1;Atn1;Ptpn6;Ndrg2;Sgce;Arid3b;Hdac9;Dgkq;Sgsh;Ndrg1;Zfp287;Fgfr4;Mef2c;Rfx5;Gata6;Ankrd13d;Runx1t1;Tcf23;Sulf2;Hap1;Neu1;Atp1a2;Stx1a;Zfp775;Zmiz1;Id3;Spib;Ce…
82	GO:0006935	BP	chemotaxis	82/ 2951	343/ 43839	0.239067	2.98694e-24	2.19021e-22	ENSMUSG00000000627;ENSMUSG00000001741;ENSMUSG00000006445;ENSMUSG00000009281;ENSMUSG00000009292;ENSMUSG00000009376;ENSMUSG00000015316;ENSMUSG00000018819;ENSMUSG00000018920;ENSMUSG00000020143;ENSMUSG00000020902;ENSMUSG00000021451;ENSMUSG00000021948;ENSMUSG00000022015;ENSMUSG00000022425;ENSMUSG00000022488;ENSMUSG00000023034;ENSMUSG00000023078;ENSMUSG00000024486;ENSMUSG00000024620;ENSMUSG00000025473;…	Sema4f;Il16;Epha2;Rarres2;Trpm2;Met;Slamf1;Lsp1;Cxcl16;Dock2;Ntn1;Sema4d;Prkcd;Tnfsf11;Enpp2;Nckap1l;Nr4a1;Cxcl13;Hbegf;Pdgfrb;Adam8;Ccr1;Nrp2;Cxcr2;Gpr35;Xcl1;Prkcq;Il1rn;Sema4a;Ccn1;Pde4b;Csf3r;Cxcl9;Ccr9;Il17rc;Coro1a;Plxna3;Ccl22;Cmtm7;Rac2;Arhgef5;Egr3;Vav1;Cxcl10;Ripor2;Ccr7;Trpm4;Sema7a;Cyp7b1;Pik3cd;Lrp1;Sema3d;Ccr6;Rtn4r;Ackr2;S1pr1;Rtn4rl1;Fpr1;Cxcr5;Ccr4;Cxcr6;Jaml;C5ar1;Cxcr3;Gpr183;F…
82	GO:0042330	BP	taxis	82/ 2951	343/ 43839	0.239067	2.98694e-24	2.19021e-22	ENSMUSG00000000627;ENSMUSG00000001741;ENSMUSG00000006445;ENSMUSG00000009281;ENSMUSG00000009292;ENSMUSG00000009376;ENSMUSG00000015316;ENSMUSG00000018819;ENSMUSG00000018920;ENSMUSG00000020143;ENSMUSG00000020902;ENSMUSG00000021451;ENSMUSG00000021948;ENSMUSG00000022015;ENSMUSG00000022425;ENSMUSG00000022488;ENSMUSG00000023034;ENSMUSG00000023078;ENSMUSG00000024486;ENSMUSG00000024620;ENSMUSG00000025473;…	Sema4f;Il16;Epha2;Rarres2;Trpm2;Met;Slamf1;Lsp1;Cxcl16;Dock2;Ntn1;Sema4d;Prkcd;Tnfsf11;Enpp2;Nckap1l;Nr4a1;Cxcl13;Hbegf;Pdgfrb;Adam8;Ccr1;Nrp2;Cxcr2;Gpr35;Xcl1;Prkcq;Il1rn;Sema4a;Ccn1;Pde4b;Csf3r;Cxcl9;Ccr9;Il17rc;Coro1a;Plxna3;Ccl22;Cmtm7;Rac2;Arhgef5;Egr3;Vav1;Cxcl10;Ripor2;Ccr7;Trpm4;Sema7a;Cyp7b1;Pik3cd;Lrp1;Sema3d;Ccr6;Rtn4r;Ackr2;S1pr1;Rtn4rl1;Fpr1;Cxcr5;Ccr4;Cxcr6;Jaml;C5ar1;Cxcr3;Gpr183;F…
439	GO:0051234	BP	establishment of localization	439/ 2951	4069/ 43839	0.107889	4.30218e-24	3.13837e-22	ENSMUSG00000000409;ENSMUSG00000000538;ENSMUSG00000000579;ENSMUSG00000000817;ENSMUSG00000000915;ENSMUSG00000001036;ENSMUSG00000001062;ENSMUSG00000001247;ENSMUSG00000001750;ENSMUSG00000001768;ENSMUSG00000002033;ENSMUSG00000002108;ENSMUSG00000002257;ENSMUSG00000002668;ENSMUSG00000002992;ENSMUSG00000003134;ENSMUSG00000003283;ENSMUSG00000003309;ENSMUSG00000003352;ENSMUSG00000003534;ENSMUSG00000004113;…	Lck;Tom1l2;Dynlt1c;Fasl;Hip1r;Epn2;Vps9d1;Lsr;Tcirg1;Rin2;Cd3g;Nr1h3;Def6;Dennd1c;Apoc2;Tbc1d8;Hck;Ap1m2;Cacnb3;Ddr1;Cacna1b;Slc1a2;Slc2a9;Spo11;Neurl1a;Slc4a3;Slc5a6;Hap1;Atp1a2;Stx1a;Trpm5;Trpm2;Bcr;Fxyd5;Cacna2d2;Exoc3l2;Steap4;Cdh23;Slc41a1;Klhl3;Fhod1;Slamf1;Macroh2a1;Ncf1;Cacna1d;Cd274;Plcg1;Rab11fip4;Pltp;Slc12a7;Anxa6;Tbx3;Slc22a5;Cxcl16;Trip10;Lyst;Slc29a3;Dock2;Rab36;Slc36a1;Appl2;Slc36…
235	GO:0097708	CC	intracellular vesicle	235/ 2951	1765/ 43839	0.133144	5.27718e-24	3.17823e-22	ENSMUSG00000000409;ENSMUSG00000000579;ENSMUSG00000000817;ENSMUSG00000000915;ENSMUSG00000001053;ENSMUSG00000001750;ENSMUSG00000002204;ENSMUSG00000002458;ENSMUSG00000002668;ENSMUSG00000003283;ENSMUSG00000003379;ENSMUSG00000004815;ENSMUSG00000005320;ENSMUSG00000005986;ENSMUSG00000006930;ENSMUSG00000007038;ENSMUSG00000007097;ENSMUSG00000007207;ENSMUSG00000010136;ENSMUSG00000011008;ENSMUSG00000012428;…	Lck;Dynlt1c;Fasl;Hip1r;N4bp3;Tcirg1;Napsa;Rgs19;Dennd1c;Hck;Cd79a;Dgkq;Fgfr4;Ankrd13d;Hap1;Neu1;Atp1a2;Stx1a;Pifo;Mcoln2;Steap4;Wdfy2;Dll1;Actn1;Slamf1;Cybb;Dennd6b;Notch4;H2-M3;Plcg1;Rab11fip4;Anxa6;Appl2;Nsg2;Havcr2;Igfbp3;Kif3c;Evl;Traf3;Carmil1;Syk;Nkd2;Pcsk1;Marveld2;F2rl1;Rnase6;Galnt15;Atp8a2;Sla;Mgrn1;Mefv;Rogdi;Arc;Adcy5;Il15ra;Fgd2;Dsc2;Sting1;Bin1;Atp6v1g2;Gabbr1;Pdgfrb;Pcsk5;Stambpl1;…
86	GO:0010959	BP	regulation of metal ion transport	86/ 2951	376/ 43839	0.228723	5.82712e-24	4.22899e-22	ENSMUSG00000000359;ENSMUSG00000000617;ENSMUSG00000001741;ENSMUSG00000003352;ENSMUSG00000004113;ENSMUSG00000004266;ENSMUSG00000006930;ENSMUSG00000007097;ENSMUSG00000009687;ENSMUSG00000015968;ENSMUSG00000016933;ENSMUSG00000017400;ENSMUSG00000020155;ENSMUSG00000020178;ENSMUSG00000020303;ENSMUSG00000021057;ENSMUSG00000022469;ENSMUSG00000023274;ENSMUSG00000024042;ENSMUSG00000024381;ENSMUSG00000024589;…	Rem1;Grm6;Il16;Cacnb3;Cacna1b;Ptpn6;Hap1;Atp1a2;Fxyd5;Cacna1d;Plcg1;Stac2;Kcnmb1;Adora2a;Stc2;Akap5;Rapgef3;Cd4;Sik1;Bin1;Nedd4l;Camk2a;Ccr1;Gpr35;Xcl1;Atp1b1;Trpc3;Ptpn22;Ngf;Gem;Tesc;Cxcl9;Itpr1;Dmpk;Coro1a;Cd19;Gnao1;Rrad;Thy1;Slc8b1;Ank2;Dysf;Plcg2;Myo5a;Cacna1a;Cxcl10;Pawr;P2ry12;Fxyd1;Lpar3;Icam1;Cd84;Mllt6;Wfs1;Chd7;Kcnj1;Kcnj2;Trpv3;Aplnr;Ffar1;Prkce;Scn4b;Kcne4;Kcna1;Fcrl5;P2ry6;Orai1;Cx…
234	GO:0031410	CC	cytoplasmic vesicle	234/ 2951	1762/ 43839	0.132804	8.72671e-24	5.09149e-22	ENSMUSG00000000409;ENSMUSG00000000579;ENSMUSG00000000817;ENSMUSG00000000915;ENSMUSG00000001053;ENSMUSG00000001750;ENSMUSG00000002204;ENSMUSG00000002458;ENSMUSG00000002668;ENSMUSG00000003283;ENSMUSG00000003379;ENSMUSG00000004815;ENSMUSG00000005320;ENSMUSG00000005986;ENSMUSG00000006930;ENSMUSG00000007038;ENSMUSG00000007097;ENSMUSG00000007207;ENSMUSG00000010136;ENSMUSG00000011008;ENSMUSG00000012428;…	Lck;Dynlt1c;Fasl;Hip1r;N4bp3;Tcirg1;Napsa;Rgs19;Dennd1c;Hck;Cd79a;Dgkq;Fgfr4;Ankrd13d;Hap1;Neu1;Atp1a2;Stx1a;Pifo;Mcoln2;Steap4;Wdfy2;Dll1;Actn1;Slamf1;Cybb;Dennd6b;Notch4;H2-M3;Plcg1;Rab11fip4;Anxa6;Appl2;Nsg2;Havcr2;Igfbp3;Kif3c;Evl;Traf3;Carmil1;Syk;Nkd2;Pcsk1;Marveld2;F2rl1;Rnase6;Galnt15;Atp8a2;Sla;Mgrn1;Mefv;Rogdi;Arc;Adcy5;Il15ra;Fgd2;Dsc2;Sting1;Bin1;Atp6v1g2;Gabbr1;Pdgfrb;Pcsk5;Stambpl1;…
70	GO:0010721	BP	negative regulation of cell development	70/ 2951	263/ 43839	0.26616	8.50039e-24	6.13763e-22	ENSMUSG00000000579;ENSMUSG00000000627;ENSMUSG00000001444;ENSMUSG00000013236;ENSMUSG00000015222;ENSMUSG00000016206;ENSMUSG00000018899;ENSMUSG00000020263;ENSMUSG00000020846;ENSMUSG00000020902;ENSMUSG00000021451;ENSMUSG00000021611;ENSMUSG00000022508;ENSMUSG00000023367;ENSMUSG00000023411;ENSMUSG00000024778;ENSMUSG00000025880;ENSMUSG00000028042;ENSMUSG00000028059;ENSMUSG00000028064;ENSMUSG00000028469;…	Dynlt1c;Sema4f;Tbx21;Ptprs;Map2;H2-M3;Irf1;Appl2;Rflnb;Ntn1;Sema4d;Tert;Bcl6;Tmem176a;Nfatc4;Fas;Smad7;Zbtb7b;Arhgef2;Sema4a;Npr2;Ephb2;Draxin;Ski;Rufy3;Dtx1;Tmem176b;Clec2d;Clec2i;Pglyrp1;Lilra6;Il4ra;Fgf13;Arhgap4;Plxna3;Cbfb;Thy1;Ldlr;Prtg;Nfkbid;Socs5;Inpp4b;Socs1;Hoxa7;Sema7a;Hlx;Dusp10;Fgl2;Sema3d;Rtn4r;Gpr68;Pthlh;Sorl1;Lingo1;Gpr55;Zfp608;Ntrk3;Rapgef2;S1pr3;Rgma;Runx3;Pira12;Pira13;Ccr5;…
69	GO:0110053	BP	regulation of actin filament organization	69/ 2951	257/ 43839	0.268482	1.02749e-23	7.38124e-22	ENSMUSG00000000915;ENSMUSG00000002565;ENSMUSG00000004568;ENSMUSG00000009376;ENSMUSG00000014778;ENSMUSG00000015766;ENSMUSG00000015957;ENSMUSG00000017009;ENSMUSG00000020315;ENSMUSG00000020589;ENSMUSG00000020717;ENSMUSG00000021262;ENSMUSG00000021338;ENSMUSG00000021948;ENSMUSG00000022075;ENSMUSG00000022091;ENSMUSG00000022469;ENSMUSG00000022488;ENSMUSG00000022831;ENSMUSG00000023277;ENSMUSG00000024043;…	Hip1r;Scin;Arhgef18;Met;Fhod1;Eps8;Wnt11;Sdc4;Sptbn1;Cyria;Pecam1;Evl;Carmil1;Prkcd;Rhobtb2;Sorbs3;Rapgef3;Nckap1l;Hcls1;Twf2;Arhgap28;Bin1;Add3;Baiap2;Prkcq;Gsn;Pfn2;Tesk1;Limk1;Clec2i;Fchsd2;Coro1a;Pak1;Swap70;Dlc1;Tmod2;Kank2;Kank1;Arap1;Arhgef5;Dbn1;Kiss1r;Asap3;Icam1;Plekhg2;Fchsd1;Shank1;Arpin;Sh3pxd2b;Plekhh2;Arhgef10l;Kirrel;S100a10;Kank3;Prkce;S1pr1;Synpo2;Carmil2;Tacstd2;Actn2;Capg;Spta…
86	GO:0098857	CC	membrane microdomain	86/ 2951	381/ 43839	0.225722	1.50848e-23	8.53435e-22	ENSMUSG00000000409;ENSMUSG00000000817;ENSMUSG00000002147;ENSMUSG00000002458;ENSMUSG00000002699;ENSMUSG00000003123;ENSMUSG00000003283;ENSMUSG00000003379;ENSMUSG00000004267;ENSMUSG00000007097;ENSMUSG00000008734;ENSMUSG00000010660;ENSMUSG00000015355;ENSMUSG00000016918;ENSMUSG00000017009;ENSMUSG00000017969;ENSMUSG00000019822;ENSMUSG00000020099;ENSMUSG00000020654;ENSMUSG00000020717;ENSMUSG00000020828;…	Lck;Fasl;Stat6;Rgs19;Lcp2;Lipe;Hck;Cd79a;Eno2;Atp1a2;Gprc5b;Plcd1;Cd48;Sulf1;Sdc4;Ptgis;Smpd2;Unc5b;Adcy3;Pecam1;Pld2;Akap5;Has2;Arc;Cblb;Adcy5;Cd4;Synj2;Rhoq;Cdh2;Gabbr1;Ms4a1;Fas;Add3;Cd28;Zap70;Atp1b1;Pag1;Src;Cd2;Tnfrsf1b;Slc2a1;Ppt1;Itpr1;Ldhb;Iqgap1;Cd19;Efnb1;Dlc1;Slc27a1;Birc3;Thy1;Ldlr;Tgfbr2;Dysf;Dpp4;Hpse;Mlc1;Lrrk2;P2ry12;Card11;Fxyd1;Cpe;Eeig1;Rftn1;Lat2;Kcnd3;Kirrel;S100a10;Grk3;Rtn…
119	GO:0001819	BP	positive regulation of cytokine production	119/ 2951	650/ 43839	0.183077	1.48409e-23	1.06075e-21	ENSMUSG00000000732;ENSMUSG00000000791;ENSMUSG00000004296;ENSMUSG00000004707;ENSMUSG00000004709;ENSMUSG00000005465;ENSMUSG00000006800;ENSMUSG00000008734;ENSMUSG00000011008;ENSMUSG00000015314;ENSMUSG00000015316;ENSMUSG00000015340;ENSMUSG00000015396;ENSMUSG00000015957;ENSMUSG00000015966;ENSMUSG00000016206;ENSMUSG00000016496;ENSMUSG00000016918;ENSMUSG00000017652;ENSMUSG00000018341;ENSMUSG00000018899;…	Icosl;Il12rb1;Il12b;Ly9;Cd244a;Il27ra;Sulf2;Gprc5b;Mcoln2;Slamf6;Slamf1;Cybb;Cd83;Wnt11;Il17rb;H2-M3;Cd274;Sulf1;Cd40;Il12rb2;Irf1;Ffar3;Ifngr1;Sptbn1;Havcr2;Irf4;Gsdmd;Zbtb20;Nfatc4;C3;Sting1;Ltb;Lta;Csf1r;Cd6;Afap1l2;Adam8;Casp1;Cd28;Il18r1;Xcl1;Prkcq;Card9;Il1rn;Prg3;Rasgrp1;Ccm2l;Il12a;Ptpn22;Cd2;Il6ra;Arhgef2;Nr4a3;Pde4b;Lurap1;Fgr;Klrk1;Il17rc;Cd27;Il4ra;Sash3;Cd40lg;Cd209d;Eif2ak3;Il15;Pan…
51	GO:0019955	MF	cytokine binding	51/ 2951	143/ 43839	0.356643	4.73483e-24	1.13112e-21	ENSMUSG00000000530;ENSMUSG00000000791;ENSMUSG00000003206;ENSMUSG00000004296;ENSMUSG00000005364;ENSMUSG00000005465;ENSMUSG00000015452;ENSMUSG00000017057;ENSMUSG00000018341;ENSMUSG00000020009;ENSMUSG00000020279;ENSMUSG00000023274;ENSMUSG00000024610;ENSMUSG00000024621;ENSMUSG00000025804;ENSMUSG00000026070;ENSMUSG00000026180;ENSMUSG00000026321;ENSMUSG00000026770;ENSMUSG00000026836;ENSMUSG00000026981;…	Acvrl1;Il12rb1;Ebi3;Il12b;Il5ra;Il27ra;Ager;Il13ra1;Il12rb2;Ifngr1;Il9r;Cd4;Cd74;Csf1r;Ccr1;Il18r1;Cxcr2;Tnfrsf11a;Il2ra;Acvr1;Il1rn;Itgav;Il12a;Il6ra;Tnfrsf1b;Csf3r;Ccr9;Il2rg;Il10ra;Ccr7;Vasn;Il22ra2;Ltbp4;Ccr6;Ackr2;Zfp36;Cxcr5;Ccr4;Cxcr6;Grem2;Cxcr3;Cx3cr1;Nrros;Csf2ra;Xcr1;Il2rb;Il3ra;Ccr5;Ackr4;Tgfbr3l;Gm33799
254	GO:0031982	CC	vesicle	254/ 2951	1983/ 43839	0.128089	2.3285e-23	1.27862e-21	ENSMUSG00000000409;ENSMUSG00000000579;ENSMUSG00000000817;ENSMUSG00000000915;ENSMUSG00000001053;ENSMUSG00000001750;ENSMUSG00000002204;ENSMUSG00000002458;ENSMUSG00000002668;ENSMUSG00000003283;ENSMUSG00000003379;ENSMUSG00000004815;ENSMUSG00000005320;ENSMUSG00000005986;ENSMUSG00000006345;ENSMUSG00000006930;ENSMUSG00000007038;ENSMUSG00000007097;ENSMUSG00000007207;ENSMUSG00000008734;ENSMUSG00000010136;…	Lck;Dynlt1c;Fasl;Hip1r;N4bp3;Tcirg1;Napsa;Rgs19;Dennd1c;Hck;Cd79a;Dgkq;Fgfr4;Ankrd13d;Ggt1;Hap1;Neu1;Atp1a2;Stx1a;Gprc5b;Pifo;Mcoln2;Steap4;Wdfy2;Dll1;Actn1;Slamf1;Cybb;Dennd6b;Notch4;H2-M3;Cd274;Plcg1;Rab11fip4;Anxa6;Ifngr1;Appl2;Nsg2;Havcr2;Igfbp3;Kif3c;Evl;Traf3;Carmil1;Syk;Nkd2;Pcsk1;Marveld2;F2rl1;Bmp4;Rnase6;Galnt15;Atp8a2;Sla;Mgrn1;Mefv;Rogdi;Arc;Adcy5;Il15ra;Fgd2;Dsc2;Sting1;Bin1;Atp6v1g2…
104	GO:0034762	BP	regulation of transmembrane transport	104/ 2951	525/ 43839	0.198095	1.9166e-23	1.363e-21	ENSMUSG00000000359;ENSMUSG00000001027;ENSMUSG00000001750;ENSMUSG00000003352;ENSMUSG00000004110;ENSMUSG00000004113;ENSMUSG00000004266;ENSMUSG00000005057;ENSMUSG00000005089;ENSMUSG00000006930;ENSMUSG00000007097;ENSMUSG00000009246;ENSMUSG00000009687;ENSMUSG00000010066;ENSMUSG00000015340;ENSMUSG00000015968;ENSMUSG00000016933;ENSMUSG00000017400;ENSMUSG00000017737;ENSMUSG00000020009;ENSMUSG00000020155;…	Rem1;Scn4a;Tcirg1;Cacnb3;Cacna1e;Cacna1b;Ptpn6;Sh2b2;Slc1a2;Hap1;Atp1a2;Trpm5;Fxyd5;Cacna2d2;Cybb;Cacna1d;Plcg1;Stac2;Mmp9;Ifngr1;Kcnmb1;Appl2;Slc36a2;Mink1;Akap5;Arg2;Tert;Prkcd;Cacna1i;Rapgef3;Arc;Cd4;Slc25a27;Clic5;Rhoq;C3;Bin1;Nedd4l;Gpr35;Rgs2;Xcl1;Atp1b1;Trpc3;Ptpn22;Ngf;Kcnq5;Gem;Nr4a3;Ephb2;Tesc;Cxcl9;Coro1a;Cd19;Rrad;Thy1;Ank2;Dysf;Plcg2;Myo5a;Cacna1a;Cxcl10;Fxyd1;Shank1;Appl1;Kcnd3;Chd7…
99	GO:0010975	BP	regulation of neuron projection development	99/ 2951	486/ 43839	0.203704	2.55325e-23	1.79769e-21	ENSMUSG00000000579;ENSMUSG00000000627;ENSMUSG00000001300;ENSMUSG00000001507;ENSMUSG00000006586;ENSMUSG00000006930;ENSMUSG00000007038;ENSMUSG00000008734;ENSMUSG00000013236;ENSMUSG00000015222;ENSMUSG00000020393;ENSMUSG00000020668;ENSMUSG00000020902;ENSMUSG00000021057;ENSMUSG00000021451;ENSMUSG00000021983;ENSMUSG00000022048;ENSMUSG00000022602;ENSMUSG00000023206;ENSMUSG00000023277;ENSMUSG00000023411;…	Dynlt1c;Sema4f;Efnb2;Itga3;Runx1t1;Hap1;Neu1;Gprc5b;Ptprs;Map2;Kremen1;Kif3c;Ntn1;Akap5;Sema4d;Atp8a2;Dpysl2;Arc;Il15ra;Twf2;Nfatc4;Cdh2;Htr7;Parp6;Baiap2;Cpeb1;Obsl1;Rgs2;Mark1;Vim;Itga6;Ltk;Skil;Tnik;Ngf;Sema4a;Ephb2;Draxin;Cd38;Crmp1;Rufy3;Gpc2;Limk1;Itpr1;Plxnd1;Iqgap1;Pak1;Fgf13;Arhgap4;Plxna3;Thy1;Dixdc1;Kank1;Zswim6;Plppr5;Arhgap44;Lif;Inpp5j;Cacna1a;Dbn1;Brsk1;Lpar3;Apbb1;Sema7a;Rap1gap2;…
165	GO:0030030	BP	cell projection organization	165/ 2951	1078/ 43839	0.153061	3.05607e-23	2.14107e-21	ENSMUSG00000000303;ENSMUSG00000000627;ENSMUSG00000001300;ENSMUSG00000001507;ENSMUSG00000003534;ENSMUSG00000004151;ENSMUSG00000004891;ENSMUSG00000006445;ENSMUSG00000006930;ENSMUSG00000009621;ENSMUSG00000010021;ENSMUSG00000010136;ENSMUSG00000012819;ENSMUSG00000015222;ENSMUSG00000015619;ENSMUSG00000015647;ENSMUSG00000015745;ENSMUSG00000017009;ENSMUSG00000017167;ENSMUSG00000017929;ENSMUSG00000019889;…	Cdh1;Sema4f;Efnb2;Itga3;Ddr1;Etv1;Nes;Epha2;Hap1;Vav2;Kif19a;Pifo;Cdh23;Map2;Gata3;Lama5;Plekho1;Sdc4;Cntnap1;B4galt5;Ptprk;Unc5b;Adora2a;Cyfip2;Itgb4;Mink1;Pld2;Ntn1;Evl;Meg3;Carmil1;Emb;Atp8a2;Dpysl2;Ajuba;Trio;Parvg;Nckap1l;Alcam;Boc;Twf2;Clic5;Rhoq;Dync2li1;Camk2a;Csf1r;Fas;Hdgfl3;Fgd1;Baiap2;Klf7;Nrp2;Efhd1;Itga8;Gsn;Itga6;Tnik;Dclk1;Tspan2;Ngf;Sema4a;Nr4a3;Ephb2;Draxin;Crmp1;Apbb2;P2rx7;Fsc…
49	GO:0035023	BP	regulation of Rho protein signal transduction	49/ 2951	137/ 43839	0.357664	3.14181e-23	2.19029e-21	ENSMUSG00000001507;ENSMUSG00000006154;ENSMUSG00000009376;ENSMUSG00000009621;ENSMUSG00000009681;ENSMUSG00000015766;ENSMUSG00000017631;ENSMUSG00000021708;ENSMUSG00000021895;ENSMUSG00000022508;ENSMUSG00000024013;ENSMUSG00000024304;ENSMUSG00000025195;ENSMUSG00000025265;ENSMUSG00000025656;ENSMUSG00000026271;ENSMUSG00000028059;ENSMUSG00000030220;ENSMUSG00000031133;ENSMUSG00000031139;ENSMUSG00000031442;…	Itga3;Eps8l1;Met;Vav2;Bcr;Eps8;Abr;Rasgrf2;Arhgef3;Bcl6;Fgd2;Cdh2;Dnmbp;Fgd1;Arhgef9;Gpr35;Arhgef2;Arhgdib;Arhgef6;Mcf2;Mcf2l;Dlc1;Kank2;Kank1;Arhgef17;Lpar6;Arhgef5;Vav1;Ripor2;Arhgef4;Plekhg2;Fgd3;Arhgef1;Arhgef10l;Arhgef11;Rtn4r;Gpr4;Ccdc125;Gpr55;Prag1;Gpr18;Arhgap42;P2ry10;Plekhg3;P2ry10b;Obscn;Arhgef10;Gpr174;Gm5127
139	GO:0120036	BP	plasma membrane bounded cell projection organization	139/ 2951	834/ 43839	0.166667	3.1719e-23	2.20043e-21	ENSMUSG00000000303;ENSMUSG00000000627;ENSMUSG00000001300;ENSMUSG00000001507;ENSMUSG00000003534;ENSMUSG00000004151;ENSMUSG00000006445;ENSMUSG00000006930;ENSMUSG00000009621;ENSMUSG00000010021;ENSMUSG00000012819;ENSMUSG00000015222;ENSMUSG00000015619;ENSMUSG00000015647;ENSMUSG00000015745;ENSMUSG00000017009;ENSMUSG00000017167;ENSMUSG00000019889;ENSMUSG00000020099;ENSMUSG00000020340;ENSMUSG00000020758;…	Cdh1;Sema4f;Efnb2;Itga3;Ddr1;Etv1;Epha2;Hap1;Vav2;Kif19a;Cdh23;Map2;Gata3;Lama5;Plekho1;Sdc4;Cntnap1;Ptprk;Unc5b;Cyfip2;Itgb4;Pld2;Ntn1;Evl;Meg3;Carmil1;Emb;Atp8a2;Dpysl2;Ajuba;Trio;Alcam;Boc;Clic5;Dync2li1;Csf1r;Fas;Hdgfl3;Fgd1;Baiap2;Klf7;Nrp2;Efhd1;Gsn;Itga6;Tnik;Tspan2;Ngf;Nr4a3;Ephb2;Draxin;Crmp1;Apbb2;P2rx7;Fscn1;Ephb6;Foxp1;Ttll3;Ift122;Coro1a;Myo7a;Dnhd1;Mcf2;Efnb1;Abcd1;L1cam;Plxna3;Plp1…
82	GO:1902903	BP	regulation of supramolecular fiber organization	82/ 2951	356/ 43839	0.230337	4.01306e-23	2.77038e-21	ENSMUSG00000000915;ENSMUSG00000002565;ENSMUSG00000004568;ENSMUSG00000009376;ENSMUSG00000014778;ENSMUSG00000015222;ENSMUSG00000015766;ENSMUSG00000015957;ENSMUSG00000017009;ENSMUSG00000020181;ENSMUSG00000020315;ENSMUSG00000020589;ENSMUSG00000020717;ENSMUSG00000021262;ENSMUSG00000021338;ENSMUSG00000021948;ENSMUSG00000022075;ENSMUSG00000022091;ENSMUSG00000022469;ENSMUSG00000022488;ENSMUSG00000022831;…	Hip1r;Scin;Arhgef18;Met;Fhod1;Map2;Eps8;Wnt11;Sdc4;Nav3;Sptbn1;Cyria;Pecam1;Evl;Carmil1;Prkcd;Rhobtb2;Sorbs3;Rapgef3;Nckap1l;Hcls1;Twf2;Arhgap28;Bin1;Add3;Hdgfl3;Baiap2;Prkcq;Gsn;Pfn2;Arhgef2;Tesk1;Limk1;Clec2i;Fchsd2;Coro1a;Pak1;Swap70;Fgf13;Dlc1;Cryab;Tmod2;Ldlr;Kank2;Kank1;Arap1;Arhgef5;Inpp5j;Dbn1;Mid1;Kiss1r;Asap3;Icam1;Plekhg2;Fchsd1;Shank1;Arpin;Sh3pxd2b;Plekhh2;Arhgef10l;Kirrel;S100a10;Ka…
137	GO:0010562	BP	positive regulation of phosphorus metabolic process	137/ 2951	818/ 43839	0.167482	4.49787e-23	3.07507e-21	ENSMUSG00000000142;ENSMUSG00000000148;ENSMUSG00000000409;ENSMUSG00000002699;ENSMUSG00000002992;ENSMUSG00000004296;ENSMUSG00000004709;ENSMUSG00000004815;ENSMUSG00000006435;ENSMUSG00000008734;ENSMUSG00000009281;ENSMUSG00000009621;ENSMUSG00000010136;ENSMUSG00000010660;ENSMUSG00000013483;ENSMUSG00000014547;ENSMUSG00000014599;ENSMUSG00000015133;ENSMUSG00000015599;ENSMUSG00000015950;ENSMUSG00000017009;…	Axin2;Brat1;Lck;Lcp2;Apoc2;Il12b;Cd244a;Dgkq;Neurl1a;Gprc5b;Rarres2;Vav2;Pifo;Plcd1;Card14;Wdfy2;Csf1;Lrrk1;Ttbk1;Ncf1;Sdc4;Cd40;Mmp9;Stk10;Map3k3;Pecam1;Camkk1;Nos2;Mink1;Pik3r5;Map3k14;Akap5;Nedd9;Sema4d;Prkcd;Tnfsf11;Spry2;Ajuba;Enpp2;Rapgef3;Nckap1l;Hcls1;Cd4;Fgd2;C3;Map3k8;Hbegf;Csf1r;Cd6;Fas;Map4k2;Nab2;Agap2;Adam8;Tnfrsf11a;Marco;Nek6;Il1rn;Itga6;Rassf2;Rasgrp1;Src;Tnik;Il12a;Pfn2;Ngf;Il6r…
137	GO:0045937	BP	positive regulation of phosphate metabolic process	137/ 2951	818/ 43839	0.167482	4.49787e-23	3.07507e-21	ENSMUSG00000000142;ENSMUSG00000000148;ENSMUSG00000000409;ENSMUSG00000002699;ENSMUSG00000002992;ENSMUSG00000004296;ENSMUSG00000004709;ENSMUSG00000004815;ENSMUSG00000006435;ENSMUSG00000008734;ENSMUSG00000009281;ENSMUSG00000009621;ENSMUSG00000010136;ENSMUSG00000010660;ENSMUSG00000013483;ENSMUSG00000014547;ENSMUSG00000014599;ENSMUSG00000015133;ENSMUSG00000015599;ENSMUSG00000015950;ENSMUSG00000017009;…	Axin2;Brat1;Lck;Lcp2;Apoc2;Il12b;Cd244a;Dgkq;Neurl1a;Gprc5b;Rarres2;Vav2;Pifo;Plcd1;Card14;Wdfy2;Csf1;Lrrk1;Ttbk1;Ncf1;Sdc4;Cd40;Mmp9;Stk10;Map3k3;Pecam1;Camkk1;Nos2;Mink1;Pik3r5;Map3k14;Akap5;Nedd9;Sema4d;Prkcd;Tnfsf11;Spry2;Ajuba;Enpp2;Rapgef3;Nckap1l;Hcls1;Cd4;Fgd2;C3;Map3k8;Hbegf;Csf1r;Cd6;Fas;Map4k2;Nab2;Agap2;Adam8;Tnfrsf11a;Marco;Nek6;Il1rn;Itga6;Rassf2;Rasgrp1;Src;Tnik;Il12a;Pfn2;Ngf;Il6r…
96	GO:0031175	BP	neuron projection development	96/ 2951	466/ 43839	0.206009	5.03149e-23	3.42335e-21	ENSMUSG00000000303;ENSMUSG00000000627;ENSMUSG00000001300;ENSMUSG00000003534;ENSMUSG00000004151;ENSMUSG00000006445;ENSMUSG00000006930;ENSMUSG00000012819;ENSMUSG00000015222;ENSMUSG00000015619;ENSMUSG00000017009;ENSMUSG00000017167;ENSMUSG00000019889;ENSMUSG00000020099;ENSMUSG00000020340;ENSMUSG00000020828;ENSMUSG00000020902;ENSMUSG00000021262;ENSMUSG00000021268;ENSMUSG00000021728;ENSMUSG00000021983;…	Cdh1;Sema4f;Efnb2;Ddr1;Etv1;Epha2;Hap1;Cdh23;Map2;Gata3;Sdc4;Cntnap1;Ptprk;Unc5b;Cyfip2;Pld2;Ntn1;Evl;Meg3;Emb;Atp8a2;Dpysl2;Trio;Alcam;Boc;Clic5;Csf1r;Fas;Hdgfl3;Baiap2;Klf7;Nrp2;Efhd1;Tspan2;Ngf;Nr4a3;Ephb2;Draxin;Crmp1;Apbb2;Ephb6;Foxp1;Myo7a;Mcf2;Efnb1;L1cam;Plxna3;Plp1;Gnao1;Jam3;Nectin1;Dscaml1;Cd3e;Map4;Lama1;Micall1;Rac2;Ndn;Mks1;Atcay;Gdpd5;Ntng2;Ripor2;Prtg;Apbb1;Psd;Egr2;Igsf9;Sema7a;S…
68	GO:0019221	BP	cytokine-mediated signaling pathway	68/ 2951	257/ 43839	0.264591	5.32058e-23	3.60272e-21	ENSMUSG00000000791;ENSMUSG00000002111;ENSMUSG00000002147;ENSMUSG00000003206;ENSMUSG00000004266;ENSMUSG00000005057;ENSMUSG00000013483;ENSMUSG00000014599;ENSMUSG00000018899;ENSMUSG00000020009;ENSMUSG00000020227;ENSMUSG00000020263;ENSMUSG00000021025;ENSMUSG00000021277;ENSMUSG00000022015;ENSMUSG00000023078;ENSMUSG00000023206;ENSMUSG00000023274;ENSMUSG00000024621;ENSMUSG00000025491;ENSMUSG00000025804;…	Il12rb1;Spi1;Stat6;Ebi3;Ptpn6;Sh2b2;Card14;Csf1;Irf1;Ifngr1;Irak3;Appl2;Nfkbia;Traf3;Tnfsf11;Cxcl13;Il15ra;Cd4;Csf1r;Ifitm1;Ccr1;Il18rap;Il18r1;Cxcr2;Gpr35;Tnfrsf11a;Xcl1;Il1rn;Il6ra;Cxcl9;Irf5;Lilra6;Il2rg;Il15;Ccl22;Jak3;Slc27a1;Il10ra;St18;Cxcl10;Socs5;Socs1;Egr1;Il22ra2;Appl1;Sh2b3;Cd300lf;Grem2;Cx3cr1;Pirb;Ifitm6;Tnip2;Cxcl12;Ifnlr1;Stat4;Numbl;Il2rb;Il3ra;Ccl19;Csf2rb;Pira12;Pira13;Trbv13-2…
96	GO:0007167	BP	enzyme-linked receptor protein signaling pathway	96/ 2951	467/ 43839	0.205567	5.92241e-23	3.99114e-21	ENSMUSG00000000409;ENSMUSG00000000530;ENSMUSG00000000532;ENSMUSG00000001300;ENSMUSG00000002147;ENSMUSG00000002699;ENSMUSG00000003283;ENSMUSG00000003534;ENSMUSG00000005057;ENSMUSG00000006445;ENSMUSG00000006800;ENSMUSG00000006930;ENSMUSG00000009281;ENSMUSG00000009376;ENSMUSG00000009681;ENSMUSG00000014453;ENSMUSG00000014599;ENSMUSG00000016918;ENSMUSG00000016933;ENSMUSG00000019889;ENSMUSG00000019947;…	Lck;Acvrl1;Acvr1b;Efnb2;Stat6;Lcp2;Hck;Ddr1;Sh2b2;Epha2;Sulf2;Hap1;Rarres2;Met;Bcr;Blk;Csf1;Sulf1;Plcg1;Ptprk;Arid5b;Appl2;Fos;Ryr2;Gcnt2;Nfatc4;Rhoq;Bambi;Hbegf;Csf1r;Smad7;Pigr;Acvr1;Ltk;Skil;Ngf;Nr4a3;Npr2;Ephb2;Fgr;Stap1;Gigyf1;Zyx;Ephb6;Iqgap1;Mvp;Lat;Pak1;Efnb1;Zcchc18;Angpt2;Smad1;Smpd3;Myo1e;Smad3;Csrnp1;Arap1;Ndn;Lif;Smad6;Socs5;Fermt2;Egr1;Samd10;Pakap;Smurf1;Runx2;Plekha1;Ltbp4;Appl1;P…
329	GO:0019899	MF	enzyme binding	329/ 2951	2817/ 43839	0.116791	2.10465e-23	4.77649e-21	ENSMUSG00000000142;ENSMUSG00000000409;ENSMUSG00000000530;ENSMUSG00000000538;ENSMUSG00000001507;ENSMUSG00000001552;ENSMUSG00000001750;ENSMUSG00000002147;ENSMUSG00000002668;ENSMUSG00000002983;ENSMUSG00000002992;ENSMUSG00000003123;ENSMUSG00000003134;ENSMUSG00000003352;ENSMUSG00000003382;ENSMUSG00000004113;ENSMUSG00000004263;ENSMUSG00000004266;ENSMUSG00000004267;ENSMUSG00000004698;ENSMUSG00000004815;…	Axin2;Lck;Acvrl1;Tom1l2;Itga3;Jup;Tcirg1;Stat6;Dennd1c;Relb;Apoc2;Lipe;Tbc1d8;Cacnb3;Etv3;Cacna1b;Atn1;Ptpn6;Eno2;Hdac9;Dgkq;Sh2b2;Ndrg1;Cd247;Gata6;Tep1;Slc4a3;Stx1a;Gprc5b;Met;Bcr;Pifo;Map2;Eps8;Adamtsl4;Macroh2a1;Plcg1;Sdc4;Rab11fip4;Cd40;Slc12a7;Il12rb2;Zbtb4;Noxo1;Esr1;Utrn;Mical1;Tnfaip3;Ptprk;Ube2d1;Cry1;Timp3;Adora2a;Appl2;Stc2;Sptbn1;Cyria;Trib2;Rnf144a;Pecam1;Llgl2;Nos2;Pld2;Nfkbia;Akap…
150	GO:0008289	MF	lipid binding	150/ 2951	934/ 43839	0.1606	2.51123e-23	5.42785e-21	ENSMUSG00000000915;ENSMUSG00000001036;ENSMUSG00000001248;ENSMUSG00000002668;ENSMUSG00000002985;ENSMUSG00000002992;ENSMUSG00000004952;ENSMUSG00000007097;ENSMUSG00000007872;ENSMUSG00000010660;ENSMUSG00000015950;ENSMUSG00000016128;ENSMUSG00000017132;ENSMUSG00000017754;ENSMUSG00000018008;ENSMUSG00000018340;ENSMUSG00000019320;ENSMUSG00000019429;ENSMUSG00000019487;ENSMUSG00000020263;ENSMUSG00000020315;…	Hip1r;Epn2;Gramd1a;Dennd1c;Apoe;Apoc2;Rasa4;Atp1a2;Id3;Plcd1;Ncf1;Stard13;Cyth1;Pltp;Cyth4;Anxa6;Noxo1;Ffar3;Trip10;Appl2;Sptbn1;Ltc4s;Myo1g;Pld2;Pxdc1;Gsdmd;Gpihbp1;Twf2;Pla2g7;Cpne5;Fgd2;C3;Psd2;Bin1;Cd6;Apba1;Dgka;Paqr8;Sell;Soat1;Esrrg;Mark1;Psd4;Jag1;Rasgrp1;Pfn2;Lrat;Rorc;Snx30;Bspry;Acox3;Snx8;Rasal1;Anxa4;Itpr1;Plekha5;Itpr2;Iqgap1;Nr2f2;Mfge8;Sytl2;Fchsd2;Syp;Dlc1;Snx20;Thy1;Lipc;Myo1e;P…
84	GO:0045121	CC	membrane raft	84/ 2951	379/ 43839	0.221636	1.76395e-22	9.40943e-21	ENSMUSG00000000409;ENSMUSG00000000817;ENSMUSG00000002147;ENSMUSG00000002458;ENSMUSG00000002699;ENSMUSG00000003123;ENSMUSG00000003283;ENSMUSG00000003379;ENSMUSG00000004267;ENSMUSG00000007097;ENSMUSG00000008734;ENSMUSG00000010660;ENSMUSG00000015355;ENSMUSG00000016918;ENSMUSG00000017009;ENSMUSG00000017969;ENSMUSG00000019822;ENSMUSG00000020099;ENSMUSG00000020654;ENSMUSG00000020717;ENSMUSG00000020828;…	Lck;Fasl;Stat6;Rgs19;Lcp2;Lipe;Hck;Cd79a;Eno2;Atp1a2;Gprc5b;Plcd1;Cd48;Sulf1;Sdc4;Ptgis;Smpd2;Unc5b;Adcy3;Pecam1;Pld2;Akap5;Has2;Arc;Cblb;Adcy5;Cd4;Synj2;Rhoq;Cdh2;Gabbr1;Ms4a1;Fas;Add3;Cd28;Zap70;Atp1b1;Pag1;Src;Cd2;Tnfrsf1b;Slc2a1;Ppt1;Itpr1;Ldhb;Iqgap1;Cd19;Efnb1;Dlc1;Slc27a1;Birc3;Thy1;Ldlr;Tgfbr2;Dpp4;Hpse;Mlc1;P2ry12;Card11;Fxyd1;Cpe;Eeig1;Rftn1;Lat2;Kcnd3;Kirrel;S100a10;Grk3;Rtn4r;Tlr1;S1p…
87	GO:0034765	BP	regulation of monoatomic ion transmembrane transport	87/ 2951	401/ 43839	0.216958	1.43175e-22	9.60291e-21	ENSMUSG00000000359;ENSMUSG00000001027;ENSMUSG00000001750;ENSMUSG00000003352;ENSMUSG00000004110;ENSMUSG00000004113;ENSMUSG00000004266;ENSMUSG00000006930;ENSMUSG00000007097;ENSMUSG00000009246;ENSMUSG00000009687;ENSMUSG00000010066;ENSMUSG00000015340;ENSMUSG00000015968;ENSMUSG00000016933;ENSMUSG00000017400;ENSMUSG00000017737;ENSMUSG00000020009;ENSMUSG00000020155;ENSMUSG00000020264;ENSMUSG00000021057;…	Rem1;Scn4a;Tcirg1;Cacnb3;Cacna1e;Cacna1b;Ptpn6;Hap1;Atp1a2;Trpm5;Fxyd5;Cacna2d2;Cybb;Cacna1d;Plcg1;Stac2;Mmp9;Ifngr1;Kcnmb1;Slc36a2;Akap5;Cacna1i;Rapgef3;Arc;Cd4;Clic5;Bin1;Nedd4l;Gpr35;Xcl1;Atp1b1;Trpc3;Ptpn22;Ngf;Kcnq5;Gem;Ephb2;Tesc;Cxcl9;Coro1a;Cd19;Rrad;Thy1;Ank2;Dysf;Plcg2;Myo5a;Cacna1a;Cxcl10;Fxyd1;Kcnd3;Chd7;Kcnj1;Cacna2d4;Kcnj2;Kcns3;Aplnr;Ffar1;Prkce;Scn4b;Kcne4;Kcna1;Fcrl5;P2ry6;Cxcr3;…
206	GO:0045893	BP	positive regulation of DNA-templated transcription	206/ 2951	1504/ 43839	0.136968	1.61779e-22	1.07995e-20	ENSMUSG00000000303;ENSMUSG00000000530;ENSMUSG00000000532;ENSMUSG00000001288;ENSMUSG00000001444;ENSMUSG00000001493;ENSMUSG00000001552;ENSMUSG00000002108;ENSMUSG00000002111;ENSMUSG00000002147;ENSMUSG00000002265;ENSMUSG00000002983;ENSMUSG00000003545;ENSMUSG00000003949;ENSMUSG00000004151;ENSMUSG00000004661;ENSMUSG00000005267;ENSMUSG00000005774;ENSMUSG00000005836;ENSMUSG00000007817;ENSMUSG00000008193;…	Cdh1;Acvrl1;Acvr1b;Rarg;Tbx21;Meox1;Jup;Nr1h3;Spi1;Stat6;Peg3;Relb;Fosb;Hlf;Etv1;Arid3b;Zfp287;Rfx5;Gata6;Zmiz1;Spib;Elk3;Pou2f2;Met;Zfp296;Ehf;Etv5;Pax5;Glis2;Fhod1;Hivep2;Zfp318;Rxrg;Ncf1;Wnt11;Fli1;Cd40;Ikzf3;Kdm6b;Tbx3;Irf1;Plagl1;Meis1;Nfkbia;Fos;Meg3;Irf4;Tert;Tnfsf11;Rapgef3;Ciita;Hcls1;Ets2;Wnt10b;Nr4a1;Map3k12;Cd4;Nfatc4;Tfeb;Lbh;Rhoq;Sox8;Phf1;Bambi;Sting1;Hhex;Afap1l2;Nfkb2;Agap2;Eya1;…
266	GO:0044877	MF	protein-containing complex binding	266/ 2951	2130/ 43839	0.124883	5.37801e-23	1.10958e-20	ENSMUSG00000000290;ENSMUSG00000000409;ENSMUSG00000000530;ENSMUSG00000000532;ENSMUSG00000000915;ENSMUSG00000001029;ENSMUSG00000001247;ENSMUSG00000001281;ENSMUSG00000001493;ENSMUSG00000001507;ENSMUSG00000002109;ENSMUSG00000002565;ENSMUSG00000002983;ENSMUSG00000003534;ENSMUSG00000004040;ENSMUSG00000004891;ENSMUSG00000005540;ENSMUSG00000005583;ENSMUSG00000005836;ENSMUSG00000006154;ENSMUSG00000015143;…	Itgb2;Lck;Acvrl1;Acvr1b;Hip1r;Icam2;Lsr;Itgb7;Meox1;Itga3;Ddb2;Scin;Relb;Ddr1;Stat3;Nes;Fcer2a;Mef2c;Gata6;Eps8l1;Actn1;Pcolce2;Nkx2-5;Lama5;Macroh2a1;Fli1;Plcg1;Rarb;Mmp9;Anxa6;Kdm6b;Myh11;Esr1;Utrn;Epb41l2;Mybpc1;Egfr;Dock2;Meis1;Appl2;Madcam1;Sptbn1;Dnmt3a;Itgb4;Pik3r5;Krt19;Coch;Nfkbia;Akap5;Tshz3;Fos;Cdc42bpb;Carmil1;Syk;F2rl1;Lcp1;Hr;Ajuba;Hdac7;Nckap1l;Ciita;Bcl6;Hes1;Gpihbp1;Snai2;Hcls1;C…
206	GO:1902680	BP	positive regulation of RNA biosynthetic process	206/ 2951	1506/ 43839	0.136786	1.74682e-22	1.16061e-20	ENSMUSG00000000303;ENSMUSG00000000530;ENSMUSG00000000532;ENSMUSG00000001288;ENSMUSG00000001444;ENSMUSG00000001493;ENSMUSG00000001552;ENSMUSG00000002108;ENSMUSG00000002111;ENSMUSG00000002147;ENSMUSG00000002265;ENSMUSG00000002983;ENSMUSG00000003545;ENSMUSG00000003949;ENSMUSG00000004151;ENSMUSG00000004661;ENSMUSG00000005267;ENSMUSG00000005774;ENSMUSG00000005836;ENSMUSG00000007817;ENSMUSG00000008193;…	Cdh1;Acvrl1;Acvr1b;Rarg;Tbx21;Meox1;Jup;Nr1h3;Spi1;Stat6;Peg3;Relb;Fosb;Hlf;Etv1;Arid3b;Zfp287;Rfx5;Gata6;Zmiz1;Spib;Elk3;Pou2f2;Met;Zfp296;Ehf;Etv5;Pax5;Glis2;Fhod1;Hivep2;Zfp318;Rxrg;Ncf1;Wnt11;Fli1;Cd40;Ikzf3;Kdm6b;Tbx3;Irf1;Plagl1;Meis1;Nfkbia;Fos;Meg3;Irf4;Tert;Tnfsf11;Rapgef3;Ciita;Hcls1;Ets2;Wnt10b;Nr4a1;Map3k12;Cd4;Nfatc4;Tfeb;Lbh;Rhoq;Sox8;Phf1;Bambi;Sting1;Hhex;Afap1l2;Nfkb2;Agap2;Eya1;…
134	GO:0044092	BP	negative regulation of molecular function	134/ 2951	803/ 43839	0.166874	1.82018e-22	1.2037e-20	ENSMUSG00000000359;ENSMUSG00000003352;ENSMUSG00000004266;ENSMUSG00000004698;ENSMUSG00000004891;ENSMUSG00000004952;ENSMUSG00000007097;ENSMUSG00000007872;ENSMUSG00000009376;ENSMUSG00000014303;ENSMUSG00000015222;ENSMUSG00000015312;ENSMUSG00000015599;ENSMUSG00000015937;ENSMUSG00000017737;ENSMUSG00000017969;ENSMUSG00000019823;ENSMUSG00000020044;ENSMUSG00000020178;ENSMUSG00000020227;ENSMUSG00000020399;…	Rem1;Cacnb3;Ptpn6;Hdac9;Nes;Rasa4;Atp1a2;Id3;Met;Glis2;Map2;Gadd45b;Ttbk1;Macroh2a1;Mmp9;Ptgis;Mical1;Timp3;Adora2a;Irak3;Havcr2;Trib2;Pecam1;Nfkbia;Akap5;Arg2;Traf3;Sema4d;Naip1;Sh3bp5;Prkcd;Hr;Spry2;Ajuba;Csnk1e;Nckap1l;Cblb;Nr4a1;Gzma;Parp3;Nfatc4;Sfi1;Sik1;Arhgap28;Bin1;Spry4;Gabbr1;Hhex;Sigirr;Prkar1b;Smad7;Gpr35;Serpinb8;Rgs2;Tnnt2;Xcl1;Serpinc1;Gpsm1;Ccm2l;Ptpn22;Nfkb1;Gem;Tesk1;Reck;Ephb2…
33	GO:0046635	BP	positive regulation of alpha-beta T cell activation	33/ 2951	63/ 43839	0.52381	2.08652e-22	1.37341e-20	ENSMUSG00000004296;ENSMUSG00000004709;ENSMUSG00000015396;ENSMUSG00000018899;ENSMUSG00000022488;ENSMUSG00000026012;ENSMUSG00000026117;ENSMUSG00000026573;ENSMUSG00000026778;ENSMUSG00000027776;ENSMUSG00000027843;ENSMUSG00000027947;ENSMUSG00000028042;ENSMUSG00000030748;ENSMUSG00000031101;ENSMUSG00000031304;ENSMUSG00000031885;ENSMUSG00000032093;ENSMUSG00000032688;ENSMUSG00000032691;ENSMUSG00000035356;…	Il12b;Cd244a;Cd83;Irf1;Nckap1l;Cd28;Zap70;Xcl1;Prkcq;Il12a;Ptpn22;Il6ra;Zbtb7b;Il4ra;Sash3;Il2rg;Cbfb;Cd3e;Malt1;Nlrp3;Nfkbiz;Nfkbid;Socs5;Ccr7;Socs1;Itpkb;Hlx;Rasal3;Runx3;Ccl19;H2-Ab1;Gm28053;A530088E08Rik
582	GO:0043169	MF	cation binding	582/ 2951	5895/ 43839	0.0987277	8.69263e-23	1.71547e-20	ENSMUSG00000000303;ENSMUSG00000000530;ENSMUSG00000000532;ENSMUSG00000000673;ENSMUSG00000001020;ENSMUSG00000001288;ENSMUSG00000001588;ENSMUSG00000002108;ENSMUSG00000002265;ENSMUSG00000002565;ENSMUSG00000002885;ENSMUSG00000003199;ENSMUSG00000003484;ENSMUSG00000003534;ENSMUSG00000004110;ENSMUSG00000004113;ENSMUSG00000004267;ENSMUSG00000004815;ENSMUSG00000004947;ENSMUSG00000004952;ENSMUSG00000005089;…	Cdh1;Acvrl1;Acvr1b;Haao;S100a4;Rarg;Acap1;Nr1h3;Peg3;Scin;Adgre5;Mpnd;Cyp4f18;Ddr1;Cacna1e;Cacna1b;Eno2;Dgkq;Dtx2;Rasa4;Slc1a2;Zfp287;Fcer2a;Gata6;Spo11;Itgae;Neurl1a;Runx1t1;Sulf2;Atp1a2;Zfp775;Zmiz1;Trpm2;Vav2;Nuak2;Cacna2d2;Plcd1;Adam19;Zfp296;Steap4;Cdh23;Glis2;Wdfy2;Adam28;Dll1;Lrrk1;Actn1;Cybb;Notch4;Hivep2;Zfp318;Rxrg;Cacna1d;Stk32c;Col20a1;Sulf1;Plcg1;Stac2;Rarb;Rab11fip4;Mmp9;Pltp;Eya2;B…
113	GO:0043408	BP	regulation of MAPK cascade	113/ 2951	622/ 43839	0.181672	3.73362e-22	2.44621e-20	ENSMUSG00000000579;ENSMUSG00000003227;ENSMUSG00000004266;ENSMUSG00000004558;ENSMUSG00000004837;ENSMUSG00000005320;ENSMUSG00000006445;ENSMUSG00000015133;ENSMUSG00000015312;ENSMUSG00000015316;ENSMUSG00000015950;ENSMUSG00000017652;ENSMUSG00000019960;ENSMUSG00000020044;ENSMUSG00000020227;ENSMUSG00000020399;ENSMUSG00000020427;ENSMUSG00000020700;ENSMUSG00000020827;ENSMUSG00000020901;ENSMUSG00000021360;…	Dynlt1c;Edar;Ptpn6;Ndrg2;Grap;Fgfr4;Epha2;Lrrk1;Gadd45b;Slamf1;Ncf1;Cd40;Dusp6;Timp3;Irak3;Havcr2;Igfbp3;Map3k3;Mink1;Pik3r5;Gcnt2;Prkcd;Tnfsf11;Sorbs3;Spry2;Ajuba;Map3k12;Cd4;Fgd2;Lbh;Xdh;C3;Cdh2;Spry4;Csf1r;Fas;Map4k2;Gdf11;Adam8;Ccr1;Tnfrsf11a;Rgs2;Marco;Xcl1;Card9;Il1rn;Rassf2;Rasgrp1;Ptpn22;Ngf;Notch2;Il6ra;Ccn1;Ephb2;Errfi1;Bmp3;Cd27;Iqgap1;Pak1;Dusp4;Sh3rf1;Ccl22;Bmper;Dixdc1;Cysltr2;Arhge…
43	GO:1903038	BP	negative regulation of leukocyte cell-cell adhesion	43/ 2951	111/ 43839	0.387387	3.75405e-22	2.44826e-20	ENSMUSG00000001444;ENSMUSG00000004266;ENSMUSG00000013707;ENSMUSG00000016206;ENSMUSG00000016496;ENSMUSG00000016498;ENSMUSG00000017009;ENSMUSG00000018899;ENSMUSG00000020178;ENSMUSG00000020399;ENSMUSG00000021125;ENSMUSG00000022508;ENSMUSG00000022637;ENSMUSG00000025473;ENSMUSG00000025880;ENSMUSG00000026573;ENSMUSG00000026770;ENSMUSG00000027508;ENSMUSG00000027843;ENSMUSG00000028042;ENSMUSG00000029603;…	Tbx21;Ptpn6;Tnfaip8l2;H2-M3;Cd274;Pdcd1lg2;Sdc4;Irf1;Adora2a;Havcr2;Arg2;Bcl6;Cblb;Adam8;Smad7;Xcl1;Il2ra;Pag1;Ptpn22;Zbtb7b;Dtx1;Il4ra;Cbfb;Pawr;Cd276;Ripor2;H2-Aa;Nfkbid;Socs5;Socs1;Hlx;Fgl2;Pla2g2d;Lax1;Zfp608;Cxcl12;Dusp22;Runx3;H2-Ab1;Clec4g;Slfn1;Gm28053;Gm36043
58	GO:0050920	BP	regulation of chemotaxis	58/ 2951	199/ 43839	0.291457	4.31807e-22	2.80318e-20	ENSMUSG00000000627;ENSMUSG00000001300;ENSMUSG00000001741;ENSMUSG00000005824;ENSMUSG00000009281;ENSMUSG00000009376;ENSMUSG00000014599;ENSMUSG00000015316;ENSMUSG00000021451;ENSMUSG00000022488;ENSMUSG00000022676;ENSMUSG00000022885;ENSMUSG00000023078;ENSMUSG00000023913;ENSMUSG00000025804;ENSMUSG00000026180;ENSMUSG00000026573;ENSMUSG00000026581;ENSMUSG00000027776;ENSMUSG00000028064;ENSMUSG00000028927;…	Sema4f;Efnb2;Il16;Tnfsf14;Rarres2;Met;Csf1;Slamf1;Sema4d;Nckap1l;Snai2;St6gal1;Cxcl13;Pla2g7;Ccr1;Cxcr2;Xcl1;Sell;Il12a;Sema4a;Padi2;Bst1;Stap1;Klrk1;Swap70;Plxna3;Angpt2;Jam3;Slc8b1;Zswim6;Rac2;Dysf;Gpsm3;Cxcl10;Ripor2;P2ry12;Ccr7;Sema7a;Camk1d;Sema3d;Ccr6;Prkd2;S1pr1;Tubb2b;Ccr4;C5ar1;Cxcr3;Dscam;Gpr18;Gpr183;Ntrk3;Cxcl12;Kdr;Ano6;Ccl19;Ccl21a;Gm45515;Gm33799
126	GO:0009617	BP	response to bacterium	126/ 2951	738/ 43839	0.170732	4.40123e-22	2.84412e-20	ENSMUSG00000000204;ENSMUSG00000000386;ENSMUSG00000000682;ENSMUSG00000003283;ENSMUSG00000004296;ENSMUSG00000005465;ENSMUSG00000006445;ENSMUSG00000009281;ENSMUSG00000015950;ENSMUSG00000016206;ENSMUSG00000018168;ENSMUSG00000020399;ENSMUSG00000020826;ENSMUSG00000020953;ENSMUSG00000021880;ENSMUSG00000021948;ENSMUSG00000022575;ENSMUSG00000023078;ENSMUSG00000023132;ENSMUSG00000023274;ENSMUSG00000023990;…	Slfn4;Mx1;Cd52;Hck;Il12b;Il27ra;Epha2;Rarres2;Ncf1;H2-M3;Ikzf3;Havcr2;Nos2;Coch;Rnase6;Prkcd;Gsdmd;Cxcl13;Gzma;Cd4;Tfeb;C3;Lta;Ms4a1;Baiap2;Cyp2e1;Casp1;Rgs1;Tnnt2;Card9;Il12a;Notch2;Lrat;Gbp3;Gbp2;Tnfsf8;Fgr;Stap1;Gbp9;Plac8;Cxcl9;Clec4d;Klrk1;Pglyrp1;Trim30a;Cd209d;Nlrp3;Fgb;Cxcl10;Scd1;Spon2;Bank1;Nod1;Cd160;Nexn;Nlrc4;Cd79b;Chd7;Irf8;Klhl6;Tmem229b;Ccr4;C5ar1;Nlrp10;Tlr11;Bcl3;Ifi205;Gpc3;Pta…
572	GO:0046872	MF	metal ion binding	572/ 2951	5785/ 43839	0.0988764	1.62144e-22	3.06655e-20	ENSMUSG00000000303;ENSMUSG00000000530;ENSMUSG00000000532;ENSMUSG00000000673;ENSMUSG00000001020;ENSMUSG00000001288;ENSMUSG00000001588;ENSMUSG00000002108;ENSMUSG00000002265;ENSMUSG00000002565;ENSMUSG00000002885;ENSMUSG00000003199;ENSMUSG00000003484;ENSMUSG00000003534;ENSMUSG00000004110;ENSMUSG00000004113;ENSMUSG00000004267;ENSMUSG00000004815;ENSMUSG00000004947;ENSMUSG00000004952;ENSMUSG00000005089;…	Cdh1;Acvrl1;Acvr1b;Haao;S100a4;Rarg;Acap1;Nr1h3;Peg3;Scin;Adgre5;Mpnd;Cyp4f18;Ddr1;Cacna1e;Cacna1b;Eno2;Dgkq;Dtx2;Rasa4;Slc1a2;Zfp287;Fcer2a;Gata6;Spo11;Itgae;Neurl1a;Runx1t1;Sulf2;Atp1a2;Zfp775;Zmiz1;Trpm2;Vav2;Nuak2;Cacna2d2;Plcd1;Adam19;Zfp296;Steap4;Cdh23;Glis2;Wdfy2;Adam28;Dll1;Lrrk1;Actn1;Cybb;Notch4;Hivep2;Zfp318;Rxrg;Cacna1d;Stk32c;Col20a1;Sulf1;Plcg1;Stac2;Rarb;Rab11fip4;Mmp9;Eya2;B4galt…
415	GO:0006810	BP	transport	415/ 2951	3880/ 43839	0.106959	5.92272e-22	3.80992e-20	ENSMUSG00000000409;ENSMUSG00000000538;ENSMUSG00000000817;ENSMUSG00000000915;ENSMUSG00000001036;ENSMUSG00000001062;ENSMUSG00000001247;ENSMUSG00000001750;ENSMUSG00000001768;ENSMUSG00000002033;ENSMUSG00000002108;ENSMUSG00000002257;ENSMUSG00000002668;ENSMUSG00000002992;ENSMUSG00000003134;ENSMUSG00000003283;ENSMUSG00000003309;ENSMUSG00000003352;ENSMUSG00000003534;ENSMUSG00000004113;ENSMUSG00000005089;…	Lck;Tom1l2;Fasl;Hip1r;Epn2;Vps9d1;Lsr;Tcirg1;Rin2;Cd3g;Nr1h3;Def6;Dennd1c;Apoc2;Tbc1d8;Hck;Ap1m2;Cacnb3;Ddr1;Cacna1b;Slc1a2;Slc2a9;Neurl1a;Slc4a3;Slc5a6;Hap1;Atp1a2;Stx1a;Trpm5;Trpm2;Bcr;Fxyd5;Cacna2d2;Exoc3l2;Steap4;Cdh23;Slc41a1;Klhl3;Fhod1;Slamf1;Ncf1;Cacna1d;Cd274;Plcg1;Rab11fip4;Pltp;Slc12a7;Anxa6;Tbx3;Slc22a5;Cxcl16;Trip10;Lyst;Slc29a3;Dock2;Rab36;Slc36a1;Appl2;Slc36a2;Nsg2;Sptbn1;Myo1g;Abc…
41	GO:0050868	BP	negative regulation of T cell activation	41/ 2951	102/ 43839	0.401961	6.56011e-22	4.20085e-20	ENSMUSG00000001444;ENSMUSG00000004266;ENSMUSG00000013707;ENSMUSG00000016206;ENSMUSG00000016496;ENSMUSG00000016498;ENSMUSG00000017009;ENSMUSG00000018899;ENSMUSG00000020178;ENSMUSG00000020399;ENSMUSG00000021125;ENSMUSG00000022508;ENSMUSG00000022637;ENSMUSG00000025880;ENSMUSG00000026573;ENSMUSG00000026770;ENSMUSG00000027508;ENSMUSG00000027843;ENSMUSG00000028042;ENSMUSG00000029603;ENSMUSG00000030748;…	Tbx21;Ptpn6;Tnfaip8l2;H2-M3;Cd274;Pdcd1lg2;Sdc4;Irf1;Adora2a;Havcr2;Arg2;Bcl6;Cblb;Smad7;Xcl1;Il2ra;Pag1;Ptpn22;Zbtb7b;Dtx1;Il4ra;Cbfb;Pawr;Cd276;Ripor2;H2-Aa;Nfkbid;Socs5;Socs1;Hlx;Fgl2;Pla2g2d;Lax1;Zfp608;Dusp22;Runx3;H2-Ab1;Clec4g;Slfn1;Gm28053;Gm36043
53	GO:0098802	CC	plasma membrane signaling receptor complex	53/ 2951	170/ 43839	0.311765	8.2877e-22	4.29809e-20	ENSMUSG00000000290;ENSMUSG00000000530;ENSMUSG00000000532;ENSMUSG00000000791;ENSMUSG00000001281;ENSMUSG00000001507;ENSMUSG00000002033;ENSMUSG00000003206;ENSMUSG00000003379;ENSMUSG00000004266;ENSMUSG00000005763;ENSMUSG00000005947;ENSMUSG00000015766;ENSMUSG00000017652;ENSMUSG00000020758;ENSMUSG00000020886;ENSMUSG00000021277;ENSMUSG00000021457;ENSMUSG00000022041;ENSMUSG00000022636;ENSMUSG00000024462;…	Itgb2;Acvrl1;Acvr1b;Il12rb1;Itgb7;Itga3;Cd3g;Ebi3;Cd79a;Ptpn6;Cd247;Itgae;Eps8;Cd40;Itgb4;Dlg4;Traf3;Syk;Chrna2;Alcam;Gabbr1;Cd6;Abhd6;Itga7;Il18rap;Il18r1;Zap70;Itga8;Acvr1;Itga6;Il6ra;Trat1;Itgam;Itgax;Itgal;Cd3e;Cd3d;Ramp1;Chrnb4;Shank1;Cd79b;Chrnb1;Tlr1;Vwc2;Tlr6;Skap1;Ifnlr1;Cacng3;Trbv19;Trac;Ighd;Iglc1;4931431B13Rik
297	GO:0070887	BP	cellular response to chemical stimulus	297/ 2951	2513/ 43839	0.118185	7.16261e-22	4.566e-20	ENSMUSG00000000303;ENSMUSG00000000782;ENSMUSG00000000791;ENSMUSG00000001248;ENSMUSG00000001288;ENSMUSG00000001444;ENSMUSG00000001552;ENSMUSG00000001750;ENSMUSG00000002108;ENSMUSG00000002147;ENSMUSG00000002983;ENSMUSG00000003032;ENSMUSG00000003352;ENSMUSG00000003382;ENSMUSG00000003545;ENSMUSG00000004296;ENSMUSG00000004698;ENSMUSG00000004952;ENSMUSG00000005125;ENSMUSG00000005364;ENSMUSG00000005836;…	Cdh1;Tcf7;Il12rb1;Gramd1a;Rarg;Tbx21;Jup;Tcirg1;Nr1h3;Stat6;Relb;Klf4;Cacnb3;Etv3;Fosb;Il12b;Hdac9;Rasa4;Ndrg1;Il5ra;Gata6;Neurl1a;Atp1a2;Id3;Trpm2;Bcr;Etv5;Slc41a1;Entpd2;Map2;Cybb;Pcolce2;Ager;Eps8;Castor2;Ncf1;Cd274;Pdcd1lg2;Cd40;Mmp9;Ptgis;Kdm6b;Lsp1;Irf1;Cxcl16;Ffar3;Esr1;Tnfaip3;Ptprk;Arid5b;Timp3;Kcnmb1;Stc2;Havcr2;Adcy3;Dnmt3a;Nos2;Dlg4;Nr1d1;Nfkbia;Zfp36l1;Abcd4;Fos;Evl;Tert;Cd180;Naip1;…
172	GO:0005856	CC	cytoskeleton	172/ 2951	1183/ 43839	0.145393	1.0639e-21	5.36838e-20	ENSMUSG00000000303;ENSMUSG00000000915;ENSMUSG00000001552;ENSMUSG00000003283;ENSMUSG00000004631;ENSMUSG00000004815;ENSMUSG00000005125;ENSMUSG00000009418;ENSMUSG00000009739;ENSMUSG00000012126;ENSMUSG00000014164;ENSMUSG00000015143;ENSMUSG00000015222;ENSMUSG00000015980;ENSMUSG00000017607;ENSMUSG00000019726;ENSMUSG00000019820;ENSMUSG00000019823;ENSMUSG00000019978;ENSMUSG00000020032;ENSMUSG00000020061;…	Cdh1;Hip1r;Jup;Hck;Sgce;Dgkq;Ndrg1;Nav1;Pou6f1;Ubxn11;Klhl3;Actn1;Map2;Lrrc27;Tns4;Lyst;Utrn;Mical1;Epb41l2;Nuak1;Mybpc1;Dock2;Sptbn1;Trib2;Llgl2;Nos2;Rflnb;Krt19;Ptpn21;Akap5;Evl;Cdc42bpb;Carmil1;Lcp1;Dpysl2;Pdlim2;Sorbs3;Spry2;Parvg;Rapgef3;Plec;Arc;Adcy5;Clic5;Fgd2;Cdh2;Add3;Fgd1;Baiap2;Pgm1;Sntg1;Des;Ptpn14;Mark1;Vim;Gsn;Frmd5;Tnik;Pfn2;Arhgef2;Gbp2;Slc2a1;Macf1;Cap1;Fgr;Espn;Afap1;Crmp1;Tec;…
56	GO:0002685	BP	regulation of leukocyte migration	56/ 2951	189/ 43839	0.296296	9.22283e-22	5.8286e-20	ENSMUSG00000005465;ENSMUSG00000005824;ENSMUSG00000009281;ENSMUSG00000009681;ENSMUSG00000014599;ENSMUSG00000015316;ENSMUSG00000017631;ENSMUSG00000017737;ENSMUSG00000020272;ENSMUSG00000020310;ENSMUSG00000020717;ENSMUSG00000022488;ENSMUSG00000023078;ENSMUSG00000023913;ENSMUSG00000025473;ENSMUSG00000025804;ENSMUSG00000026180;ENSMUSG00000026573;ENSMUSG00000026581;ENSMUSG00000027776;ENSMUSG00000027843;…	Il27ra;Tnfsf14;Rarres2;Bcr;Csf1;Slamf1;Abr;Mmp9;Stk10;Madcam1;Pecam1;Nckap1l;Cxcl13;Pla2g7;Adam8;Ccr1;Cxcr2;Xcl1;Sell;Il12a;Ptpn22;Padi2;Bst1;Stap1;Klrk1;Cd9;Swap70;Msn;Smpd3;Jam3;Thy1;Slc8b1;Rac2;Dysf;Gpsm3;Cxcl10;Pawr;Ripor2;P2ry12;Icam1;Ccr7;Hoxa7;Camk1d;Ccr6;Tnfrsf18;C5ar1;Cxcr3;Gpr18;Dock8;Ptafr;Cxcl12;Ano6;Ccl19;Ccl21a;Gm45515;Gm33799
35	GO:0045582	BP	positive regulation of T cell differentiation	35/ 2951	74/ 43839	0.472973	9.2256e-22	5.8286e-20	ENSMUSG00000000409;ENSMUSG00000003882;ENSMUSG00000007817;ENSMUSG00000015396;ENSMUSG00000016206;ENSMUSG00000018899;ENSMUSG00000022488;ENSMUSG00000022508;ENSMUSG00000025473;ENSMUSG00000026117;ENSMUSG00000026770;ENSMUSG00000027347;ENSMUSG00000027776;ENSMUSG00000028042;ENSMUSG00000030336;ENSMUSG00000030748;ENSMUSG00000031101;ENSMUSG00000031304;ENSMUSG00000031885;ENSMUSG00000032688;ENSMUSG00000032691;…	Lck;Il7r;Zmiz1;Cd83;H2-M3;Irf1;Nckap1l;Bcl6;Adam8;Zap70;Il2ra;Rasgrp1;Il12a;Zbtb7b;Cd27;Il4ra;Sash3;Il2rg;Cbfb;Malt1;Nlrp3;Egr3;Tespa1;Nfkbiz;H2-Aa;Nfkbid;Socs5;Ccr7;Socs1;Itpkb;Hlx;Dusp10;Runx3;Ccl19;Gm28053
125	GO:0042327	BP	positive regulation of phosphorylation	125/ 2951	736/ 43839	0.169837	9.87514e-22	6.21124e-20	ENSMUSG00000000142;ENSMUSG00000000148;ENSMUSG00000000409;ENSMUSG00000002699;ENSMUSG00000004296;ENSMUSG00000004815;ENSMUSG00000006435;ENSMUSG00000008734;ENSMUSG00000009281;ENSMUSG00000009621;ENSMUSG00000010136;ENSMUSG00000013483;ENSMUSG00000014547;ENSMUSG00000014599;ENSMUSG00000015133;ENSMUSG00000015599;ENSMUSG00000015950;ENSMUSG00000017009;ENSMUSG00000017652;ENSMUSG00000017737;ENSMUSG00000020272;…	Axin2;Brat1;Lck;Lcp2;Il12b;Dgkq;Neurl1a;Gprc5b;Rarres2;Vav2;Pifo;Card14;Wdfy2;Csf1;Lrrk1;Ttbk1;Ncf1;Sdc4;Cd40;Mmp9;Stk10;Map3k3;Pecam1;Camkk1;Mink1;Pik3r5;Map3k14;Akap5;Nedd9;Sema4d;Prkcd;Tnfsf11;Spry2;Ajuba;Enpp2;Rapgef3;Nckap1l;Hcls1;Cd4;Fgd2;C3;Map3k8;Hbegf;Csf1r;Cd6;Fas;Map4k2;Nab2;Agap2;Adam8;Tnfrsf11a;Marco;Nek6;Il1rn;Itga6;Rassf2;Rasgrp1;Src;Tnik;Il12a;Pfn2;Ngf;Il6ra;Arhgef2;Bcar3;Ccn1;Lmo…
63	GO:0051924	BP	regulation of calcium ion transport	63/ 2951	237/ 43839	0.265823	1.5643e-21	9.79559e-20	ENSMUSG00000000359;ENSMUSG00000000617;ENSMUSG00000001741;ENSMUSG00000003352;ENSMUSG00000004113;ENSMUSG00000004266;ENSMUSG00000006930;ENSMUSG00000007097;ENSMUSG00000015968;ENSMUSG00000016933;ENSMUSG00000017400;ENSMUSG00000020178;ENSMUSG00000020303;ENSMUSG00000021057;ENSMUSG00000022469;ENSMUSG00000023274;ENSMUSG00000024381;ENSMUSG00000024617;ENSMUSG00000025804;ENSMUSG00000026271;ENSMUSG00000026573;…	Rem1;Grm6;Il16;Cacnb3;Cacna1b;Ptpn6;Hap1;Atp1a2;Cacna1d;Plcg1;Stac2;Adora2a;Stc2;Akap5;Rapgef3;Cd4;Bin1;Camk2a;Ccr1;Gpr35;Xcl1;Atp1b1;Trpc3;Ptpn22;Ngf;Gem;Cxcl9;Itpr1;Coro1a;Cd19;Gnao1;Rrad;Thy1;Slc8b1;Ank2;Dysf;Plcg2;Myo5a;Cacna1a;Cxcl10;Pawr;P2ry12;Lpar3;Icam1;Cd84;Wfs1;Chd7;Trpv3;Aplnr;Ffar1;Prkce;Fcrl5;P2ry6;Orai1;Cxcr3;Cemip;Camk2d;Cxcl12;Cracr2a;Ahnak;Lilra5;Gramd2a;Gm28053
385	GO:0010033	BP	response to organic substance	385/ 2951	3547/ 43839	0.108542	1.95964e-21	1.22171e-19	ENSMUSG00000000303;ENSMUSG00000000386;ENSMUSG00000000409;ENSMUSG00000000782;ENSMUSG00000000791;ENSMUSG00000000817;ENSMUSG00000001248;ENSMUSG00000001288;ENSMUSG00000001444;ENSMUSG00000001507;ENSMUSG00000001552;ENSMUSG00000001750;ENSMUSG00000002108;ENSMUSG00000002147;ENSMUSG00000002983;ENSMUSG00000003032;ENSMUSG00000003382;ENSMUSG00000003545;ENSMUSG00000004113;ENSMUSG00000004296;ENSMUSG00000004698;…	Cdh1;Mx1;Lck;Tcf7;Il12rb1;Fasl;Gramd1a;Rarg;Tbx21;Itga3;Jup;Tcirg1;Nr1h3;Stat6;Relb;Klf4;Etv3;Fosb;Cacna1b;Il12b;Hdac9;Dgkq;Rasa4;Slc1a2;Il5ra;Gata6;Ggt1;Neurl1a;Atp1a2;Id3;Trpm2;Bcr;Plcd1;Entpd2;Map2;Cybb;Pcolce2;Cd83;Ager;Eps8;Castor2;H2-M3;Cd274;Pdcd1lg2;Abr;Cd40;Mmp9;Ptgis;Il12rb2;Kdm6b;Lsp1;Irf1;Cxcl16;Aldh3a1;Ffar3;Ptger1;Esr1;Tnfaip3;Arid5b;Dusp6;Cry1;Timp3;Kcnmb1;Adora2a;Irak3;Stc2;Havcr2…
95	GO:0006468	BP	protein phosphorylation	95/ 2951	483/ 43839	0.196687	2.63514e-21	1.63563e-19	ENSMUSG00000000409;ENSMUSG00000000530;ENSMUSG00000000532;ENSMUSG00000000791;ENSMUSG00000002007;ENSMUSG00000003283;ENSMUSG00000003534;ENSMUSG00000004266;ENSMUSG00000004815;ENSMUSG00000005320;ENSMUSG00000009681;ENSMUSG00000009772;ENSMUSG00000014453;ENSMUSG00000015599;ENSMUSG00000015957;ENSMUSG00000015981;ENSMUSG00000018341;ENSMUSG00000020032;ENSMUSG00000020227;ENSMUSG00000020272;ENSMUSG00000020395;…	Lck;Acvrl1;Acvr1b;Il12rb1;Srpk3;Hck;Ddr1;Ptpn6;Dgkq;Fgfr4;Bcr;Nuak2;Blk;Ttbk1;Wnt11;Stk32c;Il12rb2;Nuak1;Irak3;Stk10;Itk;Igfbp3;Trib2;Map3k3;Mink1;Map3k14;Prkch;Cdc42bpb;Prkcd;Sla;Csnk1e;Mapk12;Map3k12;Sik1;Ip6k3;Pkdcc;Camk2a;Csf1r;Map4k2;Fam20c;Prkar1b;Zap70;Coq8a;Mark1;Nek6;Prkcq;Acvr1;Ltk;Srms;Tnik;Dclk1;Dyrk2;Ephb2;Fgr;Tec;Limk1;Dmpk;Pak1;Eif2ak3;Smad1;Il15;Mast3;Thy1;Ulk3;Lama1;Tesk2;Phka1;L…
93	GO:0051345	BP	positive regulation of hydrolase activity	93/ 2951	467/ 43839	0.199143	2.83287e-21	1.75069e-19	ENSMUSG00000000409;ENSMUSG00000000594;ENSMUSG00000000817;ENSMUSG00000000915;ENSMUSG00000002108;ENSMUSG00000002992;ENSMUSG00000003134;ENSMUSG00000006445;ENSMUSG00000009681;ENSMUSG00000015599;ENSMUSG00000015957;ENSMUSG00000017631;ENSMUSG00000017652;ENSMUSG00000020135;ENSMUSG00000020340;ENSMUSG00000020395;ENSMUSG00000021365;ENSMUSG00000021451;ENSMUSG00000021948;ENSMUSG00000022469;ENSMUSG00000022534;…	Lck;Gm2a;Fasl;Hip1r;Nr1h3;Apoc2;Tbc1d8;Epha2;Bcr;Ttbk1;Wnt11;Abr;Cd40;Apc2;Cyfip2;Itk;Nedd9;Sema4d;Prkcd;Rapgef3;Mefv;Gpihbp1;Cxcl13;Xdh;Bin1;Tnf;Pmaip1;Fas;Casp1;Bok;Rgs1;Xcl1;Gsn;Card9;Itga6;Rasgrp1;Ccn1;Prkcz;Tbc1d1;Dlc1;Tbc1d9;Gnao1;Ccl22;Thy1;Ctsh;Smad3;Malt1;Nlrp3;Arap1;Rasgrp2;Casp4;Arhgef5;St18;Mtss2;Vav1;Arhgap27;Ccl5;Pawr;Asap3;Icam1;Ccr7;Arap2;Nod1;Nlrc4;Tnfsf10;Magi2;Tbc1d10c;Npnt;Prk…
215	GO:0051254	BP	positive regulation of RNA metabolic process	215/ 2951	1641/ 43839	0.131018	3.931e-21	2.41876e-19	ENSMUSG00000000303;ENSMUSG00000000530;ENSMUSG00000000532;ENSMUSG00000001288;ENSMUSG00000001444;ENSMUSG00000001493;ENSMUSG00000001552;ENSMUSG00000002108;ENSMUSG00000002111;ENSMUSG00000002147;ENSMUSG00000002265;ENSMUSG00000002983;ENSMUSG00000003545;ENSMUSG00000003949;ENSMUSG00000004151;ENSMUSG00000004661;ENSMUSG00000005267;ENSMUSG00000005774;ENSMUSG00000005836;ENSMUSG00000007817;ENSMUSG00000008193;…	Cdh1;Acvrl1;Acvr1b;Rarg;Tbx21;Meox1;Jup;Nr1h3;Spi1;Stat6;Peg3;Relb;Fosb;Hlf;Etv1;Arid3b;Zfp287;Rfx5;Gata6;Zmiz1;Spib;Elk3;Pou2f2;Met;Zfp296;Ehf;Etv5;Pax5;Glis2;Fhod1;Hivep2;Zfp318;Rxrg;Ncf1;Wnt11;Fli1;Cd40;Ikzf3;Kdm6b;Tbx3;Irf1;Plagl1;Meis1;Nfkbia;Zfp36l1;Fos;Meg3;Irf4;Tert;Tnfsf11;Rapgef3;Ciita;Hcls1;Ets2;Wnt10b;Nr4a1;Map3k12;Cd4;Nfatc4;Tfeb;Lbh;Rhoq;Sox8;Phf1;Bambi;Celf4;Sting1;Hhex;Afap1l2;Nfk…
40	GO:0032649	BP	regulation of type II interferon production	40/ 2951	101/ 43839	0.39604	3.97318e-21	2.43413e-19	ENSMUSG00000000791;ENSMUSG00000004296;ENSMUSG00000004709;ENSMUSG00000005465;ENSMUSG00000015314;ENSMUSG00000015316;ENSMUSG00000016206;ENSMUSG00000016496;ENSMUSG00000016498;ENSMUSG00000018341;ENSMUSG00000020399;ENSMUSG00000022657;ENSMUSG00000024402;ENSMUSG00000026070;ENSMUSG00000026573;ENSMUSG00000027347;ENSMUSG00000027776;ENSMUSG00000027843;ENSMUSG00000027863;ENSMUSG00000027947;ENSMUSG00000028525;…	Il12rb1;Il12b;Cd244a;Il27ra;Slamf6;Slamf1;H2-M3;Cd274;Pdcd1lg2;Il12rb2;Havcr2;Cd96;Lta;Il18r1;Xcl1;Rasgrp1;Il12a;Ptpn22;Cd2;Il6ra;Pde4b;Klrk1;Cd27;Pglyrp1;Sash3;Cd40lg;Cd3e;Cd276;Arid5a;Ccr7;Cd160;Irf8;Klre1;Bcl3;Txk;Tnfrsf13c;Pglyrp2;Gm28053;Gm36043;-
46	GO:0070665	BP	positive regulation of leukocyte proliferation	46/ 2951	134/ 43839	0.343284	4.75003e-21	2.88893e-19	ENSMUSG00000000732;ENSMUSG00000000791;ENSMUSG00000004296;ENSMUSG00000004709;ENSMUSG00000014599;ENSMUSG00000015316;ENSMUSG00000016496;ENSMUSG00000016498;ENSMUSG00000017652;ENSMUSG00000020399;ENSMUSG00000022488;ENSMUSG00000022508;ENSMUSG00000022885;ENSMUSG00000023274;ENSMUSG00000024670;ENSMUSG00000026012;ENSMUSG00000026117;ENSMUSG00000026573;ENSMUSG00000026770;ENSMUSG00000026778;ENSMUSG00000027544;…	Icosl;Il12rb1;Il12b;Cd244a;Csf1;Slamf1;Cd274;Pdcd1lg2;Cd40;Havcr2;Nckap1l;Bcl6;St6gal1;Cd4;Cd6;Cd28;Zap70;Xcl1;Il2ra;Prkcq;Nfatc2;Ocstamp;Il12a;Ptpn22;Il6ra;Cd38;Coro1a;Itgal;Sash3;Cd40lg;Efnb1;Il15;Cd3e;Cd276;Card11;Ccr7;Clcf1;Ccdc88b;Gpr183;Rasal3;Tnfrsf13c;Ccl19;Ighd;Flt3l;A530088E08Rik;Gm36043
98	GO:0098657	BP	import into cell	98/ 2951	512/ 43839	0.191406	4.75636e-21	2.88893e-19	ENSMUSG00000000915;ENSMUSG00000001036;ENSMUSG00000001768;ENSMUSG00000002108;ENSMUSG00000002668;ENSMUSG00000003283;ENSMUSG00000005089;ENSMUSG00000007097;ENSMUSG00000007207;ENSMUSG00000009292;ENSMUSG00000015316;ENSMUSG00000017756;ENSMUSG00000018920;ENSMUSG00000019487;ENSMUSG00000020143;ENSMUSG00000020437;ENSMUSG00000020717;ENSMUSG00000020828;ENSMUSG00000021338;ENSMUSG00000021948;ENSMUSG00000022048;…	Hip1r;Epn2;Rin2;Nr1h3;Dennd1c;Hck;Slc1a2;Atp1a2;Stx1a;Trpm2;Slamf1;Slc12a7;Cxcl16;Trip10;Dock2;Myo1g;Pecam1;Pld2;Carmil1;Prkcd;Dpysl2;Csnk1e;Arc;Lmbr1l;Slc22a3;Rhoq;Bin1;Cxcr2;Marco;Ncf2;Atp1b1;Dnm1;Ly75;Itgav;Slc12a6;Stra6l;Cap1;Ppt1;Slc6a1;Cd9;Slc8a2;Mfge8;Fchsd2;Coro1a;Rabep2;Myo7a;Itgal;Syp;Cd209a;Cd209d;Slc7a2;Slc12a3;Slc27a1;Il10ra;Ldlr;Myo1e;Snx33;Micall1;Vav1;Arhgap27;Ramp1;Nostrin;Rubcn;…
302	GO:0098772	MF	molecular function regulator activity	302/ 2951	2587/ 43839	0.116738	1.85433e-21	3.36672e-19	ENSMUSG00000000359;ENSMUSG00000000489;ENSMUSG00000000594;ENSMUSG00000000627;ENSMUSG00000000817;ENSMUSG00000001062;ENSMUSG00000001588;ENSMUSG00000001741;ENSMUSG00000001768;ENSMUSG00000001995;ENSMUSG00000002668;ENSMUSG00000002992;ENSMUSG00000003134;ENSMUSG00000003206;ENSMUSG00000003352;ENSMUSG00000004296;ENSMUSG00000004473;ENSMUSG00000004568;ENSMUSG00000004815;ENSMUSG00000004952;ENSMUSG00000005824;…	Rem1;Pdgfb;Gm2a;Sema4f;Fasl;Vps9d1;Acap1;Il16;Rin2;Sipa1l2;Dennd1c;Apoc2;Tbc1d8;Ebi3;Cacnb3;Il12b;Clec11a;Arhgef18;Dgkq;Rasa4;Tnfsf14;Eps8l1;Stx1a;Gprc5b;Vav2;Bcr;Fxyd5;Csf1;Pcolce2;Dennd6b;Macroh2a1;Ncf1;Wnt11;Stard13;Cyth1;Abr;Cyth4;Cxcl16;Noxo1;Pkib;Timp3;Dock2;Kcnmb1;Stc2;Ltc4s;Igfbp3;Trib2;Llgl2;Nos2;Pik3r5;Map3k14;Sema4d;Naip1;Rasgrf2;Bmp4;Sh3bp5;Arhgef3;Prkcd;Tnfsf11;Spry2;Trio;Rapgef3;Nck…
45	GO:0032946	BP	positive regulation of mononuclear cell proliferation	45/ 2951	129/ 43839	0.348837	6.02238e-21	3.64225e-19	ENSMUSG00000000732;ENSMUSG00000000791;ENSMUSG00000004296;ENSMUSG00000004709;ENSMUSG00000014599;ENSMUSG00000015316;ENSMUSG00000016496;ENSMUSG00000016498;ENSMUSG00000017652;ENSMUSG00000020399;ENSMUSG00000022488;ENSMUSG00000022508;ENSMUSG00000022885;ENSMUSG00000023274;ENSMUSG00000024670;ENSMUSG00000026012;ENSMUSG00000026117;ENSMUSG00000026573;ENSMUSG00000026770;ENSMUSG00000026778;ENSMUSG00000027544;…	Icosl;Il12rb1;Il12b;Cd244a;Csf1;Slamf1;Cd274;Pdcd1lg2;Cd40;Havcr2;Nckap1l;Bcl6;St6gal1;Cd4;Cd6;Cd28;Zap70;Xcl1;Il2ra;Prkcq;Nfatc2;Il12a;Ptpn22;Il6ra;Cd38;Coro1a;Itgal;Sash3;Cd40lg;Efnb1;Il15;Cd3e;Cd276;Card11;Ccr7;Clcf1;Ccdc88b;Gpr183;Rasal3;Tnfrsf13c;Ccl19;Ighd;Flt3l;A530088E08Rik;Gm36043
124	GO:0045596	BP	negative regulation of cell differentiation	124/ 2951	741/ 43839	0.167341	6.31587e-21	3.8035e-19	ENSMUSG00000000142;ENSMUSG00000000530;ENSMUSG00000000579;ENSMUSG00000000627;ENSMUSG00000001288;ENSMUSG00000001444;ENSMUSG00000006586;ENSMUSG00000007872;ENSMUSG00000013236;ENSMUSG00000015222;ENSMUSG00000015468;ENSMUSG00000016206;ENSMUSG00000017737;ENSMUSG00000018604;ENSMUSG00000018899;ENSMUSG00000020160;ENSMUSG00000020263;ENSMUSG00000020601;ENSMUSG00000020846;ENSMUSG00000020902;ENSMUSG00000021025;…	Axin2;Acvrl1;Dynlt1c;Sema4f;Rarg;Tbx21;Runx1t1;Id3;Ptprs;Map2;Notch4;H2-M3;Mmp9;Tbx3;Irf1;Meis1;Appl2;Trib2;Rflnb;Ntn1;Nfkbia;Zfp36l1;Sema4d;Tert;Hdac7;Bcl6;Snai2;Wnt10b;Tmem176a;Nfatc4;Lbh;Xdh;Sox8;Fas;Gdf11;Smad7;Igfbp5;Rgs2;Meis2;Jag1;Nfatc2;Skil;Zbtb7b;Arhgef2;Sema4a;Npr2;Ephb2;Draxin;Ski;Rufy3;Dtx1;Tmem176b;Foxp1;Clec2d;Bhlhe41;Clec2i;Pglyrp1;Lilra6;Il4ra;Pak1;Tgfb1i1;Fgf13;Arhgap4;Plxna3;Cb…
245	GO:1901700	BP	response to oxygen-containing compound	245/ 2951	1971/ 43839	0.124302	7.6108e-21	4.5639e-19	ENSMUSG00000000303;ENSMUSG00000000409;ENSMUSG00000000817;ENSMUSG00000001248;ENSMUSG00000001288;ENSMUSG00000001552;ENSMUSG00000002108;ENSMUSG00000002147;ENSMUSG00000003032;ENSMUSG00000003545;ENSMUSG00000004113;ENSMUSG00000004296;ENSMUSG00000004698;ENSMUSG00000004815;ENSMUSG00000004952;ENSMUSG00000005089;ENSMUSG00000006345;ENSMUSG00000006435;ENSMUSG00000007097;ENSMUSG00000007872;ENSMUSG00000009292;…	Cdh1;Lck;Fasl;Gramd1a;Rarg;Jup;Nr1h3;Stat6;Klf4;Fosb;Cacna1b;Il12b;Hdac9;Dgkq;Rasa4;Slc1a2;Ggt1;Neurl1a;Atp1a2;Id3;Trpm2;Bcr;Aldh3a2;Plcd1;Cybb;Ager;Castor2;Ncf1;Cd274;Pdcd1lg2;Abr;Cd40;Mmp9;Il12rb2;Kdm6b;Irf1;Cxcl16;Aldh3a1;Ffar3;Ptger1;Esr1;Tnfaip3;Ptprk;Cry1;Kcnmb1;Irak3;Stc2;Havcr2;Adcy3;Dnmt3a;Nos2;Pld2;Dlg4;Nr1d1;Nfkbia;Zfp36l1;Fos;Cd180;Prkcd;Dpysl2;Fbxo32;Rapgef3;Cd96;Zbtb20;Adcy5;Wnt10b;…
99	GO:0051493	BP	regulation of cytoskeleton organization	99/ 2951	524/ 43839	0.188931	7.92561e-21	4.73263e-19	ENSMUSG00000000915;ENSMUSG00000002565;ENSMUSG00000004568;ENSMUSG00000004891;ENSMUSG00000009376;ENSMUSG00000014778;ENSMUSG00000015222;ENSMUSG00000015766;ENSMUSG00000015957;ENSMUSG00000017009;ENSMUSG00000020181;ENSMUSG00000020315;ENSMUSG00000020589;ENSMUSG00000020717;ENSMUSG00000021262;ENSMUSG00000021338;ENSMUSG00000021948;ENSMUSG00000022075;ENSMUSG00000022091;ENSMUSG00000022469;ENSMUSG00000022488;…	Hip1r;Scin;Arhgef18;Nes;Met;Fhod1;Map2;Eps8;Wnt11;Sdc4;Nav3;Sptbn1;Cyria;Pecam1;Evl;Carmil1;Prkcd;Rhobtb2;Sorbs3;Rapgef3;Nckap1l;Hcls1;Parp3;Twf2;Arhgap28;Rhoq;Bin1;Add3;Hdgfl3;Baiap2;Prkcq;Gsn;Pfn2;Arhgef2;Tesk1;Fgr;Espn;Bst1;Afap1;Rhoh;Rhof;Fscn1;Limk1;Clec2i;Fchsd2;Coro1a;Pak1;Swap70;Fgf13;Plxna3;Dlc1;Jam3;Dixdc1;Tmod2;Kank2;Kank1;Syde1;Arap1;Arhgap44;Arhgef5;Trim36;Inpp5j;Dbn1;Mid1;Kiss1r;Rip…
199	GO:0051247	BP	positive regulation of protein metabolic process	199/ 2951	1485/ 43839	0.134007	1.1009e-20	6.54622e-19	ENSMUSG00000000142;ENSMUSG00000000148;ENSMUSG00000000409;ENSMUSG00000000817;ENSMUSG00000000915;ENSMUSG00000002108;ENSMUSG00000002699;ENSMUSG00000004296;ENSMUSG00000004815;ENSMUSG00000005320;ENSMUSG00000006435;ENSMUSG00000008734;ENSMUSG00000009281;ENSMUSG00000013483;ENSMUSG00000014547;ENSMUSG00000014599;ENSMUSG00000015133;ENSMUSG00000015599;ENSMUSG00000015950;ENSMUSG00000017009;ENSMUSG00000017652;…	Axin2;Brat1;Lck;Fasl;Hip1r;Nr1h3;Lcp2;Il12b;Dgkq;Fgfr4;Neurl1a;Gprc5b;Rarres2;Card14;Wdfy2;Csf1;Lrrk1;Ttbk1;Ncf1;Sdc4;Cd40;Mmp9;Ube2d1;Ifngr1;Cry1;Stk10;Cyfip2;Trib2;Rnf144a;Map3k3;Pecam1;Camkk1;Mink1;Pik3r5;Map3k14;Nfkbia;Akap5;Nedd9;Sema4d;Nkd2;Prkcd;Tnfsf11;Spry2;Ajuba;Enpp2;Csnk1e;Rapgef3;Bcl6;Mefv;Cblb;Snai2;Hcls1;Cd4;Fgd2;Xdh;C3;Phf1;Map3k8;Tnf;Hbegf;Pmaip1;Csf1r;Cd6;Fas;Map4k2;Nab2;Agap2;A…
50	GO:0031256	CC	leading edge membrane	50/ 2951	161/ 43839	0.310559	1.41648e-20	6.61141e-19	ENSMUSG00000000915;ENSMUSG00000004631;ENSMUSG00000005089;ENSMUSG00000006154;ENSMUSG00000006445;ENSMUSG00000015222;ENSMUSG00000015745;ENSMUSG00000015766;ENSMUSG00000015968;ENSMUSG00000019889;ENSMUSG00000020135;ENSMUSG00000020178;ENSMUSG00000020263;ENSMUSG00000020315;ENSMUSG00000020437;ENSMUSG00000021057;ENSMUSG00000021998;ENSMUSG00000022114;ENSMUSG00000023805;ENSMUSG00000024013;ENSMUSG00000024347;…	Hip1r;Sgce;Slc1a2;Eps8l1;Epha2;Map2;Plekho1;Eps8;Cacna1d;Ptprk;Apc2;Adora2a;Appl2;Sptbn1;Myo1g;Akap5;Lcp1;Spry2;Synj2;Fgd2;Psd2;Gabbr1;Sntg1;Itga8;Psd4;Arhgef2;Fgr;Tesc;Plxnd1;Gabre;Dlc1;Thy1;Kank1;Rasgrp2;Arhgap44;Mtss2;Dpp4;Palm;Ripor2;Mcoln3;Psd;Fermt2;Plekha1;Pacsin1;Rigi;Kcnb1;Dock8;Scimp;Kcnc1;Syne2
45	GO:0030217	BP	T cell differentiation	45/ 2951	131/ 43839	0.343511	1.227e-20	7.2655e-19	ENSMUSG00000000409;ENSMUSG00000001444;ENSMUSG00000001750;ENSMUSG00000002033;ENSMUSG00000002983;ENSMUSG00000003882;ENSMUSG00000004296;ENSMUSG00000018899;ENSMUSG00000020395;ENSMUSG00000021127;ENSMUSG00000023274;ENSMUSG00000023927;ENSMUSG00000026012;ENSMUSG00000026070;ENSMUSG00000027314;ENSMUSG00000027843;ENSMUSG00000027985;ENSMUSG00000028042;ENSMUSG00000028064;ENSMUSG00000028362;ENSMUSG00000029204;…	Lck;Tbx21;Tcirg1;Cd3g;Relb;Il7r;Il12b;Irf1;Itk;Zfp36l1;Cd4;Satb1;Cd28;Il18r1;Dll4;Ptpn22;Lef1;Zbtb7b;Sema4a;Tnfsf8;Rhoh;Ccr9;Foxp1;Clec4d;Cd3e;Cd3d;Eomes;Vav1;Batf;Egr1;Itpkb;Runx2;Foxp3;Ccr6;Pla2g2d;Chd7;Zfp36l2;Bcl11b;Gpr18;Gpr183;Bcl3;Cd8a;Txk;Bcl2a1d;Gm33799
81	GO:0030029	BP	actin filament-based process	81/ 2951	381/ 43839	0.212598	1.56263e-20	9.2143e-19	ENSMUSG00000002565;ENSMUSG00000004568;ENSMUSG00000004665;ENSMUSG00000005057;ENSMUSG00000009681;ENSMUSG00000009772;ENSMUSG00000017631;ENSMUSG00000019487;ENSMUSG00000019978;ENSMUSG00000020061;ENSMUSG00000020143;ENSMUSG00000020439;ENSMUSG00000020782;ENSMUSG00000020846;ENSMUSG00000020911;ENSMUSG00000021262;ENSMUSG00000021279;ENSMUSG00000022075;ENSMUSG00000022090;ENSMUSG00000022488;ENSMUSG00000022508;…	Scin;Arhgef18;Cnn2;Sh2b2;Bcr;Nuak2;Abr;Trip10;Epb41l2;Mybpc1;Dock2;Smtn;Llgl2;Rflnb;Krt19;Evl;Cdc42bpb;Rhobtb2;Pdlim2;Nckap1l;Bcl6;Fmnl3;Rhoq;Fgd1;Flnb;Agap2;Obsl1;Tnnt2;Gsn;Frmd5;Pfn2;Tesk1;Cap1;Lurap1;Rhoh;Apbb2;Rhof;Fscn1;Limk1;Zyx;Foxp1;Coro1a;Myo7a;Flna;Pdlim3;Tmod2;Amotl2;Fhl3;Kank1;Arhgef17;Rac2;Arhgef5;Tesk2;Myo5a;Dbn1;Prr5;Arhgap26;Apbb1;Inf2;Ccr7;Mybpc2;Arhgef10l;Elmo1;Shtn1;Mrtfa;Sun2;…
123	GO:0048646	BP	anatomical structure formation involved in morphogenesis	123/ 2951	745/ 43839	0.165101	2.36378e-20	1.38806e-18	ENSMUSG00000000142;ENSMUSG00000000530;ENSMUSG00000001288;ENSMUSG00000003227;ENSMUSG00000004266;ENSMUSG00000005836;ENSMUSG00000006445;ENSMUSG00000008398;ENSMUSG00000009621;ENSMUSG00000010660;ENSMUSG00000015143;ENSMUSG00000015619;ENSMUSG00000015745;ENSMUSG00000015957;ENSMUSG00000017009;ENSMUSG00000017167;ENSMUSG00000017417;ENSMUSG00000018169;ENSMUSG00000018604;ENSMUSG00000020061;ENSMUSG00000020099;…	Axin2;Acvrl1;Rarg;Edar;Ptpn6;Gata6;Epha2;Elk3;Vav2;Plcd1;Actn1;Gata3;Plekho1;Wnt11;Sdc4;Cntnap1;Plxdc1;Mfng;Tbx3;Mybpc1;Unc5b;Meis1;Pecam1;Itgb4;Plcd3;Syk;Plau;Bmp4;Atp8a2;Rapgef3;Bcl6;Ets2;Wnt10b;Fmnl3;Sox8;Hbegf;Hhex;Nfkb2;Adam8;Ifitm1;Fam20c;Casp1;Nrp2;Ptpn18;Obsl1;Ptpn14;Acvr1;Itgav;Itga6;Dll4;Spint1;Skil;Ptgfrn;Notch2;Sema4a;Ccn1;Lmo4;Nr4a3;Ephb2;Csf3r;Shroom3;Plxnd1;Ift122;Cd9;Mfge8;Angpt2;…
28	GO:2000514	BP	regulation of CD4-positive, alpha-beta T cell activation	28/ 2951	50/ 43839	0.56	2.80146e-20	1.63827e-18	ENSMUSG00000001444;ENSMUSG00000015396;ENSMUSG00000016496;ENSMUSG00000018899;ENSMUSG00000021125;ENSMUSG00000022488;ENSMUSG00000022508;ENSMUSG00000025880;ENSMUSG00000026573;ENSMUSG00000026778;ENSMUSG00000028042;ENSMUSG00000030748;ENSMUSG00000031101;ENSMUSG00000031304;ENSMUSG00000031885;ENSMUSG00000032688;ENSMUSG00000032691;ENSMUSG00000035356;ENSMUSG00000036931;ENSMUSG00000037104;ENSMUSG00000037944;…	Tbx21;Cd83;Cd274;Irf1;Arg2;Nckap1l;Bcl6;Smad7;Xcl1;Prkcq;Zbtb7b;Il4ra;Sash3;Il2rg;Cbfb;Malt1;Nlrp3;Nfkbiz;Nfkbid;Socs5;Ccr7;Socs1;Cd160;Hlx;Runx3;Ccl19;Gm28053;Gm36043
59	GO:0002706	BP	regulation of lymphocyte mediated immunity	59/ 2951	222/ 43839	0.265766	2.96962e-20	1.72947e-18	ENSMUSG00000001444;ENSMUSG00000002147;ENSMUSG00000003882;ENSMUSG00000004266;ENSMUSG00000004296;ENSMUSG00000005465;ENSMUSG00000005540;ENSMUSG00000005696;ENSMUSG00000015314;ENSMUSG00000015316;ENSMUSG00000016206;ENSMUSG00000016283;ENSMUSG00000017652;ENSMUSG00000020399;ENSMUSG00000022508;ENSMUSG00000022657;ENSMUSG00000023249;ENSMUSG00000024164;ENSMUSG00000024339;ENSMUSG00000024402;ENSMUSG00000025880;…	Tbx21;Stat6;Il7r;Ptpn6;Il12b;Il27ra;Fcer2a;Sh2d1a;Slamf6;Slamf1;H2-M3;H2-M2;Cd40;Havcr2;Bcl6;Cd96;Parp3;C3;Tap2;Lta;Smad7;Cd28;Il18rap;Il18r1;Xcl1;Rasgrp1;Il12a;Tnfrsf1b;Klrk1;Clec2d;Sash3;Crtam;Malt1;Nlrp3;Vav1;Dpp4;H2-Q4;Tap1;Arid5a;Trpm4;Cd160;Pvr;Clcf1;Mill2;Klre1;H2-T22;H2-Q7;H2-K1;H2-Q10;Dusp22;Gm6034;H2-Q6;H2-D1;Clec4g;Klrb1b;H2-T10;H2-Q2;Gm28053;-
203	GO:0048513	BP	animal organ development	203/ 2951	1542/ 43839	0.131647	3.56947e-20	2.07029e-18	ENSMUSG00000000303;ENSMUSG00000001036;ENSMUSG00000001247;ENSMUSG00000001288;ENSMUSG00000001507;ENSMUSG00000001552;ENSMUSG00000003534;ENSMUSG00000003882;ENSMUSG00000004151;ENSMUSG00000004263;ENSMUSG00000004891;ENSMUSG00000005447;ENSMUSG00000005836;ENSMUSG00000006435;ENSMUSG00000006642;ENSMUSG00000006800;ENSMUSG00000007872;ENSMUSG00000009281;ENSMUSG00000009681;ENSMUSG00000010660;ENSMUSG00000011256;…	Cdh1;Epn2;Lsr;Rarg;Itga3;Jup;Ddr1;Il7r;Etv1;Atn1;Nes;Pafah1b3;Gata6;Neurl1a;Tcf23;Sulf2;Id3;Rarres2;Bcr;Plcd1;Adam19;Crybg2;Ptprs;Glis2;Notch4;Nkx2-5;Lama5;Wnt11;Sulf1;Plxdc1;Rarb;Abr;Mmp9;Tbx3;Slc22a5;Crybg1;Arid5b;Itgb4;Llgl2;Ntn1;Plcd3;Zfp36l1;Gcm2;Atp8a2;Lcp1;Tnfsf11;Dpysl2;Pdlim2;Ppp3cc;Spry2;Has2;Rogdi;B3gnt5;Crybg3;Cxcl13;Nfatc4;Synj2;Tfeb;Lbh;Sox8;Pkdcc;Ltb;Lta;Pcsk5;Fas;Papss2;Hhex;Nfkb2…
120	GO:0051129	BP	negative regulation of cellular component organization	120/ 2951	722/ 43839	0.166205	4.30654e-20	2.4876e-18	ENSMUSG00000000530;ENSMUSG00000000538;ENSMUSG00000000627;ENSMUSG00000000915;ENSMUSG00000001300;ENSMUSG00000001507;ENSMUSG00000002108;ENSMUSG00000002565;ENSMUSG00000002992;ENSMUSG00000004568;ENSMUSG00000004665;ENSMUSG00000005986;ENSMUSG00000006586;ENSMUSG00000009376;ENSMUSG00000013236;ENSMUSG00000015222;ENSMUSG00000015766;ENSMUSG00000020181;ENSMUSG00000020227;ENSMUSG00000020315;ENSMUSG00000020393;…	Acvrl1;Tom1l2;Sema4f;Hip1r;Efnb2;Itga3;Nr1h3;Scin;Apoc2;Arhgef18;Cnn2;Ankrd13d;Runx1t1;Met;Ptprs;Map2;Eps8;Nav3;Irak3;Sptbn1;Kremen1;Pecam1;Ntn1;Evl;Carmil1;Sema4d;Prkcd;Spry2;Rapgef3;Mefv;Il15ra;Twf2;Nfatc4;Arhgap28;Add3;Hdgfl3;Bok;Vim;Gsn;Pfn2;Arhgef2;Sema4a;Lmo4;Tnfrsf1b;Ephb2;Espn;Draxin;Cd38;Crmp1;Stap1;Rufy3;Siglece;Coro1a;Trim30a;Swap70;Fgf13;Arhgap4;Plxna3;Dlc1;Thy1;Cryab;Tmod2;Ldlr;Kank2…
98	GO:0044057	BP	regulation of system process	98/ 2951	528/ 43839	0.185606	4.57681e-20	2.63297e-18	ENSMUSG00000000409;ENSMUSG00000000915;ENSMUSG00000001027;ENSMUSG00000001552;ENSMUSG00000002108;ENSMUSG00000003352;ENSMUSG00000004113;ENSMUSG00000007097;ENSMUSG00000007207;ENSMUSG00000010066;ENSMUSG00000015968;ENSMUSG00000018340;ENSMUSG00000018900;ENSMUSG00000019429;ENSMUSG00000019464;ENSMUSG00000019487;ENSMUSG00000020038;ENSMUSG00000020178;ENSMUSG00000020439;ENSMUSG00000021125;ENSMUSG00000022358;…	Lck;Hip1r;Scn4a;Jup;Nr1h3;Cacnb3;Cacna1b;Atp1a2;Stx1a;Cacna2d2;Cacna1d;Anxa6;Slc22a5;Ffar3;Ptger1;Trip10;Cry1;Adora2a;Smtn;Arg2;Fbxo32;Celf4;Dsc2;Bin1;Hbegf;Add3;Baiap2;Smad7;Igfbp5;Gpr35;Rgs2;Tnnt2;Atp1b1;Trpc3;Nr4a3;Tnfrsf1b;Errfi1;Cd38;Foxp1;Grip2;Dmpk;Ryr1;Pak1;Itgax;Tnni2;Avpr2;Gnao1;Ank2;Fgb;Gucy1a1;Lif;Dbn1;Dusp5;Tbxa2r;Hrh2;Chrnb4;Tnni3;Pawr;Npy1r;Fxyd1;Smad6;Icam1;Ptger2;Trpm4;Shank1;Anp…
93	GO:0051960	BP	regulation of nervous system development	93/ 2951	486/ 43839	0.191358	4.8768e-20	2.79419e-18	ENSMUSG00000000579;ENSMUSG00000000627;ENSMUSG00000001288;ENSMUSG00000006435;ENSMUSG00000006930;ENSMUSG00000013033;ENSMUSG00000013089;ENSMUSG00000013236;ENSMUSG00000015222;ENSMUSG00000015599;ENSMUSG00000015843;ENSMUSG00000017491;ENSMUSG00000020263;ENSMUSG00000020902;ENSMUSG00000021057;ENSMUSG00000021108;ENSMUSG00000021451;ENSMUSG00000021611;ENSMUSG00000022425;ENSMUSG00000023277;ENSMUSG00000023411;…	Dynlt1c;Sema4f;Rarg;Neurl1a;Hap1;Adgrl1;Etv5;Ptprs;Map2;Ttbk1;Rxrg;Rarb;Appl2;Ntn1;Akap5;Prkch;Sema4d;Tert;Enpp2;Twf2;Nfatc4;Sox8;Cdh2;Bin1;Lta;Fas;Parp6;Baiap2;Obsl1;Vim;Ell3;Dll4;Spint1;Skil;Ngf;Arhgef2;Sema4a;Tnfrsf1b;Ephb2;Adgrb2;Draxin;Ski;Rufy3;Limk1;Bhlhe40;Plxnd1;Bhlhe41;Pak1;Itgax;Fgf13;Arhgap4;Plxna3;Il34;Thy1;Dixdc1;Ldlr;Heyl;Lif;Dbn1;Prtg;Lpar3;Sema7a;Ss18l1;Dusp10;Lrp1;Sema3d;Clcf1;C…
624	GO:0010556	BP	regulation of macromolecule biosynthetic process	624/ 2951	6600/ 43839	0.0945455	5.64527e-20	3.22144e-18	ENSMUSG00000000142;ENSMUSG00000000290;ENSMUSG00000000303;ENSMUSG00000000409;ENSMUSG00000000530;ENSMUSG00000000532;ENSMUSG00000000732;ENSMUSG00000000782;ENSMUSG00000000791;ENSMUSG00000000817;ENSMUSG00000000903;ENSMUSG00000001288;ENSMUSG00000001444;ENSMUSG00000001493;ENSMUSG00000001507;ENSMUSG00000001520;ENSMUSG00000001552;ENSMUSG00000001750;ENSMUSG00000002007;ENSMUSG00000002107;ENSMUSG00000002108;…	Axin2;Itgb2;Cdh1;Lck;Acvrl1;Acvr1b;Icosl;Tcf7;Il12rb1;Fasl;Vpreb3;Rarg;Tbx21;Meox1;Itga3;Nrip2;Jup;Tcirg1;Srpk3;Celf2;Nr1h3;Spi1;Stat6;Peg3;Relb;Edar;Hck;Etv3;Fosb;Il7r;Hlf;Etv1;Atn1;Ptpn6;Il12b;Ndrg2;Arid3b;Cnn2;Hdac9;Ly9;Cd244a;Dgkq;Zfp287;Fgfr4;Il5ra;Il27ra;Fcer2a;Rfx5;Gata6;Epha2;Runx1t1;Tcf23;Sulf2;Zmiz1;Id3;Spib;Elk3;Pou2f2;Gprc5b;Met;Pou6f1;Mcoln2;Adam19;Zfp296;Ehf;Etv5;Ptprs;Card14;Pax5;G…
54	GO:0050871	BP	positive regulation of B cell activation	54/ 2951	192/ 43839	0.28125	6.95972e-20	3.95558e-18	ENSMUSG00000001444;ENSMUSG00000002111;ENSMUSG00000002147;ENSMUSG00000017652;ENSMUSG00000022488;ENSMUSG00000022508;ENSMUSG00000026012;ENSMUSG00000027544;ENSMUSG00000029084;ENSMUSG00000030336;ENSMUSG00000031101;ENSMUSG00000031132;ENSMUSG00000031304;ENSMUSG00000036526;ENSMUSG00000038151;ENSMUSG00000040663;ENSMUSG00000051212;ENSMUSG00000059866;ENSMUSG00000068105;ENSMUSG00000076490;ENSMUSG00000076498;…	Tbx21;Spi1;Stat6;Cd40;Nckap1l;Bcl6;Cd28;Nfatc2;Cd38;Cd27;Sash3;Cd40lg;Il2rg;Card11;Prdm1;Clcf1;Gpr183;Tnip2;Tnfrsf13c;Trbc1;Trbc2;Ighg3;Ighv4-1;Ighv3-6;Ighv6-6;Ighv1-47;Ighv8-12;Trdv4;Iglc2;Ighv1-53;Ighv1-64;Ighv9-2;Ighv2-3;Ighv5-16;Ighv1-69;Ighv1-26;Ighv1-9;Ighv1-54;Igha;Ighv1-39;Ighv5-12;Ighv1-55;Ighv10-3;Ighv10-1;Ighv1-19;Ighv2-6;Ighv9-1;Ighv8-2;Ighv8-5;Ighv1-11;Ighv1-15;Ighd;Trdc;Iglc1
160	GO:0005794	CC	Golgi apparatus	160/ 2951	1114/ 43839	0.143627	9.32998e-20	4.24855e-18	ENSMUSG00000000579;ENSMUSG00000003283;ENSMUSG00000004558;ENSMUSG00000004631;ENSMUSG00000005320;ENSMUSG00000011256;ENSMUSG00000012350;ENSMUSG00000012428;ENSMUSG00000015340;ENSMUSG00000015950;ENSMUSG00000016918;ENSMUSG00000019487;ENSMUSG00000019768;ENSMUSG00000019817;ENSMUSG00000020100;ENSMUSG00000020135;ENSMUSG00000020297;ENSMUSG00000020303;ENSMUSG00000020642;ENSMUSG00000020654;ENSMUSG00000020827;…	Dynlt1c;Hck;Ndrg2;Sgce;Fgfr4;Adam19;Ehf;Steap4;Cybb;Ncf1;Sulf1;Trip10;Esr1;Plagl1;Slc29a3;Apc2;Nsg2;Stc2;Rnf144a;Adcy3;Mink1;Pld2;Galnt16;Gcnt2;B4galt7;Galnt15;Zdhhc20;Atp8a2;Ajuba;Enpp2;Bcl6;B3gnt5;B4galt4;Fmnl3;Asic1;Igfbp6;Nfkbie;Clic5;Pkdcc;Sting1;Cd74;Pcsk5;Apba1;Dnmbp;Fgd1;Baiap2;Fam20c;Paqr8;Obsl1;Bok;Dnm1;Gpsm1;Rassf2;Rasgrp1;Stx16;Sla2;Ptgfrn;Slc50a1;Arhgef2;Gbp2;Plpp3;Bend5;Ppt1;Fam3c;L…
55	GO:0006816	BP	calcium ion transport	55/ 2951	199/ 43839	0.276382	7.74298e-20	4.38315e-18	ENSMUSG00000000409;ENSMUSG00000000817;ENSMUSG00000003352;ENSMUSG00000004113;ENSMUSG00000009292;ENSMUSG00000010066;ENSMUSG00000012819;ENSMUSG00000015968;ENSMUSG00000016933;ENSMUSG00000018340;ENSMUSG00000020788;ENSMUSG00000021313;ENSMUSG00000022416;ENSMUSG00000023017;ENSMUSG00000024112;ENSMUSG00000024617;ENSMUSG00000024673;ENSMUSG00000024998;ENSMUSG00000025804;ENSMUSG00000026573;ENSMUSG00000028392;…	Lck;Fasl;Cacnb3;Cacna1b;Trpm2;Cacna2d2;Cdh23;Cacna1d;Plcg1;Anxa6;Atp2a3;Ryr2;Cacna1i;Asic1;Cacna1h;Camk2a;Ms4a1;Plce1;Ccr1;Xcl1;Bspry;P2rx7;Itpr1;Itpr2;Slc8a2;Ryr1;Coro1a;Panx1;Slc8b1;Plcg2;Ramp1;Cacna1a;Ccl5;Pawr;P2ry12;Trpm4;Orai2;Plcb2;Cacna2d4;Itpr3;Orai3;Slc25a23;Orai1;Gja4;Prkcb;Hrh1;Camk2d;Ryr3;Camk2b;Xcr1;Cracr2a;Ano6;Ccl19;Ccr5;Ccl21a
80	GO:0031349	BP	positive regulation of defense response	80/ 2951	383/ 43839	0.208877	8.35629e-20	4.70898e-18	ENSMUSG00000002108;ENSMUSG00000004296;ENSMUSG00000005696;ENSMUSG00000008734;ENSMUSG00000015314;ENSMUSG00000015599;ENSMUSG00000015966;ENSMUSG00000016206;ENSMUSG00000019429;ENSMUSG00000020227;ENSMUSG00000020399;ENSMUSG00000020953;ENSMUSG00000021025;ENSMUSG00000021277;ENSMUSG00000022015;ENSMUSG00000024164;ENSMUSG00000024349;ENSMUSG00000024402;ENSMUSG00000025017;ENSMUSG00000025058;ENSMUSG00000025473;…	Nr1h3;Il12b;Sh2d1a;Gprc5b;Slamf6;Ttbk1;Il17rb;H2-M3;Ffar3;Irak3;Havcr2;Coch;Nfkbia;Traf3;Tnfsf11;C3;Sting1;Lta;Pik3ap1;Tasl;Adam8;Cd28;Il18rap;Tnfrsf11a;Xcl1;Card9;Rasgrp1;Il12a;Ptpn22;Stap1;Klrk1;Crtam;Ets1;Ldlr;Vav1;Gpsm3;Nfkbiz;Unc93b1;Ifi206;Ddx60;Ccr7;Nod1;Cd160;Nlrc4;Rftn1;Ifi203;Rigi;Pvr;Mill2;Ikbke;Ifi209;Tlr1;Prkce;Tlr9;Cd300lf;Nlrp10;Klre1;Ffar2;Tlr6;Treml4;Tlr11;Ifi205;Txk;Tnip2;Alox5a…
109	GO:0043549	BP	regulation of kinase activity	109/ 2951	629/ 43839	0.173291	8.38513e-20	4.70898e-18	ENSMUSG00000000142;ENSMUSG00000002699;ENSMUSG00000004266;ENSMUSG00000004296;ENSMUSG00000006435;ENSMUSG00000008734;ENSMUSG00000009621;ENSMUSG00000010136;ENSMUSG00000014599;ENSMUSG00000015312;ENSMUSG00000015599;ENSMUSG00000015937;ENSMUSG00000015950;ENSMUSG00000017009;ENSMUSG00000017652;ENSMUSG00000020178;ENSMUSG00000020227;ENSMUSG00000020272;ENSMUSG00000020601;ENSMUSG00000020700;ENSMUSG00000020785;…	Axin2;Lcp2;Ptpn6;Il12b;Neurl1a;Gprc5b;Vav2;Pifo;Csf1;Gadd45b;Ttbk1;Macroh2a1;Ncf1;Sdc4;Cd40;Adora2a;Irak3;Stk10;Trib2;Map3k3;Camkk1;Mink1;Pik3r5;Map3k14;Nedd9;Sh3bp5;Prkcd;Tnfsf11;Spry2;Ajuba;Cblb;Cd4;Fgd2;Map3k8;Spry4;Csf1r;Map4k2;Hhex;Plce1;Nab2;Agap2;Adam8;Prkar1b;Tnfrsf11a;Rgs2;Nek6;Il1rn;Rassf2;Rasgrp1;Src;Tnik;Ptpn22;Il6ra;Ccn1;Lmo4;Tesk1;Fgr;Prkag2;Errfi1;Prkcz;Stap1;Iqgap1;Nr2f2;Cd19;Lat;…
636	GO:0031326	BP	regulation of cellular biosynthetic process	636/ 2951	6773/ 43839	0.0939023	8.72643e-20	4.88128e-18	ENSMUSG00000000142;ENSMUSG00000000290;ENSMUSG00000000303;ENSMUSG00000000409;ENSMUSG00000000530;ENSMUSG00000000532;ENSMUSG00000000732;ENSMUSG00000000782;ENSMUSG00000000791;ENSMUSG00000000817;ENSMUSG00000000903;ENSMUSG00000001288;ENSMUSG00000001444;ENSMUSG00000001493;ENSMUSG00000001507;ENSMUSG00000001520;ENSMUSG00000001552;ENSMUSG00000001750;ENSMUSG00000002007;ENSMUSG00000002107;ENSMUSG00000002108;…	Axin2;Itgb2;Cdh1;Lck;Acvrl1;Acvr1b;Icosl;Tcf7;Il12rb1;Fasl;Vpreb3;Rarg;Tbx21;Meox1;Itga3;Nrip2;Jup;Tcirg1;Srpk3;Celf2;Nr1h3;Spi1;Stat6;Peg3;Relb;Apoc2;Edar;Hck;Etv3;Fosb;Il7r;Hlf;Etv1;Atn1;Ptpn6;Il12b;Ndrg2;Arid3b;Cnn2;Hdac9;Ly9;Cd244a;Dgkq;Zfp287;Fgfr4;Il5ra;Il27ra;Fcer2a;Rfx5;Gata6;Epha2;Runx1t1;Tcf23;Sulf2;Zmiz1;Id3;Spib;Elk3;Pou2f2;Gprc5b;Met;Pou6f1;Plcd1;Mcoln2;Adam19;Zfp296;Ehf;Etv5;Ptprs;C…
230	GO:0045935	BP	positive regulation of nucleobase-containing compound metabolic process	230/ 2951	1850/ 43839	0.124324	1.14865e-19	6.39986e-18	ENSMUSG00000000303;ENSMUSG00000000530;ENSMUSG00000000532;ENSMUSG00000001288;ENSMUSG00000001444;ENSMUSG00000001493;ENSMUSG00000001552;ENSMUSG00000002108;ENSMUSG00000002111;ENSMUSG00000002147;ENSMUSG00000002265;ENSMUSG00000002983;ENSMUSG00000003545;ENSMUSG00000003949;ENSMUSG00000004151;ENSMUSG00000004661;ENSMUSG00000005267;ENSMUSG00000005320;ENSMUSG00000005774;ENSMUSG00000005836;ENSMUSG00000007817;…	Cdh1;Acvrl1;Acvr1b;Rarg;Tbx21;Meox1;Jup;Nr1h3;Spi1;Stat6;Peg3;Relb;Fosb;Hlf;Etv1;Arid3b;Zfp287;Fgfr4;Rfx5;Gata6;Zmiz1;Spib;Elk3;Pou2f2;Met;Zfp296;Ehf;Etv5;Pax5;Glis2;Fhod1;Hivep2;Zfp318;Rxrg;Ncf1;Wnt11;Fli1;Cd40;Eya2;Ikzf3;Kdm6b;Tbx3;Irf1;Plagl1;Meis1;Igfbp3;Nos2;Nfkbia;Zfp36l1;Fos;Meg3;Irf4;Tert;Prkcd;Tnfsf11;Rapgef3;Ciita;Hcls1;Ets2;Wnt10b;Nr4a1;Map3k12;Parp3;Cd4;Nfatc4;Tfeb;Lbh;Rhoq;Sox8;Phf1;…
43	GO:0050671	BP	positive regulation of lymphocyte proliferation	43/ 2951	126/ 43839	0.34127	1.16229e-19	6.41086e-18	ENSMUSG00000000732;ENSMUSG00000000791;ENSMUSG00000004296;ENSMUSG00000004709;ENSMUSG00000015316;ENSMUSG00000016496;ENSMUSG00000016498;ENSMUSG00000017652;ENSMUSG00000020399;ENSMUSG00000022488;ENSMUSG00000022508;ENSMUSG00000023274;ENSMUSG00000024670;ENSMUSG00000026012;ENSMUSG00000026117;ENSMUSG00000026573;ENSMUSG00000026770;ENSMUSG00000026778;ENSMUSG00000027544;ENSMUSG00000027776;ENSMUSG00000027843;…	Icosl;Il12rb1;Il12b;Cd244a;Slamf1;Cd274;Pdcd1lg2;Cd40;Havcr2;Nckap1l;Bcl6;Cd4;Cd6;Cd28;Zap70;Xcl1;Il2ra;Prkcq;Nfatc2;Il12a;Ptpn22;Il6ra;Cd38;Coro1a;Itgal;Sash3;Cd40lg;Efnb1;Il15;Cd3e;Cd276;Card11;Ccr7;Clcf1;Ccdc88b;Gpr183;Rasal3;Tnfrsf13c;Ccl19;Ighd;Flt3l;A530088E08Rik;Gm36043
81	GO:0045088	BP	regulation of innate immune response	81/ 2951	393/ 43839	0.206107	1.16421e-19	6.41086e-18	ENSMUSG00000002108;ENSMUSG00000004296;ENSMUSG00000005696;ENSMUSG00000013236;ENSMUSG00000015314;ENSMUSG00000016206;ENSMUSG00000018899;ENSMUSG00000020227;ENSMUSG00000020263;ENSMUSG00000020399;ENSMUSG00000020953;ENSMUSG00000021025;ENSMUSG00000021277;ENSMUSG00000021356;ENSMUSG00000022657;ENSMUSG00000024339;ENSMUSG00000024349;ENSMUSG00000025017;ENSMUSG00000025058;ENSMUSG00000025473;ENSMUSG00000025804;…	Nr1h3;Il12b;Sh2d1a;Ptprs;Slamf6;H2-M3;Irf1;Irak3;Appl2;Havcr2;Coch;Nfkbia;Traf3;Irf4;Cd96;Tap2;Sting1;Pik3ap1;Tasl;Adam8;Ccr1;Il18rap;Xcl1;Card9;Rasgrp1;Il12a;Ptpn22;Fgr;Klrk1;Clec2d;Trim30a;Crtam;Vav1;Unc93b1;Tap1;Ifi206;Ddx60;Socs1;Cd160;Nlrc4;Rftn1;Dusp10;Ifi203;Rigi;Pvr;Appl1;Mill2;Ikbke;Dcst1;Ifi209;B430306N03Rik;A530064D06Rik;Serpinb1a;Tlr1;Prkce;Tlr9;Cd300lf;Gm6377;Klre1;Ffar2;Tlr6;Treml4;…
81	GO:0050767	BP	regulation of neurogenesis	81/ 2951	393/ 43839	0.206107	1.16421e-19	6.41086e-18	ENSMUSG00000000579;ENSMUSG00000000627;ENSMUSG00000006435;ENSMUSG00000006930;ENSMUSG00000013089;ENSMUSG00000013236;ENSMUSG00000015222;ENSMUSG00000015599;ENSMUSG00000020263;ENSMUSG00000020902;ENSMUSG00000021057;ENSMUSG00000021108;ENSMUSG00000021451;ENSMUSG00000021611;ENSMUSG00000022425;ENSMUSG00000023277;ENSMUSG00000023411;ENSMUSG00000024176;ENSMUSG00000024381;ENSMUSG00000024402;ENSMUSG00000024778;…	Dynlt1c;Sema4f;Neurl1a;Hap1;Etv5;Ptprs;Map2;Ttbk1;Appl2;Ntn1;Akap5;Prkch;Sema4d;Tert;Enpp2;Twf2;Nfatc4;Sox8;Bin1;Lta;Fas;Parp6;Baiap2;Obsl1;Vim;Ell3;Dll4;Spint1;Skil;Ngf;Arhgef2;Sema4a;Tnfrsf1b;Ephb2;Draxin;Ski;Rufy3;Limk1;Bhlhe40;Plxnd1;Bhlhe41;Pak1;Fgf13;Arhgap4;Plxna3;Il34;Thy1;Dixdc1;Ldlr;Heyl;Lif;Dbn1;Prtg;Lpar3;Sema7a;Ss18l1;Dusp10;Lrp1;Sema3d;Clcf1;Chd7;Shtn1;Cux2;Disc1;Rtn4r;Hoxb3;Sorl1;L…
116	GO:0001934	BP	positive regulation of protein phosphorylation	116/ 2951	695/ 43839	0.166906	1.47715e-19	8.10259e-18	ENSMUSG00000000142;ENSMUSG00000000148;ENSMUSG00000000409;ENSMUSG00000002699;ENSMUSG00000004296;ENSMUSG00000004815;ENSMUSG00000006435;ENSMUSG00000008734;ENSMUSG00000009281;ENSMUSG00000013483;ENSMUSG00000014547;ENSMUSG00000014599;ENSMUSG00000015133;ENSMUSG00000015599;ENSMUSG00000015950;ENSMUSG00000017009;ENSMUSG00000017652;ENSMUSG00000017737;ENSMUSG00000020272;ENSMUSG00000020700;ENSMUSG00000020717;…	Axin2;Brat1;Lck;Lcp2;Il12b;Dgkq;Neurl1a;Gprc5b;Rarres2;Card14;Wdfy2;Csf1;Lrrk1;Ttbk1;Ncf1;Sdc4;Cd40;Mmp9;Stk10;Map3k3;Pecam1;Camkk1;Mink1;Pik3r5;Map3k14;Akap5;Nedd9;Sema4d;Prkcd;Tnfsf11;Spry2;Ajuba;Enpp2;Rapgef3;Hcls1;Cd4;Fgd2;C3;Map3k8;Hbegf;Csf1r;Cd6;Fas;Map4k2;Nab2;Agap2;Adam8;Tnfrsf11a;Marco;Nek6;Il1rn;Rassf2;Rasgrp1;Src;Tnik;Il12a;Pfn2;Ngf;Il6ra;Arhgef2;Bcar3;Ccn1;Plpp3;Rspo1;Prkag2;Prkcz;Te…
59	GO:0001818	BP	negative regulation of cytokine production	59/ 2951	229/ 43839	0.257642	1.54316e-19	8.43198e-18	ENSMUSG00000001444;ENSMUSG00000002983;ENSMUSG00000004266;ENSMUSG00000004296;ENSMUSG00000004558;ENSMUSG00000004698;ENSMUSG00000005465;ENSMUSG00000005836;ENSMUSG00000006445;ENSMUSG00000013236;ENSMUSG00000015316;ENSMUSG00000015396;ENSMUSG00000015957;ENSMUSG00000016496;ENSMUSG00000016498;ENSMUSG00000020181;ENSMUSG00000020227;ENSMUSG00000020263;ENSMUSG00000020275;ENSMUSG00000020399;ENSMUSG00000020601;…	Tbx21;Relb;Ptpn6;Il12b;Ndrg2;Hdac9;Il27ra;Gata6;Epha2;Ptprs;Slamf1;Cd83;Wnt11;Cd274;Pdcd1lg2;Nav3;Irak3;Appl2;Rel;Havcr2;Trib2;Arg2;Hdac7;Nckap1l;Bcl6;Mefv;Cd96;Sigirr;Smad7;Xcl1;Il12a;Ptpn22;Nfkb1;Errfi1;Anxa4;Pglyrp1;Trim30a;Abcd1;Adcy7;Nlrp3;Cd276;Socs5;Bank1;Cd84;Serpinb1a;Zfp36;Nlrc3;Gpr18;Tlr6;Cx3cr1;Bcl3;Klf2;Syt11;Lilra5;Nlrp12;Gbp4;Pglyrp2;Gm28053;Gm36043
72	GO:0043087	BP	regulation of GTPase activity	72/ 2951	325/ 43839	0.221538	1.83438e-19	9.9847e-18	ENSMUSG00000003134;ENSMUSG00000004952;ENSMUSG00000006445;ENSMUSG00000009376;ENSMUSG00000009621;ENSMUSG00000009681;ENSMUSG00000015957;ENSMUSG00000017631;ENSMUSG00000017652;ENSMUSG00000020135;ENSMUSG00000020717;ENSMUSG00000021365;ENSMUSG00000021451;ENSMUSG00000022114;ENSMUSG00000022178;ENSMUSG00000022469;ENSMUSG00000022508;ENSMUSG00000022637;ENSMUSG00000023078;ENSMUSG00000024381;ENSMUSG00000025265;…	Tbc1d8;Rasa4;Epha2;Met;Vav2;Bcr;Wnt11;Abr;Cd40;Apc2;Pecam1;Nedd9;Sema4d;Spry2;Ajuba;Rapgef3;Bcl6;Cblb;Cxcl13;Bin1;Fgd1;Rgs1;Xcl1;Gpsm1;Itga6;Rasgrp1;Tbc1d1;Plxnd1;Klrk1;Iqgap1;Plxna3;Tbc1d9;Gnao1;Ccl22;Thy1;Arap1;Rasgrp2;Arhgap44;Arhgef5;Mtss2;Vav1;Arhgap27;Ripor2;Sh3bp4;Gmip;Asap3;Spry1;Icam1;Ccr7;Arap2;Tbc1d10c;Arhgap9;S100a10;Sipa1l1;Rtn4r;S1pr1;Ccdc125;Arhgap15;Arhgap42;Dock8;Rgs14;Plxnb1;Ada…
658	GO:0080090	BP	regulation of primary metabolic process	658/ 2951	7078/ 43839	0.0929641	1.87112e-19	1.01456e-17	ENSMUSG00000000142;ENSMUSG00000000148;ENSMUSG00000000290;ENSMUSG00000000303;ENSMUSG00000000409;ENSMUSG00000000530;ENSMUSG00000000532;ENSMUSG00000000782;ENSMUSG00000000817;ENSMUSG00000000915;ENSMUSG00000001247;ENSMUSG00000001288;ENSMUSG00000001444;ENSMUSG00000001493;ENSMUSG00000001520;ENSMUSG00000001552;ENSMUSG00000002007;ENSMUSG00000002107;ENSMUSG00000002108;ENSMUSG00000002111;ENSMUSG00000002147;…	Axin2;Brat1;Itgb2;Cdh1;Lck;Acvrl1;Acvr1b;Tcf7;Fasl;Hip1r;Lsr;Rarg;Tbx21;Meox1;Nrip2;Jup;Srpk3;Celf2;Nr1h3;Spi1;Stat6;Peg3;Lcp2;Relb;Apoc2;Hck;Etv3;Fosb;Hlf;Etv1;Atn1;Ptpn6;Il12b;Arid3b;Hdac9;Cd244a;Dgkq;Zfp287;Fgfr4;Il27ra;Rfx5;Gata6;Neurl1a;Runx1t1;Hap1;Zmiz1;Id3;Spib;Elk3;Pou2f2;Gprc5b;Rarres2;Met;Vav2;Pou6f1;Plcd1;Zfp296;Ehf;Etv5;Card14;Pax5;Glis2;Wdfy2;Csf1;Fhod1;Lrrk1;Gadd45b;Notch4;Hivep2;Z…
94	GO:0005543	MF	phospholipid binding	94/ 2951	496/ 43839	0.189516	6.10966e-20	1.06661e-17	ENSMUSG00000000915;ENSMUSG00000002668;ENSMUSG00000004952;ENSMUSG00000010660;ENSMUSG00000015950;ENSMUSG00000017754;ENSMUSG00000018340;ENSMUSG00000019320;ENSMUSG00000020263;ENSMUSG00000020315;ENSMUSG00000020437;ENSMUSG00000020828;ENSMUSG00000021411;ENSMUSG00000022575;ENSMUSG00000023277;ENSMUSG00000023913;ENSMUSG00000024008;ENSMUSG00000024013;ENSMUSG00000024347;ENSMUSG00000024381;ENSMUSG00000024897;…	Hip1r;Dennd1c;Rasa4;Plcd1;Ncf1;Pltp;Anxa6;Noxo1;Appl2;Sptbn1;Myo1g;Pld2;Pxdc1;Gsdmd;Twf2;Pla2g7;Cpne5;Fgd2;Psd2;Bin1;Apba1;Dgka;Mark1;Jag1;Rasgrp1;Pfn2;Snx30;Snx8;Rasal1;Anxa4;Itpr1;Plekha5;Itpr2;Iqgap1;Mfge8;Sytl2;Fchsd2;Snx20;Thy1;Myo1e;Rasa2;Snx33;Arap1;Micall1;Arhgap44;Snap91;Mtss2;Dysf;Pxk;Faah;Cpne7;Rubcnl;Syt1;Arhgap26;Lpar3;Psd;Zfyve28;Osbpl5;Fermt2;Arap2;Mreg;Plcb2;Pacsin1;Arhgap9;Plekha…
638	GO:0009889	BP	regulation of biosynthetic process	638/ 2951	6835/ 43839	0.0933431	3.12313e-19	1.68697e-17	ENSMUSG00000000142;ENSMUSG00000000290;ENSMUSG00000000303;ENSMUSG00000000409;ENSMUSG00000000530;ENSMUSG00000000532;ENSMUSG00000000732;ENSMUSG00000000782;ENSMUSG00000000791;ENSMUSG00000000817;ENSMUSG00000000903;ENSMUSG00000001288;ENSMUSG00000001444;ENSMUSG00000001493;ENSMUSG00000001507;ENSMUSG00000001520;ENSMUSG00000001552;ENSMUSG00000001750;ENSMUSG00000002007;ENSMUSG00000002107;ENSMUSG00000002108;…	Axin2;Itgb2;Cdh1;Lck;Acvrl1;Acvr1b;Icosl;Tcf7;Il12rb1;Fasl;Vpreb3;Rarg;Tbx21;Meox1;Itga3;Nrip2;Jup;Tcirg1;Srpk3;Celf2;Nr1h3;Spi1;Stat6;Peg3;Relb;Apoc2;Edar;Hck;Etv3;Fosb;Il7r;Hlf;Etv1;Atn1;Ptpn6;Il12b;Ndrg2;Arid3b;Cnn2;Hdac9;Ly9;Cd244a;Dgkq;Zfp287;Fgfr4;Il5ra;Il27ra;Fcer2a;Rfx5;Gata6;Epha2;Runx1t1;Tcf23;Sulf2;Zmiz1;Id3;Spib;Elk3;Pou2f2;Gprc5b;Met;Pou6f1;Plcd1;Mcoln2;Adam19;Zfp296;Ehf;Etv5;Ptprs;C…
639	GO:0051171	BP	regulation of nitrogen compound metabolic process	639/ 2951	6854/ 43839	0.0932302	4.3083e-19	2.31829e-17	ENSMUSG00000000142;ENSMUSG00000000148;ENSMUSG00000000290;ENSMUSG00000000303;ENSMUSG00000000409;ENSMUSG00000000530;ENSMUSG00000000532;ENSMUSG00000000782;ENSMUSG00000000817;ENSMUSG00000000915;ENSMUSG00000001288;ENSMUSG00000001444;ENSMUSG00000001493;ENSMUSG00000001520;ENSMUSG00000001552;ENSMUSG00000002007;ENSMUSG00000002107;ENSMUSG00000002108;ENSMUSG00000002111;ENSMUSG00000002147;ENSMUSG00000002265;…	Axin2;Brat1;Itgb2;Cdh1;Lck;Acvrl1;Acvr1b;Tcf7;Fasl;Hip1r;Rarg;Tbx21;Meox1;Nrip2;Jup;Srpk3;Celf2;Nr1h3;Spi1;Stat6;Peg3;Lcp2;Relb;Hck;Etv3;Fosb;Hlf;Etv1;Atn1;Ptpn6;Il12b;Arid3b;Hdac9;Dgkq;Zfp287;Fgfr4;Il27ra;Rfx5;Gata6;Neurl1a;Runx1t1;Hap1;Zmiz1;Id3;Spib;Elk3;Pou2f2;Gprc5b;Rarres2;Met;Bcr;Pou6f1;Zfp296;Ehf;Etv5;Card14;Pax5;Glis2;Wdfy2;Csf1;Fhod1;Lrrk1;Gadd45b;Notch4;Hivep2;Zfp318;Ttbk1;Rxrg;Macroh2…
219	GO:0051707	BP	response to other organism	219/ 2951	1750/ 43839	0.125143	4.36835e-19	2.3417e-17	ENSMUSG00000000204;ENSMUSG00000000386;ENSMUSG00000000682;ENSMUSG00000001444;ENSMUSG00000003283;ENSMUSG00000004266;ENSMUSG00000004296;ENSMUSG00000004707;ENSMUSG00000004709;ENSMUSG00000005465;ENSMUSG00000005696;ENSMUSG00000006445;ENSMUSG00000009281;ENSMUSG00000011008;ENSMUSG00000013707;ENSMUSG00000014599;ENSMUSG00000015314;ENSMUSG00000015316;ENSMUSG00000015340;ENSMUSG00000015950;ENSMUSG00000016206;…	Slfn4;Mx1;Cd52;Tbx21;Hck;Ptpn6;Il12b;Ly9;Cd244a;Il27ra;Sh2d1a;Epha2;Rarres2;Mcoln2;Tnfaip8l2;Csf1;Slamf6;Slamf1;Cybb;Ncf1;H2-M3;Col20a1;Cd40;Ikzf3;Irf1;Lyst;Ifngr1;Irak3;Havcr2;Nos2;Map3k14;Coch;Arg2;Traf3;Irf4;Ly86;Cd180;Rnase6;Prkcd;Trim35;Gsdmd;Cxcl13;Gzma;Cd4;Mx2;Tfeb;C3;Sting1;C2;Lta;Csf1r;Ms4a1;Map4k2;Tasl;Baiap2;Cyp2e1;Ifitm1;Casp1;Rgs1;Marco;Tnnt2;Xcl1;Batf3;Card9;Il12a;Dclk1;Notch2;Lrat;…
65	GO:1904062	BP	regulation of monoatomic cation transmembrane transport	65/ 2951	277/ 43839	0.234657	4.4866e-19	2.39601e-17	ENSMUSG00000000359;ENSMUSG00000001750;ENSMUSG00000003352;ENSMUSG00000004266;ENSMUSG00000006930;ENSMUSG00000007097;ENSMUSG00000009687;ENSMUSG00000015968;ENSMUSG00000016933;ENSMUSG00000017400;ENSMUSG00000017737;ENSMUSG00000020155;ENSMUSG00000020264;ENSMUSG00000021057;ENSMUSG00000022469;ENSMUSG00000023274;ENSMUSG00000024381;ENSMUSG00000024589;ENSMUSG00000026271;ENSMUSG00000026573;ENSMUSG00000026576;…	Rem1;Tcirg1;Cacnb3;Ptpn6;Hap1;Atp1a2;Fxyd5;Cacna1d;Plcg1;Stac2;Mmp9;Kcnmb1;Slc36a2;Akap5;Rapgef3;Cd4;Bin1;Nedd4l;Gpr35;Xcl1;Atp1b1;Trpc3;Ptpn22;Ngf;Gem;Tesc;Cxcl9;Coro1a;Cd19;Rrad;Thy1;Ank2;Dysf;Plcg2;Myo5a;Cacna1a;Cxcl10;Fxyd1;Chd7;Kcnj1;Kcnj2;Aplnr;Ffar1;Prkce;Scn4b;Kcne4;Kcna1;Fcrl5;P2ry6;Cxcr3;Gpd1l;Cemip;Actn2;Camk2d;Kcnc1;Fxyd2;Cracr2a;Ano6;Fxyd6;Ahnak;Scn2b;Kcng1;Lrrc55;Kcnip3;Gm28053
96	GO:0009887	BP	animal organ morphogenesis	96/ 2951	528/ 43839	0.181818	4.74768e-19	2.52591e-17	ENSMUSG00000000142;ENSMUSG00000001288;ENSMUSG00000001300;ENSMUSG00000001750;ENSMUSG00000002147;ENSMUSG00000003227;ENSMUSG00000006445;ENSMUSG00000007817;ENSMUSG00000007872;ENSMUSG00000012819;ENSMUSG00000014030;ENSMUSG00000014599;ENSMUSG00000014773;ENSMUSG00000015647;ENSMUSG00000015957;ENSMUSG00000016087;ENSMUSG00000016356;ENSMUSG00000018604;ENSMUSG00000019947;ENSMUSG00000020758;ENSMUSG00000020846;…	Axin2;Rarg;Efnb2;Tcirg1;Stat6;Edar;Epha2;Zmiz1;Id3;Cdh23;Pax5;Csf1;Dll1;Lama5;Wnt11;Fli1;Col20a1;Tbx3;Arid5b;Itgb4;Rflnb;Ntn1;Coch;Tnfsf11;Spry2;Has2;Rogdi;Snai2;Wnt10b;Sox8;Cdh2;Tnf;Lama3;Hhex;Gdf11;Col7a1;Fam20c;Prkar1b;Eya1;Wnt10a;Lamb3;Slc4a10;Itga6;Jag1;Notch2;Ephb2;Csf3r;Fgr;Errfi1;Wnt5b;Ift122;Myo7a;Msn;Gnao1;Smpd3;Nectin1;Stra6;Tgfbr2;Csrnp1;Lama1;Wnt6;Lif;Myo5a;Fras1;Ntng2;Rara;Hoxa7;Sat…
163	GO:0045944	BP	positive regulation of transcription by RNA polymerase II	163/ 2951	1163/ 43839	0.140155	5.75421e-19	3.04995e-17	ENSMUSG00000000530;ENSMUSG00000000532;ENSMUSG00000001288;ENSMUSG00000001493;ENSMUSG00000001552;ENSMUSG00000002108;ENSMUSG00000002111;ENSMUSG00000002147;ENSMUSG00000002265;ENSMUSG00000002983;ENSMUSG00000003545;ENSMUSG00000003949;ENSMUSG00000004151;ENSMUSG00000004661;ENSMUSG00000005774;ENSMUSG00000005836;ENSMUSG00000007817;ENSMUSG00000008193;ENSMUSG00000008398;ENSMUSG00000008496;ENSMUSG00000009376;…	Acvrl1;Acvr1b;Rarg;Meox1;Jup;Nr1h3;Spi1;Stat6;Peg3;Relb;Fosb;Hlf;Etv1;Arid3b;Rfx5;Gata6;Zmiz1;Spib;Elk3;Pou2f2;Met;Zfp296;Ehf;Etv5;Pax5;Glis2;Fhod1;Hivep2;Rxrg;Fli1;Cd40;Ikzf3;Kdm6b;Irf1;Plagl1;Meis1;Nfkbia;Fos;Irf4;Tnfsf11;Rapgef3;Ciita;Hcls1;Ets2;Wnt10b;Nr4a1;Nfatc4;Tfeb;Rhoq;Sox8;Sting1;Hhex;Nfkb2;Agap2;Eya1;Klf7;Ikzf2;Cd28;Npas2;Esrrg;Irf6;Acvr1;Itga6;Meis2;Ell3;Jag1;Lpin3;Nfatc2;Zbtb7b;Arhge…
101	GO:0045859	BP	regulation of protein kinase activity	101/ 2951	574/ 43839	0.175958	6.29227e-19	3.3227e-17	ENSMUSG00000000142;ENSMUSG00000002699;ENSMUSG00000004266;ENSMUSG00000004296;ENSMUSG00000006435;ENSMUSG00000008734;ENSMUSG00000014599;ENSMUSG00000015312;ENSMUSG00000015599;ENSMUSG00000015937;ENSMUSG00000015950;ENSMUSG00000017009;ENSMUSG00000017652;ENSMUSG00000020178;ENSMUSG00000020227;ENSMUSG00000020272;ENSMUSG00000020601;ENSMUSG00000020700;ENSMUSG00000020785;ENSMUSG00000020827;ENSMUSG00000020901;…	Axin2;Lcp2;Ptpn6;Il12b;Neurl1a;Gprc5b;Csf1;Gadd45b;Ttbk1;Macroh2a1;Ncf1;Sdc4;Cd40;Adora2a;Irak3;Stk10;Trib2;Map3k3;Camkk1;Mink1;Pik3r5;Map3k14;Nedd9;Sh3bp5;Prkcd;Tnfsf11;Spry2;Ajuba;Cblb;Cd4;Fgd2;Map3k8;Spry4;Csf1r;Map4k2;Hhex;Plce1;Nab2;Agap2;Adam8;Prkar1b;Tnfrsf11a;Rgs2;Nek6;Il1rn;Rassf2;Rasgrp1;Src;Tnik;Ptpn22;Il6ra;Ccn1;Tesk1;Fgr;Prkag2;Errfi1;Prkcz;Stap1;Iqgap1;Nr2f2;Lat;Pak1;Slc27a1;Thy1;Tg…
608	GO:0010468	BP	regulation of gene expression	608/ 2951	6477/ 43839	0.0938706	9.36659e-19	4.92773e-17	ENSMUSG00000000142;ENSMUSG00000000290;ENSMUSG00000000303;ENSMUSG00000000409;ENSMUSG00000000530;ENSMUSG00000000532;ENSMUSG00000000732;ENSMUSG00000000782;ENSMUSG00000000791;ENSMUSG00000000817;ENSMUSG00000000903;ENSMUSG00000001288;ENSMUSG00000001444;ENSMUSG00000001493;ENSMUSG00000001507;ENSMUSG00000001520;ENSMUSG00000001552;ENSMUSG00000001750;ENSMUSG00000002007;ENSMUSG00000002107;ENSMUSG00000002108;…	Axin2;Itgb2;Cdh1;Lck;Acvrl1;Acvr1b;Icosl;Tcf7;Il12rb1;Fasl;Vpreb3;Rarg;Tbx21;Meox1;Itga3;Nrip2;Jup;Tcirg1;Srpk3;Celf2;Nr1h3;Spi1;Stat6;Peg3;Relb;Edar;Hck;Etv3;Fosb;Il7r;Hlf;Etv1;Atn1;Ptpn6;Il12b;Ndrg2;Arid3b;Cnn2;Hdac9;Ly9;Cd244a;Dgkq;Zfp287;Fgfr4;Il5ra;Il27ra;Rfx5;Gata6;Epha2;Runx1t1;Tcf23;Sulf2;Zmiz1;Id3;Spib;Elk3;Pou2f2;Gprc5b;Met;Pou6f1;Mcoln2;Adam19;Zfp296;Ehf;Etv5;Ptprs;Card14;Pax5;Glis2;Cs…
141	GO:0031401	BP	positive regulation of protein modification process	141/ 2951	955/ 43839	0.147644	1.90041e-18	9.96096e-17	ENSMUSG00000000142;ENSMUSG00000000148;ENSMUSG00000000409;ENSMUSG00000002699;ENSMUSG00000004296;ENSMUSG00000004815;ENSMUSG00000006435;ENSMUSG00000008734;ENSMUSG00000009281;ENSMUSG00000013483;ENSMUSG00000014547;ENSMUSG00000014599;ENSMUSG00000015133;ENSMUSG00000015599;ENSMUSG00000015950;ENSMUSG00000017009;ENSMUSG00000017652;ENSMUSG00000017737;ENSMUSG00000019927;ENSMUSG00000020038;ENSMUSG00000020272;…	Axin2;Brat1;Lck;Lcp2;Il12b;Dgkq;Neurl1a;Gprc5b;Rarres2;Card14;Wdfy2;Csf1;Lrrk1;Ttbk1;Ncf1;Sdc4;Cd40;Mmp9;Ube2d1;Cry1;Stk10;Trib2;Map3k3;Pecam1;Camkk1;Mink1;Pik3r5;Map3k14;Akap5;Nedd9;Sema4d;Prkcd;Tnfsf11;Spry2;Ajuba;Enpp2;Rapgef3;Bcl6;Cblb;Snai2;Hcls1;Cd4;Fgd2;C3;Phf1;Map3k8;Hbegf;Csf1r;Cd6;Fas;Map4k2;Nab2;Agap2;Adam8;Smad7;Tnfrsf11a;Marco;Rassf5;Nek6;Il1rn;Rassf2;Rasgrp1;Src;Tnik;Il12a;Pfn2;Ptpn…
246	GO:0071310	BP	cellular response to organic substance	246/ 2951	2073/ 43839	0.118669	2.03569e-18	1.06306e-16	ENSMUSG00000000303;ENSMUSG00000000782;ENSMUSG00000000791;ENSMUSG00000001248;ENSMUSG00000001288;ENSMUSG00000001444;ENSMUSG00000001552;ENSMUSG00000001750;ENSMUSG00000002108;ENSMUSG00000003032;ENSMUSG00000003382;ENSMUSG00000003545;ENSMUSG00000004296;ENSMUSG00000004698;ENSMUSG00000005364;ENSMUSG00000005836;ENSMUSG00000006435;ENSMUSG00000007097;ENSMUSG00000007872;ENSMUSG00000009292;ENSMUSG00000009681;…	Cdh1;Tcf7;Il12rb1;Gramd1a;Rarg;Tbx21;Jup;Tcirg1;Nr1h3;Klf4;Etv3;Fosb;Il12b;Hdac9;Il5ra;Gata6;Neurl1a;Atp1a2;Id3;Trpm2;Bcr;Entpd2;Map2;Cybb;Pcolce2;Ager;Eps8;Castor2;Cd274;Pdcd1lg2;Cd40;Ptgis;Lsp1;Irf1;Cxcl16;Ffar3;Esr1;Arid5b;Timp3;Kcnmb1;Havcr2;Adcy3;Dnmt3a;Nos2;Nr1d1;Nfkbia;Zfp36l1;Abcd4;Fos;Evl;Cd180;Naip1;Prkcd;Tnfsf11;Spry2;Fbxo32;Has2;Rapgef3;Pde1b;Ciita;Mapk12;Zbtb20;Hcls1;Adcy5;Ildr1;Wnt1…
80	GO:0043410	BP	positive regulation of MAPK cascade	80/ 2951	403/ 43839	0.198511	2.05706e-18	1.07028e-16	ENSMUSG00000003227;ENSMUSG00000005320;ENSMUSG00000015133;ENSMUSG00000015312;ENSMUSG00000015316;ENSMUSG00000015950;ENSMUSG00000017652;ENSMUSG00000020399;ENSMUSG00000020427;ENSMUSG00000020700;ENSMUSG00000020827;ENSMUSG00000020901;ENSMUSG00000021360;ENSMUSG00000021948;ENSMUSG00000022015;ENSMUSG00000022091;ENSMUSG00000022114;ENSMUSG00000022178;ENSMUSG00000023050;ENSMUSG00000023274;ENSMUSG00000024013;…	Edar;Fgfr4;Lrrk1;Gadd45b;Slamf1;Ncf1;Cd40;Havcr2;Igfbp3;Map3k3;Mink1;Pik3r5;Gcnt2;Prkcd;Tnfsf11;Sorbs3;Spry2;Ajuba;Map3k12;Cd4;Fgd2;Xdh;C3;Cdh2;Csf1r;Map4k2;Adam8;Ccr1;Tnfrsf11a;Marco;Xcl1;Card9;Il1rn;Rassf2;Rasgrp1;Ptpn22;Ngf;Notch2;Il6ra;Cd27;Iqgap1;Pak1;Ccl22;Bmper;Dixdc1;Cysltr2;Arhgef5;Fgb;Lif;Mid1;Lpar3;Icam1;Bank1;Nod1;Cdon;Sema7a;Akap12;Lrp1;Npnt;Prkd2;Pla2g5;Prkce;P2ry6;C5ar1;Gpr55;Gpr18…
391	GO:0051716	BP	cellular response to stimulus	391/ 2951	3773/ 43839	0.103631	2.15179e-18	1.11546e-16	ENSMUSG00000000148;ENSMUSG00000000303;ENSMUSG00000000782;ENSMUSG00000000791;ENSMUSG00000001248;ENSMUSG00000001288;ENSMUSG00000001444;ENSMUSG00000001552;ENSMUSG00000001750;ENSMUSG00000002108;ENSMUSG00000002109;ENSMUSG00000002147;ENSMUSG00000002983;ENSMUSG00000003032;ENSMUSG00000003352;ENSMUSG00000003382;ENSMUSG00000003545;ENSMUSG00000004296;ENSMUSG00000004665;ENSMUSG00000004698;ENSMUSG00000004952;…	Brat1;Cdh1;Tcf7;Il12rb1;Gramd1a;Rarg;Tbx21;Jup;Tcirg1;Nr1h3;Ddb2;Stat6;Relb;Klf4;Cacnb3;Etv3;Fosb;Il12b;Cnn2;Hdac9;Rasa4;Slc1a2;Ndrg1;Il5ra;Tnfsf14;Gata6;Spo11;Neurl1a;Epha2;Atp1a2;Id3;Brme1;Trpm2;Bcr;Nuak2;Etv5;Slc41a1;Entpd2;Map2;Cybb;Pcolce2;Ager;Eps8;Castor2;Ncf1;Wnt11;Cd274;Pdcd1lg2;Cd40;Mmp9;Eya2;Ptgis;Kdm6b;Zbtb4;Lsp1;Irf1;Cxcl16;Ffar3;Esr1;Tnfaip3;Ptprk;Arid5b;Nuak1;Cry1;Timp3;Kcnmb1;Stk1…
97	GO:0030001	BP	metal ion transport	97/ 2951	550/ 43839	0.176364	2.65413e-18	1.37085e-16	ENSMUSG00000000409;ENSMUSG00000000817;ENSMUSG00000003352;ENSMUSG00000004113;ENSMUSG00000007097;ENSMUSG00000009292;ENSMUSG00000010066;ENSMUSG00000012428;ENSMUSG00000012819;ENSMUSG00000013275;ENSMUSG00000014164;ENSMUSG00000015968;ENSMUSG00000016933;ENSMUSG00000017756;ENSMUSG00000018340;ENSMUSG00000018900;ENSMUSG00000020788;ENSMUSG00000021313;ENSMUSG00000022199;ENSMUSG00000022416;ENSMUSG00000023017;…	Lck;Fasl;Cacnb3;Cacna1b;Atp1a2;Trpm2;Cacna2d2;Steap4;Cdh23;Slc41a1;Klhl3;Cacna1d;Plcg1;Slc12a7;Anxa6;Slc22a5;Atp2a3;Ryr2;Slc22a17;Cacna1i;Asic1;Cacna1h;Prss30;Camk2a;Ms4a1;Plce1;Ccr1;Tmem163;Xcl1;Atp1b1;Slc12a6;Kcnq5;Bspry;Slc30a2;P2rx7;Itpr1;Itpr2;Slc6a1;Slc8a2;Ryr1;Coro1a;Fgf13;Slc12a3;Panx1;Nectin1;Slc8b1;Gm5134;Plcg2;Ramp1;Slc41a2;Cacna1a;Ccl5;Pawr;P2ry12;Fxyd1;Slc9a7;Slc12a9;Trpm4;Orai2;Plcb…
71	GO:0005085	MF	guanyl-nucleotide exchange factor activity	71/ 2951	326/ 43839	0.217791	8.82155e-19	1.483e-16	ENSMUSG00000001062;ENSMUSG00000002668;ENSMUSG00000004568;ENSMUSG00000006154;ENSMUSG00000009621;ENSMUSG00000009681;ENSMUSG00000015377;ENSMUSG00000017132;ENSMUSG00000017631;ENSMUSG00000018008;ENSMUSG00000020143;ENSMUSG00000021708;ENSMUSG00000021892;ENSMUSG00000021895;ENSMUSG00000022263;ENSMUSG00000022469;ENSMUSG00000024013;ENSMUSG00000024347;ENSMUSG00000024998;ENSMUSG00000025195;ENSMUSG00000025265;…	Vps9d1;Dennd1c;Arhgef18;Eps8l1;Vav2;Bcr;Dennd6b;Cyth1;Abr;Cyth4;Dock2;Rasgrf2;Sh3bp5;Arhgef3;Trio;Rapgef3;Fgd2;Psd2;Plce1;Dnmbp;Fgd1;Dock9;Arhgef9;Ralgps2;Psd4;Rasgrp1;Dennd2d;Arhgef2;Bcar3;Rasgef1a;Dennd5b;Rasgrp4;Arhgef6;Mcf2;Mcf2l;Dock6;Arhgef17;Rasgrp2;Tagap;Arhgef5;Vav1;Dennd3;Psd;Dennd11;Arhgef4;Plekhg2;Fgd3;Rapgefl1;Dennd2a;Dock10;Ralgps1;Madd;Arhgef1;Arhgef10l;Elmo1;Rgl2;Arhgef11;Dennd4b;…
70	GO:0031253	CC	cell projection membrane	70/ 2951	327/ 43839	0.214067	4.13031e-18	1.79332e-16	ENSMUSG00000000915;ENSMUSG00000001507;ENSMUSG00000004631;ENSMUSG00000005089;ENSMUSG00000006154;ENSMUSG00000006445;ENSMUSG00000006641;ENSMUSG00000015085;ENSMUSG00000015222;ENSMUSG00000015745;ENSMUSG00000015766;ENSMUSG00000015968;ENSMUSG00000018900;ENSMUSG00000019820;ENSMUSG00000020135;ENSMUSG00000020178;ENSMUSG00000020263;ENSMUSG00000020315;ENSMUSG00000020828;ENSMUSG00000021057;ENSMUSG00000021565;…	Hip1r;Itga3;Sgce;Slc1a2;Eps8l1;Epha2;Slc5a6;Entpd2;Map2;Plekho1;Eps8;Cacna1d;Slc22a5;Utrn;Apc2;Adora2a;Appl2;Sptbn1;Pld2;Akap5;Slc6a19;Lcp1;Spry2;Rapgef3;Synj2;Fgd2;Psd2;Gabbr1;Cdhr5;Sntg1;Itga8;Psd4;Cybrd1;Arhgef2;Fgr;Evc;Tesc;Fscn1;Plxnd1;Msn;Gabre;Dlc1;Thy1;Kank1;Rasgrp2;Mtss2;Dpp4;Palm;Ripor2;P2ry12;Iqce;Mcoln3;Psd;Fermt2;Anpep;Tbc1d10c;Plekha1;Pacsin1;Rigi;Kirrel;Gpr157;Evc2;Kcnb1;Dock8;Prkc…
288	GO:0042802	MF	identical protein binding	288/ 2951	2545/ 43839	0.113163	1.45218e-18	2.35408e-16	ENSMUSG00000000303;ENSMUSG00000000386;ENSMUSG00000000409;ENSMUSG00000000579;ENSMUSG00000000617;ENSMUSG00000000732;ENSMUSG00000000915;ENSMUSG00000001020;ENSMUSG00000001062;ENSMUSG00000001700;ENSMUSG00000002033;ENSMUSG00000002147;ENSMUSG00000002983;ENSMUSG00000002992;ENSMUSG00000003379;ENSMUSG00000004267;ENSMUSG00000004296;ENSMUSG00000005057;ENSMUSG00000005447;ENSMUSG00000005763;ENSMUSG00000005824;…	Cdh1;Mx1;Lck;Dynlt1c;Grm6;Icosl;Hip1r;S100a4;Vps9d1;Gramd2b;Cd3g;Stat6;Relb;Apoc2;Cd79a;Eno2;Il12b;Sh2b2;Pafah1b3;Cd247;Tnfsf14;Runx1t1;Hap1;Stx1a;Met;Aldh3a2;Bcas1;Csf1;Ceacam16;Fhod1;Entpd2;Lrrk1;Actn1;Slamf1;Ager;Zfp318;Castor2;H2-M3;Sdc4;Rab11fip4;Mmp9;Ikzf3;Anxa6;Abi3;Zbtb4;Trip10;Tnfaip3;Adora2a;Irak3;Appl2;Stk10;Stc2;Ltc4s;Dnmt3a;Pecam1;Nos2;Nfkbia;Sema4d;Pcsk1;Tert;Lcp1;Dpysl2;Cldn10;Has2…
121	GO:0006811	BP	monoatomic ion transport	121/ 2951	773/ 43839	0.156533	4.66832e-18	2.4024e-16	ENSMUSG00000000409;ENSMUSG00000000817;ENSMUSG00000001750;ENSMUSG00000003352;ENSMUSG00000004113;ENSMUSG00000005089;ENSMUSG00000007097;ENSMUSG00000009246;ENSMUSG00000009292;ENSMUSG00000009687;ENSMUSG00000010066;ENSMUSG00000012428;ENSMUSG00000012819;ENSMUSG00000013275;ENSMUSG00000014164;ENSMUSG00000015968;ENSMUSG00000016933;ENSMUSG00000017756;ENSMUSG00000018340;ENSMUSG00000018900;ENSMUSG00000020261;…	Lck;Fasl;Tcirg1;Cacnb3;Cacna1b;Slc1a2;Atp1a2;Trpm5;Trpm2;Fxyd5;Cacna2d2;Steap4;Cdh23;Slc41a1;Klhl3;Cacna1d;Plcg1;Slc12a7;Anxa6;Slc22a5;Slc36a1;Slc36a2;Atp2a3;Ryr2;Chrna2;Cldn10;Slc22a17;Cacna1i;Asic1;Clic5;Cacna1h;Prss30;Camk2a;Ms4a1;Plce1;Ccr1;Tmem163;Xcl1;Atp1b1;Slc4a10;Slc12a6;Kcnq5;Bspry;Slc30a2;P2rx7;Itpr1;Itpr2;Slc6a1;Slc8a2;Ryr1;Coro1a;Fgf13;Gabre;Gabrq;Slc12a3;Panx1;Nectin1;Slc8b1;Calhm2;…
117	GO:0051338	BP	regulation of transferase activity	117/ 2951	736/ 43839	0.158967	4.79359e-18	2.45793e-16	ENSMUSG00000000142;ENSMUSG00000002699;ENSMUSG00000004266;ENSMUSG00000004296;ENSMUSG00000006435;ENSMUSG00000008734;ENSMUSG00000009621;ENSMUSG00000010136;ENSMUSG00000014599;ENSMUSG00000015312;ENSMUSG00000015599;ENSMUSG00000015937;ENSMUSG00000015950;ENSMUSG00000017009;ENSMUSG00000017652;ENSMUSG00000020178;ENSMUSG00000020227;ENSMUSG00000020272;ENSMUSG00000020601;ENSMUSG00000020700;ENSMUSG00000020785;…	Axin2;Lcp2;Ptpn6;Il12b;Neurl1a;Gprc5b;Vav2;Pifo;Csf1;Gadd45b;Ttbk1;Macroh2a1;Ncf1;Sdc4;Cd40;Adora2a;Irak3;Stk10;Trib2;Map3k3;Camkk1;Mink1;Pik3r5;Map3k14;Nedd9;Sh3bp5;Prkcd;Tnfsf11;Spry2;Ajuba;Cblb;Parp3;Cd4;Fgd2;Map3k8;Spry4;Csf1r;Map4k2;Hhex;Plce1;Nab2;Agap2;Adam8;Prkar1b;Smad7;Tnfrsf11a;Rgs2;Nek6;Prkcq;Il1rn;Rassf2;Rasgrp1;Src;Tnik;Ptpn22;Il6ra;Ccn1;Lmo4;Tesk1;Fgr;Prkag2;Errfi1;Prkcz;Stap1;Limk…
26	GO:0046637	BP	regulation of alpha-beta T cell differentiation	26/ 2951	50/ 43839	0.52	7.56585e-18	3.86541e-16	ENSMUSG00000001444;ENSMUSG00000015396;ENSMUSG00000018899;ENSMUSG00000022488;ENSMUSG00000022508;ENSMUSG00000025880;ENSMUSG00000026117;ENSMUSG00000028042;ENSMUSG00000030748;ENSMUSG00000031101;ENSMUSG00000031304;ENSMUSG00000031885;ENSMUSG00000032688;ENSMUSG00000032691;ENSMUSG00000035356;ENSMUSG00000036931;ENSMUSG00000037104;ENSMUSG00000037944;ENSMUSG00000038037;ENSMUSG00000038151;ENSMUSG00000038855;…	Tbx21;Cd83;Irf1;Nckap1l;Bcl6;Smad7;Zap70;Zbtb7b;Il4ra;Sash3;Il2rg;Cbfb;Malt1;Nlrp3;Nfkbiz;Nfkbid;Socs5;Ccr7;Socs1;Prdm1;Itpkb;Hlx;Zfp683;Runx3;Ccl19;Gm28053
229	GO:0044419	BP	biological process involved in interspecies interaction between organisms	229/ 2951	1904/ 43839	0.120273	7.64375e-18	3.89117e-16	ENSMUSG00000000204;ENSMUSG00000000386;ENSMUSG00000000682;ENSMUSG00000001444;ENSMUSG00000003283;ENSMUSG00000004266;ENSMUSG00000004296;ENSMUSG00000004707;ENSMUSG00000004709;ENSMUSG00000005465;ENSMUSG00000005540;ENSMUSG00000005696;ENSMUSG00000006445;ENSMUSG00000009281;ENSMUSG00000011008;ENSMUSG00000013707;ENSMUSG00000014599;ENSMUSG00000015314;ENSMUSG00000015316;ENSMUSG00000015340;ENSMUSG00000015950;…	Slfn4;Mx1;Cd52;Tbx21;Hck;Ptpn6;Il12b;Ly9;Cd244a;Il27ra;Fcer2a;Sh2d1a;Epha2;Rarres2;Mcoln2;Tnfaip8l2;Csf1;Slamf6;Slamf1;Cybb;Ncf1;H2-M3;Col20a1;Cd40;Mmp9;Ikzf3;Irf1;Lyst;Ifngr1;Irak3;Havcr2;Nos2;Map3k14;Coch;Arg2;Traf3;Irf4;Ly86;Cd180;Rnase6;Prkcd;Trim35;Gsdmd;Cxcl13;Gzma;Cd4;Mx2;Tfeb;C3;Sting1;C2;Lta;Csf1r;Ms4a1;Map4k2;Tasl;Baiap2;Cyp2e1;Ifitm1;Casp1;Rgs1;Marco;Tnnt2;Xcl1;Batf3;Card9;Il12a;Dclk1;…
35	GO:0042102	BP	positive regulation of T cell proliferation	35/ 2951	93/ 43839	0.376344	7.87029e-18	3.99213e-16	ENSMUSG00000000732;ENSMUSG00000000791;ENSMUSG00000004296;ENSMUSG00000004709;ENSMUSG00000015316;ENSMUSG00000016496;ENSMUSG00000016498;ENSMUSG00000020399;ENSMUSG00000022488;ENSMUSG00000023274;ENSMUSG00000024670;ENSMUSG00000026012;ENSMUSG00000026117;ENSMUSG00000026573;ENSMUSG00000026770;ENSMUSG00000026778;ENSMUSG00000027776;ENSMUSG00000027843;ENSMUSG00000027947;ENSMUSG00000030707;ENSMUSG00000030830;…	Icosl;Il12rb1;Il12b;Cd244a;Slamf1;Cd274;Pdcd1lg2;Havcr2;Nckap1l;Cd4;Cd6;Cd28;Zap70;Xcl1;Il2ra;Prkcq;Il12a;Ptpn22;Il6ra;Coro1a;Itgal;Sash3;Cd40lg;Efnb1;Il15;Cd3e;Cd276;Card11;Ccr7;Ccdc88b;Rasal3;Tnfrsf13c;Ccl19;A530088E08Rik;Gm36043
78	GO:0031346	BP	positive regulation of cell projection organization	78/ 2951	397/ 43839	0.196474	1.0171e-17	5.14074e-16	ENSMUSG00000000579;ENSMUSG00000001507;ENSMUSG00000006154;ENSMUSG00000006435;ENSMUSG00000006930;ENSMUSG00000007038;ENSMUSG00000008734;ENSMUSG00000015766;ENSMUSG00000020668;ENSMUSG00000020902;ENSMUSG00000021057;ENSMUSG00000021338;ENSMUSG00000021451;ENSMUSG00000021983;ENSMUSG00000022425;ENSMUSG00000023277;ENSMUSG00000024143;ENSMUSG00000024798;ENSMUSG00000025237;ENSMUSG00000025372;ENSMUSG00000025586;…	Dynlt1c;Itga3;Eps8l1;Neurl1a;Hap1;Neu1;Gprc5b;Eps8;Kif3c;Ntn1;Akap5;Carmil1;Sema4d;Atp8a2;Enpp2;Twf2;Rhoq;Htr7;Parp6;Baiap2;Cpeb1;Obsl1;Rgs2;Prkcq;Itga6;Ltk;Skil;Ngf;Espn;Rufy3;Gpc2;Fscn1;Limk1;Itpr1;Plxnd1;Iqgap1;Pak1;Plxna3;Dixdc1;Arap1;Rac2;Plppr5;Lif;Dbn1;Palm;Ripor2;P2ry12;Lpar3;Apbb1;Ccr7;Sema7a;Ss18l1;Camk1d;Magi2;Lrp1;Pacsin1;Crocc;Shtn1;Dzip1;Cux2;Disc1;Fzd1;Tubb2b;Cdc42ep1;Dscam;Carmil2…
86	GO:0044089	BP	positive regulation of cellular component biogenesis	86/ 2951	468/ 43839	0.183761	1.66602e-17	8.36084e-16	ENSMUSG00000000915;ENSMUSG00000006154;ENSMUSG00000006435;ENSMUSG00000006445;ENSMUSG00000006930;ENSMUSG00000009376;ENSMUSG00000013033;ENSMUSG00000014778;ENSMUSG00000015599;ENSMUSG00000015766;ENSMUSG00000015957;ENSMUSG00000017009;ENSMUSG00000020181;ENSMUSG00000021262;ENSMUSG00000021338;ENSMUSG00000021451;ENSMUSG00000021998;ENSMUSG00000022075;ENSMUSG00000022091;ENSMUSG00000022178;ENSMUSG00000022425;…	Hip1r;Eps8l1;Neurl1a;Epha2;Hap1;Met;Adgrl1;Fhod1;Ttbk1;Eps8;Wnt11;Sdc4;Nav3;Evl;Carmil1;Sema4d;Lcp1;Rhobtb2;Sorbs3;Ajuba;Enpp2;Rapgef3;Nckap1l;Wnt10b;Cxcl13;Twf2;Rhoq;Bin1;Pcsk5;Fas;Baiap2;Prkcq;Pfn2;Sema4a;Cdh17;Tesk1;Ephb2;Adgrb2;Espn;Fscn1;Limk1;Iqgap1;Fchsd2;Pak1;Swap70;Msn;Smpd3;Has3;Thy1;Arap1;Rac2;Plppr5;Arhgef5;Kiss1r;Palm;Ripor2;P2ry12;Icam1;Ccr7;Fchsd1;Bmf;Sh3pxd2b;Crocc;Arhgef10l;Kirre…
44	GO:0002821	BP	positive regulation of adaptive immune response	44/ 2951	148/ 43839	0.297297	1.77072e-17	8.85486e-16	ENSMUSG00000000791;ENSMUSG00000001444;ENSMUSG00000002147;ENSMUSG00000004296;ENSMUSG00000005465;ENSMUSG00000005540;ENSMUSG00000016206;ENSMUSG00000016283;ENSMUSG00000016496;ENSMUSG00000017652;ENSMUSG00000023274;ENSMUSG00000024164;ENSMUSG00000024339;ENSMUSG00000024402;ENSMUSG00000026012;ENSMUSG00000026070;ENSMUSG00000026573;ENSMUSG00000026778;ENSMUSG00000027776;ENSMUSG00000027947;ENSMUSG00000031101;…	Il12rb1;Tbx21;Stat6;Il12b;Il27ra;Fcer2a;H2-M3;H2-M2;Cd274;Cd40;Cd4;C3;Tap2;Lta;Cd28;Il18r1;Xcl1;Prkcq;Il12a;Il6ra;Sash3;Malt1;Nlrp3;Nfkbiz;H2-Q4;Nfkbid;Arid5a;Pvr;Clcf1;Nlrp10;H2-T22;Skap1;H2-Q7;H2-K1;H2-Q10;Tnfrsf13c;Gm6034;H2-Q6;H2-D1;H2-Ab1;H2-T10;H2-Q2;Gm28053;Gm36043
46	GO:1902904	BP	negative regulation of supramolecular fiber organization	46/ 2951	161/ 43839	0.285714	1.87803e-17	9.35842e-16	ENSMUSG00000000915;ENSMUSG00000002565;ENSMUSG00000004568;ENSMUSG00000009376;ENSMUSG00000015222;ENSMUSG00000015766;ENSMUSG00000020181;ENSMUSG00000020315;ENSMUSG00000020717;ENSMUSG00000021262;ENSMUSG00000021948;ENSMUSG00000023277;ENSMUSG00000024043;ENSMUSG00000025026;ENSMUSG00000025104;ENSMUSG00000026879;ENSMUSG00000027805;ENSMUSG00000028059;ENSMUSG00000030707;ENSMUSG00000031015;ENSMUSG00000031137;…	Hip1r;Scin;Arhgef18;Met;Map2;Eps8;Nav3;Sptbn1;Pecam1;Evl;Prkcd;Twf2;Arhgap28;Add3;Hdgfl3;Gsn;Pfn2;Arhgef2;Coro1a;Swap70;Fgf13;Dlc1;Cryab;Tmod2;Ldlr;Kank2;Kank1;Arap1;Inpp5j;Dbn1;Mid1;Shank1;Arpin;Plekhh2;Kank3;S1pr1;Tacstd2;Map1b;Capg;Sptan1;Gmfg;Myadm;Tmsb15l;Tmsb10;Mid1-ps1;Gm45515
43	GO:0002824	BP	positive regulation of adaptive immune response based on somatic recombination of immune receptors built from immunoglobulin superfamily domains	43/ 2951	142/ 43839	0.302817	1.91219e-17	9.49519e-16	ENSMUSG00000000791;ENSMUSG00000001444;ENSMUSG00000002147;ENSMUSG00000004296;ENSMUSG00000005465;ENSMUSG00000005540;ENSMUSG00000016206;ENSMUSG00000016283;ENSMUSG00000016496;ENSMUSG00000017652;ENSMUSG00000023274;ENSMUSG00000024164;ENSMUSG00000024339;ENSMUSG00000024402;ENSMUSG00000026012;ENSMUSG00000026070;ENSMUSG00000026573;ENSMUSG00000026778;ENSMUSG00000027776;ENSMUSG00000027947;ENSMUSG00000031101;…	Il12rb1;Tbx21;Stat6;Il12b;Il27ra;Fcer2a;H2-M3;H2-M2;Cd274;Cd40;Cd4;C3;Tap2;Lta;Cd28;Il18r1;Xcl1;Prkcq;Il12a;Il6ra;Sash3;Malt1;Nlrp3;Nfkbiz;H2-Q4;Nfkbid;Arid5a;Pvr;Clcf1;Nlrp10;H2-T22;H2-Q7;H2-K1;H2-Q10;Tnfrsf13c;Gm6034;H2-Q6;H2-D1;H2-Ab1;H2-T10;H2-Q2;Gm28053;Gm36043
74	GO:0032102	BP	negative regulation of response to external stimulus	74/ 2951	369/ 43839	0.200542	2.14391e-17	1.06086e-15	ENSMUSG00000000627;ENSMUSG00000002108;ENSMUSG00000003352;ENSMUSG00000004296;ENSMUSG00000009681;ENSMUSG00000013236;ENSMUSG00000013707;ENSMUSG00000016206;ENSMUSG00000017631;ENSMUSG00000017969;ENSMUSG00000020178;ENSMUSG00000020227;ENSMUSG00000020393;ENSMUSG00000020399;ENSMUSG00000021125;ENSMUSG00000021451;ENSMUSG00000021822;ENSMUSG00000021948;ENSMUSG00000022534;ENSMUSG00000022657;ENSMUSG00000022885;…	Sema4f;Nr1h3;Cacnb3;Il12b;Bcr;Ptprs;Tnfaip8l2;H2-M3;Abr;Ptgis;Adora2a;Irak3;Kremen1;Havcr2;Arg2;Sema4d;Plau;Prkcd;Mefv;Cd96;St6gal1;Cxcl13;Tap2;Ccr1;Il2ra;Ptpn22;Sema4a;Nfkb1;Tnfrsf1b;Padi2;Stap1;Klrk1;Clec2d;Cd9;Pglyrp1;Siglecg;Siglece;Plxna3;Angpt2;Ets1;Ldlr;Nt5e;Nlrp3;Fgb;Dbn1;Cd276;Socs5;Tap1;Prdm1;Sema7a;Dusp10;Il22ra2;Fgl2;Sema3d;Mill2;Inpp5f;Sh2b3;Dcst1;Foxf1;Rtn4r;Zfp36;Rtn4rl1;Nlrc3;Klre…
53	GO:0050900	BP	leukocyte migration	53/ 2951	209/ 43839	0.253589	2.23259e-17	1.10089e-15	ENSMUSG00000000290;ENSMUSG00000001281;ENSMUSG00000001444;ENSMUSG00000001741;ENSMUSG00000009292;ENSMUSG00000011008;ENSMUSG00000015316;ENSMUSG00000015766;ENSMUSG00000018920;ENSMUSG00000020437;ENSMUSG00000020717;ENSMUSG00000022015;ENSMUSG00000022488;ENSMUSG00000023078;ENSMUSG00000025473;ENSMUSG00000025804;ENSMUSG00000026180;ENSMUSG00000026271;ENSMUSG00000026573;ENSMUSG00000026981;ENSMUSG00000027111;…	Itgb2;Itgb7;Tbx21;Il16;Trpm2;Mcoln2;Slamf1;Eps8;Cxcl16;Myo1g;Pecam1;Tnfsf11;Nckap1l;Cxcl13;Adam8;Ccr1;Cxcr2;Gpr35;Xcl1;Il1rn;Itga6;Pde4b;Csf3r;Cxcl9;Il17rc;Coro1a;Msn;Ccl22;Jam3;Arhgef5;Vav1;Cxcl10;Icam1;Ccr7;Trpm4;Cyp7b1;Ccr6;S1pr1;Cxcr5;Jaml;C5ar1;Cxcr3;Gpr183;Ffar2;Dock8;Cx3cr1;Hrh1;Cnr2;Ano6;Ccl19;Nlrp12;Ccl21a;Gm33799
61	GO:0003823	MF	antigen binding	61/ 2951	262/ 43839	0.232824	8.15094e-18	1.27576e-15	ENSMUSG00000000409;ENSMUSG00000015355;ENSMUSG00000016206;ENSMUSG00000016283;ENSMUSG00000017652;ENSMUSG00000030165;ENSMUSG00000030954;ENSMUSG00000035929;ENSMUSG00000036594;ENSMUSG00000037379;ENSMUSG00000056116;ENSMUSG00000060550;ENSMUSG00000061232;ENSMUSG00000067235;ENSMUSG00000073407;ENSMUSG00000073409;ENSMUSG00000073411;ENSMUSG00000073421;ENSMUSG00000076461;ENSMUSG00000076480;ENSMUSG00000076490;…	Lck;Cd48;H2-M3;H2-M2;Cd40;Klrd1;Gp2;H2-Q4;H2-Aa;Spon2;H2-T22;H2-Q7;H2-K1;H2-Q10;Gm6034;H2-Q6;H2-D1;H2-Ab1;Trbv1;Trbv29;Trbc1;Trbc2;Ighg3;Ighv4-1;Ighv3-6;Ighv6-6;Ighv1-47;Ighv8-12;Trdv4;Iglc2;H2-T10;Gm12928;H2-Q2;Ighv1-53;Ighv1-64;Ighv9-2;Ighv2-3;Ighv5-16;Ighv1-69;Ighv1-26;Ighv1-9;Trav7-4;Ighv1-54;Igha;Ighv1-39;Ighv5-12;Ighv1-55;Ighv10-3;Ighv10-1;Ighv1-19;Ighv2-6;Ighv9-1;Ighv8-2;Ighv8-5;Ighv1-11;I…
89	GO:0098609	BP	cell-cell adhesion	89/ 2951	498/ 43839	0.178715	2.80473e-17	1.37821e-15	ENSMUSG00000000290;ENSMUSG00000000303;ENSMUSG00000001029;ENSMUSG00000001281;ENSMUSG00000001552;ENSMUSG00000004266;ENSMUSG00000012819;ENSMUSG00000013033;ENSMUSG00000013236;ENSMUSG00000015647;ENSMUSG00000020272;ENSMUSG00000020340;ENSMUSG00000020717;ENSMUSG00000020886;ENSMUSG00000020902;ENSMUSG00000021127;ENSMUSG00000021451;ENSMUSG00000021728;ENSMUSG00000022132;ENSMUSG00000022178;ENSMUSG00000022636;…	Itgb2;Cdh1;Icam2;Itgb7;Jup;Ptpn6;Cdh23;Adgrl1;Ptprs;Lama5;Stk10;Cyfip2;Pecam1;Dlg4;Ntn1;Zfp36l1;Sema4d;Emb;Cldn10;Ajuba;Alcam;Cdh2;Dsc2;Lama3;Pcdh12;Cd6;Itga7;Adam8;Cdhr5;Icos;Serpinb8;Sell;Acvr1;Itga6;Cd2;Pear1;Ccn1;Cdh17;Plpp3;Sparcl1;Itgax;Itgal;Msn;Cx3cl1;Jam3;Thy1;Nectin1;Nt5e;Rac2;Tnxb;Fgb;Ntng2;Prtg;P2ry12;Icam1;Pcdh18;Igsf9;Cdon;Nexn;Cdh6;Pvr;Npnt;Kirrel;Foxf1;Dsg2;Epcam;Fat4;Cldn12;Amigo…
105	GO:0006812	BP	monoatomic cation transport	105/ 2951	642/ 43839	0.163551	2.84787e-17	1.39457e-15	ENSMUSG00000000409;ENSMUSG00000000817;ENSMUSG00000001750;ENSMUSG00000003352;ENSMUSG00000004113;ENSMUSG00000007097;ENSMUSG00000009292;ENSMUSG00000010066;ENSMUSG00000012428;ENSMUSG00000012819;ENSMUSG00000013275;ENSMUSG00000014164;ENSMUSG00000015968;ENSMUSG00000016933;ENSMUSG00000017756;ENSMUSG00000018340;ENSMUSG00000018900;ENSMUSG00000020261;ENSMUSG00000020264;ENSMUSG00000020788;ENSMUSG00000021313;…	Lck;Fasl;Tcirg1;Cacnb3;Cacna1b;Atp1a2;Trpm2;Cacna2d2;Steap4;Cdh23;Slc41a1;Klhl3;Cacna1d;Plcg1;Slc12a7;Anxa6;Slc22a5;Slc36a1;Slc36a2;Atp2a3;Ryr2;Slc22a17;Cacna1i;Asic1;Cacna1h;Prss30;Camk2a;Ms4a1;Plce1;Ccr1;Tmem163;Xcl1;Atp1b1;Slc4a10;Slc12a6;Kcnq5;Bspry;Slc30a2;P2rx7;Itpr1;Itpr2;Slc6a1;Slc8a2;Ryr1;Coro1a;Fgf13;Slc12a3;Panx1;Nectin1;Slc8b1;Gm5134;Tmem63c;Plcg2;Ramp1;Slc41a2;Cacna1a;Ccl5;Pawr;P2ry1…
51	GO:0042113	BP	B cell activation	51/ 2951	197/ 43839	0.258883	3.47488e-17	1.69574e-15	ENSMUSG00000000732;ENSMUSG00000001750;ENSMUSG00000003379;ENSMUSG00000003882;ENSMUSG00000005583;ENSMUSG00000008496;ENSMUSG00000017652;ENSMUSG00000018168;ENSMUSG00000018169;ENSMUSG00000020474;ENSMUSG00000021624;ENSMUSG00000021948;ENSMUSG00000022475;ENSMUSG00000022508;ENSMUSG00000024673;ENSMUSG00000024986;ENSMUSG00000026395;ENSMUSG00000026616;ENSMUSG00000027506;ENSMUSG00000027878;ENSMUSG00000028217;…	Icosl;Tcirg1;Cd79a;Il7r;Mef2c;Pou2f2;Cd40;Ikzf3;Mfng;Polm;Cd180;Prkcd;Hdac7;Bcl6;Ms4a1;Hhex;Ptprc;Cr2;Tpd52;Notch2;Cdh17;Foxp1;Cd27;Cd22;Cd19;Swap70;Cd40lg;Itm2a;Cmtm7;Malt1;Batf;Plcg2;Card11;Bank1;Pik3cd;Cd79b;Clcf1;Lat2;Ccr6;Gapt;Cxcr5;Gpr183;Lax1;Gm9888;Prkcb;Bcl3;Nfam1;Blnk;Gm45515;Gm50230;Gm33799
48	GO:0031345	BP	negative regulation of cell projection organization	48/ 2951	178/ 43839	0.269663	4.9609e-17	2.4126e-15	ENSMUSG00000000627;ENSMUSG00000001300;ENSMUSG00000001507;ENSMUSG00000006586;ENSMUSG00000013236;ENSMUSG00000015222;ENSMUSG00000020393;ENSMUSG00000020902;ENSMUSG00000021262;ENSMUSG00000021451;ENSMUSG00000021948;ENSMUSG00000022114;ENSMUSG00000023206;ENSMUSG00000023411;ENSMUSG00000026728;ENSMUSG00000027805;ENSMUSG00000028064;ENSMUSG00000028664;ENSMUSG00000029005;ENSMUSG00000029084;ENSMUSG00000029121;…	Sema4f;Efnb2;Itga3;Runx1t1;Ptprs;Map2;Kremen1;Ntn1;Evl;Sema4d;Prkcd;Spry2;Il15ra;Nfatc4;Vim;Pfn2;Sema4a;Ephb2;Draxin;Cd38;Crmp1;Stap1;Rufy3;Fgf13;Arhgap4;Plxna3;Thy1;Map4;Kank1;Arhgap44;Inpp5j;Sema7a;Rap1gap2;Arpin;Lrp1;Sema3d;Inpp5f;Rtn4r;Rtn4rl1;Prag1;Tacstd2;H2-K1;Rapgef2;Klk8;Rgma;H2-D1;Ccr5;Ccl21a
39	GO:0050921	BP	positive regulation of chemotaxis	39/ 2951	121/ 43839	0.322314	5.38869e-17	2.61167e-15	ENSMUSG00000001741;ENSMUSG00000005824;ENSMUSG00000009281;ENSMUSG00000009376;ENSMUSG00000014599;ENSMUSG00000015316;ENSMUSG00000022488;ENSMUSG00000022676;ENSMUSG00000023078;ENSMUSG00000023913;ENSMUSG00000025804;ENSMUSG00000026180;ENSMUSG00000026573;ENSMUSG00000026581;ENSMUSG00000027776;ENSMUSG00000031015;ENSMUSG00000033220;ENSMUSG00000033788;ENSMUSG00000034786;ENSMUSG00000034855;ENSMUSG00000036006;…	Il16;Tnfsf14;Rarres2;Met;Csf1;Slamf1;Nckap1l;Snai2;Cxcl13;Pla2g7;Ccr1;Cxcr2;Xcl1;Sell;Il12a;Swap70;Rac2;Dysf;Gpsm3;Cxcl10;Ripor2;P2ry12;Ccr7;Camk1d;Ccr6;Prkd2;S1pr1;Ccr4;C5ar1;Cxcr3;Dscam;Ntrk3;Cxcl12;Kdr;Ano6;Ccl19;Ccl21a;Gm45515;Gm33799
65	GO:0002833	BP	positive regulation of response to biotic stimulus	65/ 2951	303/ 43839	0.214521	5.702e-17	2.75409e-15	ENSMUSG00000002108;ENSMUSG00000004296;ENSMUSG00000005696;ENSMUSG00000015314;ENSMUSG00000016206;ENSMUSG00000016496;ENSMUSG00000020227;ENSMUSG00000020399;ENSMUSG00000020953;ENSMUSG00000021025;ENSMUSG00000021277;ENSMUSG00000021423;ENSMUSG00000021624;ENSMUSG00000024349;ENSMUSG00000025017;ENSMUSG00000025058;ENSMUSG00000025473;ENSMUSG00000026068;ENSMUSG00000026573;ENSMUSG00000026928;ENSMUSG00000027347;…	Nr1h3;Il12b;Sh2d1a;Slamf6;H2-M3;Cd274;Irak3;Havcr2;Coch;Nfkbia;Traf3;Ly86;Cd180;Sting1;Pik3ap1;Tasl;Adam8;Il18rap;Xcl1;Card9;Rasgrp1;Il12a;Ptpn22;Klrk1;Cd40lg;Crtam;Vav1;Unc93b1;Ifi206;Ddx60;Cd160;Nlrc4;Rftn1;Ifi203;Rigi;Pvr;Mill2;Ikbke;Ifi209;Tlr1;Prkce;Tlr9;Cd300lf;Nlrp10;Klre1;Ffar2;Tlr6;Treml4;Tlr11;Ifi205;Txk;Tnip2;Tlr12;Ifi208;Cd300ld3;Ifi214;Ifi213;Wdfy1;Nlrc5;Tlr5;Mndal;Gm28053;Gbp5;Gm360…
98	GO:0043068	BP	positive regulation of programmed cell death	98/ 2951	585/ 43839	0.167521	6.37451e-17	3.06844e-15	ENSMUSG00000000409;ENSMUSG00000000817;ENSMUSG00000000915;ENSMUSG00000001288;ENSMUSG00000002565;ENSMUSG00000004296;ENSMUSG00000005540;ENSMUSG00000005836;ENSMUSG00000006435;ENSMUSG00000007872;ENSMUSG00000015312;ENSMUSG00000015850;ENSMUSG00000015957;ENSMUSG00000016206;ENSMUSG00000016496;ENSMUSG00000016933;ENSMUSG00000017652;ENSMUSG00000017737;ENSMUSG00000017969;ENSMUSG00000019822;ENSMUSG00000019960;…	Lck;Fasl;Hip1r;Rarg;Scin;Il12b;Fcer2a;Gata6;Neurl1a;Id3;Gadd45b;Adamtsl4;Wnt11;H2-M3;Cd274;Plcg1;Cd40;Mmp9;Ptgis;Smpd2;Dusp6;Timp3;Unc5b;Adora2a;Igfbp3;Nos2;Prkcd;Trim35;Fbxo32;Bcl6;Wnt10b;Nr4a1;Gzma;Nfatc4;Bin1;Lta;Pmaip1;Camk2a;Fas;Adam8;Casp1;Cxcr2;Bok;Ncf2;Gsn;Itga6;Ltk;Rassf2;Skil;Il12a;Notch2;Ccn1;Nr4a3;Tnfrsf1b;Apbb2;Irf5;Itpr1;Klrk1;Bcl2l14;Cd40lg;Dlc1;Ctsh;Calhm2;Ubd;Pawr;Btg1;Nfkbid;Apb…
94	GO:0060627	BP	regulation of vesicle-mediated transport	94/ 2951	547/ 43839	0.171846	7.19454e-17	3.45143e-15	ENSMUSG00000000915;ENSMUSG00000001036;ENSMUSG00000001300;ENSMUSG00000002108;ENSMUSG00000002992;ENSMUSG00000003283;ENSMUSG00000004665;ENSMUSG00000004815;ENSMUSG00000005986;ENSMUSG00000006930;ENSMUSG00000007207;ENSMUSG00000009681;ENSMUSG00000015316;ENSMUSG00000017009;ENSMUSG00000017132;ENSMUSG00000017631;ENSMUSG00000019823;ENSMUSG00000020143;ENSMUSG00000020178;ENSMUSG00000020263;ENSMUSG00000020828;…	Hip1r;Epn2;Efnb2;Nr1h3;Apoc2;Hck;Cnn2;Dgkq;Ankrd13d;Hap1;Stx1a;Bcr;Slamf1;Sdc4;Cyth1;Abr;Mical1;Dock2;Adora2a;Appl2;Pld2;Akap5;Ppp3cc;Cacna1i;Nckap1l;Arc;Il15ra;C3;Pkdcc;C2;Bin1;Htr7;Apba1;Prkar1b;Dnm1;Pfn2;Ppt1;Rspo1;Fgr;Stap1;Vamp1;Siglece;Cd22;Mfge8;Coro1a;Il4ra;Tub;Syp;Msn;Il2rg;Il15;Smpd3;Snx33;Pram1;Tbc1d4;Rac2;Arhgap44;Dysf;Fgb;Plcg2;Myo5a;Cacna1a;Rubcn;Syt1;Ccr7;Cd84;Cd160;Camk1d;Magi2;Lr…
119	GO:0045087	BP	innate immune response	119/ 2951	783/ 43839	0.15198	7.27997e-17	3.47031e-15	ENSMUSG00000000386;ENSMUSG00000003283;ENSMUSG00000004266;ENSMUSG00000004707;ENSMUSG00000004709;ENSMUSG00000005696;ENSMUSG00000009281;ENSMUSG00000011008;ENSMUSG00000013707;ENSMUSG00000014599;ENSMUSG00000015314;ENSMUSG00000015316;ENSMUSG00000015340;ENSMUSG00000016356;ENSMUSG00000019726;ENSMUSG00000020399;ENSMUSG00000021125;ENSMUSG00000021277;ENSMUSG00000021423;ENSMUSG00000021624;ENSMUSG00000021880;…	Mx1;Hck;Ptpn6;Ly9;Cd244a;Sh2d1a;Rarres2;Mcoln2;Tnfaip8l2;Csf1;Slamf6;Slamf1;Cybb;Col20a1;Lyst;Havcr2;Arg2;Traf3;Ly86;Cd180;Rnase6;Trim35;Gsdmd;Mx2;C3;Sting1;C2;Csf1r;Map4k2;Tasl;Marco;Card9;Arhgef2;Fgr;Irf5;Klrg1;Clec4d;Klrk1;Klrd1;Pglyrp1;Siglecg;Trim30a;Elf4;Il34;Malt1;Nlrp3;Casp4;Fgb;Spon2;Arid5a;Nod1;Prdm1;Cd160;Tbkbp1;Nlrc4;Trim14;Pik3cd;Rigi;Mill2;Trim62;Dcst1;Tlr1;Zfp683;Nlrp10;Tlr6;Treml4…
38	GO:0051282	BP	regulation of sequestering of calcium ion	38/ 2951	116/ 43839	0.327586	7.28295e-17	3.47031e-15	ENSMUSG00000000409;ENSMUSG00000000817;ENSMUSG00000004266;ENSMUSG00000006930;ENSMUSG00000009292;ENSMUSG00000016933;ENSMUSG00000018340;ENSMUSG00000024998;ENSMUSG00000026573;ENSMUSG00000027859;ENSMUSG00000029417;ENSMUSG00000030102;ENSMUSG00000030287;ENSMUSG00000030592;ENSMUSG00000030707;ENSMUSG00000030724;ENSMUSG00000032011;ENSMUSG00000032754;ENSMUSG00000032826;ENSMUSG00000034330;ENSMUSG00000034593;…	Lck;Fasl;Ptpn6;Hap1;Trpm2;Plcg1;Anxa6;Plce1;Xcl1;Ngf;Cxcl9;Itpr1;Itpr2;Ryr1;Coro1a;Cd19;Thy1;Slc8b1;Ank2;Plcg2;Myo5a;Cxcl10;Plcb2;Chd7;Itpr3;Aplnr;Prkce;Slc25a23;Fcrl5;P2ry6;Cxcr3;Cemip;Camk2d;Ryr3;Xcr1;Ccl19;Ccr5;Ccl21a
173	GO:0009719	BP	response to endogenous stimulus	173/ 2951	1331/ 43839	0.129977	7.36015e-17	3.49533e-15	ENSMUSG00000000303;ENSMUSG00000000530;ENSMUSG00000000817;ENSMUSG00000001507;ENSMUSG00000001552;ENSMUSG00000002108;ENSMUSG00000002147;ENSMUSG00000003032;ENSMUSG00000003545;ENSMUSG00000004698;ENSMUSG00000005836;ENSMUSG00000006435;ENSMUSG00000006445;ENSMUSG00000007097;ENSMUSG00000009292;ENSMUSG00000010660;ENSMUSG00000015340;ENSMUSG00000015452;ENSMUSG00000015944;ENSMUSG00000016933;ENSMUSG00000018899;…	Cdh1;Acvrl1;Fasl;Itga3;Jup;Nr1h3;Stat6;Klf4;Fosb;Hdac9;Gata6;Neurl1a;Epha2;Atp1a2;Trpm2;Plcd1;Cybb;Ager;Castor2;Plcg1;Irf1;Aldh3a1;Esr1;Dusp6;Cry1;Timp3;Appl2;Stc2;Dnmt3a;Nos2;Pld2;Krt19;Zfp36l1;Fos;Naip1;Prkcd;Spry2;Fbxo32;Has2;Csnk1e;Rapgef3;Snai2;Hcls1;Wnt10b;Nr4a1;Twf2;Cacna1h;Rhoq;Fas;Htr7;Baiap2;Cpeb1;Smad7;Paqr8;Wnt10a;Igfbp5;Ncf2;Xcl1;Vim;Acvr1;Abca2;Il1rn;Meis2;Dll4;Spint1;Lpin3;Skil;Ocs…
63	GO:0040013	BP	negative regulation of locomotion	63/ 2951	289/ 43839	0.217993	7.50152e-17	3.55055e-15	ENSMUSG00000000303;ENSMUSG00000000530;ENSMUSG00000000627;ENSMUSG00000001552;ENSMUSG00000004665;ENSMUSG00000005465;ENSMUSG00000009681;ENSMUSG00000015957;ENSMUSG00000016128;ENSMUSG00000016918;ENSMUSG00000017631;ENSMUSG00000019889;ENSMUSG00000020178;ENSMUSG00000020181;ENSMUSG00000020427;ENSMUSG00000020810;ENSMUSG00000021262;ENSMUSG00000021451;ENSMUSG00000022885;ENSMUSG00000023078;ENSMUSG00000024778;…	Cdh1;Acvrl1;Sema4f;Jup;Cnn2;Il27ra;Bcr;Wnt11;Stard13;Sulf1;Abr;Ptprk;Adora2a;Nav3;Igfbp3;Cygb;Evl;Sema4d;St6gal1;Cxcl13;Fas;Abhd6;Ifitm1;Igfbp5;Il1rn;Frmd5;Jag1;Dll4;Pfn2;Sema4a;Reck;Padi2;Stap1;Klrk1;Arhgdib;Nr2f2;Arhgap4;Plxna3;Angpt2;Dlc1;Thy1;Kank1;Card10;Dbn1;Tbxa2r;Ripor2;Hoxa7;Sema7a;Arpin;Dusp10;Magi2;Sema3d;Ccdc125;Gpr18;Tacstd2;Cx3cr1;Cxcl12;Gm53056;Nrg1;Dusp22;Mcc;Spint2;Ccr5
300	GO:0051246	BP	regulation of protein metabolic process	300/ 2951	2762/ 43839	0.108617	7.88538e-17	3.7198e-15	ENSMUSG00000000142;ENSMUSG00000000148;ENSMUSG00000000303;ENSMUSG00000000409;ENSMUSG00000000817;ENSMUSG00000000915;ENSMUSG00000002108;ENSMUSG00000002699;ENSMUSG00000004266;ENSMUSG00000004296;ENSMUSG00000004815;ENSMUSG00000005320;ENSMUSG00000006435;ENSMUSG00000006930;ENSMUSG00000008734;ENSMUSG00000009281;ENSMUSG00000013483;ENSMUSG00000014030;ENSMUSG00000014547;ENSMUSG00000014599;ENSMUSG00000015133;…	Axin2;Brat1;Cdh1;Lck;Fasl;Hip1r;Nr1h3;Lcp2;Ptpn6;Il12b;Dgkq;Fgfr4;Neurl1a;Hap1;Gprc5b;Rarres2;Card14;Pax5;Wdfy2;Csf1;Lrrk1;Gadd45b;Notch4;Ttbk1;Macroh2a1;Ncf1;Sdc4;Cd40;Mmp9;Irf1;Mical1;Ube2d1;Dusp6;Ifngr1;Nuak1;Cry1;Timp3;Adora2a;Irak3;Stk10;Rhbdf1;Cyfip2;Igfbp3;Trib2;Rnf144a;Map3k3;Pecam1;Camkk1;Nos2;Mink1;Pik3r5;Map3k14;Nfkbia;Akap5;Zfp36l1;Traf3;Nedd9;Sema4d;Nkd2;Naip1;Sh3bp5;Prkcd;Tnfsf11;Sp…
65	GO:0050727	BP	regulation of inflammatory response	65/ 2951	305/ 43839	0.213115	8.0586e-17	3.78888e-15	ENSMUSG00000002108;ENSMUSG00000004296;ENSMUSG00000006345;ENSMUSG00000008734;ENSMUSG00000009681;ENSMUSG00000013707;ENSMUSG00000015599;ENSMUSG00000015966;ENSMUSG00000017631;ENSMUSG00000017969;ENSMUSG00000019429;ENSMUSG00000020178;ENSMUSG00000021025;ENSMUSG00000022015;ENSMUSG00000022508;ENSMUSG00000022534;ENSMUSG00000024164;ENSMUSG00000024349;ENSMUSG00000024402;ENSMUSG00000025017;ENSMUSG00000025279;…	Nr1h3;Il12b;Ggt1;Gprc5b;Bcr;Tnfaip8l2;Ttbk1;Il17rb;Abr;Ptgis;Ffar3;Adora2a;Nfkbia;Tnfsf11;Bcl6;Mefv;C3;Sting1;Lta;Pik3ap1;Dnase1l3;Adam8;Casp1;Cd28;Tnfrsf11a;Xcl1;Il2ra;Nfkb1;Tnfrsf1b;Bst1;Stap1;Zyx;Pglyrp1;Siglecg;Siglece;Slc7a2;Ets1;Ldlr;Nt5e;Nlrp3;Gpsm3;Nfkbiz;Cd276;Socs5;Ccr7;Sema7a;Akna;Dusp10;Il22ra2;Clcf1;Foxf1;Zfp36;C5ar1;Nlrp10;Nlrc3;Ffar2;Cx3cr1;Alox5ap;Cnr2;Cst7;Lilra5;Nlrp12;Ccr5;Pgly…
60	GO:0070372	BP	regulation of ERK1 and ERK2 cascade	60/ 2951	267/ 43839	0.224719	8.99669e-17	4.21593e-15	ENSMUSG00000000579;ENSMUSG00000004266;ENSMUSG00000004558;ENSMUSG00000005320;ENSMUSG00000006445;ENSMUSG00000015316;ENSMUSG00000019960;ENSMUSG00000020044;ENSMUSG00000020399;ENSMUSG00000021360;ENSMUSG00000022015;ENSMUSG00000022114;ENSMUSG00000023050;ENSMUSG00000023274;ENSMUSG00000024164;ENSMUSG00000024427;ENSMUSG00000024621;ENSMUSG00000025804;ENSMUSG00000026321;ENSMUSG00000026390;ENSMUSG00000026573;…	Dynlt1c;Ptpn6;Ndrg2;Fgfr4;Epha2;Slamf1;Dusp6;Timp3;Havcr2;Gcnt2;Tnfsf11;Spry2;Map3k12;Cd4;C3;Spry4;Csf1r;Ccr1;Tnfrsf11a;Marco;Xcl1;Rasgrp1;Ptpn22;Ngf;Notch2;Ccn1;Ephb2;Errfi1;Dusp4;Ccl22;Bmper;Cysltr2;Fgb;Lif;Spry1;Icam1;Nod1;Sema7a;Akap12;Dusp10;Tbc1d10c;Lrp1;Clcf1;Npnt;Prkd2;Pla2g5;Camk2n1;P2ry6;C5ar1;Gpr55;Gpr183;Rgs14;Camk2d;Scimp;Rapgef2;Kdr;Ccl19;Nlrp12;Ccl21a;Gm50230
44	GO:1903555	BP	regulation of tumor necrosis factor superfamily cytokine production	44/ 2951	154/ 43839	0.285714	9.2861e-17	4.33719e-15	ENSMUSG00000004266;ENSMUSG00000004296;ENSMUSG00000005465;ENSMUSG00000015316;ENSMUSG00000015340;ENSMUSG00000016496;ENSMUSG00000020009;ENSMUSG00000020227;ENSMUSG00000020399;ENSMUSG00000021125;ENSMUSG00000022708;ENSMUSG00000023411;ENSMUSG00000025473;ENSMUSG00000026928;ENSMUSG00000027347;ENSMUSG00000027843;ENSMUSG00000027863;ENSMUSG00000028059;ENSMUSG00000028967;ENSMUSG00000030067;ENSMUSG00000030921;…	Ptpn6;Il12b;Il27ra;Slamf1;Cybb;Cd274;Ifngr1;Irak3;Havcr2;Arg2;Zbtb20;Nfatc4;Adam8;Card9;Rasgrp1;Ptpn22;Cd2;Arhgef2;Errfi1;Foxp1;Trim30a;Sash3;Cd300ld;Spon2;Arid5a;Ccr7;Nod1;Akap12;Rigi;Zfp36;Tlr1;Nlrc3;Gpr18;Tlr6;Cx3cr1;Cyp2j6;Bcl3;Ptafr;Cd209b;Syt11;Lilra5;Ccl19;Ccr5;Gm36043
31	GO:0032729	BP	positive regulation of type II interferon production	31/ 2951	78/ 43839	0.397436	9.39147e-17	4.37198e-15	ENSMUSG00000000791;ENSMUSG00000004296;ENSMUSG00000004709;ENSMUSG00000005465;ENSMUSG00000015314;ENSMUSG00000015316;ENSMUSG00000016206;ENSMUSG00000018341;ENSMUSG00000020399;ENSMUSG00000024402;ENSMUSG00000026070;ENSMUSG00000027347;ENSMUSG00000027776;ENSMUSG00000027843;ENSMUSG00000027863;ENSMUSG00000027947;ENSMUSG00000028525;ENSMUSG00000030149;ENSMUSG00000030336;ENSMUSG00000031101;ENSMUSG00000031132;…	Il12rb1;Il12b;Cd244a;Il27ra;Slamf6;Slamf1;H2-M3;Il12rb2;Havcr2;Lta;Il18r1;Rasgrp1;Il12a;Ptpn22;Cd2;Il6ra;Pde4b;Klrk1;Cd27;Sash3;Cd40lg;Cd3e;Cd276;Arid5a;Cd160;Irf8;Klre1;Bcl3;Txk;Tnfrsf13c;-
101	GO:0009888	BP	tissue development	101/ 2951	616/ 43839	0.163961	1.00143e-16	4.64665e-15	ENSMUSG00000000142;ENSMUSG00000000532;ENSMUSG00000001288;ENSMUSG00000001493;ENSMUSG00000001750;ENSMUSG00000002007;ENSMUSG00000005836;ENSMUSG00000006435;ENSMUSG00000006445;ENSMUSG00000006642;ENSMUSG00000009376;ENSMUSG00000010025;ENSMUSG00000014599;ENSMUSG00000015647;ENSMUSG00000015957;ENSMUSG00000017009;ENSMUSG00000017897;ENSMUSG00000017969;ENSMUSG00000018604;ENSMUSG00000019947;ENSMUSG00000020303;…	Axin2;Acvr1b;Rarg;Meox1;Tcirg1;Srpk3;Gata6;Neurl1a;Epha2;Tcf23;Met;Aldh3a2;Csf1;Lama5;Wnt11;Sdc4;Eya2;Ptgis;Tbx3;Arid5b;Stc2;Pecam1;Ntn1;Arg2;Zfp36l1;Arc;Snai2;Ets2;Satb1;Sox8;Pkdcc;Lama3;Hhex;Flnb;Gdf11;Fam20c;Smad7;Msc;Eya1;Nrp2;Lamb3;Itga8;Acvr1;Jag1;Skil;Notch2;Fgr;Errfi1;Foxp1;Ift122;Nr2f2;Angpt2;Smad1;Smpd3;Bmper;Nectin1;Kank2;Stra6;Eomes;Heyl;Lama1;Wnt6;Lif;Gjc1;Ntng2;Adamtsl2;Smad6;Spry1;…
85	GO:0042742	BP	defense response to bacterium	85/ 2951	473/ 43839	0.179704	1.02883e-16	4.75818e-15	ENSMUSG00000003283;ENSMUSG00000004296;ENSMUSG00000005465;ENSMUSG00000006445;ENSMUSG00000009281;ENSMUSG00000015950;ENSMUSG00000016206;ENSMUSG00000020399;ENSMUSG00000020826;ENSMUSG00000020953;ENSMUSG00000021880;ENSMUSG00000021948;ENSMUSG00000022575;ENSMUSG00000023078;ENSMUSG00000023274;ENSMUSG00000023990;ENSMUSG00000024402;ENSMUSG00000026928;ENSMUSG00000027776;ENSMUSG00000027878;ENSMUSG00000028268;…	Hck;Il12b;Il27ra;Epha2;Rarres2;Ncf1;H2-M3;Havcr2;Nos2;Coch;Rnase6;Prkcd;Gsdmd;Cxcl13;Cd4;Tfeb;Lta;Card9;Il12a;Notch2;Gbp3;Gbp2;Tnfsf8;Fgr;Gbp9;Plac8;Clec4d;Klrk1;Pglyrp1;Cd209d;Nlrp3;Fgb;Scd1;Spon2;Nod1;Cd160;Nlrc4;Irf8;C5ar1;Nlrp10;Bcl3;H2-K1;Lyz1;Naip5;Trbc1;Trbc2;Ighg3;Ighm;Ighv4-1;Ighv3-6;Ighv6-6;Ighv1-47;Ighv8-12;Trdv4;Iglc2;Naip6;Tlr5;Pglyrp2;Ighv1-53;Ighv1-64;Ighv9-2;Ighv2-3;Ighv5-16;Ighv1…
240	GO:0005615	CC	extracellular space	240/ 2951	2075/ 43839	0.115663	1.16158e-16	4.92881e-15	ENSMUSG00000000627;ENSMUSG00000000817;ENSMUSG00000000903;ENSMUSG00000001741;ENSMUSG00000002204;ENSMUSG00000002992;ENSMUSG00000003123;ENSMUSG00000004098;ENSMUSG00000004296;ENSMUSG00000004473;ENSMUSG00000005824;ENSMUSG00000006345;ENSMUSG00000006800;ENSMUSG00000009281;ENSMUSG00000014599;ENSMUSG00000014686;ENSMUSG00000015647;ENSMUSG00000015850;ENSMUSG00000015957;ENSMUSG00000016206;ENSMUSG00000016283;…	Sema4f;Fasl;Vpreb3;Il16;Napsa;Apoc2;Lipe;Col5a3;Il12b;Clec11a;Tnfsf14;Ggt1;Sulf2;Rarres2;Csf1;Ceacam16;Lama5;Adamtsl4;Wnt11;H2-M3;H2-M2;Col20a1;Sulf1;Cd40;Mmp9;Pltp;Ptgis;Cxcl16;Timp3;Cpm;Igfbp3;Pecam1;Nos2;Xylt2;Coch;Ly86;Sema4d;Pcsk1;Cd180;Plau;Bmp4;Rnase6;Tnfsf11;Enpp2;Nell2;Gsdmd;Wnt10b;Igfbp6;Cxcl13;Il15ra;Pla2g7;Xdh;Prss30;C3;C2;Ltb;Tnf;Lta;Gabbr1;Hbegf;Pcsk5;Fas;Ctsw;Col17a1;Gdf11;Crisp3;C…
359	GO:0097367	MF	carbohydrate derivative binding	359/ 2951	3453/ 43839	0.103968	4.50768e-17	6.82011e-15	ENSMUSG00000000359;ENSMUSG00000000386;ENSMUSG00000000409;ENSMUSG00000000530;ENSMUSG00000000532;ENSMUSG00000002007;ENSMUSG00000003283;ENSMUSG00000003534;ENSMUSG00000004098;ENSMUSG00000004113;ENSMUSG00000004187;ENSMUSG00000004815;ENSMUSG00000004933;ENSMUSG00000005320;ENSMUSG00000005883;ENSMUSG00000006281;ENSMUSG00000006445;ENSMUSG00000006800;ENSMUSG00000007097;ENSMUSG00000009292;ENSMUSG00000009376;…	Rem1;Mx1;Lck;Acvrl1;Acvr1b;Srpk3;Hck;Ddr1;Col5a3;Cacna1b;Kifc2;Dgkq;Matk;Fgfr4;Spo11;Tep1;Epha2;Sulf2;Atp1a2;Trpm2;Met;Bcr;Nuak2;Kif19a;Ptprs;Blk;Kif1a;Entpd2;Lrrk1;Pcolce2;Ager;Ttbk1;Stk32c;Sulf1;Anxa6;Chd3;Myh11;Slc22a5;Fyn;Ube2d1;Nuak1;Egfr;Rab36;Nav3;Irak3;Stk10;Itk;Myo1g;Abca8b;Adcy3;Kif3c;Map3k3;Rab37;Camkk1;Atp2a3;Nos2;Mink1;Map3k14;Prkch;Abcd4;Cdc42bpb;Syk;Naip1;Prkcd;Atp8a2;Rhobtb2;Csnk1…
1918	GO:0009987	BP	cellular process	1918/ 2951	25343/ 43839	0.0756816	1.54748e-16	7.13353e-15	ENSMUSG00000000142;ENSMUSG00000000148;ENSMUSG00000000290;ENSMUSG00000000303;ENSMUSG00000000359;ENSMUSG00000000409;ENSMUSG00000000530;ENSMUSG00000000532;ENSMUSG00000000538;ENSMUSG00000000579;ENSMUSG00000000594;ENSMUSG00000000617;ENSMUSG00000000627;ENSMUSG00000000673;ENSMUSG00000000732;ENSMUSG00000000782;ENSMUSG00000000791;ENSMUSG00000000817;ENSMUSG00000000903;ENSMUSG00000000915;ENSMUSG00000001029;…
USG00000076591;ENSMUSG00000076594;ENSMUSG00000076615;ENSMUSG00000076655;ENSMUSG00000076672;ENSMUSG00000076680;ENSMUSG00000076709;ENSMUSG00000076731;ENSMUSG00000076867;ENSMUSG00000076934;ENSMUSG00000076937;ENSMUSG00000076939;ENSMUSG00000078154;ENSMUSG00000078674;ENSMUSG00000078716;ENSMUSG00000078794;ENSMUSG00000078816;ENSMUSG00000078817;ENSMUSG00000078922;ENSMUSG00000078942;ENSMUSG00000079056;ENSM…	Axin2;Brat1;Itgb2;Cdh1;Rem1;Lck;Acvrl1;Acvr1b;Tom1l2;Dynlt1c;Gm2a;Grm6;Sema4f;Haao;Icosl;Tcf7;Il12rb1;Fasl;Vpreb3;Hip1r;Icam2;Epn2;Vps9d1;Lsr;Gramd1a;Itgb7;Rarg;Efnb2;Tbx21;Meox1;Itga3;Nrip2;Jup;Acap1;Il16;Tcirg1;Rin2;Srpk3;Cd3g;Celf2;Nr1h3;Ddb2;Spi1;Stat6;Ppm1j;Def6;Peg3;Scin;Dennd1c;Lcp2;Adgre5;Bcam;Relb;Apoe;Apoc2;Klf4;Lipe;Tbc1d8;Ebi3;Edar;Hck;Ap1m2;Cacnb3;Cd79a;Etv3;St8sia6;Cyp4f18;Prodh;Ddr…
56	GO:0035239	BP	tube morphogenesis	56/ 2951	240/ 43839	0.233333	1.60236e-16	7.36252e-15	ENSMUSG00000000530;ENSMUSG00000001300;ENSMUSG00000002985;ENSMUSG00000003534;ENSMUSG00000005836;ENSMUSG00000006445;ENSMUSG00000007817;ENSMUSG00000009376;ENSMUSG00000014164;ENSMUSG00000014599;ENSMUSG00000015468;ENSMUSG00000015647;ENSMUSG00000015957;ENSMUSG00000016128;ENSMUSG00000018604;ENSMUSG00000020160;ENSMUSG00000020902;ENSMUSG00000021268;ENSMUSG00000022114;ENSMUSG00000022528;ENSMUSG00000023411;…	Acvrl1;Efnb2;Apoe;Ddr1;Gata6;Epha2;Zmiz1;Met;Klhl3;Csf1;Notch4;Lama5;Wnt11;Stard13;Tbx3;Meis1;Ntn1;Meg3;Spry2;Hes1;Nfatc4;Sox8;Cdh2;Hhex;Smad7;Eya1;Cxcr2;Acvr1;Jag1;Dll4;Notch2;Nr4a3;Plxnd1;Mgp;Nr2f2;Pak1;Angpt2;Fgfr1;Ldlr;Stra6;Lama1;Wnt6;Mks1;Smad6;Fgf2;Notch3;Prdm1;Npnt;Chd7;Foxf1;Tcf21;Fat4;Tacstd2;Yap1;Gpc3;Cxcl12
75	GO:0006897	BP	endocytosis	75/ 2951	392/ 43839	0.191327	1.9642e-16	8.9959e-15	ENSMUSG00000000915;ENSMUSG00000001036;ENSMUSG00000001768;ENSMUSG00000002108;ENSMUSG00000002668;ENSMUSG00000003283;ENSMUSG00000007207;ENSMUSG00000015316;ENSMUSG00000018920;ENSMUSG00000019487;ENSMUSG00000020143;ENSMUSG00000020437;ENSMUSG00000020717;ENSMUSG00000020828;ENSMUSG00000021338;ENSMUSG00000022048;ENSMUSG00000022433;ENSMUSG00000022602;ENSMUSG00000022999;ENSMUSG00000024143;ENSMUSG00000024381;…	Hip1r;Epn2;Rin2;Nr1h3;Dennd1c;Hck;Stx1a;Slamf1;Cxcl16;Trip10;Dock2;Myo1g;Pecam1;Pld2;Carmil1;Dpysl2;Csnk1e;Arc;Lmbr1l;Rhoq;Bin1;Cxcr2;Marco;Ncf2;Dnm1;Ly75;Itgav;Cap1;Ppt1;Cd9;Mfge8;Fchsd2;Coro1a;Rabep2;Myo7a;Itgal;Syp;Cd209a;Cd209d;Il10ra;Ldlr;Myo1e;Snx33;Micall1;Vav1;Arhgap27;Ramp1;Nostrin;Rubcn;Mlc1;Syt1;Sh3bp4;Rara;Lrp1;Pacsin1;Sh3kbp1;Elmo1;Irf8;Inpp5f;Grk3;Tmem108;Clec9a;Ldlrad3;P2ry6;Sorl1;…
34	GO:0032231	BP	regulation of actin filament bundle assembly	34/ 2951	96/ 43839	0.354167	2.03329e-16	9.2823e-15	ENSMUSG00000004568;ENSMUSG00000009376;ENSMUSG00000014778;ENSMUSG00000015957;ENSMUSG00000017009;ENSMUSG00000021262;ENSMUSG00000021338;ENSMUSG00000022091;ENSMUSG00000022469;ENSMUSG00000024043;ENSMUSG00000026778;ENSMUSG00000027805;ENSMUSG00000028458;ENSMUSG00000029674;ENSMUSG00000030774;ENSMUSG00000031015;ENSMUSG00000031523;ENSMUSG00000032194;ENSMUSG00000032812;ENSMUSG00000033542;ENSMUSG00000034675;…	Arhgef18;Met;Fhod1;Wnt11;Sdc4;Evl;Carmil1;Sorbs3;Rapgef3;Arhgap28;Prkcq;Pfn2;Tesk1;Limk1;Pak1;Swap70;Dlc1;Kank2;Arap1;Arhgef5;Dbn1;Kiss1r;Asap3;Shank1;Sh3pxd2b;Arhgef10l;S100a10;Kank3;S1pr1;Synpo2;Tacstd2;Arhgef10;Tmsb15l;Gm45515
22	GO:0043370	BP	regulation of CD4-positive, alpha-beta T cell differentiation	22/ 2951	39/ 43839	0.564103	2.55247e-16	1.1615e-14	ENSMUSG00000001444;ENSMUSG00000015396;ENSMUSG00000018899;ENSMUSG00000022488;ENSMUSG00000022508;ENSMUSG00000025880;ENSMUSG00000028042;ENSMUSG00000030748;ENSMUSG00000031101;ENSMUSG00000031304;ENSMUSG00000031885;ENSMUSG00000032688;ENSMUSG00000032691;ENSMUSG00000035356;ENSMUSG00000036931;ENSMUSG00000037104;ENSMUSG00000037944;ENSMUSG00000038037;ENSMUSG00000039377;ENSMUSG00000070691;ENSMUSG00000071005;…	Tbx21;Cd83;Irf1;Nckap1l;Bcl6;Smad7;Zbtb7b;Il4ra;Sash3;Il2rg;Cbfb;Malt1;Nlrp3;Nfkbiz;Nfkbid;Socs5;Ccr7;Socs1;Hlx;Runx3;Ccl19;Gm28053
55	GO:0060326	BP	cell chemotaxis	55/ 2951	235/ 43839	0.234043	2.58031e-16	1.1704e-14	ENSMUSG00000001741;ENSMUSG00000006445;ENSMUSG00000009292;ENSMUSG00000015316;ENSMUSG00000018920;ENSMUSG00000021948;ENSMUSG00000022015;ENSMUSG00000022425;ENSMUSG00000022488;ENSMUSG00000023034;ENSMUSG00000023078;ENSMUSG00000024486;ENSMUSG00000025473;ENSMUSG00000025804;ENSMUSG00000026180;ENSMUSG00000026271;ENSMUSG00000026573;ENSMUSG00000026778;ENSMUSG00000026981;ENSMUSG00000028525;ENSMUSG00000028859;…	Il16;Epha2;Trpm2;Slamf1;Cxcl16;Prkcd;Tnfsf11;Enpp2;Nckap1l;Nr4a1;Cxcl13;Hbegf;Adam8;Ccr1;Cxcr2;Gpr35;Xcl1;Prkcq;Il1rn;Pde4b;Csf3r;Cxcl9;Ccr9;Il17rc;Coro1a;Ccl22;Arhgef5;Egr3;Vav1;Cxcl10;Ccr7;Trpm4;Cyp7b1;Ccr6;Ackr2;S1pr1;Cxcr5;Ccr4;Cxcr6;Jaml;C5ar1;Cxcr3;Gpr183;Ffar2;Cx3cr1;Hrh1;Xcr1;Cxcl12;Cnr2;Ano6;Ccl19;Ccr5;Ackr4;Ccl21a;Gm33799
217	GO:0140110	MF	transcription regulator activity	217/ 2951	1810/ 43839	0.11989	8.21551e-17	1.20291e-14	ENSMUSG00000001288;ENSMUSG00000001444;ENSMUSG00000001493;ENSMUSG00000001552;ENSMUSG00000002108;ENSMUSG00000002111;ENSMUSG00000002147;ENSMUSG00000002983;ENSMUSG00000003032;ENSMUSG00000003382;ENSMUSG00000003545;ENSMUSG00000003949;ENSMUSG00000004040;ENSMUSG00000004151;ENSMUSG00000004263;ENSMUSG00000004661;ENSMUSG00000005267;ENSMUSG00000005774;ENSMUSG00000005836;ENSMUSG00000006586;ENSMUSG00000007872;…	Rarg;Tbx21;Meox1;Jup;Nr1h3;Spi1;Stat6;Relb;Klf4;Etv3;Fosb;Hlf;Stat3;Etv1;Atn1;Arid3b;Zfp287;Rfx5;Gata6;Runx1t1;Id3;Spib;Elk3;Pou2f2;Pou6f1;Zfp296;Ehf;Etv5;Pax5;Glis2;Actn1;Hivep2;Nkx2-5;Gata3;Rxrg;Fli1;Rarb;Ikzf3;Tbx3;Zbtb4;Irf1;Ahr;Plagl1;Arid5b;Meis1;Rel;Nr1d1;Fos;Meg3;Irf4;Gcm2;Hr;Ajuba;Zscan26;Hdac7;Bcl6;Hes1;Snai2;Zbtb20;Ets2;Nr4a1;Nfatc4;Satb1;Tfeb;Foxp4;Sox8;Phf1;Lpxn;Hhex;Tlx1;Nfkb2;Nab2;…
391	GO:0043168	MF	anion binding	391/ 2951	3861/ 43839	0.101269	9.20641e-17	1.30587e-14	ENSMUSG00000000359;ENSMUSG00000000386;ENSMUSG00000000409;ENSMUSG00000000530;ENSMUSG00000000532;ENSMUSG00000000915;ENSMUSG00000002007;ENSMUSG00000003283;ENSMUSG00000003526;ENSMUSG00000003534;ENSMUSG00000004113;ENSMUSG00000004187;ENSMUSG00000004815;ENSMUSG00000004933;ENSMUSG00000005320;ENSMUSG00000005883;ENSMUSG00000006281;ENSMUSG00000006445;ENSMUSG00000007097;ENSMUSG00000007872;ENSMUSG00000009292;…	Rem1;Mx1;Lck;Acvrl1;Acvr1b;Hip1r;Srpk3;Hck;Prodh;Ddr1;Cacna1b;Kifc2;Dgkq;Matk;Fgfr4;Spo11;Tep1;Epha2;Atp1a2;Id3;Trpm2;Met;Bcr;Nuak2;Kif19a;Plcd1;Steap4;Blk;Kif1a;Entpd2;Lrrk1;Cybb;Ttbk1;Ncf1;Chdh;Stk32c;Pltp;Anxa6;Chd3;Myh11;Slc22a5;Mical1;Fyn;Ube2d1;Nuak1;Egfr;Rab36;Nav3;Irak3;Stk10;Ltc4s;Itk;Myo1g;Abca8b;Adcy3;Kif3c;Map3k3;Rab37;Camkk1;Atp2a3;Nos2;Mink1;Map3k14;Prkch;Abcd4;Cdc42bpb;Syk;Naip1;Pr…
255	GO:0006357	BP	regulation of transcription by RNA polymerase II	255/ 2951	2259/ 43839	0.112882	2.98164e-16	1.34812e-14	ENSMUSG00000000530;ENSMUSG00000000532;ENSMUSG00000000782;ENSMUSG00000000817;ENSMUSG00000001288;ENSMUSG00000001444;ENSMUSG00000001493;ENSMUSG00000001520;ENSMUSG00000001552;ENSMUSG00000002108;ENSMUSG00000002111;ENSMUSG00000002147;ENSMUSG00000002265;ENSMUSG00000002983;ENSMUSG00000003382;ENSMUSG00000003545;ENSMUSG00000003949;ENSMUSG00000004151;ENSMUSG00000004263;ENSMUSG00000004661;ENSMUSG00000004698;…	Acvrl1;Acvr1b;Tcf7;Fasl;Rarg;Tbx21;Meox1;Nrip2;Jup;Nr1h3;Spi1;Stat6;Peg3;Relb;Etv3;Fosb;Hlf;Etv1;Atn1;Arid3b;Hdac9;Dgkq;Rfx5;Gata6;Zmiz1;Id3;Spib;Elk3;Pou2f2;Met;Pou6f1;Zfp296;Ehf;Etv5;Pax5;Glis2;Fhod1;Hivep2;Rxrg;Macroh2a1;Fli1;Cd40;Ikzf3;Kdm6b;Tbx3;Zbtb4;Irf1;Plagl1;Arid5b;Cry1;Meis1;Havcr2;Dnmt3a;Nfkbia;Fos;Irf4;Sema4d;Tnfsf11;Sorbs3;Ajuba;Rapgef3;Hdac7;Ciita;Bcl6;Snai2;Zbtb20;Hcls1;Ets2;Brwd1…
51	GO:0050730	BP	regulation of peptidyl-tyrosine phosphorylation	51/ 2951	207/ 43839	0.246377	3.23717e-16	1.459e-14	ENSMUSG00000000409;ENSMUSG00000004266;ENSMUSG00000004296;ENSMUSG00000004815;ENSMUSG00000006435;ENSMUSG00000008734;ENSMUSG00000015133;ENSMUSG00000015950;ENSMUSG00000017652;ENSMUSG00000018899;ENSMUSG00000020717;ENSMUSG00000021365;ENSMUSG00000021451;ENSMUSG00000021892;ENSMUSG00000021948;ENSMUSG00000022425;ENSMUSG00000022637;ENSMUSG00000022831;ENSMUSG00000023274;ENSMUSG00000024486;ENSMUSG00000024621;…	Lck;Ptpn6;Il12b;Dgkq;Neurl1a;Gprc5b;Lrrk1;Ncf1;Cd40;Irf1;Pecam1;Nedd9;Sema4d;Sh3bp5;Prkcd;Enpp2;Cblb;Hcls1;Cd4;Hbegf;Csf1r;Il12a;Ptpn22;Il6ra;Arhgef2;Plpp3;Errfi1;Bst1;Tec;Stap1;Iqgap1;Il15;Thy1;Cd3e;Lif;Socs5;Zfyve28;Icam1;Bank1;Socs1;Il22ra2;Clcf1;Tnfrsf18;Inpp5f;Sh2b3;Prkce;Nrg1;Dusp22;Lilra5;Cass4;Gm14455
59	GO:0022604	BP	regulation of cell morphogenesis	59/ 2951	267/ 43839	0.220974	3.67571e-16	1.65139e-14	ENSMUSG00000003283;ENSMUSG00000004568;ENSMUSG00000015745;ENSMUSG00000015766;ENSMUSG00000019978;ENSMUSG00000020953;ENSMUSG00000021057;ENSMUSG00000021451;ENSMUSG00000022425;ENSMUSG00000022602;ENSMUSG00000022914;ENSMUSG00000023008;ENSMUSG00000024008;ENSMUSG00000024143;ENSMUSG00000024232;ENSMUSG00000024589;ENSMUSG00000024621;ENSMUSG00000025195;ENSMUSG00000025237;ENSMUSG00000025265;ENSMUSG00000025372;…	Hck;Arhgef18;Plekho1;Eps8;Epb41l2;Coch;Akap5;Sema4d;Enpp2;Arc;Brwd1;Fmnl3;Cpne5;Rhoq;Bambi;Nedd4l;Csf1r;Dnmbp;Parp6;Fgd1;Baiap2;Obsl1;Sema4a;Fgr;Rhoh;Rhof;Rasal1;Plxnd1;Coro1a;Msn;Plxna3;Dlc1;Kank1;Arap1;Dbn1;Myl12b;Palm;Syt1;Icam1;Fermt2;Smurf1;Arpin;Ss18l1;Sh3kbp1;Zmym6;Ago4;Cux2;Cdc42ep1;Arhgap15;Prag1;Fes;Plxnb1;Fmnl1;Camk2b;Kdr;Numbl;Bcl9l;Bves;Gm20511
45	GO:0002705	BP	positive regulation of leukocyte mediated immunity	45/ 2951	166/ 43839	0.271084	3.74114e-16	1.67546e-14	ENSMUSG00000001444;ENSMUSG00000002147;ENSMUSG00000004296;ENSMUSG00000005540;ENSMUSG00000005696;ENSMUSG00000015314;ENSMUSG00000016206;ENSMUSG00000016283;ENSMUSG00000017652;ENSMUSG00000024164;ENSMUSG00000024339;ENSMUSG00000024402;ENSMUSG00000026012;ENSMUSG00000026068;ENSMUSG00000026070;ENSMUSG00000026573;ENSMUSG00000027347;ENSMUSG00000027776;ENSMUSG00000029254;ENSMUSG00000030149;ENSMUSG00000031101;…	Tbx21;Stat6;Il12b;Fcer2a;Sh2d1a;Slamf6;H2-M3;H2-M2;Cd40;C3;Tap2;Lta;Cd28;Il18rap;Il18r1;Xcl1;Rasgrp1;Il12a;Stap1;Klrk1;Sash3;Crtam;Malt1;Nlrp3;Vav1;H2-Q4;Arid5a;Cd160;Rigi;Pvr;Clcf1;Mill2;Klre1;H2-T22;Ptafr;H2-Q7;H2-K1;H2-Q10;Gm6034;H2-Q6;H2-D1;H2-T10;H2-Q2;Gm28053;-
40	GO:0034987	MF	immunoglobulin receptor binding	40/ 2951	130/ 43839	0.307692	1.33771e-16	1.80067e-14	ENSMUSG00000028874;ENSMUSG00000030144;ENSMUSG00000031328;ENSMUSG00000053158;ENSMUSG00000076490;ENSMUSG00000076498;ENSMUSG00000076615;ENSMUSG00000076617;ENSMUSG00000076655;ENSMUSG00000076672;ENSMUSG00000076680;ENSMUSG00000076709;ENSMUSG00000076731;ENSMUSG00000076867;ENSMUSG00000076937;ENSMUSG00000093894;ENSMUSG00000094088;ENSMUSG00000094102;ENSMUSG00000094164;ENSMUSG00000094194;ENSMUSG00000094502;…	Fgr;Clec4d;Flna;Fes;Trbc1;Trbc2;Ighg3;Ighm;Ighv4-1;Ighv3-6;Ighv6-6;Ighv1-47;Ighv8-12;Trdv4;Iglc2;Ighv1-53;Ighv1-64;Ighv9-2;Ighv2-3;Ighv5-16;Ighv1-69;Ighv1-26;Ighv1-9;Ighv1-54;Igha;Ighv1-39;Ighv5-12;Ighv1-55;Ighv10-3;Ighv10-1;Ighv1-19;Ighv2-6;Ighv9-1;Ighv8-2;Ighv8-5;Ighv1-11;Ighv1-15;Ighd;Trdc;Iglc1
50	GO:0010810	BP	regulation of cell-substrate adhesion	50/ 2951	201/ 43839	0.248756	4.13359e-16	1.83779e-14	ENSMUSG00000000530;ENSMUSG00000001507;ENSMUSG00000001552;ENSMUSG00000003534;ENSMUSG00000014599;ENSMUSG00000017009;ENSMUSG00000019820;ENSMUSG00000020827;ENSMUSG00000021338;ENSMUSG00000021360;ENSMUSG00000021365;ENSMUSG00000021822;ENSMUSG00000022367;ENSMUSG00000022425;ENSMUSG00000022508;ENSMUSG00000022885;ENSMUSG00000024713;ENSMUSG00000027111;ENSMUSG00000027276;ENSMUSG00000028195;ENSMUSG00000029082;…	Acvrl1;Itga3;Jup;Ddr1;Csf1;Sdc4;Utrn;Mink1;Carmil1;Gcnt2;Nedd9;Plau;Has2;Enpp2;Bcl6;St6gal1;Pcsk5;Itga6;Jag1;Ccn1;Bst1;Iqgap1;Angpt2;Dlc1;Plekha2;Thy1;Cd3e;Kank1;Rac2;Emid1;Dbn1;Abi3bp;Ninj1;Hoxa7;Lrp1;Npnt;S100a10;Foxf1;Disc1;Prkce;Vwc2;Tacstd2;Skap1;Spock2;Kdr;Myadm;Dusp22;Cass4;Gm14455;Ccl21a
68	GO:0030036	BP	actin cytoskeleton organization	68/ 2951	339/ 43839	0.20059	4.14257e-16	1.83779e-14	ENSMUSG00000004568;ENSMUSG00000004665;ENSMUSG00000005057;ENSMUSG00000009681;ENSMUSG00000009772;ENSMUSG00000017631;ENSMUSG00000019487;ENSMUSG00000019978;ENSMUSG00000020061;ENSMUSG00000020143;ENSMUSG00000020439;ENSMUSG00000020782;ENSMUSG00000020846;ENSMUSG00000020911;ENSMUSG00000021279;ENSMUSG00000022075;ENSMUSG00000022090;ENSMUSG00000022488;ENSMUSG00000022508;ENSMUSG00000023008;ENSMUSG00000024143;…	Arhgef18;Cnn2;Sh2b2;Bcr;Nuak2;Abr;Trip10;Epb41l2;Mybpc1;Dock2;Smtn;Llgl2;Rflnb;Krt19;Cdc42bpb;Rhobtb2;Pdlim2;Nckap1l;Bcl6;Fmnl3;Rhoq;Fgd1;Flnb;Agap2;Obsl1;Tnnt2;Frmd5;Pfn2;Tesk1;Cap1;Lurap1;Rhoh;Rhof;Fscn1;Limk1;Zyx;Foxp1;Coro1a;Flna;Pdlim3;Tmod2;Amotl2;Fhl3;Kank1;Arhgef17;Rac2;Arhgef5;Tesk2;Dbn1;Prr5;Arhgap26;Inf2;Ccr7;Mybpc2;Arhgef10l;Elmo1;Mrtfa;Sipa1l1;Ttn;Actn2;Cnn3;Fmnl1;Shroom4;Arhgef10;Sp…
39	GO:0002687	BP	positive regulation of leukocyte migration	39/ 2951	128/ 43839	0.304688	4.62978e-16	2.04752e-14	ENSMUSG00000005824;ENSMUSG00000009281;ENSMUSG00000014599;ENSMUSG00000015316;ENSMUSG00000017737;ENSMUSG00000020310;ENSMUSG00000020717;ENSMUSG00000022488;ENSMUSG00000023078;ENSMUSG00000023913;ENSMUSG00000025473;ENSMUSG00000025804;ENSMUSG00000026180;ENSMUSG00000026573;ENSMUSG00000026581;ENSMUSG00000027776;ENSMUSG00000031015;ENSMUSG00000032011;ENSMUSG00000033220;ENSMUSG00000033788;ENSMUSG00000034786;…	Tnfsf14;Rarres2;Csf1;Slamf1;Mmp9;Madcam1;Pecam1;Nckap1l;Cxcl13;Pla2g7;Adam8;Ccr1;Cxcr2;Xcl1;Sell;Il12a;Swap70;Thy1;Rac2;Dysf;Gpsm3;Cxcl10;Pawr;Ripor2;P2ry12;Icam1;Ccr7;Camk1d;Ccr6;Tnfrsf18;C5ar1;Dock8;Ptafr;Cxcl12;Ano6;Ccl19;Ccl21a;Gm45515;Gm33799
56	GO:0008037	BP	cell recognition	56/ 2951	246/ 43839	0.227642	5.13967e-16	2.26594e-14	ENSMUSG00000020143;ENSMUSG00000021728;ENSMUSG00000024670;ENSMUSG00000028073;ENSMUSG00000028664;ENSMUSG00000030342;ENSMUSG00000030605;ENSMUSG00000031028;ENSMUSG00000031207;ENSMUSG00000031933;ENSMUSG00000032021;ENSMUSG00000033585;ENSMUSG00000036030;ENSMUSG00000037202;ENSMUSG00000039103;ENSMUSG00000050272;ENSMUSG00000052085;ENSMUSG00000065987;ENSMUSG00000071005;ENSMUSG00000073985;ENSMUSG00000076490;…	Dock2;Emb;Cd6;Pear1;Ephb2;Cd9;Mfge8;Tub;Msn;Izumo1r;Crtam;Ndn;Prtg;Prf1;Nexn;Dscam;Dock8;Cd209b;Ccl19;Gm10602;Trbc1;Trbc2;Ighg3;Ighv4-1;Ighv3-6;Ighv6-6;Ighv1-47;Ighv8-12;Trdv4;Iglc2;Ighv1-53;Ighv1-64;Ighv9-2;Ighv2-3;Ighv5-16;Ighv1-69;Ighv1-26;Ccl21a;Ighv1-9;Ighv1-54;Igha;Ighv1-39;Ighv5-12;Ighv1-55;Ighv10-3;Ighv10-1;Ighv1-19;Ighv2-6;Ighv9-1;Ighv8-2;Ighv8-5;Ighv1-11;Ighv1-15;Ighd;Trdc;Iglc1
43	GO:0006911	BP	phagocytosis, engulfment	43/ 2951	154/ 43839	0.279221	5.19661e-16	2.28393e-14	ENSMUSG00000022075;ENSMUSG00000026390;ENSMUSG00000026879;ENSMUSG00000030047;ENSMUSG00000030605;ENSMUSG00000035067;ENSMUSG00000041112;ENSMUSG00000051682;ENSMUSG00000076490;ENSMUSG00000076498;ENSMUSG00000076615;ENSMUSG00000076655;ENSMUSG00000076672;ENSMUSG00000076680;ENSMUSG00000076709;ENSMUSG00000076731;ENSMUSG00000076867;ENSMUSG00000076937;ENSMUSG00000093894;ENSMUSG00000094088;ENSMUSG00000094102;…	Rhobtb2;Marco;Gsn;Arhgap25;Mfge8;Xkr6;Elmo1;Treml4;Trbc1;Trbc2;Ighg3;Ighv4-1;Ighv3-6;Ighv6-6;Ighv1-47;Ighv8-12;Trdv4;Iglc2;Ighv1-53;Ighv1-64;Ighv9-2;Ighv2-3;Ighv5-16;Ighv1-69;Ighv1-26;Ighv1-9;Ighv1-54;Igha;Ighv1-39;Ighv5-12;Ighv1-55;Ighv10-3;Ighv10-1;Ighv1-19;Ighv2-6;Ighv9-1;Ighv8-2;Ighv8-5;Ighv1-11;Ighv1-15;Ighd;Trdc;Iglc1
95	GO:0043065	BP	positive regulation of apoptotic process	95/ 2951	576/ 43839	0.164931	6.36753e-16	2.78989e-14	ENSMUSG00000000409;ENSMUSG00000000817;ENSMUSG00000000915;ENSMUSG00000001288;ENSMUSG00000002565;ENSMUSG00000004296;ENSMUSG00000005836;ENSMUSG00000006435;ENSMUSG00000007872;ENSMUSG00000015312;ENSMUSG00000015850;ENSMUSG00000015957;ENSMUSG00000016206;ENSMUSG00000016496;ENSMUSG00000016933;ENSMUSG00000017652;ENSMUSG00000017737;ENSMUSG00000017969;ENSMUSG00000019822;ENSMUSG00000019960;ENSMUSG00000020044;…	Lck;Fasl;Hip1r;Rarg;Scin;Il12b;Gata6;Neurl1a;Id3;Gadd45b;Adamtsl4;Wnt11;H2-M3;Cd274;Plcg1;Cd40;Mmp9;Ptgis;Smpd2;Dusp6;Timp3;Unc5b;Adora2a;Igfbp3;Prkcd;Trim35;Fbxo32;Bcl6;Wnt10b;Nr4a1;Gzma;Nfatc4;Bin1;Lta;Pmaip1;Camk2a;Fas;Adam8;Casp1;Cxcr2;Bok;Ncf2;Gsn;Itga6;Ltk;Rassf2;Skil;Il12a;Notch2;Ccn1;Nr4a3;Tnfrsf1b;Apbb2;Irf5;Itpr1;Klrk1;Bcl2l14;Cd40lg;Dlc1;Ctsh;Calhm2;Ubd;Pawr;Btg1;Nfkbid;Apbb1;Tigar;Cd1…
45	GO:0010324	BP	membrane invagination	45/ 2951	169/ 43839	0.266272	7.7979e-16	3.39049e-14	ENSMUSG00000022075;ENSMUSG00000026390;ENSMUSG00000026879;ENSMUSG00000030047;ENSMUSG00000030605;ENSMUSG00000032733;ENSMUSG00000035067;ENSMUSG00000038780;ENSMUSG00000041112;ENSMUSG00000051682;ENSMUSG00000076490;ENSMUSG00000076498;ENSMUSG00000076615;ENSMUSG00000076655;ENSMUSG00000076672;ENSMUSG00000076680;ENSMUSG00000076709;ENSMUSG00000076731;ENSMUSG00000076867;ENSMUSG00000076937;ENSMUSG00000093894;…	Rhobtb2;Marco;Gsn;Arhgap25;Mfge8;Snx33;Xkr6;Smurf1;Elmo1;Treml4;Trbc1;Trbc2;Ighg3;Ighv4-1;Ighv3-6;Ighv6-6;Ighv1-47;Ighv8-12;Trdv4;Iglc2;Ighv1-53;Ighv1-64;Ighv9-2;Ighv2-3;Ighv5-16;Ighv1-69;Ighv1-26;Ighv1-9;Ighv1-54;Igha;Ighv1-39;Ighv5-12;Ighv1-55;Ighv10-3;Ighv10-1;Ighv1-19;Ighv2-6;Ighv9-1;Ighv8-2;Ighv8-5;Ighv1-11;Ighv1-15;Ighd;Trdc;Iglc1
42	GO:0002708	BP	positive regulation of lymphocyte mediated immunity	42/ 2951	149/ 43839	0.281879	7.8102e-16	3.39049e-14	ENSMUSG00000001444;ENSMUSG00000002147;ENSMUSG00000004296;ENSMUSG00000005540;ENSMUSG00000005696;ENSMUSG00000015314;ENSMUSG00000016206;ENSMUSG00000016283;ENSMUSG00000017652;ENSMUSG00000024164;ENSMUSG00000024339;ENSMUSG00000024402;ENSMUSG00000026012;ENSMUSG00000026068;ENSMUSG00000026070;ENSMUSG00000026573;ENSMUSG00000027347;ENSMUSG00000027776;ENSMUSG00000030149;ENSMUSG00000031101;ENSMUSG00000032021;…	Tbx21;Stat6;Il12b;Fcer2a;Sh2d1a;Slamf6;H2-M3;H2-M2;Cd40;C3;Tap2;Lta;Cd28;Il18rap;Il18r1;Xcl1;Rasgrp1;Il12a;Klrk1;Sash3;Crtam;Malt1;Nlrp3;Vav1;H2-Q4;Arid5a;Cd160;Pvr;Clcf1;Mill2;Klre1;H2-T22;H2-Q7;H2-K1;H2-Q10;Gm6034;H2-Q6;H2-D1;H2-T10;H2-Q2;Gm28053;-
173	GO:0003700	MF	DNA-binding transcription factor activity	173/ 2951	1348/ 43839	0.128338	2.90282e-16	3.76455e-14	ENSMUSG00000001288;ENSMUSG00000001444;ENSMUSG00000001493;ENSMUSG00000002108;ENSMUSG00000002111;ENSMUSG00000002147;ENSMUSG00000002983;ENSMUSG00000003032;ENSMUSG00000003382;ENSMUSG00000003545;ENSMUSG00000003949;ENSMUSG00000004040;ENSMUSG00000004151;ENSMUSG00000004661;ENSMUSG00000005267;ENSMUSG00000005774;ENSMUSG00000005836;ENSMUSG00000006586;ENSMUSG00000007872;ENSMUSG00000008193;ENSMUSG00000008398;…	Rarg;Tbx21;Meox1;Nr1h3;Spi1;Stat6;Relb;Klf4;Etv3;Fosb;Hlf;Stat3;Etv1;Arid3b;Zfp287;Rfx5;Gata6;Runx1t1;Id3;Spib;Elk3;Pou2f2;Pou6f1;Zfp296;Ehf;Etv5;Pax5;Glis2;Hivep2;Nkx2-5;Gata3;Rxrg;Fli1;Rarb;Ikzf3;Tbx3;Zbtb4;Irf1;Ahr;Plagl1;Arid5b;Meis1;Rel;Nr1d1;Fos;Irf4;Gcm2;Zscan26;Bcl6;Hes1;Snai2;Zbtb20;Ets2;Nr4a1;Nfatc4;Satb1;Tfeb;Foxp4;Sox8;Phf1;Hhex;Tlx1;Nfkb2;Zfp202;Smad7;Msc;Klf7;Ikzf2;Npas2;Lrrfip1;Esr…
44	GO:0099024	BP	plasma membrane invagination	44/ 2951	163/ 43839	0.269939	9.39491e-16	4.06596e-14	ENSMUSG00000022075;ENSMUSG00000026390;ENSMUSG00000026879;ENSMUSG00000030047;ENSMUSG00000030605;ENSMUSG00000032733;ENSMUSG00000035067;ENSMUSG00000041112;ENSMUSG00000051682;ENSMUSG00000076490;ENSMUSG00000076498;ENSMUSG00000076615;ENSMUSG00000076655;ENSMUSG00000076672;ENSMUSG00000076680;ENSMUSG00000076709;ENSMUSG00000076731;ENSMUSG00000076867;ENSMUSG00000076937;ENSMUSG00000093894;ENSMUSG00000094088;…	Rhobtb2;Marco;Gsn;Arhgap25;Mfge8;Snx33;Xkr6;Elmo1;Treml4;Trbc1;Trbc2;Ighg3;Ighv4-1;Ighv3-6;Ighv6-6;Ighv1-47;Ighv8-12;Trdv4;Iglc2;Ighv1-53;Ighv1-64;Ighv9-2;Ighv2-3;Ighv5-16;Ighv1-69;Ighv1-26;Ighv1-9;Ighv1-54;Igha;Ighv1-39;Ighv5-12;Ighv1-55;Ighv10-3;Ighv10-1;Ighv1-19;Ighv2-6;Ighv9-1;Ighv8-2;Ighv8-5;Ighv1-11;Ighv1-15;Ighd;Trdc;Iglc1
223	GO:0006796	BP	phosphate-containing compound metabolic process	223/ 2951	1920/ 43839	0.116146	9.48622e-16	4.09296e-14	ENSMUSG00000000409;ENSMUSG00000000530;ENSMUSG00000000532;ENSMUSG00000000673;ENSMUSG00000000791;ENSMUSG00000002007;ENSMUSG00000002228;ENSMUSG00000003283;ENSMUSG00000003534;ENSMUSG00000004266;ENSMUSG00000004815;ENSMUSG00000005320;ENSMUSG00000005836;ENSMUSG00000006445;ENSMUSG00000007097;ENSMUSG00000009681;ENSMUSG00000009772;ENSMUSG00000010660;ENSMUSG00000013236;ENSMUSG00000014453;ENSMUSG00000015085;…	Lck;Acvrl1;Acvr1b;Haao;Il12rb1;Srpk3;Ppm1j;Hck;Ddr1;Ptpn6;Dgkq;Fgfr4;Gata6;Epha2;Atp1a2;Bcr;Nuak2;Plcd1;Ptprs;Blk;Entpd2;Ttbk1;Ncf1;Wnt11;Stk32c;Plcg1;Aldoc;Eya2;Il12rb2;Smpd2;Ptprk;Dusp6;Nuak1;Irak3;Stk10;Itk;Igfbp3;Trib2;Adcy3;Efr3b;Map3k3;Mink1;Pld2;Plcd3;Map3k14;Prkch;Cdc42bpb;Pde8b;Prkcd;Ppp3cc;Ajuba;Sla;Enpp2;Csnk1e;Mapk12;Adcy5;Map3k12;Pisd;Synj2;Pla2g7;Sik1;Rhoq;Ip6k3;Pkdcc;Camk2a;Csf1r;P…
165	GO:0042592	BP	homeostatic process	165/ 2951	1283/ 43839	0.128605	1.02191e-15	4.39579e-14	ENSMUSG00000000409;ENSMUSG00000000673;ENSMUSG00000000817;ENSMUSG00000001750;ENSMUSG00000002108;ENSMUSG00000002204;ENSMUSG00000002992;ENSMUSG00000003882;ENSMUSG00000004698;ENSMUSG00000005057;ENSMUSG00000005583;ENSMUSG00000006576;ENSMUSG00000007097;ENSMUSG00000008734;ENSMUSG00000009292;ENSMUSG00000009681;ENSMUSG00000010142;ENSMUSG00000010660;ENSMUSG00000012819;ENSMUSG00000013275;ENSMUSG00000014164;…	Lck;Haao;Fasl;Tcirg1;Nr1h3;Napsa;Apoc2;Il7r;Hdac9;Sh2b2;Mef2c;Slc4a3;Atp1a2;Gprc5b;Trpm2;Bcr;Tnfrsf13b;Plcd1;Cdh23;Slc41a1;Klhl3;Csf1;Lrrk1;Ager;Cd40;Slc12a7;Anxa6;Ffar3;Tnfaip3;Cry1;Appl2;Stc2;Atp2a3;Mink1;Gcnt2;Gcm2;Txndc16;Tnfsf11;Nell2;Nckap1l;Rogdi;Gpihbp1;Zbtb20;Slc4a8;Slc26a6;Slc25a27;Clic5;Cyp39a1;Cdh2;Pmaip1;Fas;Tasl;Cd7;Ccr1;Hk3;Klf7;Igfbp5;Bok;Tnfrsf11a;Atp1b1;Soat1;Il2ra;Slc4a10;Abca2…
21	GO:0046638	BP	positive regulation of alpha-beta T cell differentiation	21/ 2951	37/ 43839	0.567568	1.03106e-15	4.42169e-14	ENSMUSG00000015396;ENSMUSG00000018899;ENSMUSG00000022488;ENSMUSG00000026117;ENSMUSG00000028042;ENSMUSG00000030748;ENSMUSG00000031101;ENSMUSG00000031304;ENSMUSG00000031885;ENSMUSG00000032688;ENSMUSG00000032691;ENSMUSG00000035356;ENSMUSG00000036931;ENSMUSG00000037104;ENSMUSG00000037944;ENSMUSG00000038037;ENSMUSG00000038855;ENSMUSG00000039377;ENSMUSG00000070691;ENSMUSG00000071005;ENSMUSG00000098715	Cd83;Irf1;Nckap1l;Zap70;Zbtb7b;Il4ra;Sash3;Il2rg;Cbfb;Malt1;Nlrp3;Nfkbiz;Nfkbid;Socs5;Ccr7;Socs1;Itpkb;Hlx;Runx3;Ccl19;Gm28053
71	GO:0048729	BP	tissue morphogenesis	71/ 2951	371/ 43839	0.191375	1.21824e-15	5.20861e-14	ENSMUSG00000000530;ENSMUSG00000001288;ENSMUSG00000001300;ENSMUSG00000003534;ENSMUSG00000006445;ENSMUSG00000009376;ENSMUSG00000014164;ENSMUSG00000014599;ENSMUSG00000015468;ENSMUSG00000015647;ENSMUSG00000015957;ENSMUSG00000016128;ENSMUSG00000016356;ENSMUSG00000018604;ENSMUSG00000020061;ENSMUSG00000020782;ENSMUSG00000020902;ENSMUSG00000020953;ENSMUSG00000021268;ENSMUSG00000022114;ENSMUSG00000022676;…	Acvrl1;Rarg;Efnb2;Ddr1;Epha2;Met;Klhl3;Csf1;Notch4;Lama5;Wnt11;Stard13;Col20a1;Tbx3;Mybpc1;Llgl2;Ntn1;Coch;Meg3;Spry2;Snai2;Nfatc4;Sox8;Lama3;Hhex;Adam8;Col7a1;Smad7;Eya1;Nrp2;Wnt10a;Cxcr2;Obsl1;Tnnt2;Acvr1;Jag1;Dll4;Spint1;Ccm2l;Notch2;Plxnd1;Mgp;Pak1;Tgfb1i1;Ctsh;Heyl;Lama1;Wnt6;Mks1;Fras1;Tnni3;Frem2;Fgf2;Mybpc2;Hoxb4;Cyp7b1;Npnt;Chd7;Vwa1;Foxf1;Snai1;Fzd1;Tcf21;Fat4;Tacstd2;Pcdh15;Yap1;Gpc3;C…
42	GO:1903169	BP	regulation of calcium ion transmembrane transport	42/ 2951	151/ 43839	0.278146	1.31451e-15	5.60332e-14	ENSMUSG00000000359;ENSMUSG00000003352;ENSMUSG00000004266;ENSMUSG00000006930;ENSMUSG00000007097;ENSMUSG00000015968;ENSMUSG00000016933;ENSMUSG00000017400;ENSMUSG00000021057;ENSMUSG00000022469;ENSMUSG00000023274;ENSMUSG00000024381;ENSMUSG00000026271;ENSMUSG00000026573;ENSMUSG00000026576;ENSMUSG00000027716;ENSMUSG00000027843;ENSMUSG00000027859;ENSMUSG00000028214;ENSMUSG00000029417;ENSMUSG00000030707;…	Rem1;Cacnb3;Ptpn6;Hap1;Atp1a2;Cacna1d;Plcg1;Stac2;Akap5;Rapgef3;Cd4;Bin1;Gpr35;Xcl1;Atp1b1;Trpc3;Ptpn22;Ngf;Gem;Cxcl9;Coro1a;Cd19;Rrad;Thy1;Ank2;Dysf;Plcg2;Myo5a;Cacna1a;Cxcl10;Chd7;Aplnr;Ffar1;Prkce;Fcrl5;P2ry6;Cxcr3;Cemip;Camk2d;Cracr2a;Ahnak;Gm28053
19	GO:2000516	BP	positive regulation of CD4-positive, alpha-beta T cell activation	19/ 2951	30/ 43839	0.633333	1.36286e-15	5.79194e-14	ENSMUSG00000015396;ENSMUSG00000018899;ENSMUSG00000022488;ENSMUSG00000026573;ENSMUSG00000026778;ENSMUSG00000028042;ENSMUSG00000030748;ENSMUSG00000031101;ENSMUSG00000031304;ENSMUSG00000032688;ENSMUSG00000032691;ENSMUSG00000035356;ENSMUSG00000036931;ENSMUSG00000037104;ENSMUSG00000037944;ENSMUSG00000038037;ENSMUSG00000039377;ENSMUSG00000071005;ENSMUSG00000098715	Cd83;Irf1;Nckap1l;Xcl1;Prkcq;Zbtb7b;Il4ra;Sash3;Il2rg;Malt1;Nlrp3;Nfkbiz;Nfkbid;Socs5;Ccr7;Socs1;Hlx;Ccl19;Gm28053
69	GO:0050839	MF	cell adhesion molecule binding	69/ 2951	348/ 43839	0.198276	4.6999e-16	5.92579e-14	ENSMUSG00000000290;ENSMUSG00000000303;ENSMUSG00000001029;ENSMUSG00000001281;ENSMUSG00000001507;ENSMUSG00000001552;ENSMUSG00000002980;ENSMUSG00000004266;ENSMUSG00000005125;ENSMUSG00000009687;ENSMUSG00000013033;ENSMUSG00000015143;ENSMUSG00000015647;ENSMUSG00000019820;ENSMUSG00000020310;ENSMUSG00000020758;ENSMUSG00000020826;ENSMUSG00000021057;ENSMUSG00000021457;ENSMUSG00000021728;ENSMUSG00000021998;…	Itgb2;Cdh1;Icam2;Itgb7;Itga3;Jup;Bcam;Ptpn6;Ndrg1;Fxyd5;Adgrl1;Actn1;Lama5;Utrn;Madcam1;Itgb4;Nos2;Akap5;Syk;Emb;Lcp1;Cdh2;Lama3;Adam8;Cdhr5;Sell;Itga6;Frmd5;Il1b;Src;Ccn1;Cdh17;Plpp3;Cd9;Mfge8;Itgal;Msn;Fgfr1;Jam3;Thy1;Nectin1;Nrxn2;Fgb;Tgfbi;Prtg;Icam1;Cpe;Igsf9;Sema7a;Nexn;Cdh6;Pvr;Npnt;Shtn1;Esm1;Dsg2;Epcam;Jaml;Dscam;Lrrc4c;Tacstd2;Lamb2;Cdh22;Pkp3;Cxcl12;Obscn;Kdr;Nrg1;S1pr3
45	GO:0051494	BP	negative regulation of cytoskeleton organization	45/ 2951	172/ 43839	0.261628	1.59449e-15	6.75606e-14	ENSMUSG00000000915;ENSMUSG00000002565;ENSMUSG00000004568;ENSMUSG00000009376;ENSMUSG00000015222;ENSMUSG00000015766;ENSMUSG00000020181;ENSMUSG00000020315;ENSMUSG00000020717;ENSMUSG00000021262;ENSMUSG00000021948;ENSMUSG00000023277;ENSMUSG00000024043;ENSMUSG00000025026;ENSMUSG00000025104;ENSMUSG00000026879;ENSMUSG00000027805;ENSMUSG00000028059;ENSMUSG00000028943;ENSMUSG00000030707;ENSMUSG00000031015;…	Hip1r;Scin;Arhgef18;Met;Map2;Eps8;Nav3;Sptbn1;Pecam1;Evl;Prkcd;Twf2;Arhgap28;Add3;Hdgfl3;Gsn;Pfn2;Arhgef2;Espn;Coro1a;Swap70;Fgf13;Dlc1;Tmod2;Kank2;Kank1;Arap1;Inpp5j;Dbn1;Mid1;Shank1;Arpin;Plekhh2;Kank3;S1pr1;Tacstd2;Map1b;Capg;Sptan1;Gmfg;Myadm;Tmsb15l;Tmsb10;Mid1-ps1;Gm45515
37	GO:0002274	BP	myeloid leukocyte activation	37/ 2951	120/ 43839	0.308333	1.69005e-15	7.13959e-14	ENSMUSG00000002699;ENSMUSG00000002983;ENSMUSG00000004709;ENSMUSG00000005125;ENSMUSG00000015316;ENSMUSG00000015355;ENSMUSG00000020009;ENSMUSG00000020143;ENSMUSG00000020399;ENSMUSG00000021356;ENSMUSG00000021948;ENSMUSG00000025279;ENSMUSG00000025888;ENSMUSG00000026068;ENSMUSG00000026180;ENSMUSG00000026630;ENSMUSG00000027072;ENSMUSG00000027347;ENSMUSG00000027878;ENSMUSG00000028341;ENSMUSG00000029204;…	Lcp2;Relb;Cd244a;Ndrg1;Slamf1;Cd48;Ifngr1;Dock2;Havcr2;Irf4;Prkcd;Dnase1l3;Casp1;Il18rap;Cxcr2;Batf3;Prg3;Rasgrp1;Notch2;Nr4a3;Rhoh;Foxp1;Lat;Slc7a2;Il15;Dysf;Batf;Ubd;Camk4;Milr1;Lat2;Tlr1;Prkce;Tlr6;Cx3cr1;Pirb;Gm28053
40	GO:0031341	BP	regulation of cell killing	40/ 2951	139/ 43839	0.28777	1.73468e-15	7.3063e-14	ENSMUSG00000003882;ENSMUSG00000004296;ENSMUSG00000005540;ENSMUSG00000005696;ENSMUSG00000015314;ENSMUSG00000016206;ENSMUSG00000016283;ENSMUSG00000020399;ENSMUSG00000020826;ENSMUSG00000024339;ENSMUSG00000025279;ENSMUSG00000026068;ENSMUSG00000026573;ENSMUSG00000027347;ENSMUSG00000027776;ENSMUSG00000029254;ENSMUSG00000030149;ENSMUSG00000030157;ENSMUSG00000032021;ENSMUSG00000034116;ENSMUSG00000035929;…	Il7r;Il12b;Fcer2a;Sh2d1a;Slamf6;H2-M3;H2-M2;Havcr2;Nos2;Tap2;Dnase1l3;Il18rap;Xcl1;Rasgrp1;Il12a;Stap1;Klrk1;Clec2d;Crtam;Vav1;H2-Q4;Prf1;Tap1;Cd160;Pvr;Mill2;Klre1;H2-T22;H2-Q7;H2-K1;H2-Q10;Gm6034;H2-Q6;H2-D1;Ccr5;Klrb1b;H2-T10;H2-Q2;Gm28053;-
35	GO:0002688	BP	regulation of leukocyte chemotaxis	35/ 2951	108/ 43839	0.324074	1.74157e-15	7.31354e-14	ENSMUSG00000005824;ENSMUSG00000009281;ENSMUSG00000014599;ENSMUSG00000015316;ENSMUSG00000022488;ENSMUSG00000023078;ENSMUSG00000023913;ENSMUSG00000025804;ENSMUSG00000026180;ENSMUSG00000026573;ENSMUSG00000026581;ENSMUSG00000027776;ENSMUSG00000028927;ENSMUSG00000029082;ENSMUSG00000029254;ENSMUSG00000030149;ENSMUSG00000031015;ENSMUSG00000031990;ENSMUSG00000032754;ENSMUSG00000033220;ENSMUSG00000033788;…	Tnfsf14;Rarres2;Csf1;Slamf1;Nckap1l;Cxcl13;Pla2g7;Ccr1;Cxcr2;Xcl1;Sell;Il12a;Padi2;Bst1;Stap1;Klrk1;Swap70;Jam3;Slc8b1;Rac2;Dysf;Gpsm3;Cxcl10;Ripor2;Ccr7;Camk1d;Ccr6;C5ar1;Gpr18;Cxcl12;Ano6;Ccl19;Ccl21a;Gm45515;Gm33799
145	GO:1902533	BP	positive regulation of intracellular signal transduction	145/ 2951	1079/ 43839	0.134384	1.90352e-15	7.97e-14	ENSMUSG00000000409;ENSMUSG00000000817;ENSMUSG00000001020;ENSMUSG00000003227;ENSMUSG00000005320;ENSMUSG00000005824;ENSMUSG00000008734;ENSMUSG00000014599;ENSMUSG00000015133;ENSMUSG00000015312;ENSMUSG00000015316;ENSMUSG00000015950;ENSMUSG00000015957;ENSMUSG00000017652;ENSMUSG00000019842;ENSMUSG00000020143;ENSMUSG00000020275;ENSMUSG00000020399;ENSMUSG00000020427;ENSMUSG00000020700;ENSMUSG00000020827;…	Lck;Fasl;S100a4;Edar;Fgfr4;Tnfsf14;Gprc5b;Csf1;Lrrk1;Gadd45b;Slamf1;Ncf1;Wnt11;Cd40;Traf3ip2;Dock2;Rel;Havcr2;Igfbp3;Map3k3;Mink1;Pik3r5;Map3k14;Akap5;Gcnt2;Prkcd;Tnfsf11;Sorbs3;Spry2;Ajuba;Hcls1;Map3k12;Cd4;Fgd2;Xdh;C3;Cdh2;Hbegf;Pmaip1;Csf1r;Map4k2;Adam8;Ccr1;Casp1;Cd28;Il18r1;Zap70;Igfbp5;Gpr35;Bok;Tnfrsf11a;Marco;Xcl1;Card9;Il1rn;Rassf2;Rasgrp1;Skil;Ptpn22;Ngf;Notch2;Il6ra;Npr2;Lurap1;Rasgef1…
83	GO:0046873	MF	metal ion transmembrane transporter activity	83/ 2951	470/ 43839	0.176596	6.70577e-16	8.22634e-14	ENSMUSG00000001027;ENSMUSG00000003352;ENSMUSG00000004110;ENSMUSG00000004113;ENSMUSG00000005089;ENSMUSG00000006641;ENSMUSG00000007097;ENSMUSG00000009246;ENSMUSG00000009292;ENSMUSG00000010066;ENSMUSG00000011008;ENSMUSG00000013275;ENSMUSG00000015968;ENSMUSG00000017756;ENSMUSG00000018340;ENSMUSG00000020155;ENSMUSG00000020788;ENSMUSG00000020882;ENSMUSG00000021313;ENSMUSG00000021565;ENSMUSG00000022416;…	Scn4a;Cacnb3;Cacna1e;Cacna1b;Slc1a2;Slc5a6;Atp1a2;Trpm5;Trpm2;Cacna2d2;Mcoln2;Slc41a1;Cacna1d;Slc12a7;Anxa6;Kcnmb1;Atp2a3;Cacnb1;Ryr2;Slc6a19;Cacna1i;Asic1;Slc4a8;Slc22a3;Cacna1h;Atp1b1;Slc4a10;Slc12a6;Slc28a2;Slc23a2;Trpc3;Kcnq5;Slc30a2;Itpr1;Itpr2;Slc6a1;Scnn1a;Slc8a2;Ryr1;Rasa3;Slc12a3;Panx1;Slc8b1;Gm5134;Cacna1a;Mcoln3;Slc9a7;Slc12a9;Trpm4;Orai2;Kcnd3;Atp1a3;Kcnj1;Cacna2d4;Kcnj2;Itpr3;Trpv3;K…
84	GO:0031012	CC	extracellular matrix	84/ 2951	488/ 43839	0.172131	2.0778e-15	8.62055e-14	ENSMUSG00000001741;ENSMUSG00000004098;ENSMUSG00000009281;ENSMUSG00000011256;ENSMUSG00000012889;ENSMUSG00000015085;ENSMUSG00000015354;ENSMUSG00000015647;ENSMUSG00000015850;ENSMUSG00000015957;ENSMUSG00000016356;ENSMUSG00000017737;ENSMUSG00000018340;ENSMUSG00000020044;ENSMUSG00000020758;ENSMUSG00000020902;ENSMUSG00000020953;ENSMUSG00000021624;ENSMUSG00000023046;ENSMUSG00000024299;ENSMUSG00000024421;…	Il16;Col5a3;Rarres2;Adam19;Podnl1;Entpd2;Pcolce2;Lama5;Adamtsl4;Wnt11;Col20a1;Mmp9;Anxa6;Timp3;Itgb4;Ntn1;Coch;Cd180;Igfbp6;Adamts10;Lama3;Col17a1;Kazald1;Col7a1;Itih5;Lamb3;Serpinc1;Itga6;S100a11;Ccn1;Col15a1;Mmp23;Sparcl1;Gpc2;Sspo;Anxa4;Wnt5b;Mgp;Pzp;Mfge8;Bmper;Thsd4;Col6a4;Lama1;Wnt6;Tnxb;Fgb;Emid1;Scara3;Fras1;Abi3bp;Hpse;Tgfbi;Adamtsl2;Frem2;Spon2;Chad;Vasn;Ltbp4;Npnt;Prelp;Lad1;S100a10;Vw…
65	GO:0051090	BP	regulation of DNA-binding transcription factor activity	65/ 2951	325/ 43839	0.2	2.1265e-15	8.85126e-14	ENSMUSG00000000290;ENSMUSG00000001552;ENSMUSG00000003283;ENSMUSG00000007872;ENSMUSG00000013483;ENSMUSG00000014303;ENSMUSG00000015968;ENSMUSG00000017652;ENSMUSG00000017969;ENSMUSG00000019947;ENSMUSG00000020227;ENSMUSG00000020399;ENSMUSG00000020601;ENSMUSG00000021025;ENSMUSG00000021108;ENSMUSG00000021277;ENSMUSG00000022015;ENSMUSG00000022096;ENSMUSG00000022831;ENSMUSG00000022996;ENSMUSG00000024042;…	Itgb2;Jup;Hck;Id3;Card14;Glis2;Cacna1d;Cd40;Ptgis;Arid5b;Irak3;Havcr2;Trib2;Nfkbia;Prkch;Traf3;Tnfsf11;Hr;Hcls1;Wnt10b;Sik1;Sting1;Camk2a;Adam8;Sigirr;Smad7;Il18rap;Il18r1;Lrrfip1;Tnfrsf11a;Xcl1;Prkcq;Traf1;Ngf;Arhgef2;Plpp3;Anxa4;Bhlhe40;Cd40lg;Eomes;Malt1;Nlrp3;Heyl;Arhgef5;Card11;Nfkbid;Icam1;Nod1;Camk1d;Nlrc4;Wfs1;Trim14;Rigi;Trim62;Prkd2;Fzd1;Nlrc3;Cx3cr1;Rab7b;Prkcb;Nfam1;Hmgn3;Nlrc5;Foxs1;…
108	GO:0044297	CC	cell body	108/ 2951	710/ 43839	0.152113	2.44517e-15	9.92422e-14	ENSMUSG00000000530;ENSMUSG00000000579;ENSMUSG00000000915;ENSMUSG00000001444;ENSMUSG00000004113;ENSMUSG00000004267;ENSMUSG00000009246;ENSMUSG00000009292;ENSMUSG00000015085;ENSMUSG00000015222;ENSMUSG00000015340;ENSMUSG00000015599;ENSMUSG00000015950;ENSMUSG00000015968;ENSMUSG00000017417;ENSMUSG00000017652;ENSMUSG00000019843;ENSMUSG00000019889;ENSMUSG00000020178;ENSMUSG00000020393;ENSMUSG00000020668;…	Acvrl1;Dynlt1c;Hip1r;Tbx21;Cacna1b;Eno2;Trpm5;Trpm2;Entpd2;Map2;Cybb;Ttbk1;Ncf1;Cacna1d;Plxdc1;Cd40;Fyn;Ptprk;Adora2a;Kremen1;Kif3c;Cygb;Nr1d1;Akap5;Naip1;Dpysl2;Csnk1e;Rapgef3;Pde1b;Alcam;Slc25a27;Cpne5;Psd2;Gabbr1;Camk2a;Fas;Htr7;Flnb;Baiap2;Cpeb1;Ccr1;Vim;Slc4a10;Arhgef2;Tnfrsf1b;Ppt1;Ephb2;Crmp1;Rufy3;Itpr1;Slc8a2;Sez6l2;Cd40lg;L1cam;Gnao1;Cx3cl1;Dixdc1;Cd3e;Casp4;Ptpn13;Myo5a;Cacna1a;Dbn1;Gd…
98	GO:0030425	CC	dendrite	98/ 2951	618/ 43839	0.158576	2.54745e-15	1.01193e-13	ENSMUSG00000000530;ENSMUSG00000000617;ENSMUSG00000000627;ENSMUSG00000001053;ENSMUSG00000004113;ENSMUSG00000006435;ENSMUSG00000006930;ENSMUSG00000009246;ENSMUSG00000015222;ENSMUSG00000015340;ENSMUSG00000015950;ENSMUSG00000015968;ENSMUSG00000017417;ENSMUSG00000019889;ENSMUSG00000020009;ENSMUSG00000020178;ENSMUSG00000020297;ENSMUSG00000020668;ENSMUSG00000020827;ENSMUSG00000020889;ENSMUSG00000021057;…	Acvrl1;Grm6;Sema4f;N4bp3;Cacna1b;Neurl1a;Hap1;Trpm5;Map2;Cybb;Ncf1;Cacna1d;Plxdc1;Ptprk;Ifngr1;Adora2a;Nsg2;Kif3c;Mink1;Nr1d1;Akap5;Cyp46a1;Clu;Dpysl2;Nell2;Rogdi;Lynx1;Kif21a;Alcam;Psd2;Camk2a;Pcsk5;Fas;Htr7;Mark1;Slc4a10;Ngf;Prss12;Ppt1;Ephb2;Crmp1;Rufy3;Fscn1;Grip2;Itpr1;Pak1;Fgf13;Flna;Gnao1;Thy1;Nectin1;Arhgap44;Myo5a;Cacna1a;Dbn1;Atcay;Hrh2;Trim3;Cpe;Rara;Igsf9;Sv2a;Shank1;Whrn;Wfs1;Magi2;L…
80	GO:0034220	BP	monoatomic ion transmembrane transport	80/ 2951	454/ 43839	0.176211	2.53073e-15	1.05029e-13	ENSMUSG00000000409;ENSMUSG00000000817;ENSMUSG00000001750;ENSMUSG00000003352;ENSMUSG00000004113;ENSMUSG00000005089;ENSMUSG00000007097;ENSMUSG00000009246;ENSMUSG00000009292;ENSMUSG00000012428;ENSMUSG00000013275;ENSMUSG00000015968;ENSMUSG00000016933;ENSMUSG00000017756;ENSMUSG00000018340;ENSMUSG00000020261;ENSMUSG00000020264;ENSMUSG00000020788;ENSMUSG00000021313;ENSMUSG00000022041;ENSMUSG00000022416;…	Lck;Fasl;Tcirg1;Cacnb3;Cacna1b;Slc1a2;Atp1a2;Trpm5;Trpm2;Steap4;Slc41a1;Cacna1d;Plcg1;Slc12a7;Anxa6;Slc36a1;Slc36a2;Atp2a3;Ryr2;Chrna2;Cacna1i;Asic1;Cacna1h;Plce1;Tmem163;Xcl1;Atp1b1;Slc4a10;Slc12a6;Kcnq5;Slc30a2;Itpr1;Itpr2;Slc6a1;Slc8a2;Ryr1;Gabre;Gabrq;Slc12a3;Slc8b1;Plcg2;Cacna1a;Chrnb4;Mlc1;Pawr;P2ry12;Slc9a7;Slc12a9;Trpm4;Plcb2;Kcnd3;Atp1a3;Chrnb1;Kcnj1;Cacna2d4;Kcnj2;Itpr3;Kcns3;Slc25a23;S…
49	GO:0007411	BP	axon guidance	49/ 2951	203/ 43839	0.241379	2.92594e-15	1.21076e-13	ENSMUSG00000000627;ENSMUSG00000001300;ENSMUSG00000004151;ENSMUSG00000006445;ENSMUSG00000015619;ENSMUSG00000020099;ENSMUSG00000020340;ENSMUSG00000020902;ENSMUSG00000021262;ENSMUSG00000021268;ENSMUSG00000021728;ENSMUSG00000022048;ENSMUSG00000022263;ENSMUSG00000022636;ENSMUSG00000022687;ENSMUSG00000024621;ENSMUSG00000025959;ENSMUSG00000025969;ENSMUSG00000028341;ENSMUSG00000028664;ENSMUSG00000029005;…	Sema4f;Efnb2;Etv1;Epha2;Gata3;Unc5b;Cyfip2;Ntn1;Evl;Meg3;Emb;Dpysl2;Trio;Alcam;Boc;Csf1r;Klf7;Nrp2;Nr4a3;Ephb2;Draxin;Crmp1;Apbb2;Ephb6;Foxp1;Efnb1;L1cam;Plxna3;Nectin1;Dscaml1;Lama1;Rac2;Ntng2;Prtg;Apbb1;Egr2;Nexn;Sema3d;Rtn4r;Rtn4rl1;Bcl11b;Dscam;Flrt3;B3gnt2;Lamb2;Unc5c;Cxcl12;Runx3;Kif5a
63	GO:0097060	CC	synaptic membrane	63/ 2951	312/ 43839	0.201923	3.56195e-15	1.38545e-13	ENSMUSG00000000617;ENSMUSG00000000627;ENSMUSG00000000915;ENSMUSG00000001507;ENSMUSG00000004267;ENSMUSG00000005089;ENSMUSG00000006435;ENSMUSG00000007207;ENSMUSG00000009681;ENSMUSG00000013033;ENSMUSG00000017167;ENSMUSG00000020178;ENSMUSG00000020827;ENSMUSG00000021057;ENSMUSG00000022041;ENSMUSG00000022540;ENSMUSG00000022602;ENSMUSG00000024462;ENSMUSG00000024617;ENSMUSG00000024897;ENSMUSG00000025372;…	Grm6;Sema4f;Hip1r;Itga3;Eno2;Slc1a2;Neurl1a;Stx1a;Bcr;Adgrl1;Cntnap1;Adora2a;Mink1;Akap5;Chrna2;Rogdi;Arc;Gabbr1;Camk2a;Apba1;Baiap2;Cpeb1;Arhgef9;Itga8;Dnm1;Grip2;Itpr1;Slc6a1;Syp;Gabrq;Cryab;Nt5e;Nrxn2;Gria2;Dbn1;Chrnb4;Dagla;Palm;Syt1;Apbb1;Cpe;Shank1;Pacsin1;Rusc1;Arhgap32;Sipa1l1;Tmem108;Disc1;Camk2n1;Prr12;Kcna1;Lrrc4;Kcnb1;Flrt3;Rgs14;Actn2;Col13a1;Ncs1;Cacng3;Syt11;Prkcg;Pde2a;Gm57288
84	GO:0030312	CC	external encapsulating structure	84/ 2951	489/ 43839	0.171779	3.64758e-15	1.3898e-13	ENSMUSG00000001741;ENSMUSG00000004098;ENSMUSG00000009281;ENSMUSG00000011256;ENSMUSG00000012889;ENSMUSG00000015085;ENSMUSG00000015354;ENSMUSG00000015647;ENSMUSG00000015850;ENSMUSG00000015957;ENSMUSG00000016356;ENSMUSG00000017737;ENSMUSG00000018340;ENSMUSG00000020044;ENSMUSG00000020758;ENSMUSG00000020902;ENSMUSG00000020953;ENSMUSG00000021624;ENSMUSG00000023046;ENSMUSG00000024299;ENSMUSG00000024421;…	Il16;Col5a3;Rarres2;Adam19;Podnl1;Entpd2;Pcolce2;Lama5;Adamtsl4;Wnt11;Col20a1;Mmp9;Anxa6;Timp3;Itgb4;Ntn1;Coch;Cd180;Igfbp6;Adamts10;Lama3;Col17a1;Kazald1;Col7a1;Itih5;Lamb3;Serpinc1;Itga6;S100a11;Ccn1;Col15a1;Mmp23;Sparcl1;Gpc2;Sspo;Anxa4;Wnt5b;Mgp;Pzp;Mfge8;Bmper;Thsd4;Col6a4;Lama1;Wnt6;Tnxb;Fgb;Emid1;Scara3;Fras1;Abi3bp;Hpse;Tgfbi;Adamtsl2;Frem2;Spon2;Chad;Vasn;Ltbp4;Npnt;Prelp;Lad1;S100a10;Vw…
74	GO:0043254	BP	regulation of protein-containing complex assembly	74/ 2951	404/ 43839	0.183168	3.45704e-15	1.42636e-13	ENSMUSG00000000915;ENSMUSG00000002565;ENSMUSG00000003283;ENSMUSG00000007207;ENSMUSG00000009376;ENSMUSG00000015222;ENSMUSG00000015599;ENSMUSG00000015766;ENSMUSG00000020181;ENSMUSG00000020315;ENSMUSG00000020589;ENSMUSG00000020717;ENSMUSG00000021262;ENSMUSG00000021338;ENSMUSG00000021948;ENSMUSG00000021998;ENSMUSG00000022075;ENSMUSG00000022178;ENSMUSG00000022488;ENSMUSG00000022534;ENSMUSG00000022831;…	Hip1r;Scin;Hck;Stx1a;Met;Map2;Ttbk1;Eps8;Nav3;Sptbn1;Cyria;Pecam1;Evl;Carmil1;Prkcd;Lcp1;Rhobtb2;Ajuba;Nckap1l;Mefv;Hcls1;Wnt10b;Cxcl13;Twf2;Arhgap28;Bin1;Pcsk5;Fas;Add3;Baiap2;Gsn;Pfn2;Arhgef2;Cdh17;Lmo4;Fscn1;Clec2i;Fchsd2;Coro1a;Pak1;Trim30a;Msn;Cryab;Tmod2;Kif9;Kank1;Arhgef5;Inpp5j;Dbn1;P2ry12;Icam1;Plekhg2;Fchsd1;Bmf;Kirrel;Kank3;Dact1;Prkce;Stxbp6;Sorl1;Nlrc3;Carmil2;Map1b;Fes;Capg;Skap1;Sp…
52	GO:0045637	BP	regulation of myeloid cell differentiation	52/ 2951	226/ 43839	0.230088	3.51465e-15	1.44591e-13	ENSMUSG00000000532;ENSMUSG00000001288;ENSMUSG00000002111;ENSMUSG00000002565;ENSMUSG00000004296;ENSMUSG00000014599;ENSMUSG00000020160;ENSMUSG00000021025;ENSMUSG00000021127;ENSMUSG00000021250;ENSMUSG00000022015;ENSMUSG00000022488;ENSMUSG00000022831;ENSMUSG00000023274;ENSMUSG00000024621;ENSMUSG00000024778;ENSMUSG00000025473;ENSMUSG00000025804;ENSMUSG00000027210;ENSMUSG00000027276;ENSMUSG00000027339;…	Acvr1b;Rarg;Spi1;Scin;Il12b;Csf1;Meis1;Nfkbia;Zfp36l1;Fos;Tnfsf11;Nckap1l;Hcls1;Cd4;Csf1r;Fas;Adam8;Ccr1;Meis2;Jag1;Rassf2;Ocstamp;Notch2;Csf3r;Tesc;Foxp1;Clec2d;Clec2i;Lilra6;Il34;Ets1;Lif;Inpp4b;Hoxa7;Itpkb;Eeig1;Zfp36;Gpr68;Gpr55;Gpr171;Rab7b;Fes;Evi2;Pira12;Pira13;Pira2-ps1;Pira1;Gm15931;Cd101;Pira2;Evi2b;-
72	GO:0098662	BP	inorganic cation transmembrane transport	72/ 2951	387/ 43839	0.186047	3.53846e-15	1.45149e-13	ENSMUSG00000000409;ENSMUSG00000000817;ENSMUSG00000001750;ENSMUSG00000003352;ENSMUSG00000004113;ENSMUSG00000007097;ENSMUSG00000009292;ENSMUSG00000012428;ENSMUSG00000013275;ENSMUSG00000015968;ENSMUSG00000016933;ENSMUSG00000017756;ENSMUSG00000020261;ENSMUSG00000020264;ENSMUSG00000020788;ENSMUSG00000021313;ENSMUSG00000022416;ENSMUSG00000023017;ENSMUSG00000024112;ENSMUSG00000024998;ENSMUSG00000026347;…	Lck;Fasl;Tcirg1;Cacnb3;Cacna1b;Atp1a2;Trpm2;Steap4;Slc41a1;Cacna1d;Plcg1;Slc12a7;Slc36a1;Slc36a2;Atp2a3;Ryr2;Cacna1i;Asic1;Cacna1h;Plce1;Tmem163;Xcl1;Atp1b1;Slc4a10;Slc12a6;Kcnq5;Slc30a2;Itpr1;Itpr2;Slc6a1;Slc8a2;Ryr1;Slc12a3;Slc8b1;Plcg2;Cacna1a;Pawr;P2ry12;Slc9a7;Slc12a9;Trpm4;Plcb2;Kcnd3;Atp1a3;Kcnj1;Cacna2d4;Kcnj2;Itpr3;Kcns3;Slc25a23;Scn4b;Kcne4;Kcna1;Mmgt2;Kcnk3;Kcnb1;Hrh1;Scn3a;Ryr3;Kcnc1;…
59	GO:0045089	BP	positive regulation of innate immune response	59/ 2951	280/ 43839	0.210714	3.59576e-15	1.47073e-13	ENSMUSG00000002108;ENSMUSG00000004296;ENSMUSG00000005696;ENSMUSG00000015314;ENSMUSG00000016206;ENSMUSG00000020227;ENSMUSG00000020399;ENSMUSG00000020953;ENSMUSG00000021025;ENSMUSG00000021277;ENSMUSG00000024349;ENSMUSG00000025017;ENSMUSG00000025058;ENSMUSG00000025473;ENSMUSG00000026068;ENSMUSG00000026573;ENSMUSG00000026928;ENSMUSG00000027347;ENSMUSG00000027776;ENSMUSG00000027843;ENSMUSG00000030149;…	Nr1h3;Il12b;Sh2d1a;Slamf6;H2-M3;Irak3;Havcr2;Coch;Nfkbia;Traf3;Sting1;Pik3ap1;Tasl;Adam8;Il18rap;Xcl1;Card9;Rasgrp1;Il12a;Ptpn22;Klrk1;Crtam;Vav1;Unc93b1;Ifi206;Ddx60;Cd160;Nlrc4;Rftn1;Ifi203;Rigi;Pvr;Mill2;Ikbke;Ifi209;Tlr1;Prkce;Tlr9;Cd300lf;Klre1;Ffar2;Tlr6;Treml4;Tlr11;Ifi205;Txk;Tnip2;Tlr12;Ifi208;Cd300ld3;Ifi214;Ifi213;Wdfy1;Nlrc5;Tlr5;Mndal;Gm28053;Gbp5;-
79	GO:0002237	BP	response to molecule of bacterial origin	79/ 2951	448/ 43839	0.176339	3.62074e-15	1.47668e-13	ENSMUSG00000000817;ENSMUSG00000002108;ENSMUSG00000004296;ENSMUSG00000006345;ENSMUSG00000009681;ENSMUSG00000016206;ENSMUSG00000016496;ENSMUSG00000016498;ENSMUSG00000017631;ENSMUSG00000017652;ENSMUSG00000018341;ENSMUSG00000018920;ENSMUSG00000019464;ENSMUSG00000020227;ENSMUSG00000020399;ENSMUSG00000020826;ENSMUSG00000020889;ENSMUSG00000021025;ENSMUSG00000021250;ENSMUSG00000021624;ENSMUSG00000022657;…	Fasl;Nr1h3;Il12b;Ggt1;Bcr;H2-M3;Cd274;Pdcd1lg2;Abr;Cd40;Il12rb2;Cxcl16;Ptger1;Irak3;Havcr2;Nos2;Nr1d1;Nfkbia;Fos;Cd180;Cd96;Cxcl13;Tap2;Lta;Cd6;Nfkb2;Casp1;Tnfrsf11a;Ncf2;Vim;Card9;Il1rn;Il1b;Il12a;Ptpn22;Nfkb1;Gbp2;Pde4b;Tnfrsf1b;Stap1;Cxcl9;Irf5;Foxp1;Klrk1;Il10ra;Malt1;Nlrp3;Plcg2;Cxcl10;Tbxa2r;Smad6;Spon2;Arid5a;Ptger2;Ccr7;Akap12;Dusp10;Kmo;Irf8;Ptgir;Zfp36;Tlr1;Tlr9;Gjb2;Palm3;C5ar1;Ptges;T…
174	GO:0098542	BP	defense response to other organism	174/ 2951	1395/ 43839	0.124731	3.67912e-15	1.49618e-13	ENSMUSG00000000386;ENSMUSG00000003283;ENSMUSG00000004266;ENSMUSG00000004296;ENSMUSG00000004707;ENSMUSG00000004709;ENSMUSG00000005465;ENSMUSG00000005696;ENSMUSG00000006445;ENSMUSG00000009281;ENSMUSG00000011008;ENSMUSG00000013707;ENSMUSG00000014599;ENSMUSG00000015314;ENSMUSG00000015316;ENSMUSG00000015340;ENSMUSG00000015950;ENSMUSG00000016206;ENSMUSG00000016356;ENSMUSG00000017652;ENSMUSG00000018899;…	Mx1;Hck;Ptpn6;Il12b;Ly9;Cd244a;Il27ra;Sh2d1a;Epha2;Rarres2;Mcoln2;Tnfaip8l2;Csf1;Slamf6;Slamf1;Cybb;Ncf1;H2-M3;Col20a1;Cd40;Irf1;Lyst;Ifngr1;Havcr2;Nos2;Map3k14;Coch;Arg2;Traf3;Irf4;Ly86;Cd180;Rnase6;Prkcd;Trim35;Gsdmd;Cxcl13;Cd4;Mx2;Tfeb;C3;Sting1;C2;Lta;Csf1r;Map4k2;Tasl;Ifitm1;Marco;Card9;Il12a;Notch2;Arhgef2;Gbp3;Gbp2;Tnfsf8;Fgr;Gbp9;Plac8;Cxcl9;Irf5;Klrg1;Clec4d;Klrk1;Klrd1;Il17rc;Pglyrp1;Si…
62	GO:0007169	BP	transmembrane receptor protein tyrosine kinase signaling pathway	62/ 2951	305/ 43839	0.203279	4.2442e-15	1.72103e-13	ENSMUSG00000000409;ENSMUSG00000001300;ENSMUSG00000002147;ENSMUSG00000002699;ENSMUSG00000003283;ENSMUSG00000003534;ENSMUSG00000005057;ENSMUSG00000006445;ENSMUSG00000006800;ENSMUSG00000006930;ENSMUSG00000009281;ENSMUSG00000009376;ENSMUSG00000009681;ENSMUSG00000014453;ENSMUSG00000014599;ENSMUSG00000016918;ENSMUSG00000016933;ENSMUSG00000019947;ENSMUSG00000023411;ENSMUSG00000024143;ENSMUSG00000024486;…	Lck;Efnb2;Stat6;Lcp2;Hck;Ddr1;Sh2b2;Epha2;Sulf2;Hap1;Rarres2;Met;Bcr;Blk;Csf1;Sulf1;Plcg1;Arid5b;Nfatc4;Rhoq;Hbegf;Csf1r;Pigr;Ltk;Ngf;Nr4a3;Ephb2;Fgr;Stap1;Gigyf1;Ephb6;Iqgap1;Mvp;Lat;Pak1;Efnb1;Angpt2;Smpd3;Myo1e;Csrnp1;Ndn;Socs5;Samd10;Plekha1;Appl1;Prkd2;Sipa1l1;Flt3;Foxo1;Fat4;Irs3;Flrt3;Rgs14;Ndst1;Ntrk2;Irs1;Ntrk3;Blnk;Rapgef2;Kdr;Nrg1;Gm14455
211	GO:0046983	MF	protein dimerization activity	211/ 2951	1790/ 43839	0.117877	1.47957e-15	1.76731e-13	ENSMUSG00000000290;ENSMUSG00000000617;ENSMUSG00000000915;ENSMUSG00000001507;ENSMUSG00000002033;ENSMUSG00000002108;ENSMUSG00000002992;ENSMUSG00000003379;ENSMUSG00000004267;ENSMUSG00000004296;ENSMUSG00000005447;ENSMUSG00000005763;ENSMUSG00000006586;ENSMUSG00000006642;ENSMUSG00000007207;ENSMUSG00000007872;ENSMUSG00000010025;ENSMUSG00000013523;ENSMUSG00000014599;ENSMUSG00000015143;ENSMUSG00000015340;…	Itgb2;Grm6;Hip1r;Itga3;Cd3g;Nr1h3;Apoc2;Cd79a;Eno2;Il12b;Pafah1b3;Cd247;Runx1t1;Tcf23;Stx1a;Id3;Aldh3a2;Bcas1;Csf1;Actn1;Cybb;Zfp318;Macroh2a1;H2-M3;Rab11fip4;Ikzf3;Anxa6;Zbtb4;Ahr;Abtb3;Meis1;Adora2a;Irak3;Appl2;Stk10;Stc2;Ltc4s;Pecam1;Nos2;Fos;Ahrr;Tert;Adcy5;St6gal1;Nr4a1;Map3k12;Cxcl13;Gzma;Cd4;Tfeb;Xdh;Sox8;Cdh2;Tap2;Sting1;Bin1;Gabbr1;Camk2a;Csf1r;Hhex;Msc;Ikzf2;Cd28;Npas2;Bok;Lrrfip1;Xcl1;…
39	GO:0006910	BP	phagocytosis, recognition	39/ 2951	136/ 43839	0.286765	4.41687e-15	1.78593e-13	ENSMUSG00000028073;ENSMUSG00000030605;ENSMUSG00000031028;ENSMUSG00000065987;ENSMUSG00000076490;ENSMUSG00000076498;ENSMUSG00000076615;ENSMUSG00000076655;ENSMUSG00000076672;ENSMUSG00000076680;ENSMUSG00000076709;ENSMUSG00000076731;ENSMUSG00000076867;ENSMUSG00000076937;ENSMUSG00000093894;ENSMUSG00000094088;ENSMUSG00000094102;ENSMUSG00000094164;ENSMUSG00000094194;ENSMUSG00000094502;ENSMUSG00000094546;…	Pear1;Mfge8;Tub;Cd209b;Trbc1;Trbc2;Ighg3;Ighv4-1;Ighv3-6;Ighv6-6;Ighv1-47;Ighv8-12;Trdv4;Iglc2;Ighv1-53;Ighv1-64;Ighv9-2;Ighv2-3;Ighv5-16;Ighv1-69;Ighv1-26;Ighv1-9;Ighv1-54;Igha;Ighv1-39;Ighv5-12;Ighv1-55;Ighv10-3;Ighv10-1;Ighv1-19;Ighv2-6;Ighv9-1;Ighv8-2;Ighv8-5;Ighv1-11;Ighv1-15;Ighd;Trdc;Iglc1
163	GO:0140677	MF	molecular function activator activity	163/ 2951	1265/ 43839	0.128854	1.55195e-15	1.80623e-13	ENSMUSG00000000489;ENSMUSG00000000594;ENSMUSG00000000627;ENSMUSG00000000817;ENSMUSG00000001588;ENSMUSG00000001741;ENSMUSG00000001768;ENSMUSG00000001995;ENSMUSG00000002992;ENSMUSG00000003134;ENSMUSG00000003206;ENSMUSG00000004296;ENSMUSG00000004473;ENSMUSG00000004815;ENSMUSG00000004952;ENSMUSG00000005824;ENSMUSG00000008734;ENSMUSG00000009681;ENSMUSG00000014599;ENSMUSG00000015354;ENSMUSG00000015950;…	Pdgfb;Gm2a;Sema4f;Fasl;Acap1;Il16;Rin2;Sipa1l2;Apoc2;Tbc1d8;Ebi3;Il12b;Clec11a;Dgkq;Rasa4;Tnfsf14;Gprc5b;Bcr;Csf1;Pcolce2;Ncf1;Wnt11;Stard13;Abr;Cxcl16;Noxo1;Dock2;Stc2;Ltc4s;Igfbp3;Llgl2;Sema4d;Bmp4;Prkcd;Tnfsf11;Spry2;Nckap1l;Cxcl13;Vegfa;Arhgap28;Ltb;Tnf;Lta;Hbegf;Afap1l2;Hdgfl3;Sectm1a;Gdf11;Agap2;Pdgfa;Wnt10a;Rgs1;Rgs2;Ncf2;Xcl1;Atp1b1;Il1rn;Jag1;Il1b;Il12a;Ngf;Il6ra;Sema4a;Tnfsf8;Prkag2;Tbc…
34	GO:0031343	BP	positive regulation of cell killing	34/ 2951	105/ 43839	0.32381	4.50201e-15	1.81517e-13	ENSMUSG00000004296;ENSMUSG00000005540;ENSMUSG00000005696;ENSMUSG00000015314;ENSMUSG00000016206;ENSMUSG00000016283;ENSMUSG00000020826;ENSMUSG00000024339;ENSMUSG00000026068;ENSMUSG00000026573;ENSMUSG00000027347;ENSMUSG00000027776;ENSMUSG00000029254;ENSMUSG00000030149;ENSMUSG00000032021;ENSMUSG00000034116;ENSMUSG00000035929;ENSMUSG00000037202;ENSMUSG00000038304;ENSMUSG00000040511;ENSMUSG00000040987;…	Il12b;Fcer2a;Sh2d1a;Slamf6;H2-M3;H2-M2;Nos2;Tap2;Il18rap;Xcl1;Rasgrp1;Il12a;Stap1;Klrk1;Crtam;Vav1;H2-Q4;Prf1;Cd160;Pvr;Mill2;Klre1;H2-T22;H2-Q7;H2-K1;H2-Q10;Gm6034;H2-Q6;H2-D1;Ccr5;H2-T10;H2-Q2;Gm28053;-
51	GO:0043270	BP	positive regulation of monoatomic ion transport	51/ 2951	220/ 43839	0.231818	4.66871e-15	1.87703e-13	ENSMUSG00000000617;ENSMUSG00000003352;ENSMUSG00000006930;ENSMUSG00000015968;ENSMUSG00000016933;ENSMUSG00000017400;ENSMUSG00000020009;ENSMUSG00000020155;ENSMUSG00000021057;ENSMUSG00000022469;ENSMUSG00000022602;ENSMUSG00000023274;ENSMUSG00000024617;ENSMUSG00000025804;ENSMUSG00000026573;ENSMUSG00000026576;ENSMUSG00000027716;ENSMUSG00000028664;ENSMUSG00000029359;ENSMUSG00000029417;ENSMUSG00000030102;…	Grm6;Cacnb3;Hap1;Cacna1d;Plcg1;Stac2;Ifngr1;Kcnmb1;Akap5;Rapgef3;Arc;Cd4;Camk2a;Ccr1;Xcl1;Atp1b1;Trpc3;Ephb2;Tesc;Cxcl9;Itpr1;Cd19;Thy1;Plcg2;Cxcl10;P2ry12;Fxyd1;Lpar3;Mllt6;Wfs1;Kcnj2;Trpv3;Aplnr;Ffar1;Scn4b;Kcna1;P2ry6;Orai1;Cxcr3;Gpd1l;Cemip;Actn2;Ptafr;Kcnc1;Cxcl12;Cracr2a;Ano6;Cacng3;Lilra5;Lrrc55;Gm28053
205	GO:0030234	MF	enzyme regulator activity	205/ 2951	1728/ 43839	0.118634	1.71539e-15	1.94654e-13	ENSMUSG00000000594;ENSMUSG00000001062;ENSMUSG00000001588;ENSMUSG00000001768;ENSMUSG00000001995;ENSMUSG00000002668;ENSMUSG00000002992;ENSMUSG00000003134;ENSMUSG00000004568;ENSMUSG00000004815;ENSMUSG00000004952;ENSMUSG00000005824;ENSMUSG00000006154;ENSMUSG00000008734;ENSMUSG00000009621;ENSMUSG00000009681;ENSMUSG00000015354;ENSMUSG00000015377;ENSMUSG00000015937;ENSMUSG00000015950;ENSMUSG00000015957;…	Gm2a;Vps9d1;Acap1;Rin2;Sipa1l2;Dennd1c;Apoc2;Tbc1d8;Arhgef18;Dgkq;Rasa4;Tnfsf14;Eps8l1;Gprc5b;Vav2;Bcr;Pcolce2;Dennd6b;Macroh2a1;Ncf1;Wnt11;Stard13;Cyth1;Abr;Cyth4;Noxo1;Pkib;Timp3;Dock2;Ltc4s;Igfbp3;Trib2;Llgl2;Nos2;Pik3r5;Map3k14;Naip1;Rasgrf2;Sh3bp5;Arhgef3;Prkcd;Spry2;Trio;Rapgef3;Nckap1l;Fgd2;Arhgap28;C3;Psd2;Plce1;Afap1l2;Dnmbp;Fgd1;Agap2;Dock9;Col7a1;Arhgef9;Itih5;Prkar1b;Serpinb8;Rgs1;Rgs…
38	GO:0019722	BP	calcium-mediated signaling	38/ 2951	130/ 43839	0.292308	4.95916e-15	1.98816e-13	ENSMUSG00000009292;ENSMUSG00000013033;ENSMUSG00000015968;ENSMUSG00000016933;ENSMUSG00000022015;ENSMUSG00000022092;ENSMUSG00000023411;ENSMUSG00000025804;ENSMUSG00000026180;ENSMUSG00000026576;ENSMUSG00000027544;ENSMUSG00000028782;ENSMUSG00000029530;ENSMUSG00000030409;ENSMUSG00000030742;ENSMUSG00000032826;ENSMUSG00000035458;ENSMUSG00000035773;ENSMUSG00000036273;ENSMUSG00000036353;ENSMUSG00000037944;…	Trpm2;Adgrl1;Cacna1d;Plcg1;Tnfsf11;Ppp3cc;Nfatc4;Ccr1;Cxcr2;Atp1b1;Nfatc2;Adgrb2;Ccr9;Dmpk;Lat;Ank2;Tnni3;Kiss1r;Lrrk2;P2ry12;Ccr7;Trpm4;Lat2;Ccr6;Ackr2;Cxcr5;Ccr4;Cxcr6;Cxcr3;Ncald;Cx3cr1;Ntrk2;Xcr1;Kdr;Ccr5;Ackr4;Gm50230;Gm33799
224	GO:0006793	BP	phosphorus metabolic process	224/ 2951	1956/ 43839	0.114519	5.06659e-15	2.02549e-13	ENSMUSG00000000409;ENSMUSG00000000530;ENSMUSG00000000532;ENSMUSG00000000673;ENSMUSG00000000791;ENSMUSG00000002007;ENSMUSG00000002228;ENSMUSG00000003283;ENSMUSG00000003534;ENSMUSG00000004266;ENSMUSG00000004815;ENSMUSG00000005320;ENSMUSG00000005836;ENSMUSG00000006445;ENSMUSG00000007097;ENSMUSG00000009681;ENSMUSG00000009772;ENSMUSG00000010660;ENSMUSG00000013236;ENSMUSG00000014453;ENSMUSG00000015085;…	Lck;Acvrl1;Acvr1b;Haao;Il12rb1;Srpk3;Ppm1j;Hck;Ddr1;Ptpn6;Dgkq;Fgfr4;Gata6;Epha2;Atp1a2;Bcr;Nuak2;Plcd1;Ptprs;Blk;Entpd2;Ttbk1;Ncf1;Wnt11;Stk32c;Plcg1;Aldoc;Eya2;Il12rb2;Smpd2;Ptprk;Dusp6;Nuak1;Irak3;Stk10;Itk;Igfbp3;Trib2;Adcy3;Efr3b;Map3k3;Mink1;Pld2;Plcd3;Map3k14;Prkch;Cdc42bpb;Pde8b;Prkcd;Ppp3cc;Ajuba;Sla;Enpp2;Csnk1e;Mapk12;Adcy5;Map3k12;Pisd;Synj2;Pla2g7;Sik1;Rhoq;Ip6k3;Pkdcc;Camk2a;Csf1r;P…
143	GO:0042803	MF	protein homodimerization activity	143/ 2951	1060/ 43839	0.134906	1.8873e-15	2.08938e-13	ENSMUSG00000000617;ENSMUSG00000000915;ENSMUSG00000002033;ENSMUSG00000002992;ENSMUSG00000003379;ENSMUSG00000004267;ENSMUSG00000004296;ENSMUSG00000005763;ENSMUSG00000006586;ENSMUSG00000010025;ENSMUSG00000013523;ENSMUSG00000014599;ENSMUSG00000015143;ENSMUSG00000015597;ENSMUSG00000016206;ENSMUSG00000017639;ENSMUSG00000018168;ENSMUSG00000018340;ENSMUSG00000018750;ENSMUSG00000020227;ENSMUSG00000020263;…	Grm6;Hip1r;Cd3g;Apoc2;Cd79a;Eno2;Il12b;Cd247;Runx1t1;Aldh3a2;Bcas1;Csf1;Actn1;Zfp318;H2-M3;Rab11fip4;Ikzf3;Anxa6;Zbtb4;Irak3;Appl2;Stk10;Stc2;Pecam1;Nos2;Tert;St6gal1;Nr4a1;Map3k12;Gzma;Cd4;Xdh;Cdh2;Tap2;Sting1;Camk2a;Csf1r;Hhex;Ikzf2;Cd28;Bok;Lrrfip1;Xcl1;Cr2;Acvr1;Kynu;Card9;Rasgrp1;Tpd52;Cd2;S100a11;Il6ra;Zbtb7b;Nfkb1;Cdh17;Gbp3;Gbp2;Nr4a3;Padi2;Tesc;Foxp1;Bhlhe40;Klrk1;Cd69;Bhlhe41;Nr2f2;Qprt…
49	GO:0097485	BP	neuron projection guidance	49/ 2951	206/ 43839	0.237864	5.43061e-15	2.1649e-13	ENSMUSG00000000627;ENSMUSG00000001300;ENSMUSG00000004151;ENSMUSG00000006445;ENSMUSG00000015619;ENSMUSG00000020099;ENSMUSG00000020340;ENSMUSG00000020902;ENSMUSG00000021262;ENSMUSG00000021268;ENSMUSG00000021728;ENSMUSG00000022048;ENSMUSG00000022263;ENSMUSG00000022636;ENSMUSG00000022687;ENSMUSG00000024621;ENSMUSG00000025959;ENSMUSG00000025969;ENSMUSG00000028341;ENSMUSG00000028664;ENSMUSG00000029005;…	Sema4f;Efnb2;Etv1;Epha2;Gata3;Unc5b;Cyfip2;Ntn1;Evl;Meg3;Emb;Dpysl2;Trio;Alcam;Boc;Csf1r;Klf7;Nrp2;Nr4a3;Ephb2;Draxin;Crmp1;Apbb2;Ephb6;Foxp1;Efnb1;L1cam;Plxna3;Nectin1;Dscaml1;Lama1;Rac2;Ntng2;Prtg;Apbb1;Egr2;Nexn;Sema3d;Rtn4r;Rtn4rl1;Bcl11b;Dscam;Flrt3;B3gnt2;Lamb2;Unc5c;Cxcl12;Runx3;Kif5a
28	GO:0001776	BP	leukocyte homeostasis	28/ 2951	72/ 43839	0.388889	5.52958e-15	2.19816e-13	ENSMUSG00000001750;ENSMUSG00000005057;ENSMUSG00000005583;ENSMUSG00000010142;ENSMUSG00000019850;ENSMUSG00000022488;ENSMUSG00000024521;ENSMUSG00000024778;ENSMUSG00000026770;ENSMUSG00000027660;ENSMUSG00000028460;ENSMUSG00000028525;ENSMUSG00000030707;ENSMUSG00000030742;ENSMUSG00000031990;ENSMUSG00000039521;ENSMUSG00000039936;ENSMUSG00000042228;ENSMUSG00000042594;ENSMUSG00000046006;ENSMUSG00000051212;…	Tcirg1;Sh2b2;Mef2c;Tnfrsf13b;Tnfaip3;Nckap1l;Pmaip1;Fas;Il2ra;Skil;Sit1;Pde4b;Coro1a;Lat;Jam3;Foxp3;Pik3cd;Lyn;Sh2b3;Gapt;Gpr183;Chst3;Pkn1;Pirb;Tnfrsf13c;Gpr174;Gm28053;Bcl2a1a
27	GO:0046631	BP	alpha-beta T cell activation	27/ 2951	67/ 43839	0.402985	5.88845e-15	2.33427e-13	ENSMUSG00000001750;ENSMUSG00000002983;ENSMUSG00000004296;ENSMUSG00000016206;ENSMUSG00000018899;ENSMUSG00000020143;ENSMUSG00000020395;ENSMUSG00000023927;ENSMUSG00000026070;ENSMUSG00000027776;ENSMUSG00000027985;ENSMUSG00000028042;ENSMUSG00000028064;ENSMUSG00000028362;ENSMUSG00000030067;ENSMUSG00000031103;ENSMUSG00000031712;ENSMUSG00000032446;ENSMUSG00000034266;ENSMUSG00000039521;ENSMUSG00000041202;…	Tcirg1;Relb;Il12b;H2-M3;Irf1;Dock2;Itk;Satb1;Il18r1;Il12a;Lef1;Zbtb7b;Sema4a;Tnfsf8;Foxp1;Elf4;Il15;Eomes;Batf;Foxp3;Pla2g2d;Bcl11b;Gpr18;Gpr183;Wdfy4;Bcl3;Txk
95	GO:0043025	CC	neuronal cell body	95/ 2951	598/ 43839	0.158863	6.29671e-15	2.35119e-13	ENSMUSG00000000530;ENSMUSG00000000579;ENSMUSG00000000915;ENSMUSG00000001444;ENSMUSG00000004113;ENSMUSG00000004267;ENSMUSG00000009246;ENSMUSG00000009292;ENSMUSG00000015222;ENSMUSG00000015340;ENSMUSG00000015599;ENSMUSG00000015950;ENSMUSG00000015968;ENSMUSG00000017417;ENSMUSG00000017652;ENSMUSG00000019889;ENSMUSG00000020178;ENSMUSG00000020393;ENSMUSG00000020668;ENSMUSG00000020810;ENSMUSG00000020889;…	Acvrl1;Dynlt1c;Hip1r;Tbx21;Cacna1b;Eno2;Trpm5;Trpm2;Map2;Cybb;Ttbk1;Ncf1;Cacna1d;Plxdc1;Cd40;Ptprk;Adora2a;Kremen1;Kif3c;Cygb;Nr1d1;Akap5;Naip1;Dpysl2;Csnk1e;Rapgef3;Pde1b;Alcam;Slc25a27;Cpne5;Psd2;Gabbr1;Camk2a;Fas;Htr7;Flnb;Baiap2;Cpeb1;Ccr1;Slc4a10;Arhgef2;Tnfrsf1b;Ppt1;Ephb2;Crmp1;Rufy3;Itpr1;Slc8a2;Sez6l2;L1cam;Dixdc1;Casp4;Myo5a;Cacna1a;Dbn1;Gdpd5;Pawr;Apbb1;Cpe;Trpm4;Sv2a;Akap12;Smurf1;Whr…
30	GO:0002573	BP	myeloid leukocyte differentiation	30/ 2951	83/ 43839	0.361446	6.19216e-15	2.44781e-13	ENSMUSG00000001750;ENSMUSG00000002111;ENSMUSG00000002983;ENSMUSG00000006445;ENSMUSG00000008193;ENSMUSG00000014599;ENSMUSG00000021356;ENSMUSG00000022015;ENSMUSG00000022489;ENSMUSG00000023274;ENSMUSG00000024621;ENSMUSG00000024986;ENSMUSG00000026321;ENSMUSG00000026630;ENSMUSG00000027670;ENSMUSG00000027878;ENSMUSG00000030067;ENSMUSG00000031712;ENSMUSG00000034266;ENSMUSG00000035186;ENSMUSG00000037944;…	Tcirg1;Spi1;Relb;Epha2;Spib;Csf1;Irf4;Tnfsf11;Pde1b;Cd4;Csf1r;Hhex;Tnfrsf11a;Batf3;Ocstamp;Notch2;Foxp1;Il15;Batf;Ubd;Ccr7;Camk4;L3mbtl3;Cd300lf;Gpr183;Gpc3;Pirb;Il3ra;Ccl19;Gm28053
71	GO:0098655	BP	monoatomic cation transmembrane transport	71/ 2951	383/ 43839	0.185379	6.63195e-15	2.61436e-13	ENSMUSG00000000409;ENSMUSG00000000817;ENSMUSG00000001750;ENSMUSG00000003352;ENSMUSG00000004113;ENSMUSG00000007097;ENSMUSG00000009292;ENSMUSG00000012428;ENSMUSG00000013275;ENSMUSG00000015968;ENSMUSG00000016933;ENSMUSG00000017756;ENSMUSG00000020261;ENSMUSG00000020264;ENSMUSG00000020788;ENSMUSG00000021313;ENSMUSG00000022416;ENSMUSG00000023017;ENSMUSG00000024112;ENSMUSG00000024998;ENSMUSG00000026347;…	Lck;Fasl;Tcirg1;Cacnb3;Cacna1b;Atp1a2;Trpm2;Steap4;Slc41a1;Cacna1d;Plcg1;Slc12a7;Slc36a1;Slc36a2;Atp2a3;Ryr2;Cacna1i;Asic1;Cacna1h;Plce1;Tmem163;Xcl1;Atp1b1;Slc4a10;Slc12a6;Kcnq5;Slc30a2;Itpr1;Itpr2;Slc6a1;Slc8a2;Ryr1;Slc12a3;Slc8b1;Plcg2;Cacna1a;Pawr;P2ry12;Slc9a7;Slc12a9;Trpm4;Plcb2;Kcnd3;Atp1a3;Kcnj1;Cacna2d4;Kcnj2;Itpr3;Kcns3;Slc25a23;Scn4b;Kcne4;Kcna1;Mmgt2;Kcnk3;Kcnb1;Hrh1;Scn3a;Ryr3;Kcnc1;…
41	GO:0032680	BP	regulation of tumor necrosis factor production	41/ 2951	151/ 43839	0.271523	7.08488e-15	2.78515e-13	ENSMUSG00000004266;ENSMUSG00000004296;ENSMUSG00000005465;ENSMUSG00000015316;ENSMUSG00000015340;ENSMUSG00000020009;ENSMUSG00000020227;ENSMUSG00000020399;ENSMUSG00000021125;ENSMUSG00000022708;ENSMUSG00000023411;ENSMUSG00000026928;ENSMUSG00000027347;ENSMUSG00000027843;ENSMUSG00000027863;ENSMUSG00000028059;ENSMUSG00000028967;ENSMUSG00000030067;ENSMUSG00000030921;ENSMUSG00000031101;ENSMUSG00000034641;…	Ptpn6;Il12b;Il27ra;Slamf1;Cybb;Ifngr1;Irak3;Havcr2;Arg2;Zbtb20;Nfatc4;Card9;Rasgrp1;Ptpn22;Cd2;Arhgef2;Errfi1;Foxp1;Trim30a;Sash3;Cd300ld;Spon2;Arid5a;Ccr7;Nod1;Akap12;Rigi;Zfp36;Tlr1;Nlrc3;Gpr18;Tlr6;Cx3cr1;Cyp2j6;Bcl3;Ptafr;Cd209b;Syt11;Lilra5;Ccl19;Ccr5
42	GO:0050770	BP	regulation of axonogenesis	42/ 2951	158/ 43839	0.265823	7.523e-15	2.94918e-13	ENSMUSG00000000627;ENSMUSG00000013236;ENSMUSG00000015222;ENSMUSG00000020902;ENSMUSG00000021451;ENSMUSG00000023277;ENSMUSG00000024304;ENSMUSG00000026728;ENSMUSG00000027660;ENSMUSG00000027859;ENSMUSG00000028064;ENSMUSG00000028664;ENSMUSG00000029005;ENSMUSG00000029291;ENSMUSG00000029674;ENSMUSG00000030123;ENSMUSG00000030774;ENSMUSG00000031137;ENSMUSG00000031389;ENSMUSG00000031398;ENSMUSG00000032011;…	Sema4f;Ptprs;Map2;Ntn1;Sema4d;Twf2;Cdh2;Vim;Skil;Ngf;Sema4a;Ephb2;Draxin;Rufy3;Limk1;Plxnd1;Pak1;Fgf13;Arhgap4;Plxna3;Thy1;Dixdc1;Cacna1a;Dbn1;Brsk1;Lpar3;Sema7a;Lrp1;Sema3d;Shtn1;Sipa1l1;Disc1;Rtn4r;Ust;Dscam;Lrrc4c;Map1b;Plxnb1;Ntrk3;Cxcl12;Rgma;Ccr5
36	GO:0019882	BP	antigen processing and presentation	36/ 2951	119/ 43839	0.302521	7.85452e-15	3.07064e-13	ENSMUSG00000002983;ENSMUSG00000016206;ENSMUSG00000016283;ENSMUSG00000024334;ENSMUSG00000024338;ENSMUSG00000024339;ENSMUSG00000024610;ENSMUSG00000035929;ENSMUSG00000036469;ENSMUSG00000036594;ENSMUSG00000037321;ENSMUSG00000037405;ENSMUSG00000037548;ENSMUSG00000039316;ENSMUSG00000041439;ENSMUSG00000041538;ENSMUSG00000051506;ENSMUSG00000051682;ENSMUSG00000055170;ENSMUSG00000056116;ENSMUSG00000060550;…	Relb;H2-M3;H2-M2;H2-Oa;Psmb8;Tap2;Cd74;H2-Q4;Marchf1;H2-Aa;Tap1;Icam1;H2-DMb2;Rftn1;Mfsd6;H2-Ob;Wdfy4;Treml4;Ifng;H2-T22;H2-Q7;H2-Eb1;H2-K1;H2-Q10;H2-Eb2;Gm6034;H2-Q6;H2-D1;H2-Ab1;Psme2b;H2-T10;H2-DMb1;Gm15821;H2-Q2;BC051537;6330537M06Rik
30	GO:0071674	BP	mononuclear cell migration	30/ 2951	84/ 43839	0.357143	9.01265e-15	3.51369e-13	ENSMUSG00000001281;ENSMUSG00000001444;ENSMUSG00000009292;ENSMUSG00000015766;ENSMUSG00000018920;ENSMUSG00000020437;ENSMUSG00000020717;ENSMUSG00000022015;ENSMUSG00000023078;ENSMUSG00000025473;ENSMUSG00000026573;ENSMUSG00000031207;ENSMUSG00000031779;ENSMUSG00000033542;ENSMUSG00000034855;ENSMUSG00000037405;ENSMUSG00000037944;ENSMUSG00000038260;ENSMUSG00000039519;ENSMUSG00000040899;ENSMUSG00000045092;…	Itgb7;Tbx21;Trpm2;Eps8;Cxcl16;Myo1g;Pecam1;Tnfsf11;Cxcl13;Adam8;Xcl1;Msn;Ccl22;Arhgef5;Cxcl10;Icam1;Ccr7;Trpm4;Cyp7b1;Ccr6;S1pr1;Jaml;Cxcr3;Gpr183;Dock8;Ano6;Ccl19;Nlrp12;Ccl21a;Gm33799
101	GO:0040008	BP	regulation of growth	101/ 2951	657/ 43839	0.153729	9.2163e-15	3.58322e-13	ENSMUSG00000000148;ENSMUSG00000000530;ENSMUSG00000000532;ENSMUSG00000000627;ENSMUSG00000003534;ENSMUSG00000005836;ENSMUSG00000010066;ENSMUSG00000013236;ENSMUSG00000014599;ENSMUSG00000015222;ENSMUSG00000015957;ENSMUSG00000018920;ENSMUSG00000019487;ENSMUSG00000019960;ENSMUSG00000020160;ENSMUSG00000020279;ENSMUSG00000020303;ENSMUSG00000020427;ENSMUSG00000020902;ENSMUSG00000021365;ENSMUSG00000021451;…	Brat1;Acvrl1;Acvr1b;Sema4f;Ddr1;Gata6;Cacna2d2;Ptprs;Csf1;Map2;Wnt11;Cxcl16;Trip10;Dusp6;Meis1;Il9r;Stc2;Igfbp3;Ntn1;Nedd9;Sema4d;Atp8a2;Dpysl2;Nell2;Bcl6;Twf2;Cpne5;C3;Hbegf;Nedd4l;Kazald1;Tro;Igfbp5;Rgs2;Ngf;Notch2;Sema4a;Ppt1;Draxin;Cd38;Apbb2;Rufy3;Plac8;Rasal1;Limk1;Foxp1;Pak1;Sash3;Fgf13;Arhgap4;Plxna3;Nkd1;Cryab;Ndn;Dbn1;Syt1;Sh3bp4;Npy1r;Lpar3;Apbb1;Socs5;Socs1;Sema7a;Smurf1;Rftn1;Hlx;Dus…
34	GO:1902106	BP	negative regulation of leukocyte differentiation	34/ 2951	108/ 43839	0.314815	1.16086e-14	4.50096e-13	ENSMUSG00000001444;ENSMUSG00000016206;ENSMUSG00000018899;ENSMUSG00000022508;ENSMUSG00000023367;ENSMUSG00000025880;ENSMUSG00000028042;ENSMUSG00000029603;ENSMUSG00000029810;ENSMUSG00000030157;ENSMUSG00000030365;ENSMUSG00000030413;ENSMUSG00000030427;ENSMUSG00000030748;ENSMUSG00000031885;ENSMUSG00000036931;ENSMUSG00000037104;ENSMUSG00000037940;ENSMUSG00000038037;ENSMUSG00000038236;ENSMUSG00000039377;…	Tbx21;H2-M3;Irf1;Bcl6;Tmem176a;Smad7;Zbtb7b;Dtx1;Tmem176b;Clec2d;Clec2i;Pglyrp1;Lilra6;Il4ra;Cbfb;Nfkbid;Socs5;Inpp4b;Socs1;Hoxa7;Hlx;Fgl2;Gpr68;Gpr55;Zfp608;Runx3;Pira12;Pira13;Pglyrp2;Pira2-ps1;Pira1;Gm15931;Pira2;-
76	GO:0090066	BP	regulation of anatomical structure size	76/ 2951	432/ 43839	0.175926	1.36484e-14	5.27737e-13	ENSMUSG00000000915;ENSMUSG00000002565;ENSMUSG00000003882;ENSMUSG00000007097;ENSMUSG00000009621;ENSMUSG00000015766;ENSMUSG00000017756;ENSMUSG00000020178;ENSMUSG00000020315;ENSMUSG00000020589;ENSMUSG00000020717;ENSMUSG00000021262;ENSMUSG00000021338;ENSMUSG00000021948;ENSMUSG00000022075;ENSMUSG00000022469;ENSMUSG00000022488;ENSMUSG00000022831;ENSMUSG00000023277;ENSMUSG00000024043;ENSMUSG00000024381;…	Hip1r;Scin;Il7r;Atp1a2;Vav2;Eps8;Slc12a7;Adora2a;Sptbn1;Cyria;Pecam1;Evl;Carmil1;Prkcd;Rhobtb2;Rapgef3;Nckap1l;Hcls1;Twf2;Arhgap28;Bin1;Htr7;Add3;Baiap2;Cdhr5;Gsn;Slc12a6;Pfn2;Cd38;Grip2;Clec2i;Fchsd2;Coro1a;Swap70;Msn;Avpr2;Slc12a3;Smpd3;Tmod2;Kank1;P2ry2;Fgb;Vav1;Dbn1;Dusp5;Tbxa2r;Hrh2;Npy1r;Smad6;Slc12a9;Icam1;Plekhg2;Trpm4;Fchsd1;Rap1gap2;Plekhh2;Kirrel;Kank3;Prkce;Chrm3;Carmil2;Arhgap42;Actn…
36	GO:0001910	BP	regulation of leukocyte mediated cytotoxicity	36/ 2951	122/ 43839	0.295082	1.85487e-14	7.15264e-13	ENSMUSG00000003882;ENSMUSG00000004296;ENSMUSG00000005696;ENSMUSG00000015314;ENSMUSG00000016206;ENSMUSG00000016283;ENSMUSG00000020399;ENSMUSG00000024339;ENSMUSG00000025279;ENSMUSG00000026068;ENSMUSG00000026573;ENSMUSG00000027347;ENSMUSG00000027776;ENSMUSG00000029254;ENSMUSG00000030149;ENSMUSG00000030157;ENSMUSG00000032021;ENSMUSG00000034116;ENSMUSG00000035929;ENSMUSG00000037321;ENSMUSG00000038304;…	Il7r;Il12b;Sh2d1a;Slamf6;H2-M3;H2-M2;Havcr2;Tap2;Dnase1l3;Il18rap;Xcl1;Rasgrp1;Il12a;Stap1;Klrk1;Clec2d;Crtam;Vav1;H2-Q4;Tap1;Cd160;Pvr;Mill2;Klre1;H2-T22;H2-Q7;H2-K1;H2-Q10;Gm6034;H2-Q6;H2-D1;Klrb1b;H2-T10;H2-Q2;Gm28053;-
17	GO:0043372	BP	positive regulation of CD4-positive, alpha-beta T cell differentiation	17/ 2951	26/ 43839	0.653846	1.98982e-14	7.65215e-13	ENSMUSG00000015396;ENSMUSG00000018899;ENSMUSG00000022488;ENSMUSG00000028042;ENSMUSG00000030748;ENSMUSG00000031101;ENSMUSG00000031304;ENSMUSG00000032688;ENSMUSG00000032691;ENSMUSG00000035356;ENSMUSG00000036931;ENSMUSG00000037104;ENSMUSG00000037944;ENSMUSG00000038037;ENSMUSG00000039377;ENSMUSG00000071005;ENSMUSG00000098715	Cd83;Irf1;Nckap1l;Zbtb7b;Il4ra;Sash3;Il2rg;Malt1;Nlrp3;Nfkbiz;Nfkbid;Socs5;Ccr7;Socs1;Hlx;Ccl19;Gm28053
62	GO:0042326	BP	negative regulation of phosphorylation	62/ 2951	315/ 43839	0.196825	2.01244e-14	7.71816e-13	ENSMUSG00000004266;ENSMUSG00000004815;ENSMUSG00000015133;ENSMUSG00000015312;ENSMUSG00000015937;ENSMUSG00000018899;ENSMUSG00000019823;ENSMUSG00000019960;ENSMUSG00000020178;ENSMUSG00000020227;ENSMUSG00000020427;ENSMUSG00000020717;ENSMUSG00000021451;ENSMUSG00000021892;ENSMUSG00000021948;ENSMUSG00000022114;ENSMUSG00000022178;ENSMUSG00000022637;ENSMUSG00000024066;ENSMUSG00000024427;ENSMUSG00000024986;…	Ptpn6;Dgkq;Lrrk1;Gadd45b;Macroh2a1;Irf1;Mical1;Dusp6;Adora2a;Irak3;Igfbp3;Pecam1;Sema4d;Sh3bp5;Prkcd;Spry2;Ajuba;Cblb;Xdh;Spry4;Hhex;Prkar1b;Smad7;Rgs2;Rassf2;Ptpn22;Tesk1;Plpp3;Ephb2;Prkag2;Errfi1;Stap1;Nr2f2;Mvp;Thy1;Prr5l;Inpp5j;Ptpn13;Pik3ip1;Rubcn;Socs5;Spry1;Zfyve28;Tigar;Socs1;Dusp10;Kirrel;Inpp5f;Sh2b3;Camk2n1;Sorl1;Gpd1l;Rgs14;Dusp7;Pkn1;Ntrk3;Insm1;Myadm;Dusp22;Slfn1;Nlrp12;Gbp4
223	GO:0043067	BP	regulation of programmed cell death	223/ 2951	1974/ 43839	0.112969	2.0688e-14	7.9129e-13	ENSMUSG00000000409;ENSMUSG00000000817;ENSMUSG00000000915;ENSMUSG00000001288;ENSMUSG00000002033;ENSMUSG00000002565;ENSMUSG00000003283;ENSMUSG00000003882;ENSMUSG00000004296;ENSMUSG00000004891;ENSMUSG00000005540;ENSMUSG00000005836;ENSMUSG00000006435;ENSMUSG00000007872;ENSMUSG00000009376;ENSMUSG00000009772;ENSMUSG00000010751;ENSMUSG00000013483;ENSMUSG00000013707;ENSMUSG00000015312;ENSMUSG00000015850;…	Lck;Fasl;Hip1r;Rarg;Cd3g;Scin;Hck;Il7r;Il12b;Nes;Fcer2a;Gata6;Neurl1a;Id3;Met;Nuak2;Tnfrsf22;Card14;Tnfaip8l2;Gadd45b;Adamtsl4;Wnt11;H2-M3;Cd274;Plcg1;Cd40;Mmp9;Eya2;Ptgis;Ikzf3;Tbx3;Trip10;Smpd2;Mical1;Dusp6;Timp3;Unc5b;Adora2a;Dip2a;Igfbp3;Nos2;Prkch;Arg2;Zfp36l1;Traf3;Tert;Naip1;Prkcd;Trim35;Spry2;Retreg1;Fbxo32;Rapgef3;Nckap1l;Bcl6;Snai2;Hcls1;St6gal1;Wnt10b;Nr4a1;Map3k12;Gzma;Nfatc4;Slc25a27…
50	GO:0051015	MF	actin filament binding	50/ 2951	215/ 43839	0.232558	7.5278e-15	8.1354e-13	ENSMUSG00000000915;ENSMUSG00000002565;ENSMUSG00000006154;ENSMUSG00000015143;ENSMUSG00000018340;ENSMUSG00000018830;ENSMUSG00000019820;ENSMUSG00000020061;ENSMUSG00000020122;ENSMUSG00000021998;ENSMUSG00000022178;ENSMUSG00000023277;ENSMUSG00000024381;ENSMUSG00000025026;ENSMUSG00000026211;ENSMUSG00000026879;ENSMUSG00000028337;ENSMUSG00000028943;ENSMUSG00000029381;ENSMUSG00000029581;ENSMUSG00000029622;…	Hip1r;Scin;Eps8l1;Actn1;Anxa6;Myh11;Utrn;Mybpc1;Egfr;Lcp1;Ajuba;Twf2;Bin1;Add3;Obsl1;Gsn;Coro2a;Espn;Shroom3;Fscn1;Arpc1b;Coro1a;Myo7a;Flna;Panx1;Myo1e;Myo5a;Dbn1;Tnni3;Fermt2;Lasp1;Mybpc2;Vill;Nexn;Coro7;Rcsd1;Shtn1;Sipa1l1;Actn2;Nebl;Myh8;Fmnl1;Myh1;Capg;Myl4;Syne2;Shroom4;Sptbn5;Wipf1;Gm20511
44	GO:0002440	BP	production of molecular mediator of immune response	44/ 2951	177/ 43839	0.248588	2.411e-14	9.1969e-13	ENSMUSG00000000903;ENSMUSG00000001750;ENSMUSG00000003882;ENSMUSG00000004296;ENSMUSG00000008496;ENSMUSG00000015316;ENSMUSG00000019842;ENSMUSG00000024778;ENSMUSG00000026068;ENSMUSG00000027776;ENSMUSG00000030336;ENSMUSG00000031132;ENSMUSG00000031239;ENSMUSG00000032691;ENSMUSG00000036526;ENSMUSG00000039899;ENSMUSG00000046006;ENSMUSG00000051998;ENSMUSG00000073421;ENSMUSG00000076523;ENSMUSG00000076532;…	Vpreb3;Tcirg1;Il7r;Il12b;Pou2f2;Slamf1;Traf3ip2;Fas;Il18rap;Il12a;Cd27;Cd40lg;Itm2a;Nlrp3;Card11;Fgl2;Gapt;Lax1;H2-Ab1;Igkv15-103;Igkv4-91;Igkv12-89;Igkv4-86;Igkv4-69;Igkv4-57;Igkv5-48;Igkv12-46;Igkv8-27;Igkv6-20;Igkv8-16;Igkv6-13;Iglv1;Iglv3;Igkv1-110;Igkv1-117;Igkv14-126;Igkv5-43;Igkv6-25;Igkv6-23;Igkv14-111;Trav12-3;Igkv8-19;Igkv6-14;Igkv19-93
43	GO:0007204	BP	positive regulation of cytosolic calcium ion concentration	43/ 2951	170/ 43839	0.252941	2.44844e-14	9.31459e-13	ENSMUSG00000000682;ENSMUSG00000003352;ENSMUSG00000019464;ENSMUSG00000021057;ENSMUSG00000021313;ENSMUSG00000022416;ENSMUSG00000022840;ENSMUSG00000023078;ENSMUSG00000023274;ENSMUSG00000025804;ENSMUSG00000026180;ENSMUSG00000026271;ENSMUSG00000027716;ENSMUSG00000029084;ENSMUSG00000029530;ENSMUSG00000030102;ENSMUSG00000030376;ENSMUSG00000031015;ENSMUSG00000034330;ENSMUSG00000034656;ENSMUSG00000034881;…	Cd52;Cacnb3;Ptger1;Akap5;Ryr2;Cacna1i;Adcy5;Cxcl13;Cd4;Ccr1;Cxcr2;Gpr35;Trpc3;Cd38;Ccr9;Itpr1;Slc8a2;Swap70;Plcg2;Cacna1a;Tbxa2r;Ptger2;Ccr7;Trpm4;Lrp1;Ccr6;Itpr3;Ptgir;Ffar1;Ackr2;Fpr1;Cxcr5;Ccr4;Cxcr6;C5ar1;Cxcr3;Cx3cr1;Xcr1;Ccr5;Ackr4;Gm28053;Gm45515;Gm33799
34	GO:1903707	BP	negative regulation of hemopoiesis	34/ 2951	111/ 43839	0.306306	2.88216e-14	1.09352e-12	ENSMUSG00000001444;ENSMUSG00000016206;ENSMUSG00000018899;ENSMUSG00000022508;ENSMUSG00000023367;ENSMUSG00000025880;ENSMUSG00000028042;ENSMUSG00000029603;ENSMUSG00000029810;ENSMUSG00000030157;ENSMUSG00000030365;ENSMUSG00000030413;ENSMUSG00000030427;ENSMUSG00000030748;ENSMUSG00000031885;ENSMUSG00000036931;ENSMUSG00000037104;ENSMUSG00000037940;ENSMUSG00000038037;ENSMUSG00000038236;ENSMUSG00000039377;…	Tbx21;H2-M3;Irf1;Bcl6;Tmem176a;Smad7;Zbtb7b;Dtx1;Tmem176b;Clec2d;Clec2i;Pglyrp1;Lilra6;Il4ra;Cbfb;Nfkbid;Socs5;Inpp4b;Socs1;Hoxa7;Hlx;Fgl2;Gpr68;Gpr55;Zfp608;Runx3;Pira12;Pira13;Pglyrp2;Pira2-ps1;Pira1;Gm15931;Pira2;-
42	GO:0008064	BP	regulation of actin polymerization or depolymerization	42/ 2951	164/ 43839	0.256098	3.06944e-14	1.16146e-12	ENSMUSG00000000915;ENSMUSG00000002565;ENSMUSG00000015766;ENSMUSG00000020315;ENSMUSG00000020589;ENSMUSG00000020717;ENSMUSG00000021262;ENSMUSG00000021338;ENSMUSG00000021948;ENSMUSG00000022075;ENSMUSG00000022488;ENSMUSG00000022831;ENSMUSG00000023277;ENSMUSG00000024043;ENSMUSG00000024381;ENSMUSG00000025026;ENSMUSG00000025372;ENSMUSG00000026879;ENSMUSG00000027805;ENSMUSG00000030365;ENSMUSG00000030691;…	Hip1r;Scin;Eps8;Sptbn1;Cyria;Pecam1;Evl;Carmil1;Prkcd;Rhobtb2;Nckap1l;Hcls1;Twf2;Arhgap28;Bin1;Add3;Baiap2;Gsn;Pfn2;Clec2i;Fchsd2;Coro1a;Swap70;Tmod2;Kank1;Dbn1;Icam1;Plekhg2;Fchsd1;Plekhh2;Kirrel;Kank3;Prkce;Carmil2;Actn2;Capg;Sptan1;Myadm;Tmsb15l;Tmsb10;Ccl21a;Gm45515
132	GO:0016773	MF	phosphotransferase activity, alcohol group as acceptor	132/ 2951	969/ 43839	0.136223	1.16627e-14	1.23109e-12	ENSMUSG00000000409;ENSMUSG00000000530;ENSMUSG00000000532;ENSMUSG00000002007;ENSMUSG00000003283;ENSMUSG00000003534;ENSMUSG00000004815;ENSMUSG00000004933;ENSMUSG00000005320;ENSMUSG00000006445;ENSMUSG00000009376;ENSMUSG00000009681;ENSMUSG00000009772;ENSMUSG00000014453;ENSMUSG00000015133;ENSMUSG00000015599;ENSMUSG00000015981;ENSMUSG00000020032;ENSMUSG00000020227;ENSMUSG00000020272;ENSMUSG00000020395;…	Lck;Acvrl1;Acvr1b;Srpk3;Hck;Ddr1;Dgkq;Matk;Fgfr4;Epha2;Met;Bcr;Nuak2;Blk;Lrrk1;Ttbk1;Stk32c;Nuak1;Irak3;Stk10;Itk;Map3k3;Camkk1;Mink1;Map3k14;Prkch;Cdc42bpb;Syk;Prkcd;Sla;Csnk1e;Mapk12;Map3k12;Sik1;Map3k8;Pkdcc;Camk2a;Pdgfrb;Csf1r;Papss2;Map4k2;Dgka;Aatk;Pfkfb4;Fam20c;Hk3;Nrp2;Map4k4;Zap70;Speg;Pik3c2b;Mark1;Nek6;Pfkfb3;Prkcq;Acvr1;Ltk;Rassf2;Srms;Tnik;Dclk1;Alpk1;Tesk1;Npr2;Dyrk2;Ephb2;Fgr;Prkag…
39	GO:0008360	BP	regulation of cell shape	39/ 2951	144/ 43839	0.270833	3.49213e-14	1.31788e-12	ENSMUSG00000003283;ENSMUSG00000004568;ENSMUSG00000015745;ENSMUSG00000015766;ENSMUSG00000019978;ENSMUSG00000020953;ENSMUSG00000021451;ENSMUSG00000022914;ENSMUSG00000023008;ENSMUSG00000024143;ENSMUSG00000024232;ENSMUSG00000024621;ENSMUSG00000025195;ENSMUSG00000025265;ENSMUSG00000025372;ENSMUSG00000028064;ENSMUSG00000028874;ENSMUSG00000029204;ENSMUSG00000029449;ENSMUSG00000030123;ENSMUSG00000030707;…	Hck;Arhgef18;Plekho1;Eps8;Epb41l2;Coch;Sema4d;Brwd1;Fmnl3;Rhoq;Bambi;Csf1r;Dnmbp;Fgd1;Baiap2;Sema4a;Fgr;Rhoh;Rhof;Plxnd1;Coro1a;Msn;Plxna3;Dlc1;Arap1;Myl12b;Palm;Icam1;Fermt2;Sh3kbp1;Cdc42ep1;Arhgap15;Prag1;Fes;Plxnb1;Fmnl1;Kdr;Bves;Gm20511
146	GO:0034097	BP	response to cytokine	146/ 2951	1130/ 43839	0.129204	3.79526e-14	1.42847e-12	ENSMUSG00000000386;ENSMUSG00000000782;ENSMUSG00000000791;ENSMUSG00000001288;ENSMUSG00000001750;ENSMUSG00000002147;ENSMUSG00000002983;ENSMUSG00000003382;ENSMUSG00000004296;ENSMUSG00000006345;ENSMUSG00000015085;ENSMUSG00000015354;ENSMUSG00000015766;ENSMUSG00000016496;ENSMUSG00000017652;ENSMUSG00000017969;ENSMUSG00000018341;ENSMUSG00000018819;ENSMUSG00000018899;ENSMUSG00000018920;ENSMUSG00000019947;…	Mx1;Tcf7;Il12rb1;Rarg;Tcirg1;Stat6;Relb;Etv3;Il12b;Ggt1;Entpd2;Pcolce2;Eps8;Cd274;Cd40;Ptgis;Il12rb2;Lsp1;Irf1;Cxcl16;Arid5b;Timp3;Irak3;Nos2;Nr1d1;Nfkbia;Zfp36l1;Abcd4;Fos;Evl;Tnfsf11;Spry2;Has2;Pde1b;Ciita;Mefv;Hcls1;Ildr1;Cd4;Mx2;Sting1;Spry4;Csf1r;Nfkb2;Flnb;Ifitm1;Smad7;Casp1;Msc;Adam23;Nrp2;Il18rap;Tnfrsf11a;Xcl1;Vim;Kynu;Gsn;Skil;Ocstamp;Il6ra;Lrat;Nfkb1;Gbp3;Gbp2;Bspry;Npr2;Laptm5;Padi2;C…
42	GO:0048872	BP	homeostasis of number of cells	42/ 2951	165/ 43839	0.254545	3.8512e-14	1.44568e-12	ENSMUSG00000001750;ENSMUSG00000003882;ENSMUSG00000005057;ENSMUSG00000005583;ENSMUSG00000009681;ENSMUSG00000010142;ENSMUSG00000014599;ENSMUSG00000019850;ENSMUSG00000022488;ENSMUSG00000024304;ENSMUSG00000024521;ENSMUSG00000024778;ENSMUSG00000025163;ENSMUSG00000026770;ENSMUSG00000027339;ENSMUSG00000027660;ENSMUSG00000028460;ENSMUSG00000028525;ENSMUSG00000030707;ENSMUSG00000030742;ENSMUSG00000031101;…	Tcirg1;Il7r;Sh2b2;Mef2c;Bcr;Tnfrsf13b;Csf1;Tnfaip3;Nckap1l;Cdh2;Pmaip1;Fas;Cd7;Il2ra;Rassf2;Skil;Sit1;Pde4b;Coro1a;Lat;Sash3;Jam3;Card11;Ccr7;Itpkb;Foxp3;Pik3cd;Tet2;Lyn;Sh2b3;Gapt;Ccr4;Gpr183;Klf2;Chst3;Pkn1;Pirb;Tnfrsf13c;Gpr174;Gm28053;Bcl2a1a;Flt3l
36	GO:0042571	CC	immunoglobulin complex, circulating	36/ 2951	125/ 43839	0.288	4.24851e-14	1.4966e-12	ENSMUSG00000076490;ENSMUSG00000076498;ENSMUSG00000076615;ENSMUSG00000076617;ENSMUSG00000076655;ENSMUSG00000076672;ENSMUSG00000076680;ENSMUSG00000076709;ENSMUSG00000076731;ENSMUSG00000076867;ENSMUSG00000076937;ENSMUSG00000093894;ENSMUSG00000094088;ENSMUSG00000094102;ENSMUSG00000094164;ENSMUSG00000094194;ENSMUSG00000094502;ENSMUSG00000094546;ENSMUSG00000094694;ENSMUSG00000094787;ENSMUSG00000095079;…	Trbc1;Trbc2;Ighg3;Ighm;Ighv4-1;Ighv3-6;Ighv6-6;Ighv1-47;Ighv8-12;Trdv4;Iglc2;Ighv1-53;Ighv1-64;Ighv9-2;Ighv2-3;Ighv5-16;Ighv1-69;Ighv1-26;Ighv1-9;Ighv1-54;Igha;Ighv1-39;Ighv5-12;Ighv1-55;Ighv10-3;Ighv10-1;Ighv1-19;Ighv2-6;Ighv9-1;Ighv8-2;Ighv8-5;Ighv1-11;Ighv1-15;Ighd;Trdc;Iglc1
95	GO:1901702	MF	salt transmembrane transporter activity	95/ 2951	603/ 43839	0.157546	1.60011e-14	1.65065e-12	ENSMUSG00000001027;ENSMUSG00000003352;ENSMUSG00000004110;ENSMUSG00000004113;ENSMUSG00000005089;ENSMUSG00000005107;ENSMUSG00000006641;ENSMUSG00000007097;ENSMUSG00000009246;ENSMUSG00000009292;ENSMUSG00000010066;ENSMUSG00000011008;ENSMUSG00000013275;ENSMUSG00000015968;ENSMUSG00000017756;ENSMUSG00000018340;ENSMUSG00000020155;ENSMUSG00000020788;ENSMUSG00000020882;ENSMUSG00000021313;ENSMUSG00000021565;…	Scn4a;Cacnb3;Cacna1e;Cacna1b;Slc1a2;Slc2a9;Slc5a6;Atp1a2;Trpm5;Trpm2;Cacna2d2;Mcoln2;Slc41a1;Cacna1d;Slc12a7;Anxa6;Kcnmb1;Atp2a3;Cacnb1;Ryr2;Slc6a19;Cacna1i;Asic1;Slc4a8;Slc26a6;Slc22a3;Clic5;Cacna1h;Atp1b1;Slc4a10;Slc12a6;Slc28a2;Slc23a2;Slc52a3;Trpc3;Kcnq5;Slc30a2;Itpr1;Itpr2;Slc6a1;Scnn1a;Slc8a2;Ryr1;Ano1;Gabre;Gabrq;Rasa3;Slc7a2;Slc12a3;Panx1;Slc8b1;Gm5134;Sfxn5;Cacna1a;Ano8;Mcoln3;Slc9a7;Slc…
153	GO:0000976	MF	transcription cis-regulatory region binding	153/ 2951	1192/ 43839	0.128356	1.72849e-14	1.74347e-12	ENSMUSG00000000782;ENSMUSG00000001288;ENSMUSG00000001444;ENSMUSG00000001493;ENSMUSG00000002108;ENSMUSG00000002111;ENSMUSG00000002147;ENSMUSG00000002983;ENSMUSG00000003382;ENSMUSG00000003545;ENSMUSG00000003949;ENSMUSG00000004151;ENSMUSG00000004661;ENSMUSG00000005774;ENSMUSG00000005836;ENSMUSG00000008193;ENSMUSG00000008398;ENSMUSG00000008496;ENSMUSG00000012350;ENSMUSG00000013089;ENSMUSG00000014030;…	Tcf7;Rarg;Tbx21;Meox1;Nr1h3;Spi1;Stat6;Relb;Etv3;Fosb;Hlf;Etv1;Arid3b;Rfx5;Gata6;Spib;Elk3;Pou2f2;Ehf;Etv5;Pax5;Glis2;Hivep2;Rxrg;Macroh2a1;Wnt11;Fli1;Ikzf3;Kdm6b;Tbx3;Zbtb4;Irf1;Plagl1;Arid5b;Cry1;Meis1;Rel;Dnmt3a;Fos;Irf4;Hr;Ciita;Bcl6;Snai2;Zbtb20;Ets2;Nr4a1;Nfatc4;Satb1;Tfeb;Sox8;Tnf;Hhex;Tlx1;Nfkb2;Zfp202;Smad7;Msc;Klf7;Ikzf2;Lrrfip1;Esrrg;Batf3;Irf6;Meis2;Ell3;Nfatc2;Skil;Zbtb7b;Rorc;Nfkb1;…
42	GO:0030832	BP	regulation of actin filament length	42/ 2951	166/ 43839	0.253012	4.82214e-14	1.80537e-12	ENSMUSG00000000915;ENSMUSG00000002565;ENSMUSG00000015766;ENSMUSG00000020315;ENSMUSG00000020589;ENSMUSG00000020717;ENSMUSG00000021262;ENSMUSG00000021338;ENSMUSG00000021948;ENSMUSG00000022075;ENSMUSG00000022488;ENSMUSG00000022831;ENSMUSG00000023277;ENSMUSG00000024043;ENSMUSG00000024381;ENSMUSG00000025026;ENSMUSG00000025372;ENSMUSG00000026879;ENSMUSG00000027805;ENSMUSG00000030365;ENSMUSG00000030691;…	Hip1r;Scin;Eps8;Sptbn1;Cyria;Pecam1;Evl;Carmil1;Prkcd;Rhobtb2;Nckap1l;Hcls1;Twf2;Arhgap28;Bin1;Add3;Baiap2;Gsn;Pfn2;Clec2i;Fchsd2;Coro1a;Swap70;Tmod2;Kank1;Dbn1;Icam1;Plekhg2;Fchsd1;Plekhh2;Kirrel;Kank3;Prkce;Carmil2;Actn2;Capg;Sptan1;Myadm;Tmsb15l;Tmsb10;Ccl21a;Gm45515
153	GO:0001067	MF	transcription regulatory region nucleic acid binding	153/ 2951	1196/ 43839	0.127926	1.97518e-14	1.94898e-12	ENSMUSG00000000782;ENSMUSG00000001288;ENSMUSG00000001444;ENSMUSG00000001493;ENSMUSG00000002108;ENSMUSG00000002111;ENSMUSG00000002147;ENSMUSG00000002983;ENSMUSG00000003382;ENSMUSG00000003545;ENSMUSG00000003949;ENSMUSG00000004151;ENSMUSG00000004661;ENSMUSG00000005774;ENSMUSG00000005836;ENSMUSG00000008193;ENSMUSG00000008398;ENSMUSG00000008496;ENSMUSG00000012350;ENSMUSG00000013089;ENSMUSG00000014030;…	Tcf7;Rarg;Tbx21;Meox1;Nr1h3;Spi1;Stat6;Relb;Etv3;Fosb;Hlf;Etv1;Arid3b;Rfx5;Gata6;Spib;Elk3;Pou2f2;Ehf;Etv5;Pax5;Glis2;Hivep2;Rxrg;Macroh2a1;Wnt11;Fli1;Ikzf3;Kdm6b;Tbx3;Zbtb4;Irf1;Plagl1;Arid5b;Cry1;Meis1;Rel;Dnmt3a;Fos;Irf4;Hr;Ciita;Bcl6;Snai2;Zbtb20;Ets2;Nr4a1;Nfatc4;Satb1;Tfeb;Sox8;Tnf;Hhex;Tlx1;Nfkb2;Zfp202;Smad7;Msc;Klf7;Ikzf2;Lrrfip1;Esrrg;Batf3;Irf6;Meis2;Ell3;Nfatc2;Skil;Zbtb7b;Rorc;Nfkb1;…
47	GO:1903522	BP	regulation of blood circulation	47/ 2951	203/ 43839	0.231527	5.68901e-14	2.1243e-12	ENSMUSG00000001552;ENSMUSG00000004113;ENSMUSG00000007097;ENSMUSG00000010066;ENSMUSG00000015968;ENSMUSG00000019429;ENSMUSG00000020439;ENSMUSG00000024331;ENSMUSG00000024381;ENSMUSG00000024486;ENSMUSG00000025026;ENSMUSG00000025880;ENSMUSG00000026360;ENSMUSG00000026414;ENSMUSG00000026576;ENSMUSG00000029084;ENSMUSG00000030409;ENSMUSG00000031390;ENSMUSG00000031748;ENSMUSG00000032826;ENSMUSG00000033831;…	Jup;Cacna1b;Atp1a2;Cacna2d2;Cacna1d;Ffar3;Smtn;Dsc2;Bin1;Hbegf;Add3;Smad7;Rgs2;Tnnt2;Atp1b1;Cd38;Dmpk;Avpr2;Gnao1;Ank2;Fgb;Dusp5;Tbxa2r;Hrh2;Tnni3;Npy1r;Fxyd1;Smad6;Icam1;Ptger2;Trpm4;Kcnd3;Kcnj2;Dsg2;Chrm3;Scn4b;Kcne4;Gpd1l;Arhgap42;Hrh1;Ptafr;Adra2b;Hopx;Myl4;Scn2b;Bves;2810449D17Rik
29	GO:0051492	BP	regulation of stress fiber assembly	29/ 2951	84/ 43839	0.345238	6.92108e-14	2.57756e-12	ENSMUSG00000004568;ENSMUSG00000009376;ENSMUSG00000014778;ENSMUSG00000015957;ENSMUSG00000017009;ENSMUSG00000021262;ENSMUSG00000021338;ENSMUSG00000022091;ENSMUSG00000022469;ENSMUSG00000024043;ENSMUSG00000026778;ENSMUSG00000027805;ENSMUSG00000028458;ENSMUSG00000029674;ENSMUSG00000030774;ENSMUSG00000031523;ENSMUSG00000032194;ENSMUSG00000032812;ENSMUSG00000033542;ENSMUSG00000035773;ENSMUSG00000036995;…	Arhgef18;Met;Fhod1;Wnt11;Sdc4;Evl;Carmil1;Sorbs3;Rapgef3;Arhgap28;Prkcq;Pfn2;Tesk1;Limk1;Pak1;Dlc1;Kank2;Arap1;Arhgef5;Kiss1r;Asap3;Sh3pxd2b;Arhgef10l;S100a10;Kank3;S1pr1;Tacstd2;Arhgef10;Tmsb15l
54	GO:2000146	BP	negative regulation of cell motility	54/ 2951	258/ 43839	0.209302	6.94637e-14	2.58018e-12	ENSMUSG00000000303;ENSMUSG00000000530;ENSMUSG00000001552;ENSMUSG00000004665;ENSMUSG00000005465;ENSMUSG00000009681;ENSMUSG00000015957;ENSMUSG00000016128;ENSMUSG00000016918;ENSMUSG00000017631;ENSMUSG00000019889;ENSMUSG00000020181;ENSMUSG00000020427;ENSMUSG00000020810;ENSMUSG00000021262;ENSMUSG00000023078;ENSMUSG00000024778;ENSMUSG00000025277;ENSMUSG00000025491;ENSMUSG00000026185;ENSMUSG00000026981;…	Cdh1;Acvrl1;Jup;Cnn2;Il27ra;Bcr;Wnt11;Stard13;Sulf1;Abr;Ptprk;Nav3;Igfbp3;Cygb;Evl;Cxcl13;Fas;Abhd6;Ifitm1;Igfbp5;Il1rn;Frmd5;Jag1;Dll4;Pfn2;Reck;Padi2;Stap1;Klrk1;Arhgdib;Nr2f2;Arhgap4;Angpt2;Dlc1;Thy1;Kank1;Card10;Tbxa2r;Ripor2;Hoxa7;Arpin;Dusp10;Magi2;Ccdc125;Gpr18;Tacstd2;Cx3cr1;Cxcl12;Gm53056;Nrg1;Dusp22;Mcc;Spint2;Ccr5
39	GO:0002700	BP	regulation of production of molecular mediator of immune response	39/ 2951	147/ 43839	0.265306	7.26083e-14	2.68414e-12	ENSMUSG00000000903;ENSMUSG00000001444;ENSMUSG00000002147;ENSMUSG00000004709;ENSMUSG00000005465;ENSMUSG00000008734;ENSMUSG00000015316;ENSMUSG00000016206;ENSMUSG00000017652;ENSMUSG00000019429;ENSMUSG00000020227;ENSMUSG00000022508;ENSMUSG00000022657;ENSMUSG00000023249;ENSMUSG00000025880;ENSMUSG00000026012;ENSMUSG00000026070;ENSMUSG00000026573;ENSMUSG00000027843;ENSMUSG00000028341;ENSMUSG00000028599;…	Vpreb3;Tbx21;Stat6;Cd244a;Il27ra;Gprc5b;Slamf1;H2-M3;Cd40;Ffar3;Irak3;Bcl6;Cd96;Parp3;Smad7;Cd28;Il18r1;Xcl1;Ptpn22;Nr4a3;Tnfrsf1b;Foxp1;Siglecg;Il4ra;Cd37;Sash3;Cd40lg;Malt1;Nlrp3;Spon2;Arid5a;Trpm4;Sema7a;Cd160;Rigi;Clcf1;Ffar2;Pkn1;Gm28053
36	GO:0002761	BP	regulation of myeloid leukocyte differentiation	36/ 2951	127/ 43839	0.283465	7.26418e-14	2.68414e-12	ENSMUSG00000004296;ENSMUSG00000014599;ENSMUSG00000021127;ENSMUSG00000021250;ENSMUSG00000022015;ENSMUSG00000022831;ENSMUSG00000023274;ENSMUSG00000024621;ENSMUSG00000025473;ENSMUSG00000025804;ENSMUSG00000027339;ENSMUSG00000027670;ENSMUSG00000027878;ENSMUSG00000029359;ENSMUSG00000030067;ENSMUSG00000030157;ENSMUSG00000030365;ENSMUSG00000030427;ENSMUSG00000031750;ENSMUSG00000034394;ENSMUSG00000037940;…	Il12b;Csf1;Zfp36l1;Fos;Tnfsf11;Hcls1;Cd4;Csf1r;Adam8;Ccr1;Rassf2;Ocstamp;Notch2;Tesc;Foxp1;Clec2d;Clec2i;Lilra6;Il34;Lif;Inpp4b;Hoxa7;Eeig1;Gpr68;Gpr55;Fes;Evi2;Pira12;Pira13;Pira2-ps1;Pira1;Gm15931;Cd101;Pira2;Evi2b;-
30	GO:0110020	BP	regulation of actomyosin structure organization	30/ 2951	90/ 43839	0.333333	7.52212e-14	2.77221e-12	ENSMUSG00000004568;ENSMUSG00000009376;ENSMUSG00000014778;ENSMUSG00000015957;ENSMUSG00000017009;ENSMUSG00000021262;ENSMUSG00000021338;ENSMUSG00000022091;ENSMUSG00000022469;ENSMUSG00000024043;ENSMUSG00000026778;ENSMUSG00000027805;ENSMUSG00000028458;ENSMUSG00000029674;ENSMUSG00000030774;ENSMUSG00000031523;ENSMUSG00000032194;ENSMUSG00000032812;ENSMUSG00000033542;ENSMUSG00000035773;ENSMUSG00000036995;…	Arhgef18;Met;Fhod1;Wnt11;Sdc4;Evl;Carmil1;Sorbs3;Rapgef3;Arhgap28;Prkcq;Pfn2;Tesk1;Limk1;Pak1;Dlc1;Kank2;Arap1;Arhgef5;Kiss1r;Asap3;Sh3pxd2b;Arhgef10l;S100a10;Kank3;S1pr1;Tacstd2;Ankrd23;Arhgef10;Tmsb15l
149	GO:0033043	BP	regulation of organelle organization	149/ 2951	1174/ 43839	0.126917	7.80886e-14	2.87042e-12	ENSMUSG00000000142;ENSMUSG00000000538;ENSMUSG00000000915;ENSMUSG00000002565;ENSMUSG00000003283;ENSMUSG00000004568;ENSMUSG00000004891;ENSMUSG00000006930;ENSMUSG00000009376;ENSMUSG00000013236;ENSMUSG00000014778;ENSMUSG00000015133;ENSMUSG00000015222;ENSMUSG00000015316;ENSMUSG00000015766;ENSMUSG00000015937;ENSMUSG00000015957;ENSMUSG00000017009;ENSMUSG00000017737;ENSMUSG00000020181;ENSMUSG00000020315;…	Axin2;Tom1l2;Hip1r;Scin;Hck;Arhgef18;Nes;Hap1;Met;Ptprs;Fhod1;Lrrk1;Map2;Slamf1;Eps8;Macroh2a1;Wnt11;Sdc4;Mmp9;Nav3;Sptbn1;Cyria;Pecam1;Evl;Carmil1;Prkcd;Lcp1;Rhobtb2;Sorbs3;Rapgef3;Nckap1l;Hcls1;Parp3;Twf2;Arhgap28;Rhoq;Dync2li1;Cdh2;Bin1;Pmaip1;Fas;Add3;Hdgfl3;Baiap2;Arhgef9;Cd28;Obsl1;Bok;Nek6;Prkcq;Gsn;Pfn2;Arhgef2;Tesk1;Fgr;Espn;Bst1;Afap1;Rhoh;Rhof;Fscn1;Limk1;Vamp1;Clec2i;Fchsd2;Coro1a;Rab…
646	GO:0016043	BP	cellular component organization	646/ 2951	7347/ 43839	0.087927	8.08914e-14	2.96574e-12	ENSMUSG00000000142;ENSMUSG00000000303;ENSMUSG00000000579;ENSMUSG00000000627;ENSMUSG00000000915;ENSMUSG00000001247;ENSMUSG00000001300;ENSMUSG00000001507;ENSMUSG00000001552;ENSMUSG00000002007;ENSMUSG00000002033;ENSMUSG00000002107;ENSMUSG00000002111;ENSMUSG00000002565;ENSMUSG00000003352;ENSMUSG00000003379;ENSMUSG00000003534;ENSMUSG00000003882;ENSMUSG00000004098;ENSMUSG00000004151;ENSMUSG00000004558;…	Axin2;Cdh1;Dynlt1c;Sema4f;Hip1r;Lsr;Efnb2;Itga3;Jup;Srpk3;Cd3g;Celf2;Spi1;Scin;Cacnb3;Cd79a;Ddr1;Il7r;Col5a3;Etv1;Ndrg2;Arhgef18;Cnn2;Nes;Sh2b2;Slc1a2;Ndrg1;Cd247;Spo11;Tep1;Neurl1a;Epha2;Sulf2;Hap1;Stx1a;Zmiz1;Brme1;Trpm2;Nav1;Vav2;Bcr;Nuak2;Kif19a;Cacna2d2;Pifo;Mcoln2;Steap4;Cdh23;Ptprs;Entpd2;Actn1;Map2;Gata3;Lama5;Plekho1;Eps8;Rxrg;Adamtsl4;Macroh2a1;Wnt11;H2-M3;Sulf1;Sdc4;Cntnap1;Aldoc;Abr;M…
74	GO:0098660	BP	inorganic ion transmembrane transport	74/ 2951	429/ 43839	0.172494	8.53577e-14	3.1214e-12	ENSMUSG00000000409;ENSMUSG00000000817;ENSMUSG00000001750;ENSMUSG00000003352;ENSMUSG00000004113;ENSMUSG00000007097;ENSMUSG00000009292;ENSMUSG00000012428;ENSMUSG00000013275;ENSMUSG00000015968;ENSMUSG00000016933;ENSMUSG00000017756;ENSMUSG00000020261;ENSMUSG00000020264;ENSMUSG00000020788;ENSMUSG00000021313;ENSMUSG00000022416;ENSMUSG00000023017;ENSMUSG00000024036;ENSMUSG00000024112;ENSMUSG00000024998;…	Lck;Fasl;Tcirg1;Cacnb3;Cacna1b;Atp1a2;Trpm2;Steap4;Slc41a1;Cacna1d;Plcg1;Slc12a7;Slc36a1;Slc36a2;Atp2a3;Ryr2;Cacna1i;Asic1;Slc37a1;Cacna1h;Plce1;Tmem163;Xcl1;Atp1b1;Slc4a10;Slc12a6;Kcnq5;Slc30a2;Itpr1;Itpr2;Slc6a1;Slc8a2;Ryr1;Gabre;Slc12a3;Slc8b1;Plcg2;Cacna1a;Pawr;P2ry12;Slc9a7;Slc12a9;Trpm4;Plcb2;Kcnd3;Atp1a3;Kcnj1;Cacna2d4;Kcnj2;Itpr3;Kcns3;Slc25a23;Scn4b;Kcne4;Kcna1;Mmgt2;Kcnk3;Kcnb1;Hrh1;Scn…
159	GO:1901701	BP	cellular response to oxygen-containing compound	159/ 2951	1280/ 43839	0.124219	9.16253e-14	3.34196e-12	ENSMUSG00000000303;ENSMUSG00000001248;ENSMUSG00000001288;ENSMUSG00000001552;ENSMUSG00000002108;ENSMUSG00000002147;ENSMUSG00000003032;ENSMUSG00000003545;ENSMUSG00000004296;ENSMUSG00000004698;ENSMUSG00000004952;ENSMUSG00000006435;ENSMUSG00000007872;ENSMUSG00000009292;ENSMUSG00000009681;ENSMUSG00000015340;ENSMUSG00000015452;ENSMUSG00000015944;ENSMUSG00000015950;ENSMUSG00000016496;ENSMUSG00000016498;…	Cdh1;Gramd1a;Rarg;Jup;Nr1h3;Stat6;Klf4;Fosb;Il12b;Hdac9;Rasa4;Neurl1a;Id3;Trpm2;Bcr;Cybb;Ager;Castor2;Ncf1;Cd274;Pdcd1lg2;Cd40;Mmp9;Kdm6b;Irf1;Cxcl16;Ffar3;Esr1;Tnfaip3;Ptprk;Kcnmb1;Havcr2;Adcy3;Dnmt3a;Nos2;Dlg4;Nr1d1;Zfp36l1;Fos;Cd180;Prkcd;Fbxo32;Rapgef3;Zbtb20;Adcy5;Wnt10b;Nr4a1;Cxcl13;Twf2;Nfatc4;Cpne5;Cacna1h;Rhoq;Fas;Baiap2;Cpeb1;Casp1;Il18rap;Igfbp5;Vim;Il1rn;Ltk;Il1b;Lpin3;Il12a;Ptpn22;Ar…
24	GO:0002260	BP	lymphocyte homeostasis	24/ 2951	58/ 43839	0.413793	9.28518e-14	3.37799e-12	ENSMUSG00000001750;ENSMUSG00000005057;ENSMUSG00000005583;ENSMUSG00000010142;ENSMUSG00000019850;ENSMUSG00000022488;ENSMUSG00000024521;ENSMUSG00000024778;ENSMUSG00000026770;ENSMUSG00000027660;ENSMUSG00000028460;ENSMUSG00000030707;ENSMUSG00000030742;ENSMUSG00000039521;ENSMUSG00000039936;ENSMUSG00000042228;ENSMUSG00000046006;ENSMUSG00000057337;ENSMUSG00000057672;ENSMUSG00000058818;ENSMUSG00000068105;…	Tcirg1;Sh2b2;Mef2c;Tnfrsf13b;Tnfaip3;Nckap1l;Pmaip1;Fas;Il2ra;Skil;Sit1;Coro1a;Lat;Foxp3;Pik3cd;Lyn;Gapt;Chst3;Pkn1;Pirb;Tnfrsf13c;Gpr174;Gm28053;Bcl2a1a
65	GO:0005261	MF	monoatomic cation channel activity	65/ 2951	345/ 43839	0.188406	4.12734e-14	3.98596e-12	ENSMUSG00000001027;ENSMUSG00000003352;ENSMUSG00000004110;ENSMUSG00000004113;ENSMUSG00000009246;ENSMUSG00000009292;ENSMUSG00000010066;ENSMUSG00000011008;ENSMUSG00000015968;ENSMUSG00000018340;ENSMUSG00000020155;ENSMUSG00000020882;ENSMUSG00000021313;ENSMUSG00000022041;ENSMUSG00000022416;ENSMUSG00000023017;ENSMUSG00000024112;ENSMUSG00000027716;ENSMUSG00000028033;ENSMUSG00000029468;ENSMUSG00000030102;…	Scn4a;Cacnb3;Cacna1e;Cacna1b;Trpm5;Trpm2;Cacna2d2;Mcoln2;Cacna1d;Anxa6;Kcnmb1;Cacnb1;Ryr2;Chrna2;Cacna1i;Asic1;Cacna1h;Trpc3;Kcnq5;P2rx7;Itpr1;Itpr2;Scnn1a;Ryr1;Ano1;Rasa3;Panx1;Tmem63c;Cacna1a;Chrnb4;Mcoln3;Trpm4;Orai2;Kcnd3;Chrnb1;Kcnj1;Cacna2d4;Kcnj2;Itpr3;Trpv3;Kcns3;Orai3;Scn4b;Kcne4;Marcksl1;Kcna1;Kcnk3;Orai1;Kcnb1;Trpm3;Scn3a;Ryr3;Kcnh1;Kcnc1;Ncs1;Kcnc3;Ano6;Hvcn1;Cacng3;Scn2b;Kcng1;Slc4a1…
48	GO:0090257	BP	regulation of muscle system process	48/ 2951	214/ 43839	0.224299	1.10519e-13	4.01042e-12	ENSMUSG00000000409;ENSMUSG00000001027;ENSMUSG00000001552;ENSMUSG00000007097;ENSMUSG00000018340;ENSMUSG00000019487;ENSMUSG00000020439;ENSMUSG00000021125;ENSMUSG00000022358;ENSMUSG00000024331;ENSMUSG00000024381;ENSMUSG00000025880;ENSMUSG00000026185;ENSMUSG00000026360;ENSMUSG00000026414;ENSMUSG00000026576;ENSMUSG00000027716;ENSMUSG00000028341;ENSMUSG00000028599;ENSMUSG00000028967;ENSMUSG00000030067;…	Lck;Scn4a;Jup;Atp1a2;Anxa6;Trip10;Smtn;Arg2;Fbxo32;Dsc2;Bin1;Smad7;Igfbp5;Rgs2;Tnnt2;Atp1b1;Trpc3;Nr4a3;Tnfrsf1b;Errfi1;Foxp1;Dmpk;Ryr1;Pak1;Tnni2;Ank2;Gucy1a1;Dbn1;Tbxa2r;Chrnb4;Tnni3;Pawr;Fxyd1;Trpm4;Npnt;Kcnj2;Foxo1;Dsg2;Chrm3;Kcna1;Tifab;Arhgap42;Camk2d;Ptafr;Adra2b;Tnnt3;Grcc10;A630019I02Rik
83	GO:0043086	BP	negative regulation of catalytic activity	83/ 2951	513/ 43839	0.161793	1.15137e-13	4.1673e-12	ENSMUSG00000004266;ENSMUSG00000004698;ENSMUSG00000004891;ENSMUSG00000004952;ENSMUSG00000015312;ENSMUSG00000015937;ENSMUSG00000017737;ENSMUSG00000019823;ENSMUSG00000020044;ENSMUSG00000020178;ENSMUSG00000020227;ENSMUSG00000020717;ENSMUSG00000021057;ENSMUSG00000021125;ENSMUSG00000021451;ENSMUSG00000021640;ENSMUSG00000021892;ENSMUSG00000021948;ENSMUSG00000022114;ENSMUSG00000022178;ENSMUSG00000022488;…	Ptpn6;Hdac9;Nes;Rasa4;Gadd45b;Macroh2a1;Mmp9;Mical1;Timp3;Adora2a;Irak3;Pecam1;Akap5;Arg2;Sema4d;Naip1;Sh3bp5;Prkcd;Spry2;Ajuba;Nckap1l;Cblb;Nr4a1;Gzma;Parp3;Sfi1;Bin1;Spry4;Gabbr1;Hhex;Prkar1b;Smad7;Serpinb8;Rgs2;Serpinc1;Gpsm1;Ptpn22;Nfkb1;Tesk1;Reck;Prkag2;Errfi1;Limk1;Klrk1;Nr2f2;Sytl2;Thy1;Cryab;Neil1;Pik3ip1;Rubcn;Palm;Sh3bp4;Gmip;P2ry13;Socs5;Spry1;Zfyve28;Tigar;Dusp10;Lamp3;Acacb;Mrtfa;Sh…
35	GO:0002698	BP	negative regulation of immune effector process	35/ 2951	123/ 43839	0.284553	1.41538e-13	5.10981e-12	ENSMUSG00000000903;ENSMUSG00000001444;ENSMUSG00000003882;ENSMUSG00000004266;ENSMUSG00000009681;ENSMUSG00000015316;ENSMUSG00000016206;ENSMUSG00000017631;ENSMUSG00000018899;ENSMUSG00000020227;ENSMUSG00000020399;ENSMUSG00000022508;ENSMUSG00000022657;ENSMUSG00000023249;ENSMUSG00000024339;ENSMUSG00000025880;ENSMUSG00000026573;ENSMUSG00000028042;ENSMUSG00000030157;ENSMUSG00000030413;ENSMUSG00000030468;…	Vpreb3;Tbx21;Il7r;Ptpn6;Bcr;Slamf1;H2-M3;Abr;Irf1;Irak3;Havcr2;Bcl6;Cd96;Parp3;Tap2;Smad7;Xcl1;Zbtb7b;Clec2d;Pglyrp1;Siglecg;Il4ra;Socs5;Tap1;Cd84;Hlx;Dusp10;Fgl2;Appl1;Foxf1;Klre1;Dusp22;Clec4g;Klrb1b;Pglyrp2
310	GO:0032555	MF	purine ribonucleotide binding	310/ 2951	3026/ 43839	0.102445	5.52396e-14	5.2236e-12	ENSMUSG00000000359;ENSMUSG00000000386;ENSMUSG00000000409;ENSMUSG00000000530;ENSMUSG00000000532;ENSMUSG00000002007;ENSMUSG00000003283;ENSMUSG00000003534;ENSMUSG00000004113;ENSMUSG00000004187;ENSMUSG00000004815;ENSMUSG00000004933;ENSMUSG00000005320;ENSMUSG00000005883;ENSMUSG00000006281;ENSMUSG00000006445;ENSMUSG00000007097;ENSMUSG00000009376;ENSMUSG00000009681;ENSMUSG00000009772;ENSMUSG00000010021;…	Rem1;Mx1;Lck;Acvrl1;Acvr1b;Srpk3;Hck;Ddr1;Cacna1b;Kifc2;Dgkq;Matk;Fgfr4;Spo11;Tep1;Epha2;Atp1a2;Met;Bcr;Nuak2;Kif19a;Blk;Kif1a;Entpd2;Lrrk1;Ttbk1;Stk32c;Anxa6;Chd3;Myh11;Slc22a5;Fyn;Ube2d1;Nuak1;Egfr;Rab36;Nav3;Irak3;Stk10;Itk;Myo1g;Abca8b;Adcy3;Kif3c;Map3k3;Rab37;Camkk1;Atp2a3;Mink1;Map3k14;Prkch;Abcd4;Cdc42bpb;Syk;Naip1;Prkcd;Atp8a2;Rhobtb2;Csnk1e;Septin3;Rapgef3;Ciita;Mapk12;Kif21a;Adcy5;Map3k…
139	GO:0033993	BP	response to lipid	139/ 2951	1072/ 43839	0.129664	1.46096e-13	5.26093e-12	ENSMUSG00000000817;ENSMUSG00000001248;ENSMUSG00000001288;ENSMUSG00000002108;ENSMUSG00000003545;ENSMUSG00000004113;ENSMUSG00000004296;ENSMUSG00000006345;ENSMUSG00000007097;ENSMUSG00000007872;ENSMUSG00000009681;ENSMUSG00000015340;ENSMUSG00000016496;ENSMUSG00000016498;ENSMUSG00000017631;ENSMUSG00000017652;ENSMUSG00000018341;ENSMUSG00000018920;ENSMUSG00000019102;ENSMUSG00000019429;ENSMUSG00000019464;…	Fasl;Gramd1a;Rarg;Nr1h3;Fosb;Cacna1b;Il12b;Ggt1;Atp1a2;Id3;Bcr;Cybb;Cd274;Pdcd1lg2;Abr;Cd40;Il12rb2;Cxcl16;Aldh3a1;Ffar3;Ptger1;Esr1;Kcnmb1;Irak3;Stc2;Havcr2;Adcy3;Dnmt3a;Nos2;Nr1d1;Nfkbia;Zfp36l1;Fos;Cd180;Fbxo32;Cd96;Adcy5;Cxcl13;Twf2;Nfatc4;Lta;Cd6;Fas;Htr7;Nfkb2;Casp1;Paqr8;Tnfrsf11a;Ncf2;Vim;Abca2;Il1rn;Ltk;Il1b;Il12a;Ptpn22;Lrat;Rorc;Nfkb1;Gbp2;Pde4b;Tnfrsf1b;Errfi1;Cd38;Stap1;Tesc;Cxcl9;Ar…
86	GO:0048731	BP	system development	86/ 2951	543/ 43839	0.158379	1.541e-13	5.53508e-12	ENSMUSG00000000530;ENSMUSG00000000532;ENSMUSG00000000915;ENSMUSG00000001053;ENSMUSG00000004558;ENSMUSG00000004891;ENSMUSG00000005057;ENSMUSG00000005089;ENSMUSG00000006435;ENSMUSG00000006445;ENSMUSG00000006800;ENSMUSG00000007872;ENSMUSG00000009418;ENSMUSG00000010025;ENSMUSG00000014303;ENSMUSG00000015468;ENSMUSG00000015957;ENSMUSG00000016918;ENSMUSG00000017737;ENSMUSG00000018604;ENSMUSG00000020758;…	Acvrl1;Acvr1b;Hip1r;N4bp3;Ndrg2;Nes;Sh2b2;Slc1a2;Neurl1a;Epha2;Sulf2;Id3;Nav1;Aldh3a2;Glis2;Notch4;Wnt11;Sulf1;Mmp9;Tbx3;Itgb4;Fos;Spry2;Trio;Hdac7;B3gnt5;Sox8;Pkdcc;Pcsk5;Gdf11;Fam20c;Eya1;Olfm1;Acvr1;Gpsm1;Itga6;Rassf2;Ngf;Ppt1;Ephb2;Adgrb2;Errfi1;Sspo;Foxp1;Plekha5;Efnb1;Angpt2;Smpd3;Dscaml1;Nrg4;Stra6;Heyl;Ank2;Ndn;Egr3;Mks1;Irf2bpl;Lif;Ttc21b;Mboat7;Aldh5a1;P2ry12;Etl4;Atoh8;Hoxb4;Runx2;Hlx;…
65	GO:0022839	MF	monoatomic ion gated channel activity	65/ 2951	348/ 43839	0.186782	6.28699e-14	5.82381e-12	ENSMUSG00000001027;ENSMUSG00000003352;ENSMUSG00000004110;ENSMUSG00000004113;ENSMUSG00000009246;ENSMUSG00000009292;ENSMUSG00000010066;ENSMUSG00000011008;ENSMUSG00000015340;ENSMUSG00000015968;ENSMUSG00000018340;ENSMUSG00000020155;ENSMUSG00000020882;ENSMUSG00000021313;ENSMUSG00000022041;ENSMUSG00000022416;ENSMUSG00000023017;ENSMUSG00000023959;ENSMUSG00000024112;ENSMUSG00000028033;ENSMUSG00000029468;…	Scn4a;Cacnb3;Cacna1e;Cacna1b;Trpm5;Trpm2;Cacna2d2;Mcoln2;Cybb;Cacna1d;Anxa6;Kcnmb1;Cacnb1;Ryr2;Chrna2;Cacna1i;Asic1;Clic5;Cacna1h;Kcnq5;P2rx7;Itpr1;Itpr2;Scnn1a;Ryr1;Ano1;Gabre;Gabrq;Rasa3;Gria2;Tmem63c;Cacna1a;Chrnb4;Mcoln3;Trpm4;Kcnd3;Chrnb1;Kcnj1;Cacna2d4;Kcnj2;Itpr3;Kcns3;Scn4b;Kcne4;Marcksl1;Kcna1;Kcnk3;Kcnb1;Tmem150c;Trpm3;Scn3a;Ryr3;Kcnh1;Kcnc1;Ncs1;Kcnc3;Ano6;Hvcn1;Cacng3;Scn2b;Kcng1;Lrrc…
66	GO:0062023	CC	collagen-containing extracellular matrix	66/ 2951	364/ 43839	0.181319	1.71909e-13	5.94359e-12	ENSMUSG00000001741;ENSMUSG00000004098;ENSMUSG00000009281;ENSMUSG00000011256;ENSMUSG00000012889;ENSMUSG00000015085;ENSMUSG00000015354;ENSMUSG00000015647;ENSMUSG00000015850;ENSMUSG00000016356;ENSMUSG00000017737;ENSMUSG00000018340;ENSMUSG00000020044;ENSMUSG00000020758;ENSMUSG00000020902;ENSMUSG00000020953;ENSMUSG00000023046;ENSMUSG00000024299;ENSMUSG00000024421;ENSMUSG00000025064;ENSMUSG00000025213;…	Il16;Col5a3;Rarres2;Adam19;Podnl1;Entpd2;Pcolce2;Lama5;Adamtsl4;Col20a1;Mmp9;Anxa6;Timp3;Itgb4;Ntn1;Coch;Igfbp6;Adamts10;Lama3;Col17a1;Kazald1;Col7a1;Itih5;Lamb3;Serpinc1;Itga6;S100a11;Ccn1;Col15a1;Sparcl1;Gpc2;Sspo;Anxa4;Mgp;Pzp;Mfge8;Bmper;Col6a4;Lama1;Tnxb;Fgb;Emid1;Fras1;Abi3bp;Tgfbi;Frem2;Ltbp4;Npnt;Prelp;Lad1;S100a10;Vwa1;Cilp;Col6a6;Serpinb1a;Col27a1;Vwc2;Nav2;Lamb2;Lgals4;Gpc3;Col8a2;Colq…
48	GO:0030198	BP	extracellular matrix organization	48/ 2951	217/ 43839	0.221198	1.92142e-13	6.88405e-12	ENSMUSG00000004098;ENSMUSG00000006800;ENSMUSG00000015850;ENSMUSG00000016918;ENSMUSG00000017737;ENSMUSG00000019320;ENSMUSG00000021998;ENSMUSG00000022367;ENSMUSG00000025064;ENSMUSG00000025213;ENSMUSG00000025225;ENSMUSG00000026639;ENSMUSG00000026768;ENSMUSG00000027315;ENSMUSG00000028195;ENSMUSG00000028339;ENSMUSG00000028476;ENSMUSG00000029061;ENSMUSG00000029207;ENSMUSG00000031906;ENSMUSG00000031910;…	Col5a3;Sulf2;Adamtsl4;Sulf1;Mmp9;Noxo1;Lcp1;Has2;Col17a1;Kazald1;Nfkb2;Lamb3;Itga8;Spint1;Ccn1;Col15a1;Reck;Mmp23;Apbb2;Smpd3;Has3;Myo1e;Thsd4;Kif9;Col6a4;Tnxb;Scara3;Abi3bp;Tgfbi;Adamtsl2;Apbb1;Sh3pxd2b;Npnt;Vwa1;Foxf1;Zfp469;Col27a1;Olfml2a;Lamb2;Bcl3;Col8a2;Ero1b;Colq;Spock2;Col13a1;Adamts14;Mpzl3;Spint2
29	GO:0050852	BP	T cell receptor signaling pathway	29/ 2951	87/ 43839	0.333333	1.94811e-13	6.96202e-12	ENSMUSG00000000732;ENSMUSG00000002699;ENSMUSG00000003352;ENSMUSG00000005763;ENSMUSG00000016933;ENSMUSG00000020395;ENSMUSG00000022637;ENSMUSG00000026012;ENSMUSG00000026117;ENSMUSG00000027843;ENSMUSG00000028525;ENSMUSG00000030365;ENSMUSG00000032011;ENSMUSG00000032093;ENSMUSG00000032688;ENSMUSG00000032739;ENSMUSG00000034330;ENSMUSG00000035356;ENSMUSG00000035914;ENSMUSG00000036931;ENSMUSG00000037731;…	Icosl;Lcp2;Cacnb3;Cd247;Plcg1;Itk;Cblb;Cd28;Zap70;Ptpn22;Pde4b;Clec2i;Thy1;Cd3e;Malt1;Pram1;Plcg2;Nfkbiz;Cd276;Nfkbid;Themis2;Rftn1;Btnl9;Prkd2;Themis;Txk;Skap1;Skint3;Bcl2a1d
57	GO:0001933	BP	negative regulation of protein phosphorylation	57/ 2951	289/ 43839	0.197232	2.03188e-13	7.24312e-12	ENSMUSG00000004266;ENSMUSG00000004815;ENSMUSG00000015133;ENSMUSG00000015312;ENSMUSG00000015937;ENSMUSG00000018899;ENSMUSG00000019823;ENSMUSG00000019960;ENSMUSG00000020178;ENSMUSG00000020227;ENSMUSG00000020427;ENSMUSG00000020717;ENSMUSG00000021451;ENSMUSG00000021892;ENSMUSG00000021948;ENSMUSG00000022114;ENSMUSG00000022637;ENSMUSG00000024066;ENSMUSG00000024427;ENSMUSG00000024986;ENSMUSG00000025855;…	Ptpn6;Dgkq;Lrrk1;Gadd45b;Macroh2a1;Irf1;Mical1;Dusp6;Adora2a;Irak3;Igfbp3;Pecam1;Sema4d;Sh3bp5;Prkcd;Spry2;Cblb;Xdh;Spry4;Hhex;Prkar1b;Smad7;Rgs2;Rassf2;Ptpn22;Tesk1;Plpp3;Ephb2;Prkag2;Errfi1;Nr2f2;Mvp;Thy1;Prr5l;Inpp5j;Ptpn13;Socs5;Spry1;Zfyve28;Socs1;Dusp10;Kirrel;Inpp5f;Sh2b3;Camk2n1;Sorl1;Gpd1l;Rgs14;Dusp7;Pkn1;Ntrk3;Insm1;Myadm;Dusp22;Slfn1;Nlrp12;Gbp4
70	GO:0010563	BP	negative regulation of phosphorus metabolic process	70/ 2951	401/ 43839	0.174564	2.18956e-13	7.76609e-12	ENSMUSG00000004266;ENSMUSG00000004815;ENSMUSG00000015133;ENSMUSG00000015312;ENSMUSG00000015937;ENSMUSG00000018899;ENSMUSG00000019823;ENSMUSG00000019960;ENSMUSG00000020178;ENSMUSG00000020227;ENSMUSG00000020427;ENSMUSG00000020717;ENSMUSG00000021451;ENSMUSG00000021892;ENSMUSG00000021948;ENSMUSG00000022114;ENSMUSG00000022178;ENSMUSG00000022488;ENSMUSG00000022637;ENSMUSG00000023764;ENSMUSG00000024066;…	Ptpn6;Dgkq;Lrrk1;Gadd45b;Macroh2a1;Irf1;Mical1;Dusp6;Adora2a;Irak3;Igfbp3;Pecam1;Sema4d;Sh3bp5;Prkcd;Spry2;Ajuba;Nckap1l;Cblb;Sfi1;Xdh;Spry4;Hhex;Prkar1b;Smad7;Rgs2;Rassf2;Ptpn22;Tesk1;Plpp3;Ephb2;Prkag2;Errfi1;Stap1;Iqgap1;Nr2f2;Sytl2;Mvp;Swap70;Slc27a1;Thy1;Prr5l;Inpp5j;Ptpn13;Pik3ip1;Rubcn;Socs5;Spry1;Zfyve28;Ppp1r16b;Tigar;Socs1;Dusp10;Kirrel;Inpp5f;Sh2b3;Camk2n1;Sorl1;Gpd1l;Rgs14;Dusp7;Pkn1;…
[truncated: 3,391 more rows]
