# Supplementary material for: Immunosuppression of spleen in mice treated with erythropoietin: transcriptomic and immunological analysis
Source: Front Immunol. 2025 Mar 21;16:1560589. doi: 10.3389/fimmu.2025.1560589 (PMC11968373; doi:10.3389/fimmu.2025.1560589)
Supplement: Supplementary Table 4 — KEGG enrichment analysis of up-regulated DEGs in EPO vs Veh. [file Table4.xlsx]

## Sheet: KEGG富集分析统计表-up
Number	Pathway ID	Pathway description	Database	Ratio_in_study	Ratio_in_pop	Rich factor	Pvalue	Padjust	First Category	Second Category	Gene_ids	Gene_names
74	mmu04110	Cell cycle	KEGG PATHWAY	74/ 1485	155/ 15848	0.477419	2.09703e-35	6.77339e-33	Cellular Processes	Cell growth and death	ENSMUSG00000022105|ENSMUSG00000040084|ENSMUSG00000046591|ENSMUSG00000038379|ENSMUSG00000023067|ENSMUSG00000021453|ENSMUSG00000029472|ENSMUSG00000029730|ENSMUSG00000029910|ENSMUSG00000024974|ENSMUSG00000005410|ENSMUSG00000028551|ENSMUSG00000024791|ENSMUSG00000032218|ENSMUSG00000023940|ENSMUSG00000034509|ENSMUSG00000002870|ENSMUSG00000029202|ENSMUSG00000032058|ENSMUSG00000022369|ENSMUSG00000041859|…	Rb1;Bub1b;Ticrr;Ttk;Cdkn1a;Gadd45g;Anapc5;Mcm7;Mad2l1;Smc3;Mcm5;Cdkn2c;Cdca5;Ccnb2;Sgo1;Mad2l1bp;Mcm2;Pds5a;Ppp2r1b;Mtbp;Mcm3;Cdc45;E2f4;Tfdp2;Ndc80;Rbl1;Mcm6;Skp2;Plk1;Orc1;Cdc25b;Bub1;E2f2;Aurkb;Stag1;Smc1a;Esco2;Fbxo5;Tfdp1;Trip13;Ccne2;Chek2;Fzr1;Stag2;Ccnd3;Bub3;Ccne1;Cdc25c;Mcm4;Espl1;Mad1l1;Cdk1;Pcna;Ccnb1;Cdc6;Orc6;Gadd45a;Cdc25a;Cdc27;Ccna2;Wapl;Orc5;Cdc20;Cdkn2d;E2f1;Ppp2r5b;Nipbl;Orc2;…
22	mmu03030	DNA replication	KEGG PATHWAY	22/ 1485	34/ 15848	0.647059	3.74909e-15	4.03652e-13	Genetic Information Processing	Replication and repair	ENSMUSG00000029730|ENSMUSG00000052926|ENSMUSG00000026134|ENSMUSG00000041859|ENSMUSG00000029363|ENSMUSG00000028884|ENSMUSG00000026355|ENSMUSG00000056394|ENSMUSG00000006678|ENSMUSG00000000751|ENSMUSG00000033970|ENSMUSG00000024742|ENSMUSG00000022673|ENSMUSG00000022881|ENSMUSG00000028394|ENSMUSG00000020974|ENSMUSG00000005410|ENSMUSG00000012483|ENSMUSG00000002870|ENSMUSG00000027342|ENSMUSG00000025395|…	Mcm7;Rnaseh2a;Prim2;Mcm3;Rfc5;Rpa2;Mcm6;Lig1;Pola1;Rpa1;Rfc3;Fen1;Mcm4;Rfc4;Pole3;Pole2;Mcm5;Rpa3;Mcm2;Pcna;Prim1;Rnaseh2b
68	mmu05012	Parkinson disease	KEGG PATHWAY	68/ 1485	261/ 15848	0.260536	2.747e-15	4.43641e-13	Human Diseases	Neurodegenerative disease	ENSMUSG00000071014|ENSMUSG00000021737|ENSMUSG00000008892|ENSMUSG00000020460|ENSMUSG00000062380|ENSMUSG00000035885|ENSMUSG00000061518|ENSMUSG00000058927|ENSMUSG00000014313|ENSMUSG00000038462|ENSMUSG00000063882|ENSMUSG00000022890|ENSMUSG00000030751|ENSMUSG00000036752|ENSMUSG00000063694|ENSMUSG00000029632|ENSMUSG00000014294|ENSMUSG00000025487|ENSMUSG00000022551|ENSMUSG00000024099|ENSMUSG00000030647|…	Ndufb6;Psmd6;Vdac3;Rps27a;Tubb3;Cox8a;Cox5b;Gm10053;Cox6c;Uqcrfs1;Uqcrh;Atp5pf;Psma1;Tubb4b;Cycs;Ndufa4;Ndufa2;Psmd13;Cyc1;Ndufv2;Ndufc2;mt-Co2;Snca;Slc11a2;Atp5po;Psmc1;Ndufc1;Cox7a2;Tubb5;Tuba4a;Psmd1;Ndufs1;Uqcr11;Psmc3;Ubb;Slc39a8;Ddit3;Ndufa5;Atf4;Cox6b2;Ndufb4;Uqcrq;Psma3;Psmd9;Casp3;Psmb7;Psma5;mt-Co3;Atp5pb;Ndufb9;Cox7b;Tuba1b;Atp5pd;Uqcr10;Psmb4;Uqcrb;Psmd14;Cox7c;Cox6a1;Psmc6;Tuba1c;Bcl…
82	mmu05014	Amyotrophic lateral sclerosis	KEGG PATHWAY	82/ 1485	364/ 15848	0.225275	3.0033e-14	2.42517e-12	Human Diseases	Neurodegenerative disease	ENSMUSG00000025968|ENSMUSG00000071014|ENSMUSG00000021737|ENSMUSG00000029512|ENSMUSG00000062380|ENSMUSG00000035885|ENSMUSG00000061518|ENSMUSG00000026914|ENSMUSG00000058927|ENSMUSG00000064358|ENSMUSG00000038462|ENSMUSG00000063882|ENSMUSG00000022890|ENSMUSG00000036752|ENSMUSG00000051329|ENSMUSG00000022551|ENSMUSG00000064354|ENSMUSG00000059005|ENSMUSG00000029632|ENSMUSG00000025134|ENSMUSG00000025487|…	Ndufs1;Ndufb6;Psmd6;Ulk1;Tubb3;Cox8a;Cox5b;Psmd14;Gm10053;mt-Co3;Uqcrfs1;Uqcrh;Atp5pf;Tubb4b;Nup160;Cyc1;mt-Co2;Hnrnpa3;Ndufa4;Alyref;Psmd13;Ndc1;Ndufv2;Ndufc2;Psma1;Psmd9;Cycs;Atp5f1b;Nup50;Gpx1;Atp5po;Wipi1;Ndufc1;Ranbp2;Uqcrq;Ddit3;Cox6a1;Tuba4a;Wipi2;Cox7a2;Ndufb4;Nup62;Uqcr11;Rab5a;Psmc3;Ndufa5;Nup85;Cox7b;Atf4;Cox6b2;Gm49336;Nup35;Psma3;Nxt1;Nefh;Casp3;Psmb7;Psmc1;Ndufa2;Psma5;Hnrnpa2b1;Cox…
65	mmu05020	Prion disease	KEGG PATHWAY	65/ 1485	263/ 15848	0.247148	1.66597e-13	1.07621e-11	Human Diseases	Neurodegenerative disease	ENSMUSG00000025968|ENSMUSG00000071014|ENSMUSG00000021737|ENSMUSG00000008892|ENSMUSG00000062380|ENSMUSG00000035885|ENSMUSG00000061518|ENSMUSG00000058927|ENSMUSG00000014313|ENSMUSG00000038462|ENSMUSG00000063882|ENSMUSG00000022890|ENSMUSG00000030751|ENSMUSG00000036752|ENSMUSG00000064354|ENSMUSG00000029632|ENSMUSG00000014294|ENSMUSG00000025487|ENSMUSG00000022551|ENSMUSG00000024099|ENSMUSG00000030647|…	Ndufs1;Ndufb6;Psmd6;Vdac3;Tubb3;Cox8a;Cox5b;Gm10053;Cox6c;Uqcrfs1;Uqcrh;Atp5pf;Psma1;Tubb4b;mt-Co2;Ndufa4;Ndufa2;Psmd13;Cyc1;Ndufv2;Ndufc2;Pik3r1;Cycs;Atp5po;Psmc1;Ndufc1;Cox7a2;Tubb5;Tuba4a;Psmd1;Psmd14;Uqcr11;Psmc3;Cox7b;Ddit3;Ndufa5;Atf4;Cox6b2;Ndufb4;Uqcrq;Psma3;Psmd9;Casp3;Psmb7;Stip1;Psma5;mt-Co3;Atp5pb;Ndufb9;Tuba1b;Atp5pd;Uqcr10;Psmb4;Psmd12;Cox7c;C7;Cox6a1;Psmc6;Tuba1c;Atp5f1b;Psma2;Eif2…
69	mmu05016	Huntington disease	KEGG PATHWAY	69/ 1485	299/ 15848	0.230769	1.02648e-12	5.52587e-11	Human Diseases	Neurodegenerative disease	ENSMUSG00000071014|ENSMUSG00000021737|ENSMUSG00000029512|ENSMUSG00000064360|ENSMUSG00000062380|ENSMUSG00000035885|ENSMUSG00000061518|ENSMUSG00000058927|ENSMUSG00000014313|ENSMUSG00000030751|ENSMUSG00000063882|ENSMUSG00000002957|ENSMUSG00000008892|ENSMUSG00000036752|ENSMUSG00000063694|ENSMUSG00000029632|ENSMUSG00000029578|ENSMUSG00000025487|ENSMUSG00000022551|ENSMUSG00000024099|ENSMUSG00000030647|…	Ndufb6;Psmd6;Ulk1;mt-Nd3;Tubb3;Cox8a;Cox5b;Gm10053;Cox6c;Psma1;Uqcrh;Ap2a2;Vdac3;Tubb4b;Cycs;Ndufa4;Wipi2;Psmd13;Cyc1;Ndufv2;Ndufc2;mt-Co2;Gpx1;Atp5po;Wipi1;Ndufc1;Cox7a2;Polr2c;Cox6a1;Tuba4a;Psmd1;Ndufs1;Uqcr11;Psmc3;Ndufa5;Cox7b;Cox6b2;Ndufb4;Uqcrq;Psma3;Psmd9;Casp3;Psmc1;Psmb7;Psma5;Nrf1;mt-Co3;Atp5pb;Ndufb9;Uqcrfs1;Tuba1b;Ndufa2;Bbc3;Atp5pd;Uqcr10;Psmb4;Rb1cc1;Psmd14;Cox7c;Ap2a1;Ap2m1;Psmc6;T…
41	mmu00190	Oxidative phosphorylation	KEGG PATHWAY	41/ 1485	133/ 15848	0.308271	2.77926e-12	1.28243e-10	Metabolism	Energy metabolism	ENSMUSG00000071014|ENSMUSG00000059534|ENSMUSG00000035885|ENSMUSG00000061518|ENSMUSG00000058927|ENSMUSG00000014313|ENSMUSG00000038462|ENSMUSG00000063882|ENSMUSG00000022890|ENSMUSG00000064354|ENSMUSG00000029632|ENSMUSG00000022551|ENSMUSG00000024099|ENSMUSG00000030647|ENSMUSG00000063694|ENSMUSG00000022956|ENSMUSG00000037152|ENSMUSG00000032330|ENSMUSG00000020089|ENSMUSG00000014294|ENSMUSG00000025968|…	Ndufb6;Uqcr10;Cox8a;Cox5b;Gm10053;Cox6c;Uqcrfs1;Uqcrh;Atp5pf;mt-Co2;Ndufa4;Cyc1;Ndufv2;Ndufc2;Cycs;Atp5po;Ndufc1;Cox7a2;Ppa1;Ndufa2;Ndufs1;Atp6v0d2;Uqcr11;Ndufa5;Cox7b;Cox11;Cox6b2;Ndufb4;Uqcrq;Atp5mf;mt-Co3;Atp5pb;Ndufb9;Atp5f1b;Atp5pd;Cox7c;Atp5me;Cox6a1;Atp5mg;Uqcrb;mt-Nd3
77	mmu05010	Alzheimer disease	KEGG PATHWAY	77/ 1485	379/ 15848	0.203166	4.4027e-11	1.77759e-09	Human Diseases	Neurodegenerative disease	ENSMUSG00000025968|ENSMUSG00000071014|ENSMUSG00000021737|ENSMUSG00000029512|ENSMUSG00000062380|ENSMUSG00000035885|ENSMUSG00000024079|ENSMUSG00000061518|ENSMUSG00000030562|ENSMUSG00000058927|ENSMUSG00000014313|ENSMUSG00000038462|ENSMUSG00000063882|ENSMUSG00000022890|ENSMUSG00000036752|ENSMUSG00000030751|ENSMUSG00000020163|ENSMUSG00000045005|ENSMUSG00000029632|ENSMUSG00000029578|ENSMUSG00000025487|…	Ndufs1;Ndufb6;Psmd6;Ulk1;Tubb3;Cox8a;Eif2ak2;Cox5b;Nox4;Gm10053;Cox6c;Uqcrfs1;Uqcrh;Atp5pf;Tubb4b;Psma1;Uqcr11;Fzd5;Ndufa4;Wipi2;Psmd13;Cyc1;Ndufv2;Uqcr10;Ndufc2;Pik3r1;mt-Co2;Ide;Ppid;Slc11a2;Atp5po;Wipi1;Ndufc1;Cox7a2;Csnk1a1;Ddit3;Tuba4a;Tubb5;Ndufb4;Psmd14;Psmc1;Atf4;Psmc3;Psmb7;Ndufa5;Slc39a8;Cox7b;Atp5pb;Cox6b2;mt-Nd3;Psma3;Psmd9;Vdac3;Casp3;Cycs;Uqcrb;Ndufa2;Psma5;mt-Co3;Snca;Ndufb9;Psmd1;…
26	mmu04115	p53 signaling pathway	KEGG PATHWAY	26/ 1485	72/ 15848	0.361111	5.83169e-10	2.09293e-08	Cellular Processes	Cell growth and death	ENSMUSG00000022385|ENSMUSG00000034165|ENSMUSG00000021453|ENSMUSG00000058927|ENSMUSG00000036390|ENSMUSG00000063694|ENSMUSG00000020525|ENSMUSG00000040749|ENSMUSG00000041431|ENSMUSG00000032113|ENSMUSG00000019942|ENSMUSG00000036840|ENSMUSG00000020326|ENSMUSG00000028212|ENSMUSG00000029521|ENSMUSG00000002068|ENSMUSG00000064326|ENSMUSG00000031628|ENSMUSG00000040782|ENSMUSG00000028893|ENSMUSG00000002083|…	Gtse1;Ccnd3;Gadd45g;Gm10053;Gadd45a;Cycs;Ppm1d;Siah1b;Ccnb1;Chek1;Cdk1;Siah1a;Ccng1;Ccne2;Chek2;Ccne1;Siva1;Casp3;Cop1;Sesn2;Bbc3;Ccnb2;Cdkn1a;Steap3;Bcl2l1;Rrm2
18	mmu03440	Homologous recombination	KEGG PATHWAY	18/ 1485	41/ 15848	0.439024	6.9329e-09	2.23933e-07	Genetic Information Processing	Replication and repair	ENSMUSG00000028224|ENSMUSG00000039055|ENSMUSG00000000751|ENSMUSG00000028884|ENSMUSG00000041238|ENSMUSG00000028933|ENSMUSG00000059060|ENSMUSG00000028702|ENSMUSG00000012483|ENSMUSG00000041147|ENSMUSG00000032555|ENSMUSG00000026196|ENSMUSG00000017146|ENSMUSG00000034329|ENSMUSG00000030528|ENSMUSG00000007646|ENSMUSG00000078773|ENSMUSG00000027323	Nbn;Eme1;Rpa1;Rpa2;Rbbp8;Xrcc2;Rad51b;Rad54l;Rpa3;Brca2;Topbp1;Bard1;Brca1;Brip1;Blm;Rad51c;Rad54b;Rad51
20	mmu03460	Fanconi anemia pathway	KEGG PATHWAY	20/ 1485	51/ 15848	0.392157	1.08405e-08	3.18317e-07	Genetic Information Processing	Replication and repair	ENSMUSG00000039055|ENSMUSG00000055884|ENSMUSG00000000751|ENSMUSG00000028884|ENSMUSG00000047757|ENSMUSG00000039187|ENSMUSG00000034023|ENSMUSG00000012483|ENSMUSG00000041147|ENSMUSG00000027323|ENSMUSG00000007646|ENSMUSG00000073705|ENSMUSG00000017146|ENSMUSG00000026429|ENSMUSG00000034329|ENSMUSG00000030528|ENSMUSG00000028560|ENSMUSG00000023953|ENSMUSG00000004018|ENSMUSG00000030493	Eme1;Fancm;Rpa1;Rpa2;Fancb;Fanci;Fancd2;Rpa3;Brca2;Rad51;Rad51c;Cenps;Brca1;Ube2t;Brip1;Blm;Usp1;Polh;Fancl;Faap24
18	mmu03050	Proteasome	KEGG PATHWAY	18/ 1485	45/ 15848	0.4	4.08466e-08	1.09946e-06	Genetic Information Processing	Folding, sorting and degradation	ENSMUSG00000025487|ENSMUSG00000026914|ENSMUSG00000021737|ENSMUSG00000032869|ENSMUSG00000002102|ENSMUSG00000015671|ENSMUSG00000005779|ENSMUSG00000020720|ENSMUSG00000021178|ENSMUSG00000021832|ENSMUSG00000060073|ENSMUSG00000029440|ENSMUSG00000030751|ENSMUSG00000040850|ENSMUSG00000026750|ENSMUSG00000078652|ENSMUSG00000068749|ENSMUSG00000026229	Psmd13;Psmd14;Psmd6;Psmf1;Psmc3;Psma2;Psmb4;Psmd12;Psmc1;Psmc6;Psma3;Psmd9;Psma1;Psme4;Psmb7;Psme3;Psma5;Psmd1
37	mmu04932	Non-alcoholic fatty liver disease	KEGG PATHWAY	37/ 1485	154/ 15848	0.24026	6.16209e-08	1.53104e-06	Human Diseases	Endocrine and metabolic disease	ENSMUSG00000071014|ENSMUSG00000029513|ENSMUSG00000035885|ENSMUSG00000061518|ENSMUSG00000058927|ENSMUSG00000014313|ENSMUSG00000038462|ENSMUSG00000063882|ENSMUSG00000063694|ENSMUSG00000029632|ENSMUSG00000022551|ENSMUSG00000067713|ENSMUSG00000030647|ENSMUSG00000041417|ENSMUSG00000041237|ENSMUSG00000037152|ENSMUSG00000032330|ENSMUSG00000025408|ENSMUSG00000014294|ENSMUSG00000025968|ENSMUSG00000020163|…	Ndufb6;Prkab1;Cox8a;Cox5b;Gm10053;Cox6c;Uqcrfs1;Uqcrh;Cycs;Ndufa4;Cyc1;Prkag1;Ndufc2;Pik3r1;Pklr;Ndufc1;Cox7a2;Ddit3;Ndufa2;Ndufs1;Uqcr11;Cox7b;Ndufa5;Ndufv2;mt-Co2;Ndufb4;Uqcrq;Casp3;mt-Co3;Atf4;Ndufb9;Uqcr10;Cox7c;Cox6a1;Cox6b2;Eif2s1;Uqcrb
79	mmu05022	Pathways of neurodegeneration - multiple diseases	KEGG PATHWAY	79/ 1485	469/ 15848	0.168443	1.74e-07	4.01444e-06	Human Diseases	Neurodegenerative disease	ENSMUSG00000025968|ENSMUSG00000071014|ENSMUSG00000021737|ENSMUSG00000029512|ENSMUSG00000020460|ENSMUSG00000062380|ENSMUSG00000035885|ENSMUSG00000061518|ENSMUSG00000026914|ENSMUSG00000058927|ENSMUSG00000064358|ENSMUSG00000038462|ENSMUSG00000063882|ENSMUSG00000022890|ENSMUSG00000036752|ENSMUSG00000030751|ENSMUSG00000020163|ENSMUSG00000030562|ENSMUSG00000029632|ENSMUSG00000029578|ENSMUSG00000025487|…	Ndufs1;Ndufb6;Psmd6;Ulk1;Rps27a;Tubb3;Cox8a;Cox5b;Psmd14;Gm10053;mt-Co3;Uqcrfs1;Uqcrh;Atp5pf;Tubb4b;Psma1;Uqcr11;Nox4;Ndufa4;Wipi2;Psmd13;Cyc1;Ndufv2;Ndufc2;Fzd5;Ppid;Gpx1;Atp5po;Wipi1;Ndufc1;Cox7a2;Csnk1a1;Ddit3;Ndufa2;Tubb5;Ndufb4;Psmd1;Psmc1;Atf4;Rab5a;Psmc3;Cox7b;Cycs;Ubb;Atp5pb;Cox6b2;mt-Nd3;Psma3;Psmd9;Nefh;Vdac3;Casp3;Psmb7;Uqcrb;Tuba4a;Psma5;Cox6c;Snca;Eif2s1;Ndufa5;Ndufb9;Wnt3a;Tuba1b;At…
29	mmu03013	Nucleocytoplasmic transport	KEGG PATHWAY	29/ 1485	112/ 15848	0.258929	2.99477e-07	6.44873e-06	Genetic Information Processing	Translation	ENSMUSG00000029430|ENSMUSG00000026491|ENSMUSG00000051329|ENSMUSG00000025134|ENSMUSG00000030188|ENSMUSG00000028614|ENSMUSG00000021929|ENSMUSG00000066232|ENSMUSG00000003226|ENSMUSG00000020738|ENSMUSG00000020739|ENSMUSG00000001440|ENSMUSG00000109511|ENSMUSG00000022905|ENSMUSG00000066878|ENSMUSG00000015023|ENSMUSG00000022391|ENSMUSG00000040594|ENSMUSG00000114797|ENSMUSG00000026999|ENSMUSG00000036992|…	Ran;Ahctf1;Nup160;Alyref;Magohb;Ndc1;Kpna3;Ipo7;Ranbp2;Sumo2;Nup85;Kpnb1;Nup62;Kpna1;Kpna2rt;Ddx19a;Rangap1;Ranbp17;Gm49336;Nup35;Nxt1;Kpna2;Nup50;Xpo1;Magoh;Xpot;Nup43;Tmem33;Thoc7
45	mmu04714	Thermogenesis	KEGG PATHWAY	45/ 1485	224/ 15848	0.200893	6.72707e-07	1.35803e-05	Organismal Systems	Environmental adaptation	ENSMUSG00000071014|ENSMUSG00000029513|ENSMUSG00000059534|ENSMUSG00000035885|ENSMUSG00000061518|ENSMUSG00000014313|ENSMUSG00000038462|ENSMUSG00000063882|ENSMUSG00000022890|ENSMUSG00000022994|ENSMUSG00000029632|ENSMUSG00000022551|ENSMUSG00000067713|ENSMUSG00000030647|ENSMUSG00000064354|ENSMUSG00000022956|ENSMUSG00000037152|ENSMUSG00000032330|ENSMUSG00000014294|ENSMUSG00000024099|ENSMUSG00000025968|…	Ndufb6;Prkab1;Uqcr10;Cox8a;Cox5b;Cox6c;Uqcrfs1;Uqcrh;Atp5pf;Adcy6;Ndufa4;Cyc1;Prkag1;Ndufc2;mt-Co2;Atp5po;Ndufc1;Cox7a2;Ndufa2;Ndufv2;Ndufs1;Uqcr11;Ndufa5;Bmp8b;Cox7b;Cox11;Cox6b2;Ndufb4;Uqcrq;Atp5mf;Mgll;mt-Co3;Atp5pb;Ndufb9;Atp5f1b;Atp5pd;Cox7c;Ndufaf2;Atp5me;Cox6a1;Cox20;Map2k3;Atp5mg;Uqcrb;mt-Nd3
29	mmu03040	Spliceosome	KEGG PATHWAY	29/ 1485	131/ 15848	0.221374	9.11377e-06	0.000163542	Genetic Information Processing	Transcription	ENSMUSG00000090553|ENSMUSG00000059208|ENSMUSG00000018379|ENSMUSG00000044155|ENSMUSG00000059005|ENSMUSG00000060288|ENSMUSG00000025134|ENSMUSG00000030188|ENSMUSG00000091625|ENSMUSG00000001767|ENSMUSG00000028676|ENSMUSG00000020018|ENSMUSG00000061136|ENSMUSG00000015748|ENSMUSG00000005687|ENSMUSG00000022858|ENSMUSG00000001158|ENSMUSG00000056305|ENSMUSG00000057278|ENSMUSG00000030512|ENSMUSG00000038722|…	Snrpe;Hnrnpm;Srsf1;Lsm8;Hnrnpa3;Ppih;Alyref;Magohb;Lsm5;Crnkl1;Srsf10;Snrpf;Prpf40a;Prpf3;Bcas2;Tra2b;Snrnp27;Usp39;Snrpg;Snrpa1;Bud31;Phf5a;Prpf18;Prpf38a;Snrpd1;Magoh;Lsm3;Ppil1;Hspa1l
41	mmu05208	Chemical carcinogenesis - reactive oxygen species	KEGG PATHWAY	41/ 1485	218/ 15848	0.188073	1.1448e-05	0.000184885	Human Diseases	Cancer: overview	ENSMUSG00000025968|ENSMUSG00000071014|ENSMUSG00000008892|ENSMUSG00000034566|ENSMUSG00000035885|ENSMUSG00000061518|ENSMUSG00000014313|ENSMUSG00000038462|ENSMUSG00000063882|ENSMUSG00000022890|ENSMUSG00000044573|ENSMUSG00000030562|ENSMUSG00000029632|ENSMUSG00000022551|ENSMUSG00000024099|ENSMUSG00000030647|ENSMUSG00000041417|ENSMUSG00000064354|ENSMUSG00000022956|ENSMUSG00000037152|ENSMUSG00000032330|…	Ndufs1;Ndufb6;Vdac3;Atp5pd;Cox8a;Cox5b;Cox6c;Uqcrfs1;Uqcrh;Atp5pf;Acp1;Nox4;Ndufa4;Cyc1;Ndufv2;Ndufc2;Pik3r1;mt-Co2;Atp5po;Ndufc1;Cox7a2;Ndufa2;Gstm5;Ndufb4;Uqcr11;Nqo1;Cox7b;Ndufa5;Cox6b2;Uqcrq;mt-Co3;Atp5pb;Ndufb9;Atp5f1b;Mgst3;Uqcr10;Cox7c;Cox6a1;Foxo3;Uqcrb;mt-Nd3
39	mmu05415	Diabetic cardiomyopathy	KEGG PATHWAY	39/ 1485	203/ 15848	0.192118	1.11088e-05	0.000188849	Human Diseases	Cardiovascular disease	ENSMUSG00000071014|ENSMUSG00000008892|ENSMUSG00000039515|ENSMUSG00000059534|ENSMUSG00000035885|ENSMUSG00000061518|ENSMUSG00000014313|ENSMUSG00000038462|ENSMUSG00000063882|ENSMUSG00000022890|ENSMUSG00000064354|ENSMUSG00000029632|ENSMUSG00000022551|ENSMUSG00000024099|ENSMUSG00000030647|ENSMUSG00000041417|ENSMUSG00000014956|ENSMUSG00000022956|ENSMUSG00000037152|ENSMUSG00000032330|ENSMUSG00000014294|…	Ndufb6;Vdac3;Ptpa;Uqcr10;Cox8a;Cox5b;Cox6c;Uqcrfs1;Uqcrh;Atp5pf;mt-Co2;Ndufa4;Cyc1;Ndufv2;Ndufc2;Pik3r1;Ppp1cb;Atp5po;Ndufc1;Cox7a2;Ndufa2;Pdk3;Ndufs1;Uqcr11;Ndufa5;Cox7b;Cox6b2;Ndufb4;Uqcrq;mt-Co3;Atp5pb;Ndufb9;Atp5f1b;Atp5pd;Cox7c;Cox6a1;Mpc2;Uqcrb;mt-Nd3
27	mmu04114	Oocyte meiosis	KEGG PATHWAY	27/ 1485	120/ 15848	0.225	1.34022e-05	0.000206139	Cellular Processes	Cell growth and death	ENSMUSG00000020300|ENSMUSG00000036928|ENSMUSG00000029554|ENSMUSG00000029472|ENSMUSG00000024974|ENSMUSG00000023940|ENSMUSG00000022994|ENSMUSG00000032058|ENSMUSG00000041431|ENSMUSG00000019942|ENSMUSG00000014956|ENSMUSG00000030867|ENSMUSG00000027379|ENSMUSG00000041133|ENSMUSG00000019773|ENSMUSG00000028212|ENSMUSG00000058290|ENSMUSG00000044201|ENSMUSG00000002068|ENSMUSG00000025060|ENSMUSG00000020687|…	Cpeb4;Stag3;Mad1l1;Anapc5;Smc3;Sgo1;Adcy6;Ppp2r1b;Ccnb1;Cdk1;Ppp1cb;Plk1;Bub1;Smc1a;Fbxo5;Ccne2;Espl1;Cdc25c;Ccne1;Slk;Cdc27;Aurka;Ccnb2;Cdc20;Mad2l1;Ppp2r5b;Anapc10
14	mmu00970	Aminoacyl-tRNA biosynthesis	KEGG PATHWAY	14/ 1485	44/ 15848	0.318182	2.92766e-05	0.000429834	Genetic Information Processing	Translation	ENSMUSG00000028811|ENSMUSG00000037851|ENSMUSG00000024493|ENSMUSG00000029777|ENSMUSG00000026615|ENSMUSG00000068739|ENSMUSG00000026709|ENSMUSG00000010755|ENSMUSG00000040354|ENSMUSG00000022241|ENSMUSG00000001380|ENSMUSG00000031960|ENSMUSG00000030515|ENSMUSG00000024587	Yars;Iars;Lars;Gars;Eprs;Sars;Dars2;Cars;Mars1;Tars;Hars1;Aars;Tarsl2;Nars
13	mmu04216	Ferroptosis	KEGG PATHWAY	13/ 1485	40/ 15848	0.325	4.37235e-05	0.000588445	Cellular Processes	Cell growth and death	ENSMUSG00000023030|ENSMUSG00000027610|ENSMUSG00000008892|ENSMUSG00000056234|ENSMUSG00000028124|ENSMUSG00000010095|ENSMUSG00000053897|ENSMUSG00000026389|ENSMUSG00000033688|ENSMUSG00000032350|ENSMUSG00000022797|ENSMUSG00000075706|ENSMUSG00000027737	Slc11a2;Gss;Vdac3;Ncoa4;Gclm;Slc3a2;Slc39a8;Steap3;Inhca;Gclc;Tfrc;Gpx4;Slc7a11
9	mmu03430	Mismatch repair	KEGG PATHWAY	9/ 1485	22/ 15848	0.409091	8.73411e-05	0.00112845	Genetic Information Processing	Replication and repair	ENSMUSG00000039748|ENSMUSG00000028884|ENSMUSG00000012483|ENSMUSG00000029363|ENSMUSG00000027342|ENSMUSG00000022881|ENSMUSG00000000751|ENSMUSG00000033970|ENSMUSG00000056394	Exo1;Rpa2;Rpa3;Rfc5;Pcna;Rfc4;Rpa1;Rfc3;Lig1
21	mmu04914	Progesterone-mediated oocyte maturation	KEGG PATHWAY	21/ 1485	92/ 15848	0.228261	9.47502e-05	0.00117709	Organismal Systems	Endocrine system	ENSMUSG00000020300|ENSMUSG00000041417|ENSMUSG00000020235|ENSMUSG00000020687|ENSMUSG00000027496|ENSMUSG00000027715|ENSMUSG00000032218|ENSMUSG00000019942|ENSMUSG00000029472|ENSMUSG00000029910|ENSMUSG00000030867|ENSMUSG00000044201|ENSMUSG00000027330|ENSMUSG00000041431|ENSMUSG00000027379|ENSMUSG00000036977|ENSMUSG00000021270|ENSMUSG00000029554|ENSMUSG00000022994|ENSMUSG00000030677|ENSMUSG00000032477	Cpeb4;Pik3r1;Fzr1;Cdc27;Aurka;Ccna2;Ccnb2;Cdk1;Anapc5;Mad2l1;Plk1;Cdc25c;Cdc25b;Ccnb1;Bub1;Anapc10;Hsp90aa1;Mad1l1;Adcy6;Kif22;Cdc25a
32	mmu04218	Cellular senescence	KEGG PATHWAY	32/ 1485	173/ 15848	0.184971	0.00013945	0.00166823	Cellular Processes	Cell growth and death	ENSMUSG00000028224|ENSMUSG00000061436|ENSMUSG00000036390|ENSMUSG00000018983|ENSMUSG00000021453|ENSMUSG00000034165|ENSMUSG00000008892|ENSMUSG00000041431|ENSMUSG00000027641|ENSMUSG00000019942|ENSMUSG00000014956|ENSMUSG00000014859|ENSMUSG00000017861|ENSMUSG00000020063|ENSMUSG00000048756|ENSMUSG00000028212|ENSMUSG00000001517|ENSMUSG00000029521|ENSMUSG00000057236|ENSMUSG00000031490|ENSMUSG00000002068|…	Nbn;Hipk2;Gadd45a;E2f2;Gadd45g;Ccnd3;Vdac3;Ccnb1;Rbl1;Cdk1;Ppp1cb;E2f4;Mybl2;Sirt1;Foxo3;Ccne2;Foxm1;Chek2;Rbbp4;Eif4ebp1;Ccne1;Ppid;Lin9;Pik3r1;Cdc25a;Ccna2;Ccnb2;Cdkn1a;E2f1;Map2k3;Rb1;Chek1
14	mmu00240	Pyrimidine metabolism	KEGG PATHWAY	14/ 1485	56/ 15848	0.25	0.000507119	0.00564826	Metabolism	Nucleotide metabolism	ENSMUSG00000030978|ENSMUSG00000037601|ENSMUSG00000026281|ENSMUSG00000029780|ENSMUSG00000025747|ENSMUSG00000028633|ENSMUSG00000020638|ENSMUSG00000027203|ENSMUSG00000025574|ENSMUSG00000029366|ENSMUSG00000028755|ENSMUSG00000024177|ENSMUSG00000073435|ENSMUSG00000020649	Rrm1;Nme1;Dtymk;Nt5c3;Tyms;Ctps;Cmpk2;Dut;Tk1;Dck;Cda;Nme4;Nme3;Rrm2
20	mmu04137	Mitophagy - animal	KEGG PATHWAY	20/ 1485	96/ 15848	0.208333	0.000500268	0.00577095	Cellular Processes	Transport and catabolism	ENSMUSG00000048756|ENSMUSG00000042406|ENSMUSG00000029512|ENSMUSG00000040749|ENSMUSG00000009112|ENSMUSG00000017831|ENSMUSG00000022051|ENSMUSG00000036840|ENSMUSG00000007659|ENSMUSG00000019505|ENSMUSG00000031751|ENSMUSG00000027490|ENSMUSG00000023307|ENSMUSG00000027099|ENSMUSG00000025340|ENSMUSG00000020460|ENSMUSG00000004535|ENSMUSG00000031950|ENSMUSG00000021116|ENSMUSG00000020124	Foxo3;Atf4;Ulk1;Siah1b;Bcl2l13;Rab5a;Bnip3l;Siah1a;Bcl2l1;Ubb;Amfr;E2f1;Marchf5;Mtx2;Rabgef1;Rps27a;Tax1bp1;Gabarapl2;Eif2s1;Usp15
26	mmu04120	Ubiquitin mediated proteolysis	KEGG PATHWAY	26/ 1485	143/ 15848	0.181818	0.000740826	0.00797623	Genetic Information Processing	Folding, sorting and degradation	ENSMUSG00000020307|ENSMUSG00000001403|ENSMUSG00000029472|ENSMUSG00000018548|ENSMUSG00000034343|ENSMUSG00000040749|ENSMUSG00000054115|ENSMUSG00000030061|ENSMUSG00000017146|ENSMUSG00000036840|ENSMUSG00000004018|ENSMUSG00000038664|ENSMUSG00000039159|ENSMUSG00000040782|ENSMUSG00000020235|ENSMUSG00000019505|ENSMUSG00000020687|ENSMUSG00000020460|ENSMUSG00000025326|ENSMUSG00000020802|ENSMUSG00000027011|…	Cdc34;Ube2c;Anapc5;Trim37;Ube2f;Siah1b;Skp2;Uba3;Brca1;Siah1a;Fancl;Herc1;Ube2h;Cop1;Fzr1;Ubb;Cdc27;Rps27a;Ube3a;Ube2o;Ube2e3;Ube2b;Cdc20;Ube2l6;Eloc;Anapc10
11	mmu00860	Porphyrin metabolism	KEGG PATHWAY	11/ 1485	41/ 15848	0.268293	0.00105759	0.0110194	Metabolism	Metabolism of cofactors and vitamins	ENSMUSG00000030979|ENSMUSG00000059363|ENSMUSG00000026615|ENSMUSG00000028684|ENSMUSG00000024588|ENSMUSG00000062729|ENSMUSG00000022742|ENSMUSG00000025270|ENSMUSG00000032126|ENSMUSG00000040466|ENSMUSG00000028393	Uros;Fxn;Eprs;Urod;Fech;Ppox;Cpox;Alas2;Hmbs;Blvrb;Alad
18	mmu04260	Cardiac muscle contraction	KEGG PATHWAY	18/ 1485	88/ 15848	0.204545	0.00117098	0.0118196	Organismal Systems	Circulatory system	ENSMUSG00000014313|ENSMUSG00000059534|ENSMUSG00000020163|ENSMUSG00000041697|ENSMUSG00000022551|ENSMUSG00000017778|ENSMUSG00000021520|ENSMUSG00000035885|ENSMUSG00000031231|ENSMUSG00000061518|ENSMUSG00000051811|ENSMUSG00000064358|ENSMUSG00000038462|ENSMUSG00000063882|ENSMUSG00000032330|ENSMUSG00000041329|ENSMUSG00000064354|ENSMUSG00000044894	Cox6c;Uqcr10;Uqcr11;Cox6a1;Cyc1;Cox7c;Uqcrb;Cox8a;Cox7b;Cox5b;Cox6b2;mt-Co3;Uqcrfs1;Uqcrh;Cox7a2;Atp1b2;mt-Co2;Uqcrq
11	mmu03410	Base excision repair	KEGG PATHWAY	11/ 1485	44/ 15848	0.25	0.00197714	0.019352	Genetic Information Processing	Replication and repair	ENSMUSG00000066551|ENSMUSG00000033970|ENSMUSG00000039396|ENSMUSG00000029363|ENSMUSG00000056394|ENSMUSG00000029591|ENSMUSG00000027342|ENSMUSG00000022881|ENSMUSG00000028394|ENSMUSG00000020974|ENSMUSG00000024742	Hmgb1;Rfc3;Neil3;Rfc5;Lig1;Ung;Pcna;Rfc4;Pole3;Pole2;Fen1
29	mmu04814	Motor proteins	KEGG PATHWAY	29/ 1485	188/ 15848	0.154255	0.00507875	0.0443361	Cellular Processes	Cell motility	ENSMUSG00000035198|ENSMUSG00000026494|ENSMUSG00000009013|ENSMUSG00000045328|ENSMUSG00000024795|ENSMUSG00000036752|ENSMUSG00000030672|ENSMUSG00000028438|ENSMUSG00000030677|ENSMUSG00000043091|ENSMUSG00000003779|ENSMUSG00000028678|ENSMUSG00000041498|ENSMUSG00000021693|ENSMUSG00000035441|ENSMUSG00000026202|ENSMUSG00000001525|ENSMUSG00000062380|ENSMUSG00000092074|ENSMUSG00000051378|ENSMUSG00000027115|…	Tubg1;Kif26b;Dynll1;Cenpe;Kif20b;Tubb4b;Mylpf;Kif24;Kif22;Tuba1c;Kif20a;Kif2c;Kif14;Kif2a;Myo1d;Tuba4a;Tubb5;Tubb3;Dynlt1a;Kif18b;Kif18a;Tuba1b;Kif23;Kif4;Acta1;Kifc5b;Myh10;Kif11;Kifc1
23	mmu05017	Spinocerebellar ataxia	KEGG PATHWAY	23/ 1485	139/ 15848	0.165468	0.00503009	0.0451311	Human Diseases	Neurodegenerative disease	ENSMUSG00000021737|ENSMUSG00000029512|ENSMUSG00000058927|ENSMUSG00000008892|ENSMUSG00000030751|ENSMUSG00000063694|ENSMUSG00000029578|ENSMUSG00000025487|ENSMUSG00000041417|ENSMUSG00000021178|ENSMUSG00000026750|ENSMUSG00000026229|ENSMUSG00000026914|ENSMUSG00000002102|ENSMUSG00000060073|ENSMUSG00000029440|ENSMUSG00000068749|ENSMUSG00000005779|ENSMUSG00000025907|ENSMUSG00000041895|ENSMUSG00000021832|…	Psmd6;Ulk1;Gm10053;Vdac3;Psma1;Cycs;Wipi2;Psmd13;Pik3r1;Psmc1;Psmb7;Psmd1;Psmd14;Psmc3;Psma3;Psmd9;Psma5;Psmb4;Rb1cc1;Wipi1;Psmc6;Psma2;Psmd12
17	mmu05222	Small cell lung cancer	KEGG PATHWAY	17/ 1485	92/ 15848	0.184783	0.00483828	0.0459637	Human Diseases	Cancer: specific types	ENSMUSG00000028044|ENSMUSG00000036390|ENSMUSG00000041417|ENSMUSG00000054115|ENSMUSG00000018983|ENSMUSG00000021453|ENSMUSG00000023067|ENSMUSG00000027490|ENSMUSG00000058927|ENSMUSG00000028212|ENSMUSG00000062248|ENSMUSG00000002068|ENSMUSG00000017386|ENSMUSG00000007659|ENSMUSG00000031628|ENSMUSG00000063694|ENSMUSG00000022105	Cks1b;Gadd45a;Pik3r1;Skp2;E2f2;Gadd45g;Cdkn1a;E2f1;Gm10053;Ccne2;Cks2;Ccne1;Traf4;Bcl2l1;Casp3;Cycs;Rb1
12	mmu03420	Nucleotide excision repair	KEGG PATHWAY	12/ 1485	56/ 15848	0.214286	0.00499325	0.0460806	Genetic Information Processing	Replication and repair	ENSMUSG00000028884|ENSMUSG00000033970|ENSMUSG00000012483|ENSMUSG00000056394|ENSMUSG00000027342|ENSMUSG00000031783|ENSMUSG00000022881|ENSMUSG00000028394|ENSMUSG00000000751|ENSMUSG00000020974|ENSMUSG00000029363|ENSMUSG00000003813	Rpa2;Rfc3;Rpa3;Lig1;Pcna;Polr2c;Rfc4;Pole3;Rpa1;Pole2;Rfc5;Rad23a
17	mmu03015	mRNA surveillance pathway	KEGG PATHWAY	17/ 1485	95/ 15848	0.178947	0.00674275	0.0573134	Genetic Information Processing	Translation	ENSMUSG00000030188|ENSMUSG00000024360|ENSMUSG00000042275|ENSMUSG00000015023|ENSMUSG00000011257|ENSMUSG00000028274|ENSMUSG00000019977|ENSMUSG00000014956|ENSMUSG00000032058|ENSMUSG00000024777|ENSMUSG00000041781|ENSMUSG00000031754|ENSMUSG00000036992|ENSMUSG00000041328|ENSMUSG00000027079|ENSMUSG00000028609|ENSMUSG00000025134	Magohb;Etf1;Pelo;Ddx19a;Pabpc4;Rngtt;Hbs1l;Ppp1cb;Ppp2r1b;Ppp2r5b;Cpsf2;Nudt21;Nxt1;Pcf11;Clp1;Magoh;Alyref
25	mmu05206	MicroRNAs in cancer	KEGG PATHWAY	25/ 1485	159/ 15848	0.157233	0.00694294	0.0575018	Human Diseases	Cancer: overview	ENSMUSG00000024290|ENSMUSG00000024014|ENSMUSG00000018983|ENSMUSG00000024791|ENSMUSG00000041417|ENSMUSG00000030602|ENSMUSG00000041313|ENSMUSG00000027330|ENSMUSG00000017146|ENSMUSG00000032050|ENSMUSG00000020063|ENSMUSG00000020326|ENSMUSG00000028212|ENSMUSG00000029687|ENSMUSG00000044005|ENSMUSG00000002068|ENSMUSG00000044201|ENSMUSG00000031628|ENSMUSG00000032477|ENSMUSG00000009900|ENSMUSG00000032254|…	Rock1;Pim1;E2f2;Cdca5;Pik3r1;Pak4;Slc7a1;Cdc25b;Brca1;Rdx;Sirt1;Ccng1;Ccne2;Ezh2;Gls2;Ccne1;Cdc25c;Casp3;Cdc25a;Wnt3a;Kif23;Cdkn1a;E2f1;Stmn1;Shc4
11	mmu00270	Cysteine and methionine metabolism	KEGG PATHWAY	11/ 1485	54/ 15848	0.203704	0.0103922	0.0839169	Metabolism	Amino acid metabolism	ENSMUSG00000028179|ENSMUSG00000075232|ENSMUSG00000028124|ENSMUSG00000027610|ENSMUSG00000010911|ENSMUSG00000032350|ENSMUSG00000024640|ENSMUSG00000063953|ENSMUSG00000071711|ENSMUSG00000044986|ENSMUSG00000029596	Cth;Amd1;Gclm;Gss;Apip;Gclc;Psat1;Amd2;Mpst;Tst;Sdsl
33	mmu05166	Human T-cell leukemia virus 1 infection	KEGG PATHWAY	33/ 1485	239/ 15848	0.138075	0.0153588	0.120997	Human Diseases	Infectious disease: viral	ENSMUSG00000040084|ENSMUSG00000034165|ENSMUSG00000018983|ENSMUSG00000029472|ENSMUSG00000029430|ENSMUSG00000020248|ENSMUSG00000008892|ENSMUSG00000005732|ENSMUSG00000022994|ENSMUSG00000041417|ENSMUSG00000032113|ENSMUSG00000023170|ENSMUSG00000029554|ENSMUSG00000028212|ENSMUSG00000029521|ENSMUSG00000066979|ENSMUSG00000000708|ENSMUSG00000002068|ENSMUSG00000020687|ENSMUSG00000058290|ENSMUSG00000020290|…	Bub1b;Ccnd3;E2f2;Anapc5;Ran;Nfyb;Vdac3;Ranbp1;Adcy6;Pik3r1;Chek1;Gps2;Mad1l1;Ccne2;Chek2;Bub3;Kat2b;Ccne1;Cdc27;Espl1;Xpo1;Atf4;Ccna2;Ccnb2;Cdc20;Mad2l1;E2f1;Cdkn1a;Cdkn2c;Tspo;Bcl2l1;Rb1;Anapc10
20	mmu04068	FoxO signaling pathway	KEGG PATHWAY	20/ 1485	130/ 15848	0.153846	0.0183131	0.140836	Environmental Information Processing	Signal transduction	ENSMUSG00000048756|ENSMUSG00000029513|ENSMUSG00000036390|ENSMUSG00000041417|ENSMUSG00000041431|ENSMUSG00000054115|ENSMUSG00000032218|ENSMUSG00000021453|ENSMUSG00000023067|ENSMUSG00000025758|ENSMUSG00000030867|ENSMUSG00000067713|ENSMUSG00000096472|ENSMUSG00000003068|ENSMUSG00000040618|ENSMUSG00000031950|ENSMUSG00000020063|ENSMUSG00000025813|ENSMUSG00000022710|ENSMUSG00000007617	Foxo3;Prkab1;Gadd45a;Pik3r1;Ccnb1;Skp2;Ccnb2;Gadd45g;Cdkn1a;Plk4;Plk1;Prkag1;Cdkn2d;Stk11;Pck2;Gabarapl2;Sirt1;Homer2;Usp7;Homer1
11	mmu03250	Viral life cycle - HIV-1	KEGG PATHWAY	11/ 1485	59/ 15848	0.186441	0.0197888	0.148646	Genetic Information Processing	Information processing in viruses	ENSMUSG00000020290|ENSMUSG00000029430|ENSMUSG00000020485|ENSMUSG00000028484|ENSMUSG00000001542|ENSMUSG00000000708|ENSMUSG00000017707|ENSMUSG00000016253|ENSMUSG00000003452|ENSMUSG00000003226|ENSMUSG00000028496	Xpo1;Ran;Supt4a;Psip1;Ell2;Kat2b;Serinc3;Nelfcd;Bicd1;Ranbp2;Mllt3
20	mmu00230	Purine metabolism	KEGG PATHWAY	20/ 1485	133/ 15848	0.150376	0.0229639	0.168576	Metabolism	Nucleotide metabolism	ENSMUSG00000027823|ENSMUSG00000000253|ENSMUSG00000039197|ENSMUSG00000030978|ENSMUSG00000022994|ENSMUSG00000037601|ENSMUSG00000031432|ENSMUSG00000058624|ENSMUSG00000025630|ENSMUSG00000074797|ENSMUSG00000005686|ENSMUSG00000029247|ENSMUSG00000029246|ENSMUSG00000029366|ENSMUSG00000025817|ENSMUSG00000068417|ENSMUSG00000024177|ENSMUSG00000073435|ENSMUSG00000020649|ENSMUSG00000115338	Gmps;Gmpr;Adk;Rrm1;Adcy6;Nme1;Prps1;Gda;Hprt;Itpa;Ampd3;Paics;Ppat;Dck;Nudt5;Pnp2;Nme4;Nme3;Rrm2;Pnp
30	mmu05169	Epstein-Barr virus infection	KEGG PATHWAY	30/ 1485	223/ 15848	0.134529	0.0276579	0.194207	Human Diseases	Infectious disease: viral	ENSMUSG00000032661|ENSMUSG00000034165|ENSMUSG00000018983|ENSMUSG00000021453|ENSMUSG00000024079|ENSMUSG00000021737|ENSMUSG00000058927|ENSMUSG00000036390|ENSMUSG00000063694|ENSMUSG00000025487|ENSMUSG00000041417|ENSMUSG00000022710|ENSMUSG00000054115|ENSMUSG00000026229|ENSMUSG00000026914|ENSMUSG00000028212|ENSMUSG00000002102|ENSMUSG00000002068|ENSMUSG00000031628|ENSMUSG00000031609|ENSMUSG00000035692|…	Oas3;Ccnd3;E2f2;Gadd45g;Eif2ak2;Psmd6;Gm10053;Gadd45a;Cycs;Psmd13;Pik3r1;Usp7;Skp2;Psmd1;Psmd14;Ccne2;Psmc3;Ccne1;Casp3;Sap30;Isg15;Ccna2;Cdkn1a;E2f1;Psmc1;Psmc6;Cir1;Map2k3;Rb1;Psmd12
5	mmu00670	One carbon pool by folate	KEGG PATHWAY	5/ 1485	19/ 15848	0.263158	0.0273698	0.196455	Metabolism	Metabolism of cofactors and vitamins	ENSMUSG00000005667|ENSMUSG00000025747|ENSMUSG00000025403|ENSMUSG00000029009|ENSMUSG00000021707	Mthfd2;Tyms;Shmt2;Mthfr;Dhfr
12	mmu00480	Glutathione metabolism	KEGG PATHWAY	12/ 1485	71/ 15848	0.169014	0.0313422	0.210907	Metabolism	Metabolism of other amino acids	ENSMUSG00000030978|ENSMUSG00000027610|ENSMUSG00000028124|ENSMUSG00000020309|ENSMUSG00000026688|ENSMUSG00000004032|ENSMUSG00000063856|ENSMUSG00000075706|ENSMUSG00000032350|ENSMUSG00000011179|ENSMUSG00000020649|ENSMUSG00000027313	Rrm1;Gss;Gclm;Chac2;Mgst3;Gstm5;Gpx1;Gpx4;Gclc;Odc1;Rrm2;Chac1
14	mmu00983	Drug metabolism - other enzymes	KEGG PATHWAY	14/ 1485	87/ 15848	0.16092	0.0310656	0.213493	Metabolism	Xenobiotics biodegradation and metabolism	ENSMUSG00000027823|ENSMUSG00000030978|ENSMUSG00000020649|ENSMUSG00000027203|ENSMUSG00000025574|ENSMUSG00000026688|ENSMUSG00000025630|ENSMUSG00000074797|ENSMUSG00000037601|ENSMUSG00000031877|ENSMUSG00000028755|ENSMUSG00000024177|ENSMUSG00000073435|ENSMUSG00000004032	Gmps;Rrm1;Rrm2;Dut;Tk1;Mgst3;Hprt;Itpa;Nme1;Ces2g;Cda;Nme4;Nme3;Gstm5
8	mmu00260	Glycine, serine and threonine metabolism	KEGG PATHWAY	8/ 1485	42/ 15848	0.190476	0.0388092	0.245791	Metabolism	Amino acid metabolism	ENSMUSG00000028179|ENSMUSG00000020664|ENSMUSG00000019326|ENSMUSG00000024640|ENSMUSG00000025270|ENSMUSG00000078651|ENSMUSG00000025403|ENSMUSG00000029596	Cth;Dld;Aoc3;Psat1;Alas2;Aoc2;Shmt2;Sdsl
13	mmu01524	Platinum drug resistance	KEGG PATHWAY	13/ 1485	81/ 15848	0.160494	0.0375326	0.247409	Human Diseases	Drug resistance: antineoplastic	ENSMUSG00000023953|ENSMUSG00000041417|ENSMUSG00000002083|ENSMUSG00000023067|ENSMUSG00000017716|ENSMUSG00000020914|ENSMUSG00000058927|ENSMUSG00000026688|ENSMUSG00000017146|ENSMUSG00000007659|ENSMUSG00000031628|ENSMUSG00000063694|ENSMUSG00000004032	Polh;Pik3r1;Bbc3;Cdkn1a;Birc5;Top2a;Gm10053;Mgst3;Brca1;Bcl2l1;Casp3;Cycs;Gstm5
13	mmu03018	RNA degradation	KEGG PATHWAY	13/ 1485	81/ 15848	0.160494	0.0375326	0.247409	Genetic Information Processing	Folding, sorting and degradation	ENSMUSG00000091625|ENSMUSG00000025980|ENSMUSG00000016018|ENSMUSG00000011257|ENSMUSG00000020362|ENSMUSG00000027714|ENSMUSG00000022863|ENSMUSG00000061559|ENSMUSG00000020464|ENSMUSG00000044155|ENSMUSG00000034192|ENSMUSG00000033065|ENSMUSG00000033166	Lsm5;Hspd1;Mtrex;Pabpc4;Cnot6;Exosc9;Btg3;Skic8;Pnpt1;Lsm8;Lsm3;Pfkm;Dis3
19	mmu04210	Apoptosis	KEGG PATHWAY	19/ 1485	135/ 15848	0.140741	0.0472811	0.288147	Cellular Processes	Cell growth and death	ENSMUSG00000026202|ENSMUSG00000028063|ENSMUSG00000042406|ENSMUSG00000036390|ENSMUSG00000041417|ENSMUSG00000043091|ENSMUSG00000083282|ENSMUSG00000023004|ENSMUSG00000021453|ENSMUSG00000026532|ENSMUSG00000017716|ENSMUSG00000058927|ENSMUSG00000007659|ENSMUSG00000025408|ENSMUSG00000024590|ENSMUSG00000021116|ENSMUSG00000063694|ENSMUSG00000031628|ENSMUSG00000002083	Tuba4a;Lmna;Atf4;Gadd45a;Pik3r1;Tuba1c;Ctsf;Tuba1b;Gadd45g;Spta1;Birc5;Gm10053;Bcl2l1;Ddit3;Lmnb1;Eif2s1;Cycs;Casp3;Bbc3
5	mmu04964	Proximal tubule bicarbonate reclamation	KEGG PATHWAY	5/ 1485	22/ 15848	0.227273	0.0490988	0.288344	Organismal Systems	Excretory system	ENSMUSG00000041329|ENSMUSG00000044005|ENSMUSG00000027562|ENSMUSG00000004655|ENSMUSG00000040618	Atp1b2;Gls2;Car2;Aqp1;Pck2
27	mmu05203	Viral carcinogenesis	KEGG PATHWAY	27/ 1485	206/ 15848	0.131068	0.0465459	0.289122	Human Diseases	Cancer: overview	ENSMUSG00000034165|ENSMUSG00000023067|ENSMUSG00000024079|ENSMUSG00000031585|ENSMUSG00000008892|ENSMUSG00000005732|ENSMUSG00000041417|ENSMUSG00000027641|ENSMUSG00000019942|ENSMUSG00000054115|ENSMUSG00000114456|ENSMUSG00000029554|ENSMUSG00000028212|ENSMUSG00000028238|ENSMUSG00000068854|ENSMUSG00000000708|ENSMUSG00000002068|ENSMUSG00000025326|ENSMUSG00000031628|ENSMUSG00000022710|ENSMUSG00000042406|…	Ccnd3;Cdkn1a;Eif2ak2;Gtf2e2;Vdac3;Ranbp1;Pik3r1;Rbl1;Cdk1;Skp2;H2bc9;Mad1l1;Ccne2;Atp6v0d2;H2bc21;Kat2b;Ccne1;Ube3a;Casp3;Usp7;Atf4;Ccna2;Cdc20;Psmc1;Rb1;Chek1;H2bc27
6	mmu01523	Antifolate resistance	KEGG PATHWAY	6/ 1485	29/ 15848	0.206897	0.0488642	0.29228	Human Diseases	Drug resistance: antineoplastic	ENSMUSG00000001827|ENSMUSG00000029009|ENSMUSG00000021707|ENSMUSG00000029802|ENSMUSG00000025747|ENSMUSG00000025403	Folr1;Mthfr;Dhfr;Abcg2;Tyms;Shmt2
6	mmu04136	Autophagy - other	KEGG PATHWAY	6/ 1485	31/ 15848	0.193548	0.0646597	0.372948	Cellular Processes	Transport and catabolism	ENSMUSG00000026280|ENSMUSG00000079418|ENSMUSG00000002820|ENSMUSG00000041895|ENSMUSG00000031950|ENSMUSG00000029578	Atg4b;Atg4a;Atg4d;Wipi1;Gabarapl2;Wipi2
21	mmu04140	Autophagy - animal	KEGG PATHWAY	21/ 1485	159/ 15848	0.132075	0.0678049	0.377603	Cellular Processes	Transport and catabolism	ENSMUSG00000032380|ENSMUSG00000026280|ENSMUSG00000029512|ENSMUSG00000041417|ENSMUSG00000079418|ENSMUSG00000007659|ENSMUSG00000004535|ENSMUSG00000019505|ENSMUSG00000018171|ENSMUSG00000025907|ENSMUSG00000037062|ENSMUSG00000066551|ENSMUSG00000002820|ENSMUSG00000034354|ENSMUSG00000003068|ENSMUSG00000020460|ENSMUSG00000041895|ENSMUSG00000031950|ENSMUSG00000021116|ENSMUSG00000028278|ENSMUSG00000029578	Dapk2;Atg4b;Ulk1;Pik3r1;Atg4a;Bcl2l1;Tax1bp1;Ubb;Vmp1;Rb1cc1;Sh3glb1;Hmgb1;Atg4d;Mtmr3;Stk11;Rps27a;Wipi1;Gabarapl2;Eif2s1;Rragd;Wipi2
17	mmu04152	AMPK signaling pathway	KEGG PATHWAY	17/ 1485	123/ 15848	0.138211	0.066837	0.378743	Environmental Information Processing	Signal transduction	ENSMUSG00000048756|ENSMUSG00000035064|ENSMUSG00000029513|ENSMUSG00000029512|ENSMUSG00000041417|ENSMUSG00000027715|ENSMUSG00000026027|ENSMUSG00000067713|ENSMUSG00000031490|ENSMUSG00000032058|ENSMUSG00000024777|ENSMUSG00000003068|ENSMUSG00000040618|ENSMUSG00000025271|ENSMUSG00000020063|ENSMUSG00000020671|ENSMUSG00000033065	Foxo3;Eef2k;Prkab1;Ulk1;Pik3r1;Ccna2;Stradb;Prkag1;Eif4ebp1;Ppp2r1b;Ppp2r5b;Stk11;Pck2;Pfkfb1;Sirt1;Rab10;Pfkm
13	mmu04211	Longevity regulating pathway	KEGG PATHWAY	13/ 1485	89/ 15848	0.146067	0.0708839	0.388059	Organismal Systems	Aging	ENSMUSG00000028156|ENSMUSG00000048756|ENSMUSG00000029513|ENSMUSG00000029512|ENSMUSG00000028893|ENSMUSG00000041417|ENSMUSG00000042406|ENSMUSG00000067713|ENSMUSG00000031490|ENSMUSG00000003068|ENSMUSG00000020063|ENSMUSG00000022994|ENSMUSG00000025907	Eif4e;Foxo3;Prkab1;Ulk1;Sesn2;Pik3r1;Atf4;Prkag1;Eif4ebp1;Stk11;Sirt1;Adcy6;Rb1cc1
6	mmu04215	Apoptosis - multiple species	KEGG PATHWAY	6/ 1485	33/ 15848	0.181818	0.0831112	0.447415	Cellular Processes	Cell growth and death	ENSMUSG00000002083|ENSMUSG00000017716|ENSMUSG00000058927|ENSMUSG00000007659|ENSMUSG00000031628|ENSMUSG00000063694	Bbc3;Birc5;Gm10053;Bcl2l1;Casp3;Cycs
2	mmu00440	Phosphonate and phosphinate metabolism	KEGG PATHWAY	2/ 1485	6/ 15848	0.333333	0.102061	0.540422	Metabolism	Metabolism of other amino acids	ENSMUSG00000005615|ENSMUSG00000035246	Pcyt1a;Pcyt1b
21	mmu04141	Protein processing in endoplasmic reticulum	KEGG PATHWAY	21/ 1485	168/ 15848	0.125	0.105716	0.550744	Genetic Information Processing	Folding, sorting and degradation	ENSMUSG00000029657|ENSMUSG00000042406|ENSMUSG00000028410|ENSMUSG00000027706|ENSMUSG00000074093|ENSMUSG00000005262|ENSMUSG00000031751|ENSMUSG00000028416|ENSMUSG00000025757|ENSMUSG00000021270|ENSMUSG00000005483|ENSMUSG00000020634|ENSMUSG00000042215|ENSMUSG00000040435|ENSMUSG00000025408|ENSMUSG00000078974|ENSMUSG00000046404|ENSMUSG00000021116|ENSMUSG00000007033|ENSMUSG00000026203|ENSMUSG00000003813	Hsph1;Atf4;Dnaja1;Sec62;Svip;Ufd1;Amfr;Bag1;Hspa4l;Hsp90aa1;Dnajb1;Ubxn2a;Bag2;Ppp1r15a;Ddit3;Sec61g;Yod1;Eif2s1;Hspa1l;Dnajb2;Rad23a
17	mmu03010	Ribosome	KEGG PATHWAY	17/ 1485	133/ 15848	0.12782	0.116414	0.596851	Genetic Information Processing	Translation	ENSMUSG00000023939|ENSMUSG00000016833|ENSMUSG00000022370|ENSMUSG00000044533|ENSMUSG00000036781|ENSMUSG00000039221|ENSMUSG00000078193|ENSMUSG00000030611|ENSMUSG00000024181|ENSMUSG00000079435|ENSMUSG00000073702|ENSMUSG00000020460|ENSMUSG00000057388|ENSMUSG00000093674|ENSMUSG00000024829|ENSMUSG00000052962|ENSMUSG00000029066	Mrpl14;Mrps18c;Mrpl13;Rps2;Rps27l;Rpl22l1;Gm2000;Mrps11;Mrpl28;Rpl36a;Rpl31;Rps27a;Mrpl18;Rpl41;Mrpl21;Mrpl35;Mrpl20
8	mmu04978	Mineral absorption	KEGG PATHWAY	8/ 1485	53/ 15848	0.150943	0.119015	0.600653	Organismal Systems	Digestive system	ENSMUSG00000037434|ENSMUSG00000026463|ENSMUSG00000023030|ENSMUSG00000022843|ENSMUSG00000033688|ENSMUSG00000041329|ENSMUSG00000031762|ENSMUSG00000031765	Slc30a1;Atp2b4;Slc11a2;Clcn2;Inhca;Atp1b2;Mt2;Mt1
11	mmu03083	Polycomb repressive complex	KEGG PATHWAY	11/ 1485	80/ 15848	0.1375	0.126167	0.626953	Genetic Information Processing	Chromosome	ENSMUSG00000029687|ENSMUSG00000029836|ENSMUSG00000022710|ENSMUSG00000057236|ENSMUSG00000017548|ENSMUSG00000040455|ENSMUSG00000024805|ENSMUSG00000069678|ENSMUSG00000057469|ENSMUSG00000020897|ENSMUSG00000038482	Ezh2;Cbx3;Usp7;Rbbp4;Suz12;Usp45;Pcgf5;Pcgf1;E2f6;Aurkb;Tfdp1
10	mmu05212	Pancreatic cancer	KEGG PATHWAY	10/ 1485	76/ 15848	0.131579	0.171589	0.803235	Human Diseases	Cancer: specific types	ENSMUSG00000036390|ENSMUSG00000041417|ENSMUSG00000018983|ENSMUSG00000021453|ENSMUSG00000023067|ENSMUSG00000027490|ENSMUSG00000041147|ENSMUSG00000007659|ENSMUSG00000022105|ENSMUSG00000027323	Gadd45a;Pik3r1;E2f2;Gadd45g;Cdkn1a;E2f1;Brca2;Bcl2l1;Rb1;Rad51
11	mmu04540	Gap junction	KEGG PATHWAY	11/ 1485	85/ 15848	0.129412	0.169977	0.807389	Cellular Processes	Cellular community - eukaryotes	ENSMUSG00000043091|ENSMUSG00000062380|ENSMUSG00000019942|ENSMUSG00000034997|ENSMUSG00000023004|ENSMUSG00000036752|ENSMUSG00000026202|ENSMUSG00000022994|ENSMUSG00000030516|ENSMUSG00000028019|ENSMUSG00000001525	Tuba1c;Tubb3;Cdk1;Htr2a;Tuba1b;Tubb4b;Tuba4a;Adcy6;Tjp1;Pdgfc;Tubb5
5	mmu00512	Mucin type O-glycan biosynthesis	KEGG PATHWAY	5/ 1485	32/ 15848	0.15625	0.175679	0.810635	Metabolism	Glycan biosynthesis and metabolism	ENSMUSG00000031749|ENSMUSG00000000420|ENSMUSG00000038843|ENSMUSG00000042460|ENSMUSG00000020520	St3gal2;Galnt1;Gcnt1;C1galt1;Galnt10
2	mmu00740	Riboflavin metabolism	KEGG PATHWAY	2/ 1485	8/ 15848	0.25	0.168331	0.823803	Metabolism	Metabolism of cofactors and vitamins	ENSMUSG00000044573|ENSMUSG00000040466	Acp1;Blvrb
2	mmu04122	Sulfur relay system	KEGG PATHWAY	2/ 1485	8/ 15848	0.25	0.168331	0.823803	Genetic Information Processing	Folding, sorting and degradation	ENSMUSG00000071711|ENSMUSG00000044986	Mpst;Tst
7	mmu02010	ABC transporters	KEGG PATHWAY	7/ 1485	51/ 15848	0.137255	0.19729	0.885067	Environmental Information Processing	Membrane transport	ENSMUSG00000028125|ENSMUSG00000042476|ENSMUSG00000031974|ENSMUSG00000032131|ENSMUSG00000029802|ENSMUSG00000026198|ENSMUSG00000031333	Abca4;Abcb4;Abcb10;Abcg4;Abcg2;Abcb6;Abcb7
6	mmu00620	Pyruvate metabolism	KEGG PATHWAY	6/ 1485	43/ 15848	0.139535	0.211385	0.88672	Metabolism	Carbohydrate metabolism	ENSMUSG00000041237|ENSMUSG00000020664|ENSMUSG00000024892|ENSMUSG00000024158|ENSMUSG00000040618|ENSMUSG00000024026	Pklr;Dld;Pcx;Hagh;Pck2;Glo1
6	mmu00760	Nicotinate and nicotinamide metabolism	KEGG PATHWAY	6/ 1485	42/ 15848	0.142857	0.196267	0.892875	Metabolism	Metabolism of cofactors and vitamins	ENSMUSG00000068417|ENSMUSG00000022253|ENSMUSG00000115338|ENSMUSG00000024228|ENSMUSG00000020063|ENSMUSG00000022574	Pnp2;Nadk2;Pnp;Nudt12;Sirt1;Naprt
19	mmu04530	Tight junction	KEGG PATHWAY	19/ 1485	166/ 15848	0.114458	0.211108	0.897209	Cellular Processes	Cellular community - eukaryotes	ENSMUSG00000024290|ENSMUSG00000030189|ENSMUSG00000029513|ENSMUSG00000005699|ENSMUSG00000043091|ENSMUSG00000023004|ENSMUSG00000067713|ENSMUSG00000036718|ENSMUSG00000032058|ENSMUSG00000036943|ENSMUSG00000068798|ENSMUSG00000003068|ENSMUSG00000020900|ENSMUSG00000032050|ENSMUSG00000027342|ENSMUSG00000026202|ENSMUSG00000030516|ENSMUSG00000008843|ENSMUSG00000021112	Rock1;Ybx3;Prkab1;Pard6a;Tuba1c;Tuba1b;Prkag1;Micall2;Ppp2r1b;Rab8b;Rap1a;Stk11;Myh10;Rdx;Pcna;Tuba4a;Tjp1;Cldn13;Pals1
2	mmu00750	Vitamin B6 metabolism	KEGG PATHWAY	2/ 1485	9/ 15848	0.222222	0.203613	0.900917	Metabolism	Metabolism of cofactors and vitamins	ENSMUSG00000018659|ENSMUSG00000024640	Pnpo;Psat1
3	mmu00450	Selenocompound metabolism	KEGG PATHWAY	3/ 1485	17/ 15848	0.176471	0.209193	0.913097	Metabolism	Metabolism of other amino acids	ENSMUSG00000028179|ENSMUSG00000040354|ENSMUSG00000075704	Cth;Mars1;Txnrd2
3	mmu00910	Nitrogen metabolism	KEGG PATHWAY	3/ 1485	17/ 15848	0.176471	0.209193	0.913097	Metabolism	Energy metabolism	ENSMUSG00000041261|ENSMUSG00000027555|ENSMUSG00000027562	Car8;Car13;Car2
2	mmu03266	Virion - Herpesvirus	KEGG PATHWAY	2/ 1485	10/ 15848	0.2	0.239588	0.979582	Genetic Information Processing	Information processing in viruses	ENSMUSG00000042333|ENSMUSG00000056999	Tnfrsf14;Ide
2	mmu00130	Ubiquinone and other terpenoid-quinone biosynthesis	KEGG PATHWAY	2/ 1485	10/ 15848	0.2	0.239588	0.979582	Metabolism	Metabolism of cofactors and vitamins	ENSMUSG00000066735|ENSMUSG00000003849	Vkorc1l1;Nqo1
7	mmu00330	Arginine and proline metabolism	KEGG PATHWAY	7/ 1485	54/ 15848	0.12963	0.239231	0.99066	Metabolism	Amino acid metabolism	ENSMUSG00000075232|ENSMUSG00000026520|ENSMUSG00000027333|ENSMUSG00000011179|ENSMUSG00000063953|ENSMUSG00000019987|ENSMUSG00000025140	Amd1;Pycr2;Smox;Odc1;Amd2;Arg1;Pycr1
16	mmu05162	Measles	KEGG PATHWAY	16/ 1485	143/ 15848	0.111888	0.264421	1	Human Diseases	Infectious disease: viral	ENSMUSG00000032661|ENSMUSG00000034165|ENSMUSG00000040165|ENSMUSG00000041417|ENSMUSG00000002083|ENSMUSG00000024079|ENSMUSG00000002068|ENSMUSG00000058927|ENSMUSG00000028212|ENSMUSG00000007659|ENSMUSG00000029613|ENSMUSG00000031628|ENSMUSG00000021116|ENSMUSG00000063694|ENSMUSG00000007033|ENSMUSG00000026896	Oas3;Ccnd3;Cd209c;Pik3r1;Bbc3;Eif2ak2;Ccne1;Gm10053;Ccne2;Bcl2l1;Eif2ak1;Casp3;Eif2s1;Cycs;Hspa1l;Ifih1
4	mmu03060	Protein export	KEGG PATHWAY	4/ 1485	28/ 15848	0.142857	0.264719	1	Genetic Information Processing	Folding, sorting and degradation	ENSMUSG00000027706|ENSMUSG00000078974|ENSMUSG00000036323|ENSMUSG00000112449	Sec62;Sec61g;Srp72;Srp54b
9	mmu05220	Chronic myeloid leukemia	KEGG PATHWAY	9/ 1485	75/ 15848	0.12	0.267661	1	Human Diseases	Cancer: specific types	ENSMUSG00000036390|ENSMUSG00000041417|ENSMUSG00000018983|ENSMUSG00000021453|ENSMUSG00000023067|ENSMUSG00000027490|ENSMUSG00000007659|ENSMUSG00000022105|ENSMUSG00000035109	Gadd45a;Pik3r1;E2f2;Gadd45g;Cdkn1a;E2f1;Bcl2l1;Rb1;Shc4
16	mmu04723	Retrograde endocannabinoid signaling	KEGG PATHWAY	16/ 1485	144/ 15848	0.111111	0.27361	1	Organismal Systems	Nervous system	ENSMUSG00000025968|ENSMUSG00000071014|ENSMUSG00000024099|ENSMUSG00000071658|ENSMUSG00000030647|ENSMUSG00000022354|ENSMUSG00000025739|ENSMUSG00000023089|ENSMUSG00000033174|ENSMUSG00000037152|ENSMUSG00000064360|ENSMUSG00000022820|ENSMUSG00000014294|ENSMUSG00000068523|ENSMUSG00000022994|ENSMUSG00000029632	Ndufs1;Ndufb6;Ndufv2;Gng3;Ndufc2;Ndufb9;Gng13;Ndufa5;Mgll;Ndufc1;mt-Nd3;Ndufb4;Ndufa2;Gng5;Adcy6;Ndufa4
18	mmu05160	Hepatitis C	KEGG PATHWAY	18/ 1485	164/ 15848	0.109756	0.274811	1	Human Diseases	Infectious disease: viral	ENSMUSG00000022105|ENSMUSG00000032661|ENSMUSG00000008843|ENSMUSG00000034459|ENSMUSG00000024079|ENSMUSG00000023067|ENSMUSG00000027490|ENSMUSG00000058927|ENSMUSG00000032058|ENSMUSG00000020641|ENSMUSG00000066800|ENSMUSG00000018983|ENSMUSG00000029613|ENSMUSG00000031628|ENSMUSG00000021116|ENSMUSG00000063694|ENSMUSG00000078652|ENSMUSG00000041417	Rb1;Oas3;Cldn13;Ifit1;Eif2ak2;Cdkn1a;E2f1;Gm10053;Ppp2r1b;Rsad2;Rnasel;E2f2;Eif2ak1;Casp3;Eif2s1;Cycs;Psme3;Pik3r1
2	mmu00920	Sulfur metabolism	KEGG PATHWAY	2/ 1485	11/ 15848	0.181818	0.275818	1	Metabolism	Energy metabolism	ENSMUSG00000071711|ENSMUSG00000044986	Mpst;Tst
9	mmu03008	Ribosome biogenesis in eukaryotes	KEGG PATHWAY	9/ 1485	76/ 15848	0.118421	0.280566	1	Genetic Information Processing	Translation	ENSMUSG00000020290|ENSMUSG00000029430|ENSMUSG00000031403|ENSMUSG00000026020|ENSMUSG00000032026|ENSMUSG00000030924|ENSMUSG00000030521|ENSMUSG00000024800|ENSMUSG00000036992	Xpo1;Ran;Dkc1;Nop58;Rexo2;Rexo5;Mphosph10;Rpp30;Nxt1
3	mmu00220	Arginine biosynthesis	KEGG PATHWAY	3/ 1485	20/ 15848	0.15	0.287296	1	Metabolism	Amino acid metabolism	ENSMUSG00000019987|ENSMUSG00000048217|ENSMUSG00000044005	Arg1;Nags;Gls2
6	mmu00565	Ether lipid metabolism	KEGG PATHWAY	6/ 1485	48/ 15848	0.125	0.292044	1	Metabolism	Lipid metabolism	ENSMUSG00000045282|ENSMUSG00000027999|ENSMUSG00000033847|ENSMUSG00000032854|ENSMUSG00000038173|ENSMUSG00000020745	Tmem86b;Pla2g12a;Pla2g4c;Ugt8a;Enpp6;Pafah1b1
11	mmu05215	Prostate cancer	KEGG PATHWAY	11/ 1485	97/ 15848	0.113402	0.298654	1	Human Diseases	Cancer: specific types	ENSMUSG00000042406|ENSMUSG00000028212|ENSMUSG00000041417|ENSMUSG00000018983|ENSMUSG00000023067|ENSMUSG00000027490|ENSMUSG00000002068|ENSMUSG00000043613|ENSMUSG00000021270|ENSMUSG00000022105|ENSMUSG00000028019	Atf4;Ccne2;Pik3r1;E2f2;Cdkn1a;E2f1;Ccne1;Mmp3;Hsp90aa1;Rb1;Pdgfc
2	mmu03450	Non-homologous end-joining	KEGG PATHWAY	2/ 1485	12/ 15848	0.166667	0.311939	1	Genetic Information Processing	Replication and repair	ENSMUSG00000024742|ENSMUSG00000022471	Fen1;Xrcc6
1	mmu00290	Valine, leucine and isoleucine biosynthesis	KEGG PATHWAY	1/ 1485	4/ 15848	0.25	0.32537	1	Metabolism	Amino acid metabolism	ENSMUSG00000029596	Sdsl
7	mmu04213	Longevity regulating pathway - multiple species	KEGG PATHWAY	7/ 1485	60/ 15848	0.116667	0.329947	1	Organismal Systems	Aging	ENSMUSG00000048756|ENSMUSG00000029513|ENSMUSG00000041417|ENSMUSG00000067713|ENSMUSG00000020063|ENSMUSG00000022994|ENSMUSG00000007033	Foxo3;Prkab1;Pik3r1;Prkag1;Sirt1;Adcy6;Hspa1l
7	mmu05134	Legionellosis	KEGG PATHWAY	7/ 1485	60/ 15848	0.116667	0.329947	1	Human Diseases	Infectious disease: bacterial	ENSMUSG00000025980|ENSMUSG00000009112|ENSMUSG00000019977|ENSMUSG00000058927|ENSMUSG00000031628|ENSMUSG00000063694|ENSMUSG00000007033	Hspd1;Bcl2l13;Hbs1l;Gm10053;Casp3;Cycs;Hspa1l
4	mmu00630	Glyoxylate and dicarboxylate metabolism	KEGG PATHWAY	4/ 1485	31/ 15848	0.129032	0.330142	1	Metabolism	Carbohydrate metabolism	ENSMUSG00000020664|ENSMUSG00000017718|ENSMUSG00000025403|ENSMUSG00000043445	Dld;Afmid;Shmt2;Pgp
5	mmu05219	Bladder cancer	KEGG PATHWAY	5/ 1485	41/ 15848	0.121951	0.338507	1	Human Diseases	Cancer: specific types	ENSMUSG00000032380|ENSMUSG00000018983|ENSMUSG00000022105|ENSMUSG00000023067|ENSMUSG00000027490	Dapk2;E2f2;Rb1;Cdkn1a;E2f1
7	mmu04961	Endocrine and other factor-regulated calcium reabsorption	KEGG PATHWAY	7/ 1485	61/ 15848	0.114754	0.34562	1	Organismal Systems	Excretory system	ENSMUSG00000026463|ENSMUSG00000036899|ENSMUSG00000060279|ENSMUSG00000022841|ENSMUSG00000002957|ENSMUSG00000041329|ENSMUSG00000022994	Atp2b4;Trpv5;Ap2a1;Ap2m1;Ap2a2;Atp1b2;Adcy6
8	mmu05218	Melanoma	KEGG PATHWAY	8/ 1485	71/ 15848	0.112676	0.346854	1	Human Diseases	Cancer: specific types	ENSMUSG00000036390|ENSMUSG00000041417|ENSMUSG00000018983|ENSMUSG00000021453|ENSMUSG00000023067|ENSMUSG00000027490|ENSMUSG00000022105|ENSMUSG00000028019	Gadd45a;Pik3r1;E2f2;Gadd45g;Cdkn1a;E2f1;Rb1;Pdgfc
7	mmu00310	Lysine degradation	KEGG PATHWAY	7/ 1485	62/ 15848	0.112903	0.361375	1	Metabolism	Amino acid metabolism	ENSMUSG00000057406|ENSMUSG00000039231|ENSMUSG00000029687|ENSMUSG00000059851|ENSMUSG00000026646|ENSMUSG00000049327|ENSMUSG00000020664	Nsd2;Suv39h1;Ezh2;Kmt5c;Suv39h2;Kmt5a;Dld
8	mmu05223	Non-small cell lung cancer	KEGG PATHWAY	8/ 1485	72/ 15848	0.111111	0.361444	1	Human Diseases	Cancer: specific types	ENSMUSG00000048756|ENSMUSG00000036390|ENSMUSG00000041417|ENSMUSG00000018983|ENSMUSG00000021453|ENSMUSG00000023067|ENSMUSG00000027490|ENSMUSG00000022105	Foxo3;Gadd45a;Pik3r1;E2f2;Gadd45g;Cdkn1a;E2f1;Rb1
8	mmu05214	Glioma	KEGG PATHWAY	8/ 1485	72/ 15848	0.111111	0.361444	1	Human Diseases	Cancer: specific types	ENSMUSG00000036390|ENSMUSG00000041417|ENSMUSG00000018983|ENSMUSG00000021453|ENSMUSG00000023067|ENSMUSG00000027490|ENSMUSG00000022105|ENSMUSG00000035109	Gadd45a;Pik3r1;E2f2;Gadd45g;Cdkn1a;E2f1;Rb1;Shc4
17	mmu05161	Hepatitis B	KEGG PATHWAY	17/ 1485	164/ 15848	0.103659	0.367927	1	Human Diseases	Infectious disease: viral	ENSMUSG00000042406|ENSMUSG00000008892|ENSMUSG00000041417|ENSMUSG00000027715|ENSMUSG00000018983|ENSMUSG00000023067|ENSMUSG00000017716|ENSMUSG00000027490|ENSMUSG00000058927|ENSMUSG00000028212|ENSMUSG00000027342|ENSMUSG00000002068|ENSMUSG00000018932|ENSMUSG00000031628|ENSMUSG00000063694|ENSMUSG00000022105|ENSMUSG00000026896	Atf4;Vdac3;Pik3r1;Ccna2;E2f2;Cdkn1a;Birc5;E2f1;Gm10053;Ccne2;Pcna;Ccne1;Map2k3;Casp3;Cycs;Rb1;Ifih1
21	mmu05207	Chemical carcinogenesis - receptor activation	KEGG PATHWAY	21/ 1485	207/ 15848	0.101449	0.38428	1	Human Diseases	Cancer: overview	ENSMUSG00000017499|ENSMUSG00000071072|ENSMUSG00000022905|ENSMUSG00000066878|ENSMUSG00000018362|ENSMUSG00000041417|ENSMUSG00000042406|ENSMUSG00000026688|ENSMUSG00000031490|ENSMUSG00000027490|ENSMUSG00000021270|ENSMUSG00000021929|ENSMUSG00000034165|ENSMUSG00000005148|ENSMUSG00000001440|ENSMUSG00000022105|ENSMUSG00000018909|ENSMUSG00000022994|ENSMUSG00000004032|ENSMUSG00000017716|ENSMUSG00000032477	Cdc6;Ptges3;Kpna1;Kpna2rt;Kpna2;Pik3r1;Atf4;Mgst3;Eif4ebp1;E2f1;Hsp90aa1;Kpna3;Ccnd3;Klf5;Kpnb1;Rb1;Arrb1;Adcy6;Gstm5;Birc5;Cdc25a
1	mmu00524	Neomycin, kanamycin and gentamicin biosynthesis	KEGG PATHWAY	1/ 1485	5/ 15848	0.2	0.3886	1	Metabolism	Biosynthesis of other secondary metabolites	ENSMUSG00000037012	Hk1
12	mmu05322	Systemic lupus erythematosus	KEGG PATHWAY	12/ 1485	115/ 15848	0.104348	0.3924	1	Human Diseases	Immune disease	ENSMUSG00000068854|ENSMUSG00000068882|ENSMUSG00000060032|ENSMUSG00000002477|ENSMUSG00000061991|ENSMUSG00000079105|ENSMUSG00000037894|ENSMUSG00000114456|ENSMUSG00000094777|ENSMUSG00000049932|ENSMUSG00000071478|ENSMUSG00000056895	H2bc21;Ssb;H2aj;Snrpd1;H2ac10;C7;H2az1;H2bc9;H2ac24;H2ax;H2ac7;H2bc27
6	mmu05144	Malaria	KEGG PATHWAY	6/ 1485	54/ 15848	0.111111	0.394936	1	Human Diseases	Infectious disease: parasitic	ENSMUSG00000069917|ENSMUSG00000069919|ENSMUSG00000052305|ENSMUSG00000051839|ENSMUSG00000090523|ENSMUSG00000037872	Hba-a2;Hba-a1;Hbb-bs;Gypa;Gypc;Ackr1
5	mmu03022	Basal transcription factors	KEGG PATHWAY	5/ 1485	45/ 15848	0.111111	0.415411	1	Genetic Information Processing	Transcription	ENSMUSG00000078941|ENSMUSG00000031585|ENSMUSG00000052293|ENSMUSG00000051316|ENSMUSG00000025049	Ak6;Gtf2e2;Taf9;Taf7;Taf5
17	mmu05225	Hepatocellular carcinoma	KEGG PATHWAY	17/ 1485	169/ 15848	0.100592	0.416699	1	Human Diseases	Cancer: specific types	ENSMUSG00000035109|ENSMUSG00000036390|ENSMUSG00000041417|ENSMUSG00000003849|ENSMUSG00000009900|ENSMUSG00000018983|ENSMUSG00000021453|ENSMUSG00000023067|ENSMUSG00000027490|ENSMUSG00000075704|ENSMUSG00000026688|ENSMUSG00000024576|ENSMUSG00000007659|ENSMUSG00000022105|ENSMUSG00000045005|ENSMUSG00000004032|ENSMUSG00000023883	Shc4;Gadd45a;Pik3r1;Nqo1;Wnt3a;E2f2;Gadd45g;Cdkn1a;E2f1;Txnrd2;Mgst3;Csnk1a1;Bcl2l1;Rb1;Fzd5;Gstm5;Phf10
2	mmu00604	Glycosphingolipid biosynthesis - ganglio series	KEGG PATHWAY	2/ 1485	15/ 15848	0.133333	0.416948	1	Metabolism	Glycan biosynthesis and metabolism	ENSMUSG00000031749|ENSMUSG00000056091	St3gal2;St3gal5
4	mmu00051	Fructose and mannose metabolism	KEGG PATHWAY	4/ 1485	35/ 15848	0.114286	0.418151	1	Metabolism	Carbohydrate metabolism	ENSMUSG00000025271|ENSMUSG00000033065|ENSMUSG00000022474|ENSMUSG00000037012	Pfkfb1;Pfkm;Pmm1;Hk1
9	mmu05210	Colorectal cancer	KEGG PATHWAY	9/ 1485	88/ 15848	0.102273	0.443402	1	Human Diseases	Cancer: specific types	ENSMUSG00000036390|ENSMUSG00000041417|ENSMUSG00000002083|ENSMUSG00000017716|ENSMUSG00000021453|ENSMUSG00000023067|ENSMUSG00000058927|ENSMUSG00000031628|ENSMUSG00000063694	Gadd45a;Pik3r1;Bbc3;Birc5;Gadd45g;Cdkn1a;Gm10053;Casp3;Cycs
9	mmu04727	GABAergic synapse	KEGG PATHWAY	9/ 1485	88/ 15848	0.102273	0.443402	1	Organismal Systems	Nervous system	ENSMUSG00000068523|ENSMUSG00000071658|ENSMUSG00000026028|ENSMUSG00000044005|ENSMUSG00000025739|ENSMUSG00000031170|ENSMUSG00000030108|ENSMUSG00000031950|ENSMUSG00000022994	Gng5;Gng3;Trak2;Gls2;Gng13;Slc38a5;Slc6a13;Gabarapl2;Adcy6
1	mmu00470	D-Amino acid metabolism	KEGG PATHWAY	1/ 1485	6/ 15848	0.166667	0.445908	1	Metabolism	Metabolism of other amino acids	ENSMUSG00000044005	Gls2
17	mmu05164	Influenza A	KEGG PATHWAY	17/ 1485	172/ 15848	0.0988372	0.446148	1	Human Diseases	Infectious disease: viral	ENSMUSG00000020290|ENSMUSG00000022905|ENSMUSG00000066878|ENSMUSG00000041417|ENSMUSG00000034165|ENSMUSG00000024079|ENSMUSG00000032661|ENSMUSG00000066800|ENSMUSG00000058927|ENSMUSG00000005483|ENSMUSG00000020641|ENSMUSG00000036992|ENSMUSG00000018362|ENSMUSG00000031628|ENSMUSG00000021116|ENSMUSG00000063694|ENSMUSG00000026896	Xpo1;Kpna1;Kpna2rt;Pik3r1;Ccnd3;Eif2ak2;Oas3;Rnasel;Gm10053;Dnajb1;Rsad2;Nxt1;Kpna2;Casp3;Eif2s1;Cycs;Ifih1
4	mmu05216	Thyroid cancer	KEGG PATHWAY	4/ 1485	37/ 15848	0.108108	0.46127	1	Human Diseases	Cancer: specific types	ENSMUSG00000021453|ENSMUSG00000036390|ENSMUSG00000023067|ENSMUSG00000056234	Gadd45g;Gadd45a;Cdkn1a;Ncoa4
3	mmu04966	Collecting duct acid secretion	KEGG PATHWAY	3/ 1485	27/ 15848	0.111111	0.470573	1	Organismal Systems	Excretory system	ENSMUSG00000006574|ENSMUSG00000028238|ENSMUSG00000027562	Slc4a1;Atp6v0d2;Car2
5	mmu00520	Amino sugar and nucleotide sugar metabolism	KEGG PATHWAY	5/ 1485	49/ 15848	0.102041	0.490762	1	Metabolism	Carbohydrate metabolism	ENSMUSG00000030282|ENSMUSG00000022474|ENSMUSG00000037012|ENSMUSG00000053916|ENSMUSG00000026456	Cmas;Pmm1;Hk1;Nanp;Cyb5r1
9	mmu04657	IL-17 signaling pathway	KEGG PATHWAY	9/ 1485	92/ 15848	0.0978261	0.497802	1	Organismal Systems	Immune system	ENSMUSG00000017386|ENSMUSG00000043613|ENSMUSG00000029472|ENSMUSG00000050578|ENSMUSG00000018379|ENSMUSG00000021270|ENSMUSG00000022867|ENSMUSG00000035476|ENSMUSG00000031628	Traf4;Mmp3;Anapc5;Mmp13;Srsf1;Hsp90aa1;Usp25;Tab3;Casp3
4	mmu00350	Tyrosine metabolism	KEGG PATHWAY	4/ 1485	39/ 15848	0.102564	0.503219	1	Metabolism	Amino acid metabolism	ENSMUSG00000078651|ENSMUSG00000019326|ENSMUSG00000000326|ENSMUSG00000045316	Aoc2;Aoc3;Comt;Fahd1
12	mmu03082	ATP-dependent chromatin remodeling	KEGG PATHWAY	12/ 1485	126/ 15848	0.0952381	0.521079	1	Genetic Information Processing	Chromosome	ENSMUSG00000060032|ENSMUSG00000057236|ENSMUSG00000018189|ENSMUSG00000061991|ENSMUSG00000037894|ENSMUSG00000049932|ENSMUSG00000094777|ENSMUSG00000002748|ENSMUSG00000028394|ENSMUSG00000031715|ENSMUSG00000023883|ENSMUSG00000071478	H2aj;Rbbp4;Uchl5;H2ac10;H2az1;H2ax;H2ac24;Baz1b;Pole3;Smarca5;Phf10;H2ac7
16	mmu05034	Alcoholism	KEGG PATHWAY	16/ 1485	170/ 15848	0.0941176	0.531299	1	Human Diseases	Substance dependence	ENSMUSG00000068523|ENSMUSG00000042406|ENSMUSG00000049932|ENSMUSG00000025739|ENSMUSG00000060032|ENSMUSG00000027018|ENSMUSG00000068854|ENSMUSG00000014956|ENSMUSG00000061991|ENSMUSG00000037894|ENSMUSG00000114456|ENSMUSG00000094777|ENSMUSG00000071658|ENSMUSG00000071478|ENSMUSG00000035109|ENSMUSG00000056895	Gng5;Atf4;H2ax;Gng13;H2aj;Hat1;H2bc21;Ppp1cb;H2ac10;H2az1;H2bc9;H2ac24;Gng3;H2ac7;Shc4;H2bc27
6	mmu00010	Glycolysis / Gluconeogenesis	KEGG PATHWAY	6/ 1485	64/ 15848	0.09375	0.562069	1	Metabolism	Carbohydrate metabolism	ENSMUSG00000037012|ENSMUSG00000041237|ENSMUSG00000020664|ENSMUSG00000024896|ENSMUSG00000040618|ENSMUSG00000033065	Hk1;Pklr;Dld;Minpp1;Pck2;Pfkm
7	mmu04721	Synaptic vesicle cycle	KEGG PATHWAY	7/ 1485	75/ 15848	0.0933333	0.562304	1	Organismal Systems	Nervous system	ENSMUSG00000028238|ENSMUSG00000029428|ENSMUSG00000060279|ENSMUSG00000022841|ENSMUSG00000002957|ENSMUSG00000028542|ENSMUSG00000030108	Atp6v0d2;Stx2;Ap2a1;Ap2m1;Ap2a2;Slc6a9;Slc6a13
2	mmu00360	Phenylalanine metabolism	KEGG PATHWAY	2/ 1485	20/ 15848	0.1	0.571361	1	Metabolism	Amino acid metabolism	ENSMUSG00000078651|ENSMUSG00000019326	Aoc2;Aoc3
2	mmu00100	Steroid biosynthesis	KEGG PATHWAY	2/ 1485	20/ 15848	0.1	0.571361	1	Metabolism	Lipid metabolism	ENSMUSG00000023045|ENSMUSG00000004880	Soat2;Lbr
7	mmu01521	EGFR tyrosine kinase inhibitor resistance	KEGG PATHWAY	7/ 1485	76/ 15848	0.0921053	0.576723	1	Human Diseases	Drug resistance: antineoplastic	ENSMUSG00000028156|ENSMUSG00000048756|ENSMUSG00000041417|ENSMUSG00000031490|ENSMUSG00000028019|ENSMUSG00000007659|ENSMUSG00000035109	Eif4e;Foxo3;Pik3r1;Eif4ebp1;Pdgfc;Bcl2l1;Shc4
1	mmu03264	Virion - Flavivirus	KEGG PATHWAY	1/ 1485	9/ 15848	0.111111	0.587585	1	Genetic Information Processing	Information processing in viruses	ENSMUSG00000040165	Cd209c
3	mmu00410	beta-Alanine metabolism	KEGG PATHWAY	3/ 1485	32/ 15848	0.09375	0.587728	1	Metabolism	Metabolism of other amino acids	ENSMUSG00000027333|ENSMUSG00000078651|ENSMUSG00000019326	Smox;Aoc2;Aoc3
3	mmu00020	Citrate cycle (TCA cycle)	KEGG PATHWAY	3/ 1485	32/ 15848	0.09375	0.587728	1	Metabolism	Carbohydrate metabolism	ENSMUSG00000020664|ENSMUSG00000024892|ENSMUSG00000040618	Dld;Pcx;Pck2
10	mmu04350	TGF-beta signaling pathway	KEGG PATHWAY	10/ 1485	110/ 15848	0.0909091	0.588252	1	Environmental Information Processing	Signal transduction	ENSMUSG00000032058|ENSMUSG00000014859|ENSMUSG00000027641|ENSMUSG00000002384|ENSMUSG00000038403|ENSMUSG00000033688|ENSMUSG00000022797|ENSMUSG00000038793|ENSMUSG00000038482|ENSMUSG00000024290	Ppp2r1b;E2f4;Rbl1;Bmp8b;Hjv;Inhca;Tfrc;Lefty1;Tfdp1;Rock1
14	mmu04150	mTOR signaling pathway	KEGG PATHWAY	14/ 1485	155/ 15848	0.0903226	0.598306	1	Environmental Information Processing	Signal transduction	ENSMUSG00000028156|ENSMUSG00000029512|ENSMUSG00000028893|ENSMUSG00000041417|ENSMUSG00000009900|ENSMUSG00000010095|ENSMUSG00000026027|ENSMUSG00000054115|ENSMUSG00000040010|ENSMUSG00000031490|ENSMUSG00000061175|ENSMUSG00000003068|ENSMUSG00000045005|ENSMUSG00000028278	Eif4e;Ulk1;Sesn2;Pik3r1;Wnt3a;Slc3a2;Stradb;Skp2;Slc7a5;Eif4ebp1;Fnip2;Stk11;Fzd5;Rragd
13	mmu05224	Breast cancer	KEGG PATHWAY	13/ 1485	144/ 15848	0.0902778	0.598442	1	Human Diseases	Cancer: specific types	ENSMUSG00000036390|ENSMUSG00000041417|ENSMUSG00000009900|ENSMUSG00000018983|ENSMUSG00000021453|ENSMUSG00000023067|ENSMUSG00000027490|ENSMUSG00000041147|ENSMUSG00000017146|ENSMUSG00000024576|ENSMUSG00000022105|ENSMUSG00000045005|ENSMUSG00000035109	Gadd45a;Pik3r1;Wnt3a;E2f2;Gadd45g;Cdkn1a;E2f1;Brca2;Brca1;Csnk1a1;Rb1;Fzd5;Shc4
4	mmu04962	Vasopressin-regulated water reabsorption	KEGG PATHWAY	4/ 1485	44/ 15848	0.0909091	0.600948	1	Organismal Systems	Excretory system	ENSMUSG00000009013|ENSMUSG00000073433|ENSMUSG00000022994|ENSMUSG00000017831	Dynll1;Arhgdig;Adcy6;Rab5a
6	mmu05211	Renal cell carcinoma	KEGG PATHWAY	6/ 1485	67/ 15848	0.0895522	0.607946	1	Human Diseases	Cancer: specific types	ENSMUSG00000041417|ENSMUSG00000023067|ENSMUSG00000030602|ENSMUSG00000068798|ENSMUSG00000079658|ENSMUSG00000074923	Pik3r1;Cdkn1a;Pak4;Rap1a;Eloc;Pak6
13	mmu05226	Gastric cancer	KEGG PATHWAY	13/ 1485	146/ 15848	0.0890411	0.618777	1	Human Diseases	Cancer: specific types	ENSMUSG00000036390|ENSMUSG00000041417|ENSMUSG00000009900|ENSMUSG00000018983|ENSMUSG00000021453|ENSMUSG00000023067|ENSMUSG00000002068|ENSMUSG00000028212|ENSMUSG00000027490|ENSMUSG00000024576|ENSMUSG00000022105|ENSMUSG00000045005|ENSMUSG00000035109	Gadd45a;Pik3r1;Wnt3a;E2f2;Gadd45g;Cdkn1a;Ccne1;Ccne2;E2f1;Csnk1a1;Rb1;Fzd5;Shc4
1	mmu03260	Virion - Human immunodeficiency virus	KEGG PATHWAY	1/ 1485	10/ 15848	0.1	0.626252	1	Genetic Information Processing	Information processing in viruses	ENSMUSG00000040165	Cd209c
8	mmu01522	Endocrine resistance	KEGG PATHWAY	8/ 1485	91/ 15848	0.0879121	0.628187	1	Human Diseases	Drug resistance: antineoplastic	ENSMUSG00000041417|ENSMUSG00000018983|ENSMUSG00000023067|ENSMUSG00000027490|ENSMUSG00000028551|ENSMUSG00000022105|ENSMUSG00000022994|ENSMUSG00000035109	Pik3r1;E2f2;Cdkn1a;E2f1;Cdkn2c;Rb1;Adcy6;Shc4
5	mmu04923	Regulation of lipolysis in adipocytes	KEGG PATHWAY	5/ 1485	57/ 15848	0.0877193	0.628339	1	Organismal Systems	Endocrine system	ENSMUSG00000033174|ENSMUSG00000032540|ENSMUSG00000040016|ENSMUSG00000022994|ENSMUSG00000041417	Mgll;Abhd5;Ptger3;Adcy6;Pik3r1
5	mmu05213	Endometrial cancer	KEGG PATHWAY	5/ 1485	57/ 15848	0.0877193	0.628339	1	Human Diseases	Cancer: specific types	ENSMUSG00000021453|ENSMUSG00000048756|ENSMUSG00000036390|ENSMUSG00000023067|ENSMUSG00000041417	Gadd45g;Foxo3;Gadd45a;Cdkn1a;Pik3r1
3	mmu00030	Pentose phosphate pathway	KEGG PATHWAY	3/ 1485	34/ 15848	0.0882353	0.629666	1	Metabolism	Carbohydrate metabolism	ENSMUSG00000033065|ENSMUSG00000031432|ENSMUSG00000026005	Pfkm;Prps1;Rpe
12	mmu04910	Insulin signaling pathway	KEGG PATHWAY	12/ 1485	136/ 15848	0.0882353	0.630215	1	Organismal Systems	Endocrine system	ENSMUSG00000028156|ENSMUSG00000029513|ENSMUSG00000041417|ENSMUSG00000041237|ENSMUSG00000067713|ENSMUSG00000031490|ENSMUSG00000002997|ENSMUSG00000040618|ENSMUSG00000014956|ENSMUSG00000048379|ENSMUSG00000035109|ENSMUSG00000037012	Eif4e;Prkab1;Pik3r1;Pklr;Prkag1;Eif4ebp1;Prkar2b;Pck2;Ppp1cb;Socs4;Shc4;Hk1
9	mmu04974	Protein digestion and absorption	KEGG PATHWAY	9/ 1485	105/ 15848	0.0857143	0.660026	1	Organismal Systems	Digestive system	ENSMUSG00000019838|ENSMUSG00000010095|ENSMUSG00000001865|ENSMUSG00000054342|ENSMUSG00000068196|ENSMUSG00000004415|ENSMUSG00000024131|ENSMUSG00000068794|ENSMUSG00000041329	Slc16a10;Slc3a2;Cpa3;Kcnn4;Col8a1;Col26a1;Slc3a1;Col28a1;Atp1b2
3	mmu05143	African trypanosomiasis	KEGG PATHWAY	3/ 1485	36/ 15848	0.0833333	0.668555	1	Human Diseases	Infectious disease: parasitic	ENSMUSG00000069919|ENSMUSG00000052305|ENSMUSG00000069917	Hba-a1;Hbb-bs;Hba-a2
4	mmu04930	Type II diabetes mellitus	KEGG PATHWAY	4/ 1485	48/ 15848	0.0833333	0.670163	1	Human Diseases	Endocrine and metabolic disease	ENSMUSG00000041237|ENSMUSG00000037012|ENSMUSG00000041417|ENSMUSG00000048379	Pklr;Hk1;Pik3r1;Socs4
2	mmu00900	Terpenoid backbone biosynthesis	KEGG PATHWAY	2/ 1485	24/ 15848	0.0833333	0.671934	1	Metabolism	Metabolism of terpenoids and polyketides	ENSMUSG00000033373|ENSMUSG00000058258	Fntb;Idi1
2	mmu04977	Vitamin digestion and absorption	KEGG PATHWAY	2/ 1485	24/ 15848	0.0833333	0.671934	1	Organismal Systems	Digestive system	ENSMUSG00000024354|ENSMUSG00000040918	Slc23a1;Slc19a2
2	mmu00592	alpha-Linolenic acid metabolism	KEGG PATHWAY	2/ 1485	25/ 15848	0.08	0.693873	1	Metabolism	Lipid metabolism	ENSMUSG00000027999|ENSMUSG00000033847	Pla2g12a;Pla2g4c
8	mmu05231	Choline metabolism in cancer	KEGG PATHWAY	8/ 1485	97/ 15848	0.0824742	0.699022	1	Human Diseases	Cancer: overview	ENSMUSG00000041417|ENSMUSG00000031490|ENSMUSG00000035246|ENSMUSG00000033847|ENSMUSG00000005615|ENSMUSG00000020334|ENSMUSG00000024867|ENSMUSG00000028019	Pik3r1;Eif4ebp1;Pcyt1b;Pla2g4c;Pcyt1a;Slc22a4;Pip5k1b;Pdgfc
3	mmu00250	Alanine, aspartate and glutamate metabolism	KEGG PATHWAY	3/ 1485	38/ 15848	0.0789474	0.704368	1	Metabolism	Amino acid metabolism	ENSMUSG00000029752|ENSMUSG00000044005|ENSMUSG00000029246	Asns;Gls2;Ppat
8	mmu00564	Glycerophospholipid metabolism	KEGG PATHWAY	8/ 1485	98/ 15848	0.0816327	0.70994	1	Metabolism	Lipid metabolism	ENSMUSG00000025495|ENSMUSG00000027999|ENSMUSG00000050860|ENSMUSG00000035246|ENSMUSG00000033847|ENSMUSG00000005615|ENSMUSG00000020646|ENSMUSG00000023827	Ptdss2;Pla2g12a;Phospho1;Pcyt1b;Pla2g4c;Pcyt1a;Mboat2;Agpat4
2	mmu00790	Folate biosynthesis	KEGG PATHWAY	2/ 1485	26/ 15848	0.0769231	0.714585	1	Metabolism	Metabolism of cofactors and vitamins	ENSMUSG00000064120|ENSMUSG00000021707	Mocs1;Dhfr
2	mmu00601	Glycosphingolipid biosynthesis - lacto and neolacto series	KEGG PATHWAY	2/ 1485	26/ 15848	0.0769231	0.714585	1	Metabolism	Glycan biosynthesis and metabolism	ENSMUSG00000032038|ENSMUSG00000022747	St3gal4;St3gal6
5	mmu05217	Basal cell carcinoma	KEGG PATHWAY	5/ 1485	63/ 15848	0.0793651	0.715249	1	Human Diseases	Cancer: specific types	ENSMUSG00000021453|ENSMUSG00000009900|ENSMUSG00000036390|ENSMUSG00000045005|ENSMUSG00000023067	Gadd45g;Wnt3a;Gadd45a;Fzd5;Cdkn1a
9	mmu04066	HIF-1 signaling pathway	KEGG PATHWAY	9/ 1485	112/ 15848	0.0803571	0.733372	1	Environmental Information Processing	Signal transduction	ENSMUSG00000028156|ENSMUSG00000033065|ENSMUSG00000041417|ENSMUSG00000023067|ENSMUSG00000031490|ENSMUSG00000033688|ENSMUSG00000022797|ENSMUSG00000079658|ENSMUSG00000037012	Eif4e;Pfkm;Pik3r1;Cdkn1a;Eif4ebp1;Inhca;Tfrc;Eloc;Hk1
2	mmu04392	Hippo signaling pathway - multiple species	KEGG PATHWAY	2/ 1485	27/ 15848	0.0740741	0.734106	1	Environmental Information Processing	Signal transduction	ENSMUSG00000006262|ENSMUSG00000022329	Mob1b;Stk3
1	mmu00533	Glycosaminoglycan biosynthesis - keratan sulfate	KEGG PATHWAY	1/ 1485	14/ 15848	0.0714286	0.747924	1	Metabolism	Glycan biosynthesis and metabolism	ENSMUSG00000031749	St3gal2
14	mmu04613	Neutrophil extracellular trap formation	KEGG PATHWAY	14/ 1485	172/ 15848	0.0813953	0.748496	1	Organismal Systems	Immune system	ENSMUSG00000049932|ENSMUSG00000041417|ENSMUSG00000004319|ENSMUSG00000027018|ENSMUSG00000060032|ENSMUSG00000061991|ENSMUSG00000066551|ENSMUSG00000037894|ENSMUSG00000114456|ENSMUSG00000094777|ENSMUSG00000008892|ENSMUSG00000068854|ENSMUSG00000056895|ENSMUSG00000071478	H2ax;Pik3r1;Clcn3;Hat1;H2aj;H2ac10;Hmgb1;H2az1;H2bc9;H2ac24;Vdac3;H2bc21;H2bc27;H2ac7
5	mmu05230	Central carbon metabolism in cancer	KEGG PATHWAY	5/ 1485	66/ 15848	0.0757576	0.752896	1	Human Diseases	Cancer: overview	ENSMUSG00000037012|ENSMUSG00000040010|ENSMUSG00000033065|ENSMUSG00000041417|ENSMUSG00000044005	Hk1;Slc7a5;Pfkm;Pik3r1;Gls2
8	mmu04922	Glucagon signaling pathway	KEGG PATHWAY	8/ 1485	103/ 15848	0.0776699	0.760558	1	Organismal Systems	Endocrine system	ENSMUSG00000042406|ENSMUSG00000025271|ENSMUSG00000067713|ENSMUSG00000029513|ENSMUSG00000020463|ENSMUSG00000040618|ENSMUSG00000020063|ENSMUSG00000033065	Atf4;Pfkfb1;Prkag1;Prkab1;Ppp4r3b;Pck2;Sirt1;Pfkm
1	mmu00730	Thiamine metabolism	KEGG PATHWAY	1/ 1485	15/ 15848	0.0666667	0.771565	1	Metabolism	Metabolism of cofactors and vitamins	ENSMUSG00000044573	Acp1
16	mmu05202	Transcriptional misregulation in cancer	KEGG PATHWAY	16/ 1485	199/ 15848	0.080402	0.77554	1	Human Diseases	Cancer: overview	ENSMUSG00000057406|ENSMUSG00000030717|ENSMUSG00000036390|ENSMUSG00000029178|ENSMUSG00000032698|ENSMUSG00000007659|ENSMUSG00000027715|ENSMUSG00000043613|ENSMUSG00000021453|ENSMUSG00000023067|ENSMUSG00000023027|ENSMUSG00000028551|ENSMUSG00000028496|ENSMUSG00000025408|ENSMUSG00000068457|ENSMUSG00000038718	Nsd2;Nupr1;Gadd45a;Klf3;Lmo2;Bcl2l1;Ccna2;Mmp3;Gadd45g;Cdkn1a;Atf1;Cdkn2c;Mllt3;Ddit3;Uty;Pbx3
11	mmu04936	Alcoholic liver disease	KEGG PATHWAY	11/ 1485	141/ 15848	0.0780142	0.780137	1	Human Diseases	Endocrine and metabolic disease	ENSMUSG00000048756|ENSMUSG00000029513|ENSMUSG00000067713|ENSMUSG00000018932|ENSMUSG00000016024|ENSMUSG00000022858|ENSMUSG00000020063|ENSMUSG00000040552|ENSMUSG00000030562|ENSMUSG00000031628|ENSMUSG00000035476	Foxo3;Prkab1;Prkag1;Map2k3;Lbp;Tra2b;Sirt1;C3ar1;Nox4;Casp3;Tab3
3	mmu00514	Other types of O-glycan biosynthesis	KEGG PATHWAY	3/ 1485	43/ 15848	0.0697674	0.780817	1	Metabolism	Glycan biosynthesis and metabolism	ENSMUSG00000000420|ENSMUSG00000042460|ENSMUSG00000020520	Galnt1;C1galt1;Galnt10
7	mmu04520	Adherens junction	KEGG PATHWAY	7/ 1485	94/ 15848	0.0744681	0.789306	1	Cellular Processes	Cellular community - eukaryotes	ENSMUSG00000024290|ENSMUSG00000036825|ENSMUSG00000068798|ENSMUSG00000027835|ENSMUSG00000030672|ENSMUSG00000044573|ENSMUSG00000030516	Rock1;Ssx2ip;Rap1a;Pdcd10;Mylpf;Acp1;Tjp1
12	mmu04390	Hippo signaling pathway	KEGG PATHWAY	12/ 1485	155/ 15848	0.0774194	0.795889	1	Environmental Information Processing	Signal transduction	ENSMUSG00000034165|ENSMUSG00000005699|ENSMUSG00000002083|ENSMUSG00000009900|ENSMUSG00000006262|ENSMUSG00000002384|ENSMUSG00000017716|ENSMUSG00000014956|ENSMUSG00000032058|ENSMUSG00000045005|ENSMUSG00000022329|ENSMUSG00000021112	Ccnd3;Pard6a;Bbc3;Wnt3a;Mob1b;Bmp8b;Birc5;Ppp1cb;Ppp2r1b;Fzd5;Stk3;Pals1
13	mmu04217	Necroptosis	KEGG PATHWAY	13/ 1485	167/ 15848	0.0778443	0.796867	1	Cellular Processes	Cell growth and death	ENSMUSG00000008892|ENSMUSG00000031242|ENSMUSG00000021270|ENSMUSG00000060032|ENSMUSG00000024079|ENSMUSG00000033847|ENSMUSG00000061991|ENSMUSG00000066551|ENSMUSG00000037894|ENSMUSG00000094777|ENSMUSG00000049932|ENSMUSG00000027804|ENSMUSG00000071478	Vdac3;Chmp1b2;Hsp90aa1;H2aj;Eif2ak2;Pla2g4c;H2ac10;Hmgb1;H2az1;H2ac24;H2ax;Ppid;H2ac7
2	mmu00052	Galactose metabolism	KEGG PATHWAY	2/ 1485	31/ 15848	0.0645161	0.801142	1	Metabolism	Carbohydrate metabolism	ENSMUSG00000033065|ENSMUSG00000037012	Pfkm;Hk1
6	mmu04012	ErbB signaling pathway	KEGG PATHWAY	6/ 1485	83/ 15848	0.0722892	0.801699	1	Environmental Information Processing	Signal transduction	ENSMUSG00000041417|ENSMUSG00000023067|ENSMUSG00000031490|ENSMUSG00000030602|ENSMUSG00000074923|ENSMUSG00000035109	Pik3r1;Cdkn1a;Eif4ebp1;Pak4;Pak6;Shc4
1	mmu00603	Glycosphingolipid biosynthesis - globo and isoglobo series	KEGG PATHWAY	1/ 1485	17/ 15848	0.0588235	0.812407	1	Metabolism	Glycan biosynthesis and metabolism	ENSMUSG00000031749	St3gal2
2	mmu00500	Starch and sucrose metabolism	KEGG PATHWAY	2/ 1485	32/ 15848	0.0625	0.81537	1	Metabolism	Carbohydrate metabolism	ENSMUSG00000030729|ENSMUSG00000037012	Pgm2l1;Hk1
5	mmu04917	Prolactin signaling pathway	KEGG PATHWAY	5/ 1485	72/ 15848	0.0694444	0.816793	1	Organismal Systems	Endocrine system	ENSMUSG00000048756|ENSMUSG00000032578|ENSMUSG00000041417|ENSMUSG00000035109|ENSMUSG00000048379	Foxo3;Cish;Pik3r1;Shc4;Socs4
3	mmu04973	Carbohydrate digestion and absorption	KEGG PATHWAY	3/ 1485	46/ 15848	0.0652174	0.818323	1	Organismal Systems	Digestive system	ENSMUSG00000041329|ENSMUSG00000041417|ENSMUSG00000037012	Atp1b2;Pik3r1;Hk1
19	mmu05132	Salmonella infection	KEGG PATHWAY	19/ 1485	242/ 15848	0.0785124	0.822529	1	Human Diseases	Infectious disease: bacterial	ENSMUSG00000009013|ENSMUSG00000043091|ENSMUSG00000018001|ENSMUSG00000017831|ENSMUSG00000023004|ENSMUSG00000092074|ENSMUSG00000022905|ENSMUSG00000058927|ENSMUSG00000036752|ENSMUSG00000021929|ENSMUSG00000021270|ENSMUSG00000018932|ENSMUSG00000030672|ENSMUSG00000035476|ENSMUSG00000031628|ENSMUSG00000063694|ENSMUSG00000026202|ENSMUSG00000062380|ENSMUSG00000001525	Dynll1;Tuba1c;Cyth3;Rab5a;Tuba1b;Dynlt1a;Kpna1;Gm10053;Tubb4b;Kpna3;Hsp90aa1;Map2k3;Mylpf;Tab3;Casp3;Cycs;Tuba4a;Tubb3;Tubb5
7	mmu04976	Bile secretion	KEGG PATHWAY	7/ 1485	98/ 15848	0.0714286	0.823478	1	Organismal Systems	Digestive system	ENSMUSG00000027562|ENSMUSG00000042476|ENSMUSG00000035699|ENSMUSG00000029802|ENSMUSG00000041329|ENSMUSG00000022994|ENSMUSG00000004655	Car2;Abcb4;Slc51a;Abcg2;Atp1b2;Adcy6;Aqp1
1	mmu00511	Other glycan degradation	KEGG PATHWAY	1/ 1485	18/ 15848	0.0555556	0.830004	1	Metabolism	Glycan biosynthesis and metabolism	ENSMUSG00000035239	Neu3
18	mmu05170	Human immunodeficiency virus 1 infection	KEGG PATHWAY	18/ 1485	232/ 15848	0.0775862	0.831699	1	Human Diseases	Infectious disease: viral	ENSMUSG00000068523|ENSMUSG00000032344|ENSMUSG00000071658|ENSMUSG00000041417|ENSMUSG00000041431|ENSMUSG00000025739|ENSMUSG00000032218|ENSMUSG00000019942|ENSMUSG00000030602|ENSMUSG00000058927|ENSMUSG00000044201|ENSMUSG00000007659|ENSMUSG00000018932|ENSMUSG00000031628|ENSMUSG00000079658|ENSMUSG00000063694|ENSMUSG00000074923|ENSMUSG00000032113	Gng5;Cgas;Gng3;Pik3r1;Ccnb1;Gng13;Ccnb2;Cdk1;Pak4;Gm10053;Cdc25c;Bcl2l1;Map2k3;Casp3;Eloc;Cycs;Pak6;Chek1
5	mmu04918	Thyroid hormone synthesis	KEGG PATHWAY	5/ 1485	74/ 15848	0.0675676	0.834893	1	Organismal Systems	Endocrine system	ENSMUSG00000063856|ENSMUSG00000053469|ENSMUSG00000042406|ENSMUSG00000022994|ENSMUSG00000041329	Gpx1;Tg;Atf4;Adcy6;Atp1b2
12	mmu04934	Cushing syndrome	KEGG PATHWAY	12/ 1485	161/ 15848	0.0745342	0.83513	1	Human Diseases	Endocrine and metabolic disease	ENSMUSG00000042406|ENSMUSG00000028212|ENSMUSG00000009900|ENSMUSG00000022994|ENSMUSG00000023067|ENSMUSG00000027490|ENSMUSG00000028551|ENSMUSG00000068798|ENSMUSG00000002068|ENSMUSG00000018983|ENSMUSG00000022105|ENSMUSG00000045005	Atf4;Ccne2;Wnt3a;Adcy6;Cdkn1a;E2f1;Cdkn2c;Rap1a;Ccne1;E2f2;Rb1;Fzd5
2	mmu04710	Circadian rhythm	KEGG PATHWAY	2/ 1485	34/ 15848	0.0588235	0.841118	1	Organismal Systems	Environmental adaptation	ENSMUSG00000029513|ENSMUSG00000067713	Prkab1;Prkag1
1	mmu00785	Lipoic acid metabolism	KEGG PATHWAY	1/ 1485	19/ 15848	0.0526316	0.845951	1	Metabolism	Metabolism of cofactors and vitamins	ENSMUSG00000020664	Dld
8	mmu04724	Glutamatergic synapse	KEGG PATHWAY	8/ 1485	114/ 15848	0.0701754	0.848927	1	Organismal Systems	Nervous system	ENSMUSG00000068523|ENSMUSG00000071658|ENSMUSG00000044005|ENSMUSG00000025739|ENSMUSG00000033847|ENSMUSG00000007617|ENSMUSG00000022994|ENSMUSG00000025813	Gng5;Gng3;Gls2;Gng13;Pla2g4c;Homer1;Adcy6;Homer2
20	mmu04144	Endocytosis	KEGG PATHWAY	20/ 1485	260/ 15848	0.0769231	0.852547	1	Cellular Processes	Transport and catabolism	ENSMUSG00000037062|ENSMUSG00000018001|ENSMUSG00000001827|ENSMUSG00000005699|ENSMUSG00000031242|ENSMUSG00000007033|ENSMUSG00000026718|ENSMUSG00000028528|ENSMUSG00000028552|ENSMUSG00000060279|ENSMUSG00000022841|ENSMUSG00000017831|ENSMUSG00000002957|ENSMUSG00000020440|ENSMUSG00000024867|ENSMUSG00000020671|ENSMUSG00000018909|ENSMUSG00000022797|ENSMUSG00000026155|ENSMUSG00000031696	Sh3glb1;Cyth3;Folr1;Pard6a;Chmp1b2;Hspa1l;Stam;Dnajc6;Eps15;Ap2a1;Ap2m1;Rab5a;Ap2a2;Arf5;Pip5k1b;Rab10;Arrb1;Tfrc;Smap1;Vps35
9	mmu04926	Relaxin signaling pathway	KEGG PATHWAY	9/ 1485	128/ 15848	0.0703125	0.858326	1	Organismal Systems	Endocrine system	ENSMUSG00000068523|ENSMUSG00000042406|ENSMUSG00000071658|ENSMUSG00000041417|ENSMUSG00000025739|ENSMUSG00000050578|ENSMUSG00000018909|ENSMUSG00000022994|ENSMUSG00000035109	Gng5;Atf4;Gng3;Pik3r1;Gng13;Mmp13;Arrb1;Adcy6;Shc4
3	mmu04979	Cholesterol metabolism	KEGG PATHWAY	3/ 1485	50/ 15848	0.06	0.859716	1	Organismal Systems	Digestive system	ENSMUSG00000008892|ENSMUSG00000023045|ENSMUSG00000041736	Vdac3;Soat2;Tspo
3	mmu00380	Tryptophan metabolism	KEGG PATHWAY	3/ 1485	50/ 15848	0.06	0.859716	1	Metabolism	Amino acid metabolism	ENSMUSG00000020664|ENSMUSG00000017718|ENSMUSG00000026348	Dld;Afmid;Acmsd
4	mmu04929	GnRH secretion	KEGG PATHWAY	4/ 1485	64/ 15848	0.0625	0.861967	1	Organismal Systems	Endocrine system	ENSMUSG00000029304|ENSMUSG00000018909|ENSMUSG00000041417|ENSMUSG00000054342	Spp1;Arrb1;Pik3r1;Kcnn4
6	mmu04610	Complement and coagulation cascades	KEGG PATHWAY	6/ 1485	91/ 15848	0.0659341	0.865826	1	Organismal Systems	Immune system	ENSMUSG00000079105|ENSMUSG00000032679|ENSMUSG00000040552|ENSMUSG00000058952|ENSMUSG00000068686|ENSMUSG00000038224	C7;Cd59a;C3ar1;Cfi;Cd59b;Serpinf2
1	mmu00531	Glycosaminoglycan degradation	KEGG PATHWAY	1/ 1485	21/ 15848	0.047619	0.8735	1	Metabolism	Glycan biosynthesis and metabolism	ENSMUSG00000036091	Hyal3
9	mmu04728	Dopaminergic synapse	KEGG PATHWAY	9/ 1485	131/ 15848	0.0687023	0.875526	1	Organismal Systems	Nervous system	ENSMUSG00000068523|ENSMUSG00000042406|ENSMUSG00000071658|ENSMUSG00000025739|ENSMUSG00000000326|ENSMUSG00000014956|ENSMUSG00000032058|ENSMUSG00000024777|ENSMUSG00000018909	Gng5;Atf4;Gng3;Gng13;Comt;Ppp1cb;Ppp2r1b;Ppp2r5b;Arrb1
12	mmu04630	JAK-STAT signaling pathway	KEGG PATHWAY	12/ 1485	170/ 15848	0.0705882	0.882838	1	Environmental Information Processing	Signal transduction	ENSMUSG00000034165|ENSMUSG00000041417|ENSMUSG00000006235|ENSMUSG00000024014|ENSMUSG00000023067|ENSMUSG00000079415|ENSMUSG00000026718|ENSMUSG00000032578|ENSMUSG00000020932|ENSMUSG00000058755|ENSMUSG00000007659|ENSMUSG00000048379	Ccnd3;Pik3r1;Epor;Pim1;Cdkn1a;Cntf;Stam;Cish;Gfap;Osm;Bcl2l1;Socs4
2	mmu04960	Aldosterone-regulated sodium reabsorption	KEGG PATHWAY	2/ 1485	38/ 15848	0.0526316	0.883069	1	Organismal Systems	Excretory system	ENSMUSG00000041329|ENSMUSG00000041417	Atp1b2;Pik3r1
6	mmu04640	Hematopoietic cell lineage	KEGG PATHWAY	6/ 1485	94/ 15848	0.0638298	0.884962	1	Organismal Systems	Immune system	ENSMUSG00000006235|ENSMUSG00000051839|ENSMUSG00000032679|ENSMUSG00000047139|ENSMUSG00000068686|ENSMUSG00000022797	Epor;Gypa;Cd59a;Cd24a;Cd59b;Tfrc
12	mmu04145	Phagosome	KEGG PATHWAY	12/ 1485	171/ 15848	0.0701754	0.887373	1	Cellular Processes	Transport and catabolism	ENSMUSG00000043091|ENSMUSG00000025044|ENSMUSG00000040165|ENSMUSG00000017831|ENSMUSG00000023004|ENSMUSG00000036752|ENSMUSG00000028238|ENSMUSG00000022797|ENSMUSG00000062380|ENSMUSG00000078974|ENSMUSG00000026202|ENSMUSG00000001525	Tuba1c;Msr1;Cd209c;Rab5a;Tuba1b;Tubb4b;Atp6v0d2;Tfrc;Tubb3;Sec61g;Tuba4a;Tubb5
7	mmu04931	Insulin resistance	KEGG PATHWAY	7/ 1485	108/ 15848	0.0648148	0.889948	1	Human Diseases	Endocrine and metabolic disease	ENSMUSG00000029513|ENSMUSG00000039515|ENSMUSG00000032715|ENSMUSG00000067713|ENSMUSG00000014956|ENSMUSG00000040618|ENSMUSG00000041417	Prkab1;Ptpa;Trib3;Prkag1;Ppp1cb;Pck2;Pik3r1
4	mmu05221	Acute myeloid leukemia	KEGG PATHWAY	4/ 1485	69/ 15848	0.057971	0.897874	1	Human Diseases	Cancer: specific types	ENSMUSG00000027715|ENSMUSG00000031490|ENSMUSG00000041417|ENSMUSG00000024014	Ccna2;Eif4ebp1;Pik3r1;Pim1
7	mmu04972	Pancreatic secretion	KEGG PATHWAY	7/ 1485	110/ 15848	0.0636364	0.90035	1	Organismal Systems	Digestive system	ENSMUSG00000027562|ENSMUSG00000027999|ENSMUSG00000026463|ENSMUSG00000001865|ENSMUSG00000068798|ENSMUSG00000041329|ENSMUSG00000022994	Car2;Pla2g12a;Atp2b4;Cpa3;Rap1a;Atp1b2;Adcy6
9	mmu04371	Apelin signaling pathway	KEGG PATHWAY	9/ 1485	136/ 15848	0.0661765	0.900378	1	Environmental Information Processing	Signal transduction	ENSMUSG00000068523|ENSMUSG00000029513|ENSMUSG00000071658|ENSMUSG00000025739|ENSMUSG00000067713|ENSMUSG00000029304|ENSMUSG00000031698|ENSMUSG00000022994|ENSMUSG00000058440	Gng5;Prkab1;Gng3;Gng13;Prkag1;Spp1;Mylk3;Adcy6;Nrf1
17	mmu05171	Coronavirus disease - COVID-19	KEGG PATHWAY	17/ 1485	236/ 15848	0.0720339	0.900617	1	Human Diseases	Infectious disease: viral	ENSMUSG00000032661|ENSMUSG00000020460|ENSMUSG00000041417|ENSMUSG00000039221|ENSMUSG00000078193|ENSMUSG00000043613|ENSMUSG00000024079|ENSMUSG00000032344|ENSMUSG00000079105|ENSMUSG00000035692|ENSMUSG00000073702|ENSMUSG00000079435|ENSMUSG00000036781|ENSMUSG00000093674|ENSMUSG00000040552|ENSMUSG00000044533|ENSMUSG00000026896	Oas3;Rps27a;Pik3r1;Rpl22l1;Gm2000;Mmp3;Eif2ak2;Cgas;C7;Isg15;Rpl31;Rpl36a;Rps27l;Rpl41;C3ar1;Rps2;Ifih1
18	mmu05163	Human cytomegalovirus infection	KEGG PATHWAY	18/ 1485	249/ 15848	0.0722892	0.903292	1	Human Diseases	Infectious disease: viral	ENSMUSG00000068523|ENSMUSG00000042406|ENSMUSG00000071658|ENSMUSG00000024290|ENSMUSG00000025739|ENSMUSG00000018983|ENSMUSG00000040016|ENSMUSG00000023067|ENSMUSG00000031490|ENSMUSG00000027490|ENSMUSG00000058927|ENSMUSG00000032344|ENSMUSG00000059495|ENSMUSG00000022994|ENSMUSG00000031628|ENSMUSG00000063694|ENSMUSG00000022105|ENSMUSG00000041417	Gng5;Atf4;Gng3;Rock1;Gng13;E2f2;Ptger3;Cdkn1a;Eif4ebp1;E2f1;Gm10053;Cgas;Arhgef12;Adcy6;Casp3;Cycs;Rb1;Pik3r1
4	mmu00562	Inositol phosphate metabolism	KEGG PATHWAY	4/ 1485	70/ 15848	0.0571429	0.903979	1	Metabolism	Carbohydrate metabolism	ENSMUSG00000029186|ENSMUSG00000024867|ENSMUSG00000034354|ENSMUSG00000024896	Pi4k2b;Pip5k1b;Mtmr3;Minpp1
5	mmu04970	Salivary secretion	KEGG PATHWAY	5/ 1485	84/ 15848	0.0595238	0.904626	1	Organismal Systems	Digestive system	ENSMUSG00000041329|ENSMUSG00000069516|ENSMUSG00000022994|ENSMUSG00000054342|ENSMUSG00000026463	Atp1b2;Lyz2;Adcy6;Kcnn4;Atp2b4
8	mmu04611	Platelet activation	KEGG PATHWAY	8/ 1485	125/ 15848	0.064	0.909124	1	Organismal Systems	Immune system	ENSMUSG00000031698|ENSMUSG00000024290|ENSMUSG00000059495|ENSMUSG00000033847|ENSMUSG00000068798|ENSMUSG00000014956|ENSMUSG00000022994|ENSMUSG00000041417	Mylk3;Rock1;Arhgef12;Pla2g4c;Rap1a;Ppp1cb;Adcy6;Pik3r1
4	mmu04920	Adipocytokine signaling pathway	KEGG PATHWAY	4/ 1485	71/ 15848	0.056338	0.909759	1	Organismal Systems	Endocrine system	ENSMUSG00000029513|ENSMUSG00000040618|ENSMUSG00000067713|ENSMUSG00000003068	Prkab1;Pck2;Prkag1;Stk11
16	mmu04810	Regulation of actin cytoskeleton	KEGG PATHWAY	16/ 1485	227/ 15848	0.0704846	0.911749	1	Cellular Processes	Cell motility	ENSMUSG00000024290|ENSMUSG00000020900|ENSMUSG00000028068|ENSMUSG00000030602|ENSMUSG00000059495|ENSMUSG00000014956|ENSMUSG00000030672|ENSMUSG00000079105|ENSMUSG00000074923|ENSMUSG00000024867|ENSMUSG00000032050|ENSMUSG00000022021|ENSMUSG00000031698|ENSMUSG00000022018|ENSMUSG00000028019|ENSMUSG00000041417	Rock1;Myh10;Iqgap3;Pak4;Arhgef12;Ppp1cb;Mylpf;C7;Pak6;Pip5k1b;Rdx;Diaph3;Mylk3;Rgcc;Pdgfc;Pik3r1
42	mmu05200	Pathways in cancer	KEGG PATHWAY	42/ 1485	538/ 15848	0.0780669	0.912879	1	Human Diseases	Cancer: overview	ENSMUSG00000028044|ENSMUSG00000036390|ENSMUSG00000024290|ENSMUSG00000056234|ENSMUSG00000024014|ENSMUSG00000017716|ENSMUSG00000021453|ENSMUSG00000059495|ENSMUSG00000058927|ENSMUSG00000034165|ENSMUSG00000026688|ENSMUSG00000045005|ENSMUSG00000063694|ENSMUSG00000068523|ENSMUSG00000071658|ENSMUSG00000041417|ENSMUSG00000025739|ENSMUSG00000022994|ENSMUSG00000054115|ENSMUSG00000003849|ENSMUSG00000018983|…	Cks1b;Gadd45a;Rock1;Ncoa4;Pim1;Birc5;Gadd45g;Arhgef12;Gm10053;Ccnd3;Mgst3;Fzd5;Cycs;Gng5;Gng3;Pik3r1;Gng13;Adcy6;Skp2;Nqo1;E2f2;Gstm5;Ccne2;Epor;Hsp90aa1;Ccne1;Brca2;Txnrd2;Casp3;Dapk2;Bbc3;Ccna2;Ptger3;Cdkn1a;E2f1;Rad51;Wnt3a;Cks2;Traf4;Bcl2l1;Rb1;Eloc
2	mmu00513	Various types of N-glycan biosynthesis	KEGG PATHWAY	2/ 1485	42/ 15848	0.047619	0.914558	1	Metabolism	Glycan biosynthesis and metabolism	ENSMUSG00000041372|ENSMUSG00000041718	B4galnt3;Alg13
15	mmu05417	Lipid and atherosclerosis	KEGG PATHWAY	15/ 1485	216/ 15848	0.0694444	0.916304	1	Human Diseases	Cardiovascular disease	ENSMUSG00000042406|ENSMUSG00000041417|ENSMUSG00000043613|ENSMUSG00000007659|ENSMUSG00000021270|ENSMUSG00000025980|ENSMUSG00000058927|ENSMUSG00000016024|ENSMUSG00000068798|ENSMUSG00000025408|ENSMUSG00000018932|ENSMUSG00000031628|ENSMUSG00000021116|ENSMUSG00000063694|ENSMUSG00000007033	Atf4;Pik3r1;Mmp3;Bcl2l1;Hsp90aa1;Hspd1;Gm10053;Lbp;Rap1a;Ddit3;Map2k3;Casp3;Eif2s1;Cycs;Hspa1l
5	mmu04146	Peroxisome	KEGG PATHWAY	5/ 1485	87/ 15848	0.0574713	0.919788	1	Cellular Processes	Transport and catabolism	ENSMUSG00000024228|ENSMUSG00000034875|ENSMUSG00000022210|ENSMUSG00000029499|ENSMUSG00000026853	Nudt12;Nudt19;Dhrs4;Pxmp2;Crat
1	mmu04950	Maturity onset diabetes of the young	KEGG PATHWAY	1/ 1485	26/ 15848	0.0384615	0.922711	1	Human Diseases	Endocrine and metabolic disease	ENSMUSG00000041237	Pklr
1	mmu00563	Glycosylphosphatidylinositol (GPI)-anchor biosynthesis	KEGG PATHWAY	1/ 1485	26/ 15848	0.0384615	0.922711	1	Metabolism	Glycan biosynthesis and metabolism	ENSMUSG00000025728	Pigq
1	mmu00340	Histidine metabolism	KEGG PATHWAY	1/ 1485	26/ 15848	0.0384615	0.922711	1	Metabolism	Amino acid metabolism	ENSMUSG00000024726	Carnmt1
4	mmu04971	Gastric acid secretion	KEGG PATHWAY	4/ 1485	75/ 15848	0.0533333	0.929899	1	Organismal Systems	Digestive system	ENSMUSG00000022994|ENSMUSG00000031698|ENSMUSG00000027562|ENSMUSG00000041329	Adcy6;Mylk3;Car2;Atp1b2
6	mmu04064	NF-kappa B signaling pathway	KEGG PATHWAY	6/ 1485	104/ 15848	0.0576923	0.932893	1	Environmental Information Processing	Signal transduction	ENSMUSG00000036390|ENSMUSG00000034457|ENSMUSG00000021453|ENSMUSG00000016024|ENSMUSG00000007659|ENSMUSG00000035476	Gadd45a;Eda2r;Gadd45g;Lbp;Bcl2l1;Tab3
4	mmu05100	Bacterial invasion of epithelial cells	KEGG PATHWAY	4/ 1485	76/ 15848	0.0526316	0.934254	1	Human Diseases	Infectious disease: bacterial	ENSMUSG00000018398|ENSMUSG00000041417|ENSMUSG00000035109|ENSMUSG00000026276	Septin8;Pik3r1;Shc4;Septin2
5	mmu05032	Morphine addiction	KEGG PATHWAY	5/ 1485	91/ 15848	0.0549451	0.93667	1	Human Diseases	Substance dependence	ENSMUSG00000068523|ENSMUSG00000025739|ENSMUSG00000018909|ENSMUSG00000022994|ENSMUSG00000071658	Gng5;Gng13;Arrb1;Adcy6;Gng3
25	mmu05165	Human papillomavirus infection	KEGG PATHWAY	25/ 1485	347/ 15848	0.0720461	0.936698	1	Human Diseases	Infectious disease: viral	ENSMUSG00000035198|ENSMUSG00000034165|ENSMUSG00000024079|ENSMUSG00000029304|ENSMUSG00000028212|ENSMUSG00000045005|ENSMUSG00000041417|ENSMUSG00000027641|ENSMUSG00000032058|ENSMUSG00000024576|ENSMUSG00000028238|ENSMUSG00000031490|ENSMUSG00000002068|ENSMUSG00000025326|ENSMUSG00000031628|ENSMUSG00000035692|ENSMUSG00000005699|ENSMUSG00000027715|ENSMUSG00000009900|ENSMUSG00000023067|ENSMUSG00000027490|…	Tubg1;Ccnd3;Eif2ak2;Spp1;Ccne2;Fzd5;Pik3r1;Rbl1;Ppp2r1b;Csnk1a1;Atp6v0d2;Eif4ebp1;Ccne1;Ube3a;Casp3;Isg15;Pard6a;Ccna2;Wnt3a;Cdkn1a;E2f1;Ppp2r5b;Psmc1;Rb1;Pals1
7	mmu04722	Neurotrophin signaling pathway	KEGG PATHWAY	7/ 1485	119/ 15848	0.0588235	0.937393	1	Organismal Systems	Nervous system	ENSMUSG00000048756|ENSMUSG00000042406|ENSMUSG00000041417|ENSMUSG00000046432|ENSMUSG00000068798|ENSMUSG00000073433|ENSMUSG00000035109	Foxo3;Atf4;Pik3r1;Bex3;Rap1a;Arhgdig;Shc4
13	mmu04510	Focal adhesion	KEGG PATHWAY	13/ 1485	198/ 15848	0.0656566	0.937485	1	Cellular Processes	Cellular community - eukaryotes	ENSMUSG00000034165|ENSMUSG00000024290|ENSMUSG00000030602|ENSMUSG00000014956|ENSMUSG00000029304|ENSMUSG00000068798|ENSMUSG00000035109|ENSMUSG00000030672|ENSMUSG00000024867|ENSMUSG00000031698|ENSMUSG00000074923|ENSMUSG00000028019|ENSMUSG00000041417	Ccnd3;Rock1;Pak4;Ppp1cb;Spp1;Rap1a;Shc4;Mylpf;Pip5k1b;Mylk3;Pak6;Pdgfc;Pik3r1
3	mmu00561	Glycerolipid metabolism	KEGG PATHWAY	3/ 1485	62/ 15848	0.0483871	0.938397	1	Metabolism	Lipid metabolism	ENSMUSG00000033174|ENSMUSG00000023827|ENSMUSG00000020646	Mgll;Agpat4;Mboat2
3	mmu04330	Notch signaling pathway	KEGG PATHWAY	3/ 1485	62/ 15848	0.0483871	0.938397	1	Environmental Information Processing	Signal transduction	ENSMUSG00000041777|ENSMUSG00000049502|ENSMUSG00000000708	Cir1;Dtx3l;Kat2b
11	mmu04310	Wnt signaling pathway	KEGG PATHWAY	11/ 1485	174/ 15848	0.0632184	0.942419	1	Environmental Information Processing	Signal transduction	ENSMUSG00000034165|ENSMUSG00000040749|ENSMUSG00000009900|ENSMUSG00000034574|ENSMUSG00000027860|ENSMUSG00000024576|ENSMUSG00000014226|ENSMUSG00000020063|ENSMUSG00000021319|ENSMUSG00000036840|ENSMUSG00000045005	Ccnd3;Siah1b;Wnt3a;Daam1;Vangl1;Csnk1a1;Cacybp;Sirt1;Sfrp4;Siah1a;Fzd5
1	mmu00062	Fatty acid elongation	KEGG PATHWAY	1/ 1485	29/ 15848	0.0344828	0.942496	1	Metabolism	Lipid metabolism	ENSMUSG00000063275	Hacd1
6	mmu04928	Parathyroid hormone synthesis, secretion and action	KEGG PATHWAY	6/ 1485	107/ 15848	0.0560748	0.943321	1	Organismal Systems	Endocrine system	ENSMUSG00000042406|ENSMUSG00000023067|ENSMUSG00000050578|ENSMUSG00000036899|ENSMUSG00000018909|ENSMUSG00000022994	Atf4;Cdkn1a;Mmp13;Trpv5;Arrb1;Adcy6
8	mmu04142	Lysosome	KEGG PATHWAY	8/ 1485	135/ 15848	0.0592593	0.944801	1	Cellular Processes	Transport and catabolism	ENSMUSG00000024480|ENSMUSG00000036091|ENSMUSG00000004552|ENSMUSG00000028238|ENSMUSG00000037416|ENSMUSG00000023030|ENSMUSG00000083282|ENSMUSG00000039697	Ap3s1;Hyal3;Ctse;Atp6v0d2;Dmxl1;Slc11a2;Ctsf;Ncoa7
1	mmu00640	Propanoate metabolism	KEGG PATHWAY	1/ 1485	30/ 15848	0.0333333	0.947894	1	Metabolism	Carbohydrate metabolism	ENSMUSG00000020664	Dld
25	mmu04151	PI3K-Akt signaling pathway	KEGG PATHWAY	25/ 1485	353/ 15848	0.0708215	0.948092	1	Environmental Information Processing	Signal transduction	ENSMUSG00000034165|ENSMUSG00000031200|ENSMUSG00000058755|ENSMUSG00000028156|ENSMUSG00000071658|ENSMUSG00000041417|ENSMUSG00000025739|ENSMUSG00000004591|ENSMUSG00000032058|ENSMUSG00000017146|ENSMUSG00000040618|ENSMUSG00000048756|ENSMUSG00000068523|ENSMUSG00000028212|ENSMUSG00000006235|ENSMUSG00000021270|ENSMUSG00000031490|ENSMUSG00000002068|ENSMUSG00000003068|ENSMUSG00000028019|ENSMUSG00000029304|…	Ccnd3;Mtcp1;Osm;Eif4e;Gng3;Pik3r1;Gng13;Pkn2;Ppp2r1b;Brca1;Pck2;Foxo3;Gng5;Ccne2;Epor;Hsp90aa1;Eif4ebp1;Ccne1;Stk11;Pdgfc;Spp1;Atf4;Cdkn1a;Ppp2r5b;Bcl2l1
4	mmu04612	Antigen processing and presentation	KEGG PATHWAY	4/ 1485	80/ 15848	0.05	0.949325	1	Organismal Systems	Immune system	ENSMUSG00000078652|ENSMUSG00000021270|ENSMUSG00000007033|ENSMUSG00000020248	Psme3;Hsp90aa1;Hspa1l;Nfyb
6	mmu05145	Toxoplasmosis	KEGG PATHWAY	6/ 1485	109/ 15848	0.0550459	0.949444	1	Human Diseases	Infectious disease: parasitic	ENSMUSG00000058927|ENSMUSG00000007659|ENSMUSG00000018932|ENSMUSG00000031628|ENSMUSG00000063694|ENSMUSG00000007033	Gm10053;Bcl2l1;Map2k3;Casp3;Cycs;Hspa1l
9	mmu04921	Oxytocin signaling pathway	KEGG PATHWAY	9/ 1485	151/ 15848	0.0596026	0.951345	1	Organismal Systems	Endocrine system	ENSMUSG00000035064|ENSMUSG00000029513|ENSMUSG00000031698|ENSMUSG00000024290|ENSMUSG00000023067|ENSMUSG00000067713|ENSMUSG00000014956|ENSMUSG00000033847|ENSMUSG00000022994	Eef2k;Prkab1;Mylk3;Rock1;Cdkn1a;Prkag1;Ppp1cb;Pla2g4c;Adcy6
1	mmu03020	RNA polymerase	KEGG PATHWAY	1/ 1485	31/ 15848	0.0322581	0.952786	1	Genetic Information Processing	Transcription	ENSMUSG00000031783	Polr2c
3	mmu04720	Long-term potentiation	KEGG PATHWAY	3/ 1485	66/ 15848	0.0454545	0.953784	1	Organismal Systems	Nervous system	ENSMUSG00000042406|ENSMUSG00000068798|ENSMUSG00000014956	Atf4;Rap1a;Ppp1cb
14	mmu05167	Kaposi sarcoma-associated herpesvirus infection	KEGG PATHWAY	14/ 1485	218/ 15848	0.0642202	0.953827	1	Human Diseases	Infectious disease: viral	ENSMUSG00000068523|ENSMUSG00000071658|ENSMUSG00000041417|ENSMUSG00000025739|ENSMUSG00000024079|ENSMUSG00000023067|ENSMUSG00000027490|ENSMUSG00000058927|ENSMUSG00000019505|ENSMUSG00000020460|ENSMUSG00000018983|ENSMUSG00000031628|ENSMUSG00000063694|ENSMUSG00000022105	Gng5;Gng3;Pik3r1;Gng13;Eif2ak2;Cdkn1a;E2f1;Gm10053;Ubb;Rps27a;E2f2;Casp3;Cycs;Rb1
2	mmu00591	Linoleic acid metabolism	KEGG PATHWAY	2/ 1485	50/ 15848	0.04	0.955172	1	Metabolism	Lipid metabolism	ENSMUSG00000027999|ENSMUSG00000033847	Pla2g12a;Pla2g4c
5	mmu04713	Circadian entrainment	KEGG PATHWAY	5/ 1485	97/ 15848	0.0515464	0.956055	1	Organismal Systems	Environmental adaptation	ENSMUSG00000068523|ENSMUSG00000025739|ENSMUSG00000071658|ENSMUSG00000022994|ENSMUSG00000038473	Gng5;Gng13;Gng3;Adcy6;Nos1ap
11	mmu05152	Tuberculosis	KEGG PATHWAY	11/ 1485	180/ 15848	0.0611111	0.956392	1	Human Diseases	Infectious disease: bacterial	ENSMUSG00000056216|ENSMUSG00000028238|ENSMUSG00000040165|ENSMUSG00000017831|ENSMUSG00000025980|ENSMUSG00000059495|ENSMUSG00000058927|ENSMUSG00000016024|ENSMUSG00000020248|ENSMUSG00000031628|ENSMUSG00000063694	Cebpg;Atp6v0d2;Cd209c;Rab5a;Hspd1;Arhgef12;Gm10053;Lbp;Nfyb;Casp3;Cycs
3	mmu05031	Amphetamine addiction	KEGG PATHWAY	3/ 1485	67/ 15848	0.0447761	0.957025	1	Human Diseases	Substance dependence	ENSMUSG00000020063|ENSMUSG00000042406|ENSMUSG00000014956	Sirt1;Atf4;Ppp1cb
3	mmu04664	Fc epsilon RI signaling pathway	KEGG PATHWAY	3/ 1485	67/ 15848	0.0447761	0.957025	1	Organismal Systems	Immune system	ENSMUSG00000018932|ENSMUSG00000041417|ENSMUSG00000033847	Map2k3;Pik3r1;Pla2g4c
1	mmu04130	SNARE interactions in vesicular transport	KEGG PATHWAY	1/ 1485	32/ 15848	0.03125	0.957219	1	Genetic Information Processing	Folding, sorting and degradation	ENSMUSG00000029428	Stx2
6	mmu04725	Cholinergic synapse	KEGG PATHWAY	6/ 1485	112/ 15848	0.0535714	0.957515	1	Organismal Systems	Nervous system	ENSMUSG00000068523|ENSMUSG00000042406|ENSMUSG00000071658|ENSMUSG00000041417|ENSMUSG00000025739|ENSMUSG00000022994	Gng5;Atf4;Gng3;Pik3r1;Gng13;Adcy6
8	mmu04270	Vascular smooth muscle contraction	KEGG PATHWAY	8/ 1485	142/ 15848	0.056338	0.961778	1	Organismal Systems	Circulatory system	ENSMUSG00000031698|ENSMUSG00000024290|ENSMUSG00000027999|ENSMUSG00000020900|ENSMUSG00000059495|ENSMUSG00000033847|ENSMUSG00000014956|ENSMUSG00000022994	Mylk3;Rock1;Pla2g12a;Myh10;Arhgef12;Pla2g4c;Ppp1cb;Adcy6
6	mmu04668	TNF signaling pathway	KEGG PATHWAY	6/ 1485	114/ 15848	0.0526316	0.962227	1	Environmental Information Processing	Signal transduction	ENSMUSG00000042406|ENSMUSG00000041417|ENSMUSG00000043613|ENSMUSG00000018932|ENSMUSG00000035476|ENSMUSG00000031628	Atf4;Pik3r1;Mmp3;Map2k3;Tab3;Casp3
4	mmu00590	Arachidonic acid metabolism	KEGG PATHWAY	4/ 1485	85/ 15848	0.0470588	0.963692	1	Metabolism	Lipid metabolism	ENSMUSG00000071072|ENSMUSG00000075706|ENSMUSG00000027999|ENSMUSG00000033847	Ptges3;Gpx4;Pla2g12a;Pla2g4c
1	mmu01040	Biosynthesis of unsaturated fatty acids	KEGG PATHWAY	1/ 1485	34/ 15848	0.0294118	0.964875	1	Metabolism	Lipid metabolism	ENSMUSG00000063275	Hacd1
1	mmu00040	Pentose and glucuronate interconversions	KEGG PATHWAY	1/ 1485	34/ 15848	0.0294118	0.964875	1	Metabolism	Carbohydrate metabolism	ENSMUSG00000026005	Rpe
2	mmu00510	N-Glycan biosynthesis	KEGG PATHWAY	2/ 1485	53/ 15848	0.0377358	0.96498	1	Metabolism	Glycan biosynthesis and metabolism	ENSMUSG00000041718|ENSMUSG00000073792	Alg13;Alg6
4	mmu04911	Insulin secretion	KEGG PATHWAY	4/ 1485	86/ 15848	0.0465116	0.966068	1	Organismal Systems	Endocrine system	ENSMUSG00000041329|ENSMUSG00000042406|ENSMUSG00000022994|ENSMUSG00000054342	Atp1b2;Atf4;Adcy6;Kcnn4
2	mmu00600	Sphingolipid metabolism	KEGG PATHWAY	2/ 1485	54/ 15848	0.037037	0.967764	1	Metabolism	Lipid metabolism	ENSMUSG00000035239|ENSMUSG00000032854	Neu3;Ugt8a
5	mmu04925	Aldosterone synthesis and secretion	KEGG PATHWAY	5/ 1485	102/ 15848	0.0490196	0.967888	1	Organismal Systems	Endocrine system	ENSMUSG00000023027|ENSMUSG00000041329|ENSMUSG00000042406|ENSMUSG00000022994|ENSMUSG00000026463	Atf1;Atp1b2;Atf4;Adcy6;Atp2b4
3	mmu04622	RIG-I-like receptor signaling pathway	KEGG PATHWAY	3/ 1485	71/ 15848	0.0422535	0.967977	1	Organismal Systems	Immune system	ENSMUSG00000031154|ENSMUSG00000035692|ENSMUSG00000026896	Otud5;Isg15;Ifih1
8	mmu04072	Phospholipase D signaling pathway	KEGG PATHWAY	8/ 1485	147/ 15848	0.0544218	0.970855	1	Environmental Information Processing	Signal transduction	ENSMUSG00000018001|ENSMUSG00000041417|ENSMUSG00000033847|ENSMUSG00000035109|ENSMUSG00000023827|ENSMUSG00000024867|ENSMUSG00000022994|ENSMUSG00000028019	Cyth3;Pik3r1;Pla2g4c;Shc4;Agpat4;Pip5k1b;Adcy6;Pdgfc
1	mmu04614	Renin-angiotensin system	KEGG PATHWAY	1/ 1485	36/ 15848	0.0277778	0.971163	1	Organismal Systems	Endocrine system	ENSMUSG00000001865	Cpa3
1	mmu05340	Primary immunodeficiency	KEGG PATHWAY	1/ 1485	36/ 15848	0.0277778	0.971163	1	Human Diseases	Immune disease	ENSMUSG00000029591	Ung
2	mmu00280	Valine, leucine and isoleucine degradation	KEGG PATHWAY	2/ 1485	56/ 15848	0.0357143	0.972706	1	Metabolism	Amino acid metabolism	ENSMUSG00000020664|ENSMUSG00000030861	Dld;Acadsb
6	mmu04919	Thyroid hormone signaling pathway	KEGG PATHWAY	6/ 1485	120/ 15848	0.05	0.973645	1	Organismal Systems	Endocrine system	ENSMUSG00000018076|ENSMUSG00000019838|ENSMUSG00000041417|ENSMUSG00000000708|ENSMUSG00000041329|ENSMUSG00000033065	Med13l;Slc16a10;Pik3r1;Kat2b;Atp1b2;Pfkm
2	mmu04340	Hedgehog signaling pathway	KEGG PATHWAY	2/ 1485	57/ 15848	0.0350877	0.974894	1	Environmental Information Processing	Signal transduction	ENSMUSG00000018909|ENSMUSG00000024576	Arrb1;Csnk1a1
4	mmu04912	GnRH signaling pathway	KEGG PATHWAY	4/ 1485	91/ 15848	0.043956	0.97592	1	Organismal Systems	Endocrine system	ENSMUSG00000018932|ENSMUSG00000042406|ENSMUSG00000022994|ENSMUSG00000033847	Map2k3;Atf4;Adcy6;Pla2g4c
2	mmu04370	VEGF signaling pathway	KEGG PATHWAY	2/ 1485	58/ 15848	0.0344828	0.976913	1	Environmental Information Processing	Signal transduction	ENSMUSG00000041417|ENSMUSG00000033847	Pik3r1;Pla2g4c
8	mmu04261	Adrenergic signaling in cardiomyocytes	KEGG PATHWAY	8/ 1485	152/ 15848	0.0526316	0.977925	1	Organismal Systems	Circulatory system	ENSMUSG00000042406|ENSMUSG00000026463|ENSMUSG00000014956|ENSMUSG00000032058|ENSMUSG00000024777|ENSMUSG00000041329|ENSMUSG00000022994|ENSMUSG00000022803	Atf4;Atp2b4;Ppp1cb;Ppp2r1b;Ppp2r5b;Atp1b2;Adcy6;Popdc2
7	mmu04550	Signaling pathways regulating pluripotency of stem cells	KEGG PATHWAY	7/ 1485	139/ 15848	0.0503597	0.979681	1	Cellular Processes	Cellular community - eukaryotes	ENSMUSG00000041417|ENSMUSG00000009900|ENSMUSG00000036202|ENSMUSG00000024805|ENSMUSG00000069678|ENSMUSG00000038793|ENSMUSG00000045005	Pik3r1;Wnt3a;Rif1;Pcgf5;Pcgf1;Lefty1;Fzd5
2	mmu04730	Long-term depression	KEGG PATHWAY	2/ 1485	60/ 15848	0.0333333	0.980488	1	Organismal Systems	Nervous system	ENSMUSG00000032058|ENSMUSG00000033847	Ppp2r1b;Pla2g4c
4	mmu04070	Phosphatidylinositol signaling system	KEGG PATHWAY	4/ 1485	95/ 15848	0.0421053	0.981794	1	Environmental Information Processing	Signal transduction	ENSMUSG00000029186|ENSMUSG00000024867|ENSMUSG00000041417|ENSMUSG00000034354	Pi4k2b;Pip5k1b;Pik3r1;Mtmr3
6	mmu04750	Inflammatory mediator regulation of TRP channels	KEGG PATHWAY	6/ 1485	126/ 15848	0.047619	0.981798	1	Organismal Systems	Sensory system	ENSMUSG00000041417|ENSMUSG00000014956|ENSMUSG00000034997|ENSMUSG00000018932|ENSMUSG00000033847|ENSMUSG00000022994	Pik3r1;Ppp1cb;Htr2a;Map2k3;Pla2g4c;Adcy6
11	mmu05205	Proteoglycans in cancer	KEGG PATHWAY	11/ 1485	201/ 15848	0.0547264	0.98463	1	Human Diseases	Cancer: overview	ENSMUSG00000031543|ENSMUSG00000036446|ENSMUSG00000024290|ENSMUSG00000009900|ENSMUSG00000023067|ENSMUSG00000059495|ENSMUSG00000014956|ENSMUSG00000032050|ENSMUSG00000031628|ENSMUSG00000045005|ENSMUSG00000041417	Ank1;Lum;Rock1;Wnt3a;Cdkn1a;Arhgef12;Ppp1cb;Rdx;Casp3;Fzd5;Pik3r1
5	mmu04935	Growth hormone synthesis, secretion and action	KEGG PATHWAY	5/ 1485	114/ 15848	0.0438596	0.985325	1	Organismal Systems	Endocrine system	ENSMUSG00000018932|ENSMUSG00000042406|ENSMUSG00000022994|ENSMUSG00000041417|ENSMUSG00000035109	Map2k3;Atf4;Adcy6;Pik3r1;Shc4
10	mmu04062	Chemokine signaling pathway	KEGG PATHWAY	10/ 1485	188/ 15848	0.0531915	0.985456	1	Organismal Systems	Immune system	ENSMUSG00000068523|ENSMUSG00000048756|ENSMUSG00000071658|ENSMUSG00000024290|ENSMUSG00000025739|ENSMUSG00000068798|ENSMUSG00000018909|ENSMUSG00000022994|ENSMUSG00000035109|ENSMUSG00000041417	Gng5;Foxo3;Gng3;Rock1;Gng13;Rap1a;Arrb1;Adcy6;Shc4;Pik3r1
1	mmu04975	Fat digestion and absorption	KEGG PATHWAY	1/ 1485	43/ 15848	0.0232558	0.985543	1	Organismal Systems	Digestive system	ENSMUSG00000027999	Pla2g12a
2	mmu04913	Ovarian steroidogenesis	KEGG PATHWAY	2/ 1485	64/ 15848	0.03125	0.986099	1	Organismal Systems	Endocrine system	ENSMUSG00000022994|ENSMUSG00000033847	Adcy6;Pla2g4c
6	mmu04726	Serotonergic synapse	KEGG PATHWAY	6/ 1485	131/ 15848	0.0458015	0.986726	1	Organismal Systems	Nervous system	ENSMUSG00000068523|ENSMUSG00000071658|ENSMUSG00000025739|ENSMUSG00000033847|ENSMUSG00000034997|ENSMUSG00000031628	Gng5;Gng3;Gng13;Pla2g4c;Htr2a;Casp3
6	mmu04915	Estrogen signaling pathway	KEGG PATHWAY	6/ 1485	131/ 15848	0.0458015	0.986726	1	Organismal Systems	Endocrine system	ENSMUSG00000042406|ENSMUSG00000041417|ENSMUSG00000021270|ENSMUSG00000022994|ENSMUSG00000007033|ENSMUSG00000035109	Atf4;Pik3r1;Hsp90aa1;Adcy6;Hspa1l;Shc4
13	mmu04014	Ras signaling pathway	KEGG PATHWAY	13/ 1485	232/ 15848	0.0560345	0.987011	1	Environmental Information Processing	Signal transduction	ENSMUSG00000068523|ENSMUSG00000071658|ENSMUSG00000041417|ENSMUSG00000017831|ENSMUSG00000025739|ENSMUSG00000027999|ENSMUSG00000030602|ENSMUSG00000033847|ENSMUSG00000068798|ENSMUSG00000035109|ENSMUSG00000007659|ENSMUSG00000074923|ENSMUSG00000028019	Gng5;Gng3;Pik3r1;Rab5a;Gng13;Pla2g12a;Pak4;Pla2g4c;Rap1a;Shc4;Bcl2l1;Pak6;Pdgfc
4	mmu04933	AGE-RAGE signaling pathway in diabetic complications	KEGG PATHWAY	4/ 1485	100/ 15848	0.04	0.987241	1	Human Diseases	Endocrine and metabolic disease	ENSMUSG00000031628|ENSMUSG00000030562|ENSMUSG00000041417|ENSMUSG00000024014	Casp3;Nox4;Pik3r1;Pim1
5	mmu04670	Leukocyte transendothelial migration	KEGG PATHWAY	5/ 1485	118/ 15848	0.0423729	0.988792	1	Organismal Systems	Immune system	ENSMUSG00000030672|ENSMUSG00000041417|ENSMUSG00000068798|ENSMUSG00000008843|ENSMUSG00000024290	Mylpf;Pik3r1;Rap1a;Cldn13;Rock1
4	mmu04620	Toll-like receptor signaling pathway	KEGG PATHWAY	4/ 1485	102/ 15848	0.0392157	0.988952	1	Organismal Systems	Immune system	ENSMUSG00000029304|ENSMUSG00000018932|ENSMUSG00000016024|ENSMUSG00000041417	Spp1;Map2k3;Lbp;Pik3r1
5	mmu04660	T cell receptor signaling pathway	KEGG PATHWAY	5/ 1485	119/ 15848	0.0420168	0.989529	1	Organismal Systems	Immune system	ENSMUSG00000032058|ENSMUSG00000024777|ENSMUSG00000041417|ENSMUSG00000074923|ENSMUSG00000030602	Ppp2r1b;Ppp2r5b;Pik3r1;Pak6;Pak4
6	mmu05135	Yersinia infection	KEGG PATHWAY	6/ 1485	135/ 15848	0.0444444	0.989734	1	Human Diseases	Infectious disease: bacterial	ENSMUSG00000041417|ENSMUSG00000004591|ENSMUSG00000059495|ENSMUSG00000024867|ENSMUSG00000018932|ENSMUSG00000024290	Pik3r1;Pkn2;Arhgef12;Pip5k1b;Map2k3;Rock1
3	mmu05416	Viral myocarditis	KEGG PATHWAY	3/ 1485	86/ 15848	0.0348837	0.989789	1	Human Diseases	Cardiovascular disease	ENSMUSG00000031628|ENSMUSG00000063694|ENSMUSG00000058927	Casp3;Cycs;Gm10053
1	mmu05030	Cocaine addiction	KEGG PATHWAY	1/ 1485	47/ 15848	0.0212766	0.990258	1	Human Diseases	Substance dependence	ENSMUSG00000042406	Atf4
4	mmu05146	Amoebiasis	KEGG PATHWAY	4/ 1485	104/ 15848	0.0384615	0.990442	1	Human Diseases	Infectious disease: parasitic	ENSMUSG00000031628|ENSMUSG00000019987|ENSMUSG00000041417|ENSMUSG00000017831	Casp3;Arg1;Pik3r1;Rab5a
2	mmu00982	Drug metabolism - cytochrome P450	KEGG PATHWAY	2/ 1485	69/ 15848	0.0289855	0.99094	1	Metabolism	Xenobiotics biodegradation and metabolism	ENSMUSG00000026688|ENSMUSG00000004032	Mgst3;Gstm5
2	mmu04927	Cortisol synthesis and secretion	KEGG PATHWAY	2/ 1485	71/ 15848	0.028169	0.992375	1	Organismal Systems	Endocrine system	ENSMUSG00000042406|ENSMUSG00000022994	Atf4;Adcy6
2	mmu00980	Metabolism of xenobiotics by cytochrome P450	KEGG PATHWAY	2/ 1485	71/ 15848	0.028169	0.992375	1	Metabolism	Xenobiotics biodegradation and metabolism	ENSMUSG00000026688|ENSMUSG00000004032	Mgst3;Gstm5
8	mmu04022	cGMP-PKG signaling pathway	KEGG PATHWAY	8/ 1485	172/ 15848	0.0465116	0.993163	1	Environmental Information Processing	Signal transduction	ENSMUSG00000042406|ENSMUSG00000008892|ENSMUSG00000024290|ENSMUSG00000026463|ENSMUSG00000014956|ENSMUSG00000041329|ENSMUSG00000031698|ENSMUSG00000022994	Atf4;Vdac3;Rock1;Atp2b4;Ppp1cb;Atp1b2;Mylk3;Adcy6
3	mmu04666	Fc gamma R-mediated phagocytosis	KEGG PATHWAY	3/ 1485	92/ 15848	0.0326087	0.993631	1	Organismal Systems	Immune system	ENSMUSG00000024867|ENSMUSG00000041417|ENSMUSG00000033847	Pip5k1b;Pik3r1;Pla2g4c
10	mmu04621	NOD-like receptor signaling pathway	KEGG PATHWAY	10/ 1485	203/ 15848	0.0492611	0.993681	1	Organismal Systems	Immune system	ENSMUSG00000032661|ENSMUSG00000008892|ENSMUSG00000021270|ENSMUSG00000007659|ENSMUSG00000040253|ENSMUSG00000004591|ENSMUSG00000066800|ENSMUSG00000043909|ENSMUSG00000031950|ENSMUSG00000035476	Oas3;Vdac3;Hsp90aa1;Bcl2l1;Gbp7;Pkn2;Rnasel;Trp53bp1;Gabarapl2;Tab3
1	mmu00071	Fatty acid degradation	KEGG PATHWAY	1/ 1485	52/ 15848	0.0192308	0.994053	1	Metabolism	Lipid metabolism	ENSMUSG00000030861	Acadsb
2	mmu04623	Cytosolic DNA-sensing pathway	KEGG PATHWAY	2/ 1485	74/ 15848	0.027027	0.99412	1	Organismal Systems	Immune system	ENSMUSG00000032344|ENSMUSG00000031628	Cgas;Casp3
2	mmu04924	Renin secretion	KEGG PATHWAY	2/ 1485	75/ 15848	0.0266667	0.99461	1	Organismal Systems	Endocrine system	ENSMUSG00000022994|ENSMUSG00000004655	Adcy6;Aqp1
6	mmu05418	Fluid shear stress and atherosclerosis	KEGG PATHWAY	6/ 1485	145/ 15848	0.0413793	0.994686	1	Human Diseases	Cardiovascular disease	ENSMUSG00000041417|ENSMUSG00000003849|ENSMUSG00000026688|ENSMUSG00000021270|ENSMUSG00000020738|ENSMUSG00000004032	Pik3r1;Nqo1;Mgst3;Hsp90aa1;Sumo2;Gstm5
3	mmu05410	Hypertrophic cardiomyopathy	KEGG PATHWAY	3/ 1485	96/ 15848	0.03125	0.995369	1	Human Diseases	Cardiovascular disease	ENSMUSG00000028063|ENSMUSG00000029513|ENSMUSG00000067713	Lmna;Prkab1;Prkag1
16	mmu04010	MAPK signaling pathway	KEGG PATHWAY	16/ 1485	295/ 15848	0.0542373	0.995567	1	Environmental Information Processing	Signal transduction	ENSMUSG00000042406|ENSMUSG00000018909|ENSMUSG00000025408|ENSMUSG00000021453|ENSMUSG00000027330|ENSMUSG00000037887|ENSMUSG00000033847|ENSMUSG00000036390|ENSMUSG00000068798|ENSMUSG00000022329|ENSMUSG00000028832|ENSMUSG00000018932|ENSMUSG00000031628|ENSMUSG00000004085|ENSMUSG00000007033|ENSMUSG00000028019	Atf4;Arrb1;Ddit3;Gadd45g;Cdc25b;Dusp8;Pla2g4c;Gadd45a;Rap1a;Stk3;Stmn1;Map2k3;Casp3;Map3k20;Hspa1l;Pdgfc
8	mmu04360	Axon guidance	KEGG PATHWAY	8/ 1485	181/ 15848	0.0441989	0.996078	1	Organismal Systems	Development and regeneration	ENSMUSG00000024290|ENSMUSG00000003934|ENSMUSG00000030602|ENSMUSG00000059495|ENSMUSG00000005699|ENSMUSG00000032537|ENSMUSG00000074923|ENSMUSG00000041417	Rock1;Efnb3;Pak4;Arhgef12;Pard6a;Ephb1;Pak6;Pik3r1
2	mmu05204	Chemical carcinogenesis - DNA adducts	KEGG PATHWAY	2/ 1485	81/ 15848	0.0246914	0.99681	1	Human Diseases	Cancer: overview	ENSMUSG00000026688|ENSMUSG00000004032	Mgst3;Gstm5
3	mmu04916	Melanogenesis	KEGG PATHWAY	3/ 1485	101/ 15848	0.029703	0.996903	1	Organismal Systems	Endocrine system	ENSMUSG00000009900|ENSMUSG00000022994|ENSMUSG00000045005	Wnt3a;Adcy6;Fzd5
2	mmu05412	Arrhythmogenic right ventricular cardiomyopathy	KEGG PATHWAY	2/ 1485	82/ 15848	0.0243902	0.997078	1	Human Diseases	Cardiovascular disease	ENSMUSG00000006457|ENSMUSG00000028063	Actn3;Lmna
4	mmu04071	Sphingolipid signaling pathway	KEGG PATHWAY	4/ 1485	121/ 15848	0.0330579	0.997306	1	Environmental Information Processing	Signal transduction	ENSMUSG00000032058|ENSMUSG00000024777|ENSMUSG00000024290|ENSMUSG00000041417	Ppp2r1b;Ppp2r5b;Rock1;Pik3r1
1	mmu04940	Type I diabetes mellitus	KEGG PATHWAY	1/ 1485	62/ 15848	0.016129	0.997785	1	Human Diseases	Endocrine and metabolic disease	ENSMUSG00000025980	Hspd1
2	mmu05235	PD-L1 expression and PD-1 checkpoint pathway in cancer	KEGG PATHWAY	2/ 1485	86/ 15848	0.0232558	0.997947	1	Human Diseases	Cancer: overview	ENSMUSG00000018932|ENSMUSG00000041417	Map2k3;Pik3r1
2	mmu05323	Rheumatoid arthritis	KEGG PATHWAY	2/ 1485	86/ 15848	0.0232558	0.997947	1	Human Diseases	Immune disease	ENSMUSG00000043613|ENSMUSG00000028238	Mmp3;Atp6v0d2
2	mmu04512	ECM-receptor interaction	KEGG PATHWAY	2/ 1485	87/ 15848	0.0229885	0.998121	1	Environmental Information Processing	Signaling molecules and interaction	ENSMUSG00000029304|ENSMUSG00000020330	Spp1;Hmmr
2	mmu03320	PPAR signaling pathway	KEGG PATHWAY	2/ 1485	89/ 15848	0.0224719	0.998426	1	Organismal Systems	Endocrine system	ENSMUSG00000027533|ENSMUSG00000040618	Fabp5;Pck2
2	mmu00140	Steroid hormone biosynthesis	KEGG PATHWAY	2/ 1485	90/ 15848	0.0222222	0.99856	1	Metabolism	Lipid metabolism	ENSMUSG00000034449|ENSMUSG00000000326	Dhrs11;Comt
3	mmu04625	C-type lectin receptor signaling pathway	KEGG PATHWAY	3/ 1485	111/ 15848	0.027027	0.998632	1	Organismal Systems	Immune system	ENSMUSG00000040165|ENSMUSG00000041417|ENSMUSG00000059495	Cd209c;Pik3r1;Arhgef12
3	mmu04650	Natural killer cell mediated cytotoxicity	KEGG PATHWAY	3/ 1485	112/ 15848	0.0267857	0.99874	1	Organismal Systems	Immune system	ENSMUSG00000031628|ENSMUSG00000041417|ENSMUSG00000035109	Casp3;Pik3r1;Shc4
2	mmu04742	Taste transduction	KEGG PATHWAY	2/ 1485	92/ 15848	0.0217391	0.998794	1	Organismal Systems	Sensory system	ENSMUSG00000025739|ENSMUSG00000022994	Gng13;Adcy6
2	mmu00830	Retinol metabolism	KEGG PATHWAY	2/ 1485	95/ 15848	0.0210526	0.999078	1	Metabolism	Metabolism of cofactors and vitamins	ENSMUSG00000022210|ENSMUSG00000053279	Dhrs4;Aldh1a1
1	mmu05320	Autoimmune thyroid disease	KEGG PATHWAY	1/ 1485	71/ 15848	0.0140845	0.99909	1	Human Diseases	Immune disease	ENSMUSG00000053469	Tg
9	mmu04024	cAMP signaling pathway	KEGG PATHWAY	9/ 1485	221/ 15848	0.040724	0.999169	1	Environmental Information Processing	Signal transduction	ENSMUSG00000041417|ENSMUSG00000026463|ENSMUSG00000040016|ENSMUSG00000014956|ENSMUSG00000068798|ENSMUSG00000041329|ENSMUSG00000022994|ENSMUSG00000022803|ENSMUSG00000024290	Pik3r1;Atp2b4;Ptger3;Ppp1cb;Rap1a;Atp1b2;Adcy6;Popdc2;Rock1
2	mmu05414	Dilated cardiomyopathy	KEGG PATHWAY	2/ 1485	99/ 15848	0.020202	0.999355	1	Human Diseases	Cardiovascular disease	ENSMUSG00000028063|ENSMUSG00000022994	Lmna;Adcy6
1	mmu05133	Pertussis	KEGG PATHWAY	1/ 1485	75/ 15848	0.0133333	0.999387	1	Human Diseases	Infectious disease: bacterial	ENSMUSG00000031628	Casp3
2	mmu05142	Chagas disease	KEGG PATHWAY	2/ 1485	101/ 15848	0.019802	0.999461	1	Human Diseases	Infectious disease: parasitic	ENSMUSG00000032058|ENSMUSG00000041417	Ppp2r1b;Pik3r1
23	mmu05168	Herpes simplex virus 1 infection	KEGG PATHWAY	23/ 1485	436/ 15848	0.0527523	0.999493	1	Human Diseases	Infectious disease: viral	ENSMUSG00000032661|ENSMUSG00000024079|ENSMUSG00000066800|ENSMUSG00000058927|ENSMUSG00000018379|ENSMUSG00000042333|ENSMUSG00000029613|ENSMUSG00000030393|ENSMUSG00000063694|ENSMUSG00000055240|ENSMUSG00000025134|ENSMUSG00000041417|ENSMUSG00000032425|ENSMUSG00000014956|ENSMUSG00000074867|ENSMUSG00000031490|ENSMUSG00000031628|ENSMUSG00000026896|ENSMUSG00000037001|ENSMUSG00000066880|ENSMUSG00000032344|…	Oas3;Eif2ak2;Rnasel;Gm10053;Srsf1;Tnfrsf14;Eif2ak1;Zik1;Cycs;Zfp101;Alyref;Pik3r1;Zfp949;Ppp1cb;Zfp808;Eif4ebp1;Casp3;Ifih1;Zfp39;Zfp617;Cgas;Bcl2l1;Eif2s1
1	mmu04662	B cell receptor signaling pathway	KEGG PATHWAY	1/ 1485	80/ 15848	0.0125	0.999626	1	Organismal Systems	Immune system	ENSMUSG00000041417	Pik3r1
10	mmu04020	Calcium signaling pathway	KEGG PATHWAY	10/ 1485	250/ 15848	0.04	0.999644	1	Environmental Information Processing	Signal transduction	ENSMUSG00000075420|ENSMUSG00000008892|ENSMUSG00000032591|ENSMUSG00000026463|ENSMUSG00000032741|ENSMUSG00000040016|ENSMUSG00000034997|ENSMUSG00000054091|ENSMUSG00000031698|ENSMUSG00000028019	Smim6;Vdac3;Mst1;Atp2b4;Tpcn1;Ptger3;Htr2a;1810037I17Rik;Mylk3;Pdgfc
2	mmu05150	Staphylococcus aureus infection	KEGG PATHWAY	2/ 1485	118/ 15848	0.0169492	0.999885	1	Human Diseases	Infectious disease: bacterial	ENSMUSG00000040552|ENSMUSG00000058952	C3ar1;Cfi
1	mmu04061	Viral protein interaction with cytokine and cytokine receptor	KEGG PATHWAY	1/ 1485	92/ 15848	0.0108696	0.999886	1	Environmental Information Processing	Signaling molecules and interaction	ENSMUSG00000042333	Tnfrsf14
6	mmu04015	Rap1 signaling pathway	KEGG PATHWAY	6/ 1485	214/ 15848	0.0280374	0.999964	1	Environmental Information Processing	Signal transduction	ENSMUSG00000005699|ENSMUSG00000068798|ENSMUSG00000018932|ENSMUSG00000022994|ENSMUSG00000028019|ENSMUSG00000041417	Pard6a;Rap1a;Map2k3;Adcy6;Pdgfc;Pik3r1
1	mmu04659	Th17 cell differentiation	KEGG PATHWAY	1/ 1485	104/ 15848	0.00961538	0.999965	1	Organismal Systems	Immune system	ENSMUSG00000021270	Hsp90aa1
2	mmu04380	Osteoclast differentiation	KEGG PATHWAY	2/ 1485	132/ 15848	0.0151515	0.999968	1	Organismal Systems	Development and regeneration	ENSMUSG00000043252|ENSMUSG00000041417	Tmem64;Pik3r1
10	mmu04060	Cytokine-cytokine receptor interaction	KEGG PATHWAY	10/ 1485	290/ 15848	0.0344828	0.999976	1	Environmental Information Processing	Signaling molecules and interaction	ENSMUSG00000047881|ENSMUSG00000038508|ENSMUSG00000006235|ENSMUSG00000026069|ENSMUSG00000034457|ENSMUSG00000002384|ENSMUSG00000079415|ENSMUSG00000030117|ENSMUSG00000042333|ENSMUSG00000058755	Rell1;Gdf15;Epor;Il1rl1;Eda2r;Bmp8b;Cntf;Gdf3;Tnfrsf14;Osm
2	mmu04514	Cell adhesion molecules	KEGG PATHWAY	2/ 1485	171/ 15848	0.0116959	0.999999	1	Environmental Information Processing	Signaling molecules and interaction	ENSMUSG00000031302|ENSMUSG00000008843	Nlgn3;Cldn13
6	mmu04080	Neuroactive ligand-receptor interaction	KEGG PATHWAY	6/ 1485	384/ 15848	0.015625	1	1	Environmental Information Processing	Signaling molecules and interaction	ENSMUSG00000064225|ENSMUSG00000040016|ENSMUSG00000034997|ENSMUSG00000041736|ENSMUSG00000040552|ENSMUSG00000025400	Paqr9;Ptger3;Htr2a;Tspo;C3ar1;Tac2
5	mmu04740	Olfactory transduction	KEGG PATHWAY	5/ 1485	1108/ 15848	0.00451264	1	1	Organismal Systems	Sensory system	ENSMUSG00000025739|ENSMUSG00000050788|ENSMUSG00000055033|ENSMUSG00000018909|ENSMUSG00000047702	Gng13;Or10z1;Or6k2;Arrb1;Or2y16
