# Supplementary material for: Immunosuppression of spleen in mice treated with erythropoietin: transcriptomic and immunological analysis
Source: Front Immunol. 2025 Mar 21;16:1560589. doi: 10.3389/fimmu.2025.1560589 (PMC11968373; doi:10.3389/fimmu.2025.1560589)
Supplement: Supplementary Table 5 — KEGG enrichment analysis of down-regulated DEGs in EPO vs Veh. [file Table5.xlsx]

## Sheet: KEGG富集分析统计表-down
Number	Pathway ID	Pathway description	Database	Ratio_in_study	Ratio_in_pop	Rich factor	Pvalue	Padjust	First Category	Second Category	Gene_ids	Gene_names
52	mmu04658	Th1 and Th2 cell differentiation	KEGG PATHWAY	52/ 2065	87/ 15848	0.597701	1.27258e-24	4.18679e-22	Organismal Systems	Immune system	ENSMUSG00000020009|ENSMUSG00000026923|ENSMUSG00000027776|ENSMUSG00000016933|ENSMUSG00000027544|ENSMUSG00000060586|ENSMUSG00000055170|ENSMUSG00000031805|ENSMUSG00000033016|ENSMUSG00000023947|ENSMUSG00000031537|ENSMUSG00000005763|ENSMUSG00000022610|ENSMUSG00000037548|ENSMUSG00000024334|ENSMUSG00000031925|ENSMUSG00000027314|ENSMUSG00000068227|ENSMUSG00000027276|ENSMUSG00000026778|ENSMUSG00000021025|…	Ifngr1;Notch1;Il12a;Plcg1;Nfatc2;H2-Eb1;Ifng;Jak3;Nfatc1;Nfkbie;Ikbkb;Cd247;Mapk12;H2-DMb2;H2-Oa;Maml2;Dll4;Il2rb;Jag1;Prkcq;Nfkbia;Cd3g;Il2ra;Tbx21;Il12b;H2-Ob;Fos;Cd3d;H2-DMb1;Il4ra;Stat4;Cd3e;Lat;H2-Ab1;Il12rb2;Ppp3cc;Notch2;H2-DMa;Il2rg;Lck;Zap70;Nfkb1;H2-Aa;Cd4;Runx3;Gata3;Mapk11;Dll1;Notch3;H2-Eb2;Il12rb1;Stat6
54	mmu04659	Th17 cell differentiation	KEGG PATHWAY	54/ 2065	104/ 15848	0.519231	1.61601e-21	2.65834e-19	Organismal Systems	Immune system	ENSMUSG00000020009|ENSMUSG00000019256|ENSMUSG00000037992|ENSMUSG00000068227|ENSMUSG00000016933|ENSMUSG00000015843|ENSMUSG00000027544|ENSMUSG00000060586|ENSMUSG00000055170|ENSMUSG00000021356|ENSMUSG00000031805|ENSMUSG00000033016|ENSMUSG00000023947|ENSMUSG00000031537|ENSMUSG00000005763|ENSMUSG00000028150|ENSMUSG00000022610|ENSMUSG00000037548|ENSMUSG00000024334|ENSMUSG00000032440|ENSMUSG00000000791|…	Ifngr1;Ahr;Rara;Il2rb;Plcg1;Rxrg;Nfatc2;H2-Eb1;Ifng;Irf4;Jak3;Nfatc1;Nfkbie;Ikbkb;Cd247;Rorc;Mapk12;H2-DMb2;H2-Oa;Tgfbr2;Il12rb1;Prkcq;Smad3;Nfkbia;Il27ra;Il21r;Il2ra;Tbx21;Il6ra;Fos;Cd3d;H2-DMb1;Il4ra;Cd3e;Lat;Il1b;H2-Ab1;Cd3g;Ppp3cc;H2-DMa;Il2rg;Lck;Stat3;Zap70;Nfkb1;H2-Aa;Cd4;Ebi3;Gata3;Mapk11;H2-Eb2;Foxp3;H2-Ob;Stat6
96	mmu04060	Cytokine-cytokine receptor interaction	KEGG PATHWAY	96/ 2065	290/ 15848	0.331034	4.66625e-19	5.11732e-17	Environmental Information Processing	Signaling molecules and interaction	ENSMUSG00000059326|ENSMUSG00000055170|ENSMUSG00000025352|ENSMUSG00000031778|ENSMUSG00000031779|ENSMUSG00000061353|ENSMUSG00000023078|ENSMUSG00000068227|ENSMUSG00000060509|ENSMUSG00000023206|ENSMUSG00000027947|ENSMUSG00000020279|ENSMUSG00000029335|ENSMUSG00000027398|ENSMUSG00000062157|ENSMUSG00000018341|ENSMUSG00000035042|ENSMUSG00000014599|ENSMUSG00000023274|ENSMUSG00000094686|ENSMUSG00000024778|…	Csf2ra;Ifng;Gdf11;Cx3cl1;Ccl22;Cxcl12;Cxcl13;Il2rb;Xcr1;Il15ra;Il6ra;Il9r;Bmp3;Il1b;Ifnlr1;Il12rb2;Ccl5;Csf1;Cd4;Ccl21a;Fas;Ccr6;Crlf2;Ccr9;Il10ra;Il15;Il17rc;Il5ra;Tnfrsf13b;Gdf6;Il12rb1;Tnfsf11;Ccl19;Fasl;Il36g;Acvr1;Cxcl10;Tnfrsf18;Tnfrsf11a;Il13ra1;Ccr5;Cxcl9;Ifngr1;Tnfsf14;Il2rg;Acvr1b;Csf1r;Acvrl1;Ebi3;Cxcl16;Tnfrsf19;Csf2rb;Il27ra;Csf2rb2;Cd40lg;Ccr1;Ccr4;Il17rb;Cxcr2;Tnfrsf9;Tnfsf10;Clcf1…
48	mmu04640	Hematopoietic cell lineage	KEGG PATHWAY	48/ 2065	94/ 15848	0.510638	6.95863e-19	5.72347e-17	Organismal Systems	Immune system	ENSMUSG00000026616|ENSMUSG00000042817|ENSMUSG00000030724|ENSMUSG00000039062|ENSMUSG00000059326|ENSMUSG00000068758|ENSMUSG00000030798|ENSMUSG00000025163|ENSMUSG00000005364|ENSMUSG00000037548|ENSMUSG00000024334|ENSMUSG00000027863|ENSMUSG00000024621|ENSMUSG00000024669|ENSMUSG00000060586|ENSMUSG00000024401|ENSMUSG00000002033|ENSMUSG00000001507|ENSMUSG00000026770|ENSMUSG00000027111|ENSMUSG00000027947|…	Cr2;Flt3;Cd19;Anpep;Csf2ra;Il3ra;Cd37;Cd7;Il5ra;H2-DMb2;H2-Oa;Cd2;Csf1r;Cd5;H2-Eb1;Tnf;Cd3g;Itga3;Il2ra;Itga6;Il6ra;Il9r;Cd1d1;Itgam;Cd9;Cd3d;H2-DMb1;Il4ra;Cd38;Fcer2a;Cd3e;Il1b;Cd22;H2-Ab1;Il7r;Cd8a;H2-DMa;Cd8b1;Csf1;Ms4a1;H2-Aa;Cd4;Cd33;Siglech;Csf3r;H2-Eb2;Flt3l;H2-Ob
65	mmu04514	Cell adhesion molecules	KEGG PATHWAY	65/ 2065	171/ 15848	0.380117	1.14789e-16	7.55315e-15	Environmental Information Processing	Signaling molecules and interaction	ENSMUSG00000067235|ENSMUSG00000033768|ENSMUSG00000020717|ENSMUSG00000035914|ENSMUSG00000000732|ENSMUSG00000060586|ENSMUSG00000049939|ENSMUSG00000056116|ENSMUSG00000046798|ENSMUSG00000032012|ENSMUSG00000073421|ENSMUSG00000017652|ENSMUSG00000001281|ENSMUSG00000016498|ENSMUSG00000037405|ENSMUSG00000001029|ENSMUSG00000026009|ENSMUSG00000037548|ENSMUSG00000024334|ENSMUSG00000027863|ENSMUSG00000050587|…	H2-Q10;Nrxn2;Pecam1;Cd276;Icosl;H2-Eb1;Lrrc4;H2-T22;Cldn12;Nectin1;H2-Ab1;Cd40;Itgb7;Pdcd1lg2;Icam1;Icam2;Icos;H2-DMb2;H2-Oa;Cd2;Lrrc4c;H2-Q2;Ptprs;Cldn10;H2-DMb1;Selplg;H2-K1;Ptprc;Cd40lg;Itga6;L1cam;Sdc4;Cntnap1;Itgam;Itga8;H2-D1;Sell;Cd274;H2-Q6;H2-M3;Itgal;Cd22;Alcam;Cd8a;Siglec1;Cdh1;H2-DMa;H2-M2;Cd8b1;Itgb2;Ctla4;Pvr;Cd28;H2-Q4;H2-Aa;Cd4;Ntng2;Cdh2;Itgav;Jam3;H2-Eb2;Madcam1;H2-Ob;H2-Q7;Cd6
41	mmu04662	B cell receptor signaling pathway	KEGG PATHWAY	41/ 2065	80/ 15848	0.5125	2.09893e-16	1.15091e-14	Organismal Systems	Immune system	ENSMUSG00000026616|ENSMUSG00000081723|ENSMUSG00000027544|ENSMUSG00000021457|ENSMUSG00000025017|ENSMUSG00000003379|ENSMUSG00000033016|ENSMUSG00000023947|ENSMUSG00000031537|ENSMUSG00000032688|ENSMUSG00000004266|ENSMUSG00000061132|ENSMUSG00000030724|ENSMUSG00000089942|ENSMUSG00000021025|ENSMUSG00000112148|ENSMUSG00000081665|ENSMUSG00000058818|ENSMUSG00000034116|ENSMUSG00000070873|ENSMUSG00000021250|…	Cr2;Gm15931;Nfatc2;Syk;Pik3ap1;Cd79a;Nfatc1;Nfkbie;Ikbkb;Malt1;Ptpn6;Blnk;Cd19;Pira2;Nfkbia;Lilrb4a;Pira1;Pirb;Vav1;Lilra5;Fos;Blk;Pira12;Card11;Vav2;Cd79b;Bank1;Cd22;Gm49339;Lyn;Ppp3cc;Lilra6;Ifitm1;Rac2;Pira13;Nfkb1;Cd72;Plcg2;Rasgrp3;Pik3cd;Prkcb
47	mmu04064	NF-kappa B signaling pathway	KEGG PATHWAY	47/ 2065	104/ 15848	0.451923	7.74715e-16	3.64116e-14	Environmental Information Processing	Signal transduction	ENSMUSG00000099974|ENSMUSG00000024399|ENSMUSG00000013483|ENSMUSG00000016933|ENSMUSG00000095105|ENSMUSG00000026875|ENSMUSG00000021457|ENSMUSG00000033170|ENSMUSG00000068105|ENSMUSG00000017652|ENSMUSG00000005824|ENSMUSG00000037405|ENSMUSG00000032688|ENSMUSG00000024401|ENSMUSG00000061353|ENSMUSG00000061132|ENSMUSG00000022015|ENSMUSG00000003227|ENSMUSG00000025225|ENSMUSG00000089929|ENSMUSG00000021025|…	Bcl2a1d;Ltb;Card14;Plcg1;Edaradd;Traf1;Syk;Card10;Tnfrsf13c;Cd40;Tnfsf14;Icam1;Malt1;Tnf;Cxcl12;Blnk;Tnfsf11;Edar;Nfkb2;Bcl2a1b;Nfkbia;Prkcq;Lta;Gadd45b;Cd40lg;Ccl19;Relb;Ikbkb;Plcg2;Card11;Rigi;Lat;Il1b;Lyn;Lck;Plau;Tnfrsf11a;Zap70;Nfkb1;Bcl2a1a;Traf3;Birc3;Map3k14;Ccl21a;Prkcb;Bcl2;Tnfaip3
34	mmu05321	Inflammatory bowel disease	KEGG PATHWAY	34/ 2065	61/ 15848	0.557377	2.76731e-15	1.13806e-13	Human Diseases	Immune disease	ENSMUSG00000020009|ENSMUSG00000036594|ENSMUSG00000060586|ENSMUSG00000055170|ENSMUSG00000062939|ENSMUSG00000033016|ENSMUSG00000028150|ENSMUSG00000037548|ENSMUSG00000055994|ENSMUSG00000000791|ENSMUSG00000026068|ENSMUSG00000032402|ENSMUSG00000079547|ENSMUSG00000024401|ENSMUSG00000001444|ENSMUSG00000004296|ENSMUSG00000030748|ENSMUSG00000027398|ENSMUSG00000073421|ENSMUSG00000018341|ENSMUSG00000030745|…	Ifngr1;H2-Aa;H2-Eb1;Ifng;Stat4;Nfatc1;Rorc;H2-DMb2;Nod2;Il12rb1;Il18rap;Smad3;H2-DMb1;Tnf;Tbx21;Il12b;Il4ra;Il1b;H2-Ab1;Il12rb2;Il21r;H2-DMa;Il2rg;Tlr5;Stat3;Nfkb1;Il12a;H2-Ob;Gata3;H2-Eb2;Foxp3;H2-Oa;Stat6;Il18r1
47	mmu04650	Natural killer cell mediated cytotoxicity	KEGG PATHWAY	47/ 2065	112/ 15848	0.419643	2.50881e-14	7.50364e-13	Organismal Systems	Immune system	ENSMUSG00000020009|ENSMUSG00000026117|ENSMUSG00000067599|ENSMUSG00000064109|ENSMUSG00000000290|ENSMUSG00000016933|ENSMUSG00000027544|ENSMUSG00000015355|ENSMUSG00000030774|ENSMUSG00000037202|ENSMUSG00000030742|ENSMUSG00000055170|ENSMUSG00000002699|ENSMUSG00000033016|ENSMUSG00000034116|ENSMUSG00000037405|ENSMUSG00000001029|ENSMUSG00000005763|ENSMUSG00000004266|ENSMUSG00000054520|ENSMUSG00000050965|…	Ifngr1;Zap70;Klra7;Hcst;Itgb2;Plcg1;Nfatc2;Cd48;Pak1;Prf1;Lat;Ifng;Lcp2;Nfatc1;Vav1;Icam1;Icam2;Cd247;Ptpn6;Sh3bp2;Prkca;Tnf;Fyn;Klrc1;Fasl;Klrd1;Klrk1;Gzmb;Pik3cd;Klra9;Ncr1;Prkcg;Syk;Ppp3cc;Cd244a;Itgal;Lck;Rac2;Ptk2b;Sh2d1a;Klra8;Lat2;Tnfsf10;Plcg2;Vav2;Prkcb;Fas
134	mmu05200	Pathways in cancer	KEGG PATHWAY	134/ 2065	538/ 15848	0.249071	2.50475e-14	8.24062e-13	Human Diseases	Cancer: overview	ENSMUSG00000014773|ENSMUSG00000032624|ENSMUSG00000026923|ENSMUSG00000025856|ENSMUSG00000059326|ENSMUSG00000055170|ENSMUSG00000057897|ENSMUSG00000041977|ENSMUSG00000000791|ENSMUSG00000061353|ENSMUSG00000068227|ENSMUSG00000027276|ENSMUSG00000026167|ENSMUSG00000015647|ENSMUSG00000040760|ENSMUSG00000031861|ENSMUSG00000046532|ENSMUSG00000027947|ENSMUSG00000032946|ENSMUSG00000000489|ENSMUSG00000039936|…	Dll1;Eml4;Notch1;Pdgfa;Csf2ra;Ifng;Camk2b;Arhgef11;Il12rb1;Cxcl12;Il2rb;Jag1;Wnt10a;Lama5;Appl1;Lpar2;Ar;Il6ra;Rasgrp2;Pdgfb;Pik3cd;Lamb2;Il12rb2;Notch2;Mmp9;Lama1;Adcy5;Tert;Esr1;Plcg2;Bcl2;Stat6;Wnt5b;Gngt2;Rac2;Rara;Stat4;Fgfr1;Wnt10b;Slc2a1;Bcr;Wnt11;Il5ra;Dll4;Jak3;Lamb3;Apc2;Smad3;Rassf5;Itgav;Fasl;Jup;Prkcg;Fzd1;Cdh1;Gstm1;Adcy7;Tcf7;Birc3;Fas;Egfr;Runx1t1;Flt3l;Met;Lpar6;Flt3;Heyl;Pld2;No…
52	mmu04380	Osteoclast differentiation	KEGG PATHWAY	52/ 2065	132/ 15848	0.393939	2.38936e-14	8.73443e-13	Organismal Systems	Development and regeneration	ENSMUSG00000020009|ENSMUSG00000070873|ENSMUSG00000081723|ENSMUSG00000027544|ENSMUSG00000021457|ENSMUSG00000078783|ENSMUSG00000055170|ENSMUSG00000029217|ENSMUSG00000002699|ENSMUSG00000053137|ENSMUSG00000033016|ENSMUSG00000031537|ENSMUSG00000030287|ENSMUSG00000022610|ENSMUSG00000061132|ENSMUSG00000032440|ENSMUSG00000024621|ENSMUSG00000042644|ENSMUSG00000003545|ENSMUSG00000022015|ENSMUSG00000025225|…	Ifngr1;Lilra5;Gm15931;Nfatc2;Syk;Sirpd;Ifng;Tec;Lcp2;Mapk11;Nfatc1;Ikbkb;Itpr2;Mapk12;Blnk;Tgfbr2;Csf1r;Itpr3;Fosb;Tnfsf11;Nfkb2;Pira2;Nfkbia;Tnf;Fyn;Pira1;Ncf4;Pirb;Relb;Sirpb1b;Ncf2;Fos;Camk4;Pira12;Itpr1;Pik3cd;Atp2a3;Il1b;Gm49339;Ppp3cc;Lilra6;Lilrb4a;Lck;Csf1;Pira13;Nfkb1;Socs1;Map3k14;Sirpb1c;Ncf1;Plcg2;Tnfrsf11a
24	mmu05340	Primary immunodeficiency	KEGG PATHWAY	24/ 2065	36/ 15848	0.666667	1.31008e-13	3.59182e-12	Human Diseases	Immune disease	ENSMUSG00000037321|ENSMUSG00000003379|ENSMUSG00000068105|ENSMUSG00000017652|ENSMUSG00000010142|ENSMUSG00000031304|ENSMUSG00000022504|ENSMUSG00000026009|ENSMUSG00000024339|ENSMUSG00000061132|ENSMUSG00000030724|ENSMUSG00000031805|ENSMUSG00000026395|ENSMUSG00000031132|ENSMUSG00000049686|ENSMUSG00000032094|ENSMUSG00000032093|ENSMUSG00000053977|ENSMUSG00000005774|ENSMUSG00000053044|ENSMUSG00000000409|…	Tap1;Cd79a;Tnfrsf13c;Cd40;Tnfrsf13b;Il2rg;Ciita;Icos;Tap2;Blnk;Cd19;Jak3;Ptprc;Cd40lg;Orai1;Cd3d;Cd3e;Cd8a;Rfx5;Cd8b1;Lck;Il7r;Zap70;Cd4
30	mmu05330	Allograft rejection	KEGG PATHWAY	30/ 2065	55/ 15848	0.545455	2.60584e-13	6.59479e-12	Human Diseases	Immune disease	ENSMUSG00000067235|ENSMUSG00000036594|ENSMUSG00000060586|ENSMUSG00000037202|ENSMUSG00000056116|ENSMUSG00000055170|ENSMUSG00000017652|ENSMUSG00000037548|ENSMUSG00000024334|ENSMUSG00000091705|ENSMUSG00000079547|ENSMUSG00000024401|ENSMUSG00000061232|ENSMUSG00000031132|ENSMUSG00000004296|ENSMUSG00000000817|ENSMUSG00000015437|ENSMUSG00000073409|ENSMUSG00000073421|ENSMUSG00000073411|ENSMUSG00000037649|…	H2-Q10;H2-Aa;H2-Eb1;Prf1;H2-T22;Ifng;Cd40;H2-DMb2;H2-Oa;H2-Q2;H2-DMb1;Tnf;H2-K1;Cd40lg;Il12b;Fasl;Gzmb;H2-Q6;H2-Ab1;H2-D1;H2-DMa;H2-M2;Cd28;H2-Q4;Il12a;Fas;H2-M3;H2-Eb2;H2-Ob;H2-Q7
32	mmu04940	Type I diabetes mellitus	KEGG PATHWAY	32/ 2065	62/ 15848	0.516129	3.22672e-13	7.5828e-12	Human Diseases	Endocrine and metabolic disease	ENSMUSG00000067235|ENSMUSG00000036594|ENSMUSG00000070880|ENSMUSG00000060586|ENSMUSG00000037202|ENSMUSG00000056116|ENSMUSG00000055170|ENSMUSG00000037548|ENSMUSG00000024334|ENSMUSG00000091705|ENSMUSG00000079547|ENSMUSG00000024401|ENSMUSG00000024402|ENSMUSG00000061232|ENSMUSG00000037852|ENSMUSG00000004296|ENSMUSG00000000817|ENSMUSG00000015437|ENSMUSG00000073409|ENSMUSG00000027398|ENSMUSG00000073421|…	H2-Q10;H2-Aa;Gad1;H2-Eb1;Prf1;H2-T22;Ifng;H2-DMb2;H2-Oa;H2-Q2;H2-DMb1;Tnf;Lta;H2-K1;Cpe;Il12b;Fasl;Gzmb;H2-Q6;Il1b;H2-Ab1;H2-D1;H2-DMa;H2-M2;Cd28;H2-Q4;Il12a;Fas;H2-M3;H2-Eb2;H2-Ob;H2-Q7
29	mmu05332	Graft-versus-host disease	KEGG PATHWAY	29/ 2065	55/ 15848	0.527273	2.05226e-12	4.50129e-11	Human Diseases	Immune disease	ENSMUSG00000067235|ENSMUSG00000060586|ENSMUSG00000037202|ENSMUSG00000056116|ENSMUSG00000055170|ENSMUSG00000037548|ENSMUSG00000024334|ENSMUSG00000091705|ENSMUSG00000079547|ENSMUSG00000024401|ENSMUSG00000061232|ENSMUSG00000030167|ENSMUSG00000000817|ENSMUSG00000030165|ENSMUSG00000015437|ENSMUSG00000073409|ENSMUSG00000027398|ENSMUSG00000073421|ENSMUSG00000073411|ENSMUSG00000037649|ENSMUSG00000016283|…	H2-Q10;H2-Eb1;Prf1;H2-T22;Ifng;H2-DMb2;H2-Oa;H2-Q2;H2-DMb1;Tnf;H2-K1;Klrc1;Fasl;Klrd1;Gzmb;H2-Q6;Il1b;H2-Ab1;H2-D1;H2-DMa;H2-M2;Cd28;H2-Q4;H2-Aa;Fas;H2-M3;H2-Eb2;H2-Ob;H2-Q7
45	mmu04660	T cell receptor signaling pathway	KEGG PATHWAY	45/ 2065	119/ 15848	0.378151	7.05847e-12	1.4514e-10	Organismal Systems	Immune system	ENSMUSG00000026117|ENSMUSG00000016933|ENSMUSG00000027544|ENSMUSG00000030774|ENSMUSG00000055170|ENSMUSG00000002699|ENSMUSG00000033016|ENSMUSG00000023947|ENSMUSG00000031537|ENSMUSG00000026009|ENSMUSG00000032688|ENSMUSG00000022610|ENSMUSG00000004266|ENSMUSG00000053137|ENSMUSG00000024235|ENSMUSG00000026778|ENSMUSG00000021025|ENSMUSG00000024401|ENSMUSG00000002033|ENSMUSG00000019843|ENSMUSG00000026395|…	Zap70;Plcg1;Nfatc2;Pak1;Ifng;Lcp2;Nfatc1;Nfkbie;Ikbkb;Icos;Malt1;Mapk12;Ptpn6;Mapk11;Map3k8;Prkcq;Nfkbia;Tnf;Cd3g;Fyn;Ptprc;Cd40lg;Vav1;Itk;Fos;Cd3d;Card11;Cd247;Pik3cd;Cd3e;Lat;Tec;Cblb;Cd8a;Ppp3cc;Grap2;Cd8b1;Lck;Ctla4;Cd28;Nfkb1;Cd4;Rasgrp1;Map3k14;Vav2
43	mmu04625	C-type lectin receptor signaling pathway	KEGG PATHWAY	43/ 2065	111/ 15848	0.387387	8.05216e-12	1.55833e-10	Organismal Systems	Immune system	ENSMUSG00000055723|ENSMUSG00000026928|ENSMUSG00000027544|ENSMUSG00000033730|ENSMUSG00000021457|ENSMUSG00000042644|ENSMUSG00000033016|ENSMUSG00000018899|ENSMUSG00000031537|ENSMUSG00000021948|ENSMUSG00000030287|ENSMUSG00000032688|ENSMUSG00000053175|ENSMUSG00000053137|ENSMUSG00000027646|ENSMUSG00000042349|ENSMUSG00000031779|ENSMUSG00000037868|ENSMUSG00000025225|ENSMUSG00000021025|ENSMUSG00000024401|…	Rras2;Card9;Nfatc2;Egr3;Syk;Itpr3;Nfatc1;Irf1;Ikbkb;Prkcd;Itpr2;Malt1;Bcl3;Mapk11;Src;Ikbke;Ccl22;Egr2;Nfkb2;Nfkbia;Tnf;Clec4d;Relb;Il12b;Cd209d;Cd209a;Clec4b2;Itpr1;Pik3cd;Il1b;Cblb;Ppp3cc;Casp1;Mapk12;Pak1;Cd209b;Nfatc4;Nfkb1;Il12a;Nlrp3;Map3k14;Plcg2;Lsp1
24	mmu04672	Intestinal immune network for IgA production	KEGG PATHWAY	24/ 2065	43/ 15848	0.55814	3.33031e-11	6.08706e-10	Organismal Systems	Immune system	ENSMUSG00000000732|ENSMUSG00000029530|ENSMUSG00000060586|ENSMUSG00000068105|ENSMUSG00000017652|ENSMUSG00000001281|ENSMUSG00000010142|ENSMUSG00000031712|ENSMUSG00000026009|ENSMUSG00000061353|ENSMUSG00000037548|ENSMUSG00000024334|ENSMUSG00000079547|ENSMUSG00000023206|ENSMUSG00000031132|ENSMUSG00000073421|ENSMUSG00000037649|ENSMUSG00000026012|ENSMUSG00000036594|ENSMUSG00000041538|ENSMUSG00000020941|…	Icosl;Ccr9;H2-Eb1;Tnfrsf13c;Cd40;Itgb7;Tnfrsf13b;Il15;Icos;Cxcl12;H2-DMb2;H2-Oa;H2-DMb1;Il15ra;Cd40lg;H2-Ab1;H2-DMa;Cd28;H2-Aa;H2-Ob;Map3k14;H2-Eb2;Madcam1;Pigr
37	mmu04061	Viral protein interaction with cytokine and cytokine receptor	KEGG PATHWAY	37/ 2065	92/ 15848	0.402174	6.32326e-11	1.09492e-09	Environmental Information Processing	Signaling molecules and interaction	ENSMUSG00000029417|ENSMUSG00000040899|ENSMUSG00000029530|ENSMUSG00000032089|ENSMUSG00000071005|ENSMUSG00000005824|ENSMUSG00000031778|ENSMUSG00000031304|ENSMUSG00000031779|ENSMUSG00000026573|ENSMUSG00000061353|ENSMUSG00000023078|ENSMUSG00000024621|ENSMUSG00000068227|ENSMUSG00000026068|ENSMUSG00000050232|ENSMUSG00000060509|ENSMUSG00000024401|ENSMUSG00000024402|ENSMUSG00000026770|ENSMUSG00000079355|…	Cxcl9;Ccr6;Ccr9;Il10ra;Ccl19;Tnfsf14;Cx3cl1;Il2rg;Ccl22;Xcl1;Cxcl12;Cxcl13;Csf1r;Il2rb;Il18rap;Cxcr3;Xcr1;Tnf;Lta;Il2ra;Ackr4;Il6ra;Ccr1;Ccr4;Cxcl10;Cxcr2;Ccl5;Cxcr5;Csf1;Il34;Cx3cr1;Tnfsf10;Ccl21a;Ccr7;Tnfrsf1b;Ccr5;Il18r1
31	mmu05140	Leishmaniasis	KEGG PATHWAY	31/ 2065	69/ 15848	0.449275	7.68946e-11	1.26492e-09	Human Diseases	Infectious disease: parasitic	ENSMUSG00000020009|ENSMUSG00000047945|ENSMUSG00000060586|ENSMUSG00000055170|ENSMUSG00000020826|ENSMUSG00000022610|ENSMUSG00000004266|ENSMUSG00000053137|ENSMUSG00000024334|ENSMUSG00000079547|ENSMUSG00000024401|ENSMUSG00000071715|ENSMUSG00000004296|ENSMUSG00000026480|ENSMUSG00000024164|ENSMUSG00000030786|ENSMUSG00000021250|ENSMUSG00000015340|ENSMUSG00000021025|ENSMUSG00000027398|ENSMUSG00000073421|…	Ifngr1;Marcksl1;H2-Eb1;Ifng;Nos2;Mapk12;Ptpn6;Mapk11;H2-Oa;H2-DMb1;Tnf;Ncf4;Il12b;Ncf2;C3;Itgam;Fos;Cybb;Nfkbia;Il1b;H2-Ab1;H2-DMa;H2-Aa;Itgb2;Nfkb1;Il12a;Ncf1;H2-DMb2;H2-Eb2;Prkcb;H2-Ob
70	mmu04020	Calcium signaling pathway	KEGG PATHWAY	70/ 2065	250/ 15848	0.28	1.96702e-10	3.08167e-09	Environmental Information Processing	Signal transduction	ENSMUSG00000009376|ENSMUSG00000020937|ENSMUSG00000020178|ENSMUSG00000053819|ENSMUSG00000016933|ENSMUSG00000020788|ENSMUSG00000027544|ENSMUSG00000025856|ENSMUSG00000030376|ENSMUSG00000031659|ENSMUSG00000057897|ENSMUSG00000020826|ENSMUSG00000029468|ENSMUSG00000056529|ENSMUSG00000031565|ENSMUSG00000033016|ENSMUSG00000029361|ENSMUSG00000057378|ENSMUSG00000030287|ENSMUSG00000040061|ENSMUSG00000050965|…	Met;Plcd3;Adora2a;Camk2d;Plcg1;Atp2a3;Nfatc2;Pdgfa;Slc8a2;Adcy7;Camk2b;Nos2;P2rx7;Ptafr;Fgfr1;Nfatc1;Nos1;Ryr3;Itpr2;Plcb2;Prkca;Htr7;Plcd1;Pdgfrb;Itpr3;Kdr;Ryr1;Mcoln2;Adcy3;Adra1d;Cacna1d;Cacna1e;Cacna1b;Cacna1a;Cysltr2;Ntrk3;Orai1;Hrh2;Mcoln3;Camk4;Pdgfb;Ryr2;Fgfr4;Itpr1;Cd38;Orai2;Cacna1i;Prkcg;Chrm3;Ntrk2;Vegfa;Ppp3cc;Pde1b;Fgf2;Ptk2b;Hrh1;Nfatc4;Fgfr3;Camk2a;Ngf;Orai3;Itpkb;Tbxa2r;Ptger1;Pl…
34	mmu05235	PD-L1 expression and PD-1 checkpoint pathway in cancer	KEGG PATHWAY	34/ 2065	86/ 15848	0.395349	6.44077e-10	9.63189e-09	Human Diseases	Cancer: overview	ENSMUSG00000020009|ENSMUSG00000026012|ENSMUSG00000045322|ENSMUSG00000016933|ENSMUSG00000032624|ENSMUSG00000027544|ENSMUSG00000055170|ENSMUSG00000022610|ENSMUSG00000033016|ENSMUSG00000023947|ENSMUSG00000031537|ENSMUSG00000005763|ENSMUSG00000034266|ENSMUSG00000004266|ENSMUSG00000053137|ENSMUSG00000026778|ENSMUSG00000021025|ENSMUSG00000026630|ENSMUSG00000002033|ENSMUSG00000020700|ENSMUSG00000021250|…	Ifngr1;Cd28;Tlr9;Plcg1;Eml4;Nfatc2;Ifng;Mapk12;Nfatc1;Nfkbie;Ikbkb;Cd247;Batf;Ptpn6;Mapk11;Prkcq;Nfkbia;Batf3;Cd3g;Map3k3;Fos;Cd274;Cd3d;Pik3cd;Cd3e;Lat;Ppp3cc;Lck;Stat3;Zap70;Nfkb1;Cd4;Rasgrp1;Egfr
34	mmu05416	Viral myocarditis	KEGG PATHWAY	34/ 2065	86/ 15848	0.395349	6.44077e-10	9.63189e-09	Human Diseases	Cardiovascular disease	ENSMUSG00000067235|ENSMUSG00000036594|ENSMUSG00000060586|ENSMUSG00000037202|ENSMUSG00000056116|ENSMUSG00000030255|ENSMUSG00000017652|ENSMUSG00000029361|ENSMUSG00000037405|ENSMUSG00000037548|ENSMUSG00000024334|ENSMUSG00000091705|ENSMUSG00000070348|ENSMUSG00000079547|ENSMUSG00000019843|ENSMUSG00000061232|ENSMUSG00000031132|ENSMUSG00000060429|ENSMUSG00000073409|ENSMUSG00000016283|ENSMUSG00000073421|…	H2-Q10;H2-Aa;H2-Eb1;Prf1;H2-T22;Sspn;Cd40;Nos1;Icam1;H2-DMb2;H2-Oa;H2-Q2;Ccnd1;H2-DMb1;Fyn;H2-K1;Cd40lg;Sntb1;H2-Q6;H2-M2;H2-Ab1;H2-D1;H2-DMa;Itgal;Sntb2;Itgb2;Rac2;Cd28;H2-Q4;Lama1;H2-M3;H2-Eb2;H2-Ob;H2-Q7
77	mmu04010	MAPK signaling pathway	KEGG PATHWAY	77/ 2065	295/ 15848	0.261017	9.10141e-10	1.24765e-08	Environmental Information Processing	Signal transduction	ENSMUSG00000009376|ENSMUSG00000031383|ENSMUSG00000033220|ENSMUSG00000062232|ENSMUSG00000042817|ENSMUSG00000028163|ENSMUSG00000055723|ENSMUSG00000025856|ENSMUSG00000037225|ENSMUSG00000003352|ENSMUSG00000031465|ENSMUSG00000010066|ENSMUSG00000031565|ENSMUSG00000033016|ENSMUSG00000026074|ENSMUSG00000018411|ENSMUSG00000023050|ENSMUSG00000053716|ENSMUSG00000031530|ENSMUSG00000022610|ENSMUSG00000053137|…	Met;Dusp9;Rac2;Rapgef2;Flt3;Nfkb1;Rras2;Pdgfa;Fgf2;Cacnb3;Angpt2;Cacna2d2;Fgfr1;Nfatc1;Map4k4;Mapt;Map3k12;Dusp7;Dusp4;Mapk12;Mapk11;Tgfbr2;Pdgfrb;Csf1r;Ntrk2;Map3k9;Map3k5;Dusp6;Nr4a1;Nfkb2;Cacna1d;Cacna1e;Tnf;Cacna1b;Cacng3;Gadd45b;Relb;Fasl;Map3k3;Rasgrp2;Fos;Prkca;Dusp10;Pdgfb;Fgfr4;Map4k2;Map4k1;Cacna1i;Prkcg;Il1b;Ikbkb;Dusp2;Epha2;Vegfa;Ppp3cc;Mef2c;Rasgrp4;Pak1;Csf1;Prkcb;Kdr;Flna;Fgfr3;Ng…
56	mmu04062	Chemokine signaling pathway	KEGG PATHWAY	56/ 2065	188/ 15848	0.297872	1.06087e-09	1.3961e-08	Organismal Systems	Immune system	ENSMUSG00000041112|ENSMUSG00000029417|ENSMUSG00000040899|ENSMUSG00000016933|ENSMUSG00000029530|ENSMUSG00000031778|ENSMUSG00000031779|ENSMUSG00000029053|ENSMUSG00000048521|ENSMUSG00000026573|ENSMUSG00000021948|ENSMUSG00000037944|ENSMUSG00000040061|ENSMUSG00000052336|ENSMUSG00000061353|ENSMUSG00000023078|ENSMUSG00000027646|ENSMUSG00000031805|ENSMUSG00000050232|ENSMUSG00000018920|ENSMUSG00000020654|…	Elmo1;Cxcl9;Ccr6;Plcg1;Ccr9;Cx3cl1;Ccl22;Prkcz;Cxcr6;Xcl1;Prkcd;Ccr7;Plcb2;Cx3cr1;Cxcl12;Cxcl13;Src;Jak3;Cxcr3;Cxcl16;Adcy3;Xcr1;Ccl19;Vav1;Ccr1;Rasgrp2;Plcg2;Nfkbia;Hck;Ccr4;Vav2;Cxcl10;Ikbkb;Cxcr2;Lyn;Grk3;Ccl5;Itk;Cxcr5;Pak1;Pik3r5;Ptk2b;Stat3;Gngt2;Nfkb1;Fgr;Adcy7;Rac2;Adcy5;Ncf1;Ccl21a;Pik3cd;Gng2;Prkcb;Ccr5;Dock2
39	mmu05145	Toxoplasmosis	KEGG PATHWAY	39/ 2065	109/ 15848	0.357798	1.1664e-09	1.47594e-08	Human Diseases	Infectious disease: parasitic	ENSMUSG00000020009|ENSMUSG00000027776|ENSMUSG00000032796|ENSMUSG00000032089|ENSMUSG00000055170|ENSMUSG00000020826|ENSMUSG00000017652|ENSMUSG00000022504|ENSMUSG00000031537|ENSMUSG00000073421|ENSMUSG00000022610|ENSMUSG00000037548|ENSMUSG00000024334|ENSMUSG00000026639|ENSMUSG00000038037|ENSMUSG00000015647|ENSMUSG00000024421|ENSMUSG00000021025|ENSMUSG00000024401|ENSMUSG00000027111|ENSMUSG00000004040|…	Ifngr1;Il12a;Lama1;Il10ra;Ifng;Nos2;Cd40;Ciita;Ikbkb;H2-Ab1;Mapk12;H2-DMb2;H2-Oa;Lamb3;Socs1;Lama5;Lama3;Nfkbia;Tnf;Itga6;Stat3;Cd40lg;Il12b;Tlr11;H2-DMb1;Ldlr;Gnao1;Lamb2;H2-Eb1;H2-DMa;Pik3r5;Bcl2;Nfkb1;H2-Aa;H2-Ob;Birc3;Mapk11;H2-Eb2;Ccr5
61	mmu04015	Rap1 signaling pathway	KEGG PATHWAY	61/ 2065	214/ 15848	0.285047	1.33322e-09	1.62455e-08	Environmental Information Processing	Signal transduction	ENSMUSG00000009376|ENSMUSG00000062232|ENSMUSG00000020178|ENSMUSG00000016933|ENSMUSG00000025856|ENSMUSG00000040003|ENSMUSG00000021262|ENSMUSG00000030742|ENSMUSG00000002699|ENSMUSG00000031465|ENSMUSG00000031565|ENSMUSG00000029053|ENSMUSG00000041351|ENSMUSG00000050965|ENSMUSG00000040061|ENSMUSG00000022610|ENSMUSG00000053137|ENSMUSG00000052087|ENSMUSG00000024620|ENSMUSG00000027646|ENSMUSG00000062960|…	Met;Rapgef2;Adora2a;Plcg1;Pdgfa;Magi2;Evl;Lat;Lcp2;Angpt2;Fgfr1;Prkcz;Rap1gap;Prkca;Plcb2;Mapk12;Mapk11;Rgs14;Pdgfrb;Src;Kdr;Itgam;Adcy3;Rassf5;Fgfr4;Lpar2;Rapgef4;Vav1;Magi1;Rasgrp2;Pdgfb;Pik3cd;Vav2;Prkcg;Gnao1;Pfn2;Epha2;Vegfa;Pard6b;Cdh1;Prkd2;Itgal;Csf1r;Fpr1;Fgf2;Csf1;Rapgef3;Sipa1l2;Itgb2;Fgfr3;Adcy7;Ngf;Rac2;Adcy5;Skap1;Rasgrp3;Egfr;Sipa1l1;Lpar3;Prkcb;Plce1
57	mmu05205	Proteoglycans in cancer	KEGG PATHWAY	57/ 2065	201/ 15848	0.283582	5.65211e-09	6.64123e-08	Human Diseases	Cancer: overview	ENSMUSG00000030170|ENSMUSG00000055723|ENSMUSG00000031328|ENSMUSG00000022831|ENSMUSG00000009376|ENSMUSG00000026167|ENSMUSG00000030536|ENSMUSG00000037225|ENSMUSG00000057897|ENSMUSG00000031207|ENSMUSG00000028763|ENSMUSG00000031565|ENSMUSG00000022996|ENSMUSG00000004296|ENSMUSG00000040940|ENSMUSG00000030287|ENSMUSG00000035273|ENSMUSG00000024486|ENSMUSG00000022610|ENSMUSG00000004266|ENSMUSG00000053137|…	Wnt5b;Rras2;Flna;Hcls1;Met;Wnt10a;Iqgap1;Fgf2;Camk2b;Msn;Hspg2;Fgfr1;Wnt10b;Il12b;Arhgef1;Itpr2;Hpse;Hbegf;Mapk12;Ptpn6;Mapk11;Plaur;Camk2d;Src;Itpr3;Prkca;Ccnd1;Plau;Timp3;Tnf;Plcg1;Itgav;Sdc4;Vav1;Fasl;Ank2;Gpc3;Plce1;Itpr1;Vav2;Egfr;Prkcg;Fzd1;Kdr;Vegfa;Pak1;Stat3;Mmp9;Camk2a;Wnt6;Flnb;Wnt11;Esr1;Plcg2;Pik3cd;Prkcb;Fas
31	mmu04612	Antigen processing and presentation	KEGG PATHWAY	31/ 2065	80/ 15848	0.3875	6.44563e-09	7.31246e-08	Organismal Systems	Immune system	ENSMUSG00000067235|ENSMUSG00000060586|ENSMUSG00000037321|ENSMUSG00000056116|ENSMUSG00000055170|ENSMUSG00000022504|ENSMUSG00000024339|ENSMUSG00000037548|ENSMUSG00000024334|ENSMUSG00000091705|ENSMUSG00000079547|ENSMUSG00000024401|ENSMUSG00000061232|ENSMUSG00000030167|ENSMUSG00000030165|ENSMUSG00000037649|ENSMUSG00000073409|ENSMUSG00000073421|ENSMUSG00000053977|ENSMUSG00000073411|ENSMUSG00000005774|…	H2-Q10;H2-Eb1;Tap1;H2-T22;Ifng;Ciita;Tap2;H2-DMb2;H2-Oa;H2-Q2;H2-DMb1;Tnf;H2-K1;Klrc1;Klrd1;H2-DMa;H2-Q6;H2-Ab1;Cd8a;H2-D1;Rfx5;H2-M2;Cd8b1;Cd74;H2-Q4;H2-Aa;Cd4;H2-M3;H2-Eb2;H2-Ob;H2-Q7
61	mmu05169	Epstein-Barr virus infection	KEGG PATHWAY	61/ 2065	223/ 15848	0.273543	7.57452e-09	8.30673e-08	Human Diseases	Infectious disease: viral	ENSMUSG00000031537|ENSMUSG00000067235|ENSMUSG00000026616|ENSMUSG00000028163|ENSMUSG00000032093|ENSMUSG00000021457|ENSMUSG00000037321|ENSMUSG00000056116|ENSMUSG00000091705|ENSMUSG00000017652|ENSMUSG00000022528|ENSMUSG00000053137|ENSMUSG00000016206|ENSMUSG00000037405|ENSMUSG00000005763|ENSMUSG00000024339|ENSMUSG00000037548|ENSMUSG00000024334|ENSMUSG00000030724|ENSMUSG00000042349|ENSMUSG00000031805|…	Ikbkb;H2-Q10;Cr2;Nfkb1;Cd3e;Syk;Tap1;H2-T22;H2-Q2;Cd40;Hes1;Mapk11;H2-M3;Icam1;Cd247;Tap2;H2-DMb2;H2-Oa;Cd19;Ikbke;Jak3;H2-Eb1;Ccnd1;Gadd45b;Nfkb2;Nfkbia;Tnf;Cd3g;Nfkbie;H2-K1;Relb;Vim;Traf3;Ddb2;H2-Aa;Cd3d;H2-DMb1;Blnk;Pik3cd;H2-Q6;Cxcl10;Itgal;H2-Ab1;Lyn;Bcl2;H2-D1;H2-DMa;H2-M2;Stat3;Mapk12;H2-Q4;Rigi;H2-Ob;Map3k14;H2-Q7;Plcg2;Fcer2a;H2-Eb2;Runx3;Fas;Tnfaip3
63	mmu05166	Human T-cell leukemia virus 1 infection	KEGG PATHWAY	63/ 2065	239/ 15848	0.263598	2.03348e-08	2.15812e-07	Human Diseases	Infectious disease: viral	ENSMUSG00000024401|ENSMUSG00000067235|ENSMUSG00000068227|ENSMUSG00000027544|ENSMUSG00000060586|ENSMUSG00000022895|ENSMUSG00000056116|ENSMUSG00000031659|ENSMUSG00000068105|ENSMUSG00000017652|ENSMUSG00000031805|ENSMUSG00000031712|ENSMUSG00000033016|ENSMUSG00000028645|ENSMUSG00000037405|ENSMUSG00000037548|ENSMUSG00000024334|ENSMUSG00000032440|ENSMUSG00000031304|ENSMUSG00000037868|ENSMUSG00000091705|…	Tnf;H2-Q10;Il2rb;Nfatc2;H2-Eb1;Ets2;H2-T22;Adcy7;Tnfrsf13c;Cd40;Jak3;Il15;Nfatc1;Slc2a1;Icam1;H2-DMb2;H2-Oa;Tgfbr2;Il2rg;Egr2;H2-Q2;Ets1;Ccnd1;Zfp36;Smad3;Nfkb2;Nfkbia;Il15ra;Cd3g;Il2ra;H2-K1;Adcy3;Relb;Map3k3;Nfkb1;Fos;Cd3d;H2-DMb1;Pik3cd;H2-Q6;Cd3e;H2-M2;Ikbkb;H2-Ab1;Lta;Egr1;Ppp3cc;H2-D1;H2-DMa;Itgal;Lck;Itgb2;Nfatc4;H2-Q4;H2-Aa;Cd4;Adcy5;Tert;Map3k14;H2-M3;H2-Eb2;H2-Ob;H2-Q7
27	mmu05320	Autoimmune thyroid disease	KEGG PATHWAY	27/ 2065	71/ 15848	0.380282	9.57609e-08	9.84542e-07	Human Diseases	Immune disease	ENSMUSG00000067235|ENSMUSG00000060586|ENSMUSG00000037202|ENSMUSG00000056116|ENSMUSG00000017652|ENSMUSG00000037548|ENSMUSG00000024334|ENSMUSG00000091705|ENSMUSG00000079547|ENSMUSG00000061232|ENSMUSG00000031132|ENSMUSG00000000817|ENSMUSG00000015437|ENSMUSG00000073409|ENSMUSG00000073421|ENSMUSG00000073411|ENSMUSG00000037649|ENSMUSG00000016283|ENSMUSG00000026011|ENSMUSG00000026012|ENSMUSG00000035929|…	H2-Q10;H2-Eb1;Prf1;H2-T22;Cd40;H2-DMb2;H2-Oa;H2-Q2;H2-DMb1;H2-K1;Cd40lg;Fasl;Gzmb;H2-Q6;H2-Ab1;H2-D1;H2-DMa;H2-M2;Ctla4;Cd28;H2-Q4;H2-Aa;Fas;H2-M3;H2-Eb2;H2-Ob;H2-Q7
50	mmu04360	Axon guidance	KEGG PATHWAY	50/ 2065	181/ 15848	0.276243	1.1923e-07	1.18868e-06	Organismal Systems	Development and regeneration	ENSMUSG00000030170|ENSMUSG00000023411|ENSMUSG00000028064|ENSMUSG00000009376|ENSMUSG00000021451|ENSMUSG00000016933|ENSMUSG00000027544|ENSMUSG00000050587|ENSMUSG00000049939|ENSMUSG00000034868|ENSMUSG00000057897|ENSMUSG00000030257|ENSMUSG00000028664|ENSMUSG00000034616|ENSMUSG00000029053|ENSMUSG00000061353|ENSMUSG00000053646|ENSMUSG00000020902|ENSMUSG00000053158|ENSMUSG00000027646|ENSMUSG00000050965|…	Wnt5b;Nfatc4;Sema4a;Met;Sema4d;Plcg1;Nfatc2;Lrrc4c;Lrrc4;Myl12b;Camk2b;Srgap3;Ephb2;Ssh3;Prkcz;Cxcl12;Plxnb1;Ntn1;Fes;Src;Prkca;Ablim1;Rgs3;Rgma;Fyn;Sema7a;Unc5c;L1cam;Plxna3;Sema3d;Efnb1;Pik3cd;Epha2;Ppp3cc;Sema5a;Pard6b;Dpysl2;Pak1;Rac2;Efnb2;Trpc3;Limk1;Camk2a;Ntng2;Ephb6;Plcg2;Camk2d;Sema4f;Unc5b;Boc
29	mmu05412	Arrhythmogenic right ventricular cardiomyopathy	KEGG PATHWAY	29/ 2065	82/ 15848	0.353659	2.04537e-07	1.9792e-06	Human Diseases	Cardiovascular disease	ENSMUSG00000044393|ENSMUSG00000027111|ENSMUSG00000000782|ENSMUSG00000030376|ENSMUSG00000030255|ENSMUSG00000003352|ENSMUSG00000001281|ENSMUSG00000010066|ENSMUSG00000029361|ENSMUSG00000027985|ENSMUSG00000024331|ENSMUSG00000026208|ENSMUSG00000015968|ENSMUSG00000001507|ENSMUSG00000020758|ENSMUSG00000066189|ENSMUSG00000026768|ENSMUSG00000001552|ENSMUSG00000060429|ENSMUSG00000021313|ENSMUSG00000055799|…	Dsg2;Itga6;Tcf7;Slc8a2;Sspn;Cacnb3;Itgb7;Cacna2d2;Nos1;Lef1;Dsc2;Des;Cacna1d;Itga3;Itgb4;Cacng3;Itga8;Jup;Sntb1;Ryr2;Tcf7l1;Atp2a3;Sntb2;Lama1;Actn2;Cdh2;Itgav;Cacna2d4;Cacnb1
47	mmu04630	JAK-STAT signaling pathway	KEGG PATHWAY	47/ 2065	170/ 15848	0.276471	2.75219e-07	2.58706e-06	Environmental Information Processing	Signal transduction	ENSMUSG00000020009|ENSMUSG00000033467|ENSMUSG00000068227|ENSMUSG00000025856|ENSMUSG00000062157|ENSMUSG00000032089|ENSMUSG00000055170|ENSMUSG00000063558|ENSMUSG00000068758|ENSMUSG00000062939|ENSMUSG00000031712|ENSMUSG00000031304|ENSMUSG00000004266|ENSMUSG00000024620|ENSMUSG00000000791|ENSMUSG00000070348|ENSMUSG00000064294|ENSMUSG00000023206|ENSMUSG00000005465|ENSMUSG00000026770|ENSMUSG00000071714|…	Ifngr1;Crlf2;Il2rb;Pdgfa;Ifnlr1;Il10ra;Ifng;Aox1;Il3ra;Stat4;Il15;Il2rg;Ptpn6;Pdgfrb;Il12rb1;Ccnd1;Aox3;Il15ra;Il27ra;Il2ra;Csf2rb2;Lif;Il6ra;Il12b;Il9r;Aox4;Pdgfb;Il4ra;Il22ra2;Pik3cd;Csf2rb;Csf2ra;Jak3;Il21r;Il7r;Bcl2;Socs5;Il13ra1;Il5ra;Socs1;Stat6;Clcf1;Egfr;Csf3r;Il12a;Stat3;Il12rb2
36	mmu04670	Leukocyte transendothelial migration	KEGG PATHWAY	36/ 2065	118/ 15848	0.305085	5.12841e-07	4.6868e-06	Organismal Systems	Immune system	ENSMUSG00000020717|ENSMUSG00000016933|ENSMUSG00000009621|ENSMUSG00000034868|ENSMUSG00000046798|ENSMUSG00000031207|ENSMUSG00000029204|ENSMUSG00000054892|ENSMUSG00000037405|ENSMUSG00000022610|ENSMUSG00000061353|ENSMUSG00000053137|ENSMUSG00000032011|ENSMUSG00000050965|ENSMUSG00000022132|ENSMUSG00000049044|ENSMUSG00000026430|ENSMUSG00000015143|ENSMUSG00000071715|ENSMUSG00000034116|ENSMUSG00000026480|…	Pecam1;Plcg1;Vav2;Myl12b;Cldn12;Msn;Rhoh;Txk;Icam1;Mapk12;Cxcl12;Mapk11;Thy1;Prkca;Cldn10;Rapgef4;Rassf5;Actn1;Ncf4;Vav1;Ncf2;Itgam;Plcg2;Cybb;Pik3cd;Prkcg;Itk;Itgal;Itgb2;Rac2;Ptk2b;Mmp9;Ncf1;Rapgef3;Jam3;Prkcb
42	mmu04921	Oxytocin signaling pathway	KEGG PATHWAY	42/ 2065	151/ 15848	0.278146	9.77677e-07	8.6934e-06	Organismal Systems	Endocrine system	ENSMUSG00000033910|ENSMUSG00000027544|ENSMUSG00000009292|ENSMUSG00000041695|ENSMUSG00000031659|ENSMUSG00000057897|ENSMUSG00000003352|ENSMUSG00000010066|ENSMUSG00000033016|ENSMUSG00000057378|ENSMUSG00000030287|ENSMUSG00000040061|ENSMUSG00000050965|ENSMUSG00000053819|ENSMUSG00000027646|ENSMUSG00000042644|ENSMUSG00000030592|ENSMUSG00000070348|ENSMUSG00000020654|ENSMUSG00000015968|ENSMUSG00000005583|…	Gucy1a1;Nfatc2;Trpm2;Kcnj2;Adcy7;Camk2b;Cacnb3;Cacna2d2;Nfatc1;Ryr3;Itpr2;Plcb2;Prkca;Camk2d;Src;Itpr3;Ryr1;Ccnd1;Adcy3;Cacna1d;Mef2c;Cacng3;Prkab2;Fos;Rgs2;Camk4;Ryr2;Itpr1;Cd38;Npr2;Prkcg;Gnao1;Ppp3cc;Pik3r5;Prkag2;Nfatc4;Camk2a;Adcy5;Cacna2d4;Egfr;Cacnb1;Prkcb
60	mmu05163	Human cytomegalovirus infection	KEGG PATHWAY	60/ 2065	249/ 15848	0.240964	1.23939e-06	1.07305e-05	Human Diseases	Infectious disease: viral	ENSMUSG00000040061|ENSMUSG00000067235|ENSMUSG00000028163|ENSMUSG00000027544|ENSMUSG00000037321|ENSMUSG00000056116|ENSMUSG00000032089|ENSMUSG00000038811|ENSMUSG00000022610|ENSMUSG00000091705|ENSMUSG00000041977|ENSMUSG00000031748|ENSMUSG00000031778|ENSMUSG00000033016|ENSMUSG00000031537|ENSMUSG00000040940|ENSMUSG00000030287|ENSMUSG00000037759|ENSMUSG00000024339|ENSMUSG00000061353|ENSMUSG00000053137|…	Plcb2;H2-Q10;Nfkb1;Nfatc2;Tap1;H2-T22;Il10ra;Gngt2;Mapk12;H2-Q2;Arhgef11;Gnao1;Cx3cl1;Nfatc1;Ikbkb;Arhgef1;Itpr2;Ptger2;Tap2;Cxcl12;Mapk11;Src;Itpr3;Prkca;Ccnd1;Adcy3;Nfkbia;Tnf;Itgav;Il6ra;Fasl;Ccr1;Sting1;Itpr1;Pik3cd;H2-Q6;H2-M3;Prkcg;Il1b;Cxcr2;Vegfa;Ppp3cc;Ccl5;H2-Q7;H2-D1;H2-M2;Rac2;Ptk2b;Stat3;Nfatc4;H2-Q4;Adcy7;Adcy5;H2-K1;Ptger1;Egfr;Gng2;Prkcb;Ccr5;Fas
28	mmu05323	Rheumatoid arthritis	KEGG PATHWAY	28/ 2065	86/ 15848	0.325581	2.23121e-06	1.88222e-05	Human Diseases	Immune disease	ENSMUSG00000024399|ENSMUSG00000060586|ENSMUSG00000055170|ENSMUSG00000031712|ENSMUSG00000037405|ENSMUSG00000061353|ENSMUSG00000037548|ENSMUSG00000024334|ENSMUSG00000022015|ENSMUSG00000079547|ENSMUSG00000024401|ENSMUSG00000024403|ENSMUSG00000021250|ENSMUSG00000027398|ENSMUSG00000073421|ENSMUSG00000023951|ENSMUSG00000035042|ENSMUSG00000001750|ENSMUSG00000037649|ENSMUSG00000030830|ENSMUSG00000000290|…	Ltb;H2-Eb1;Ifng;Il15;Icam1;Cxcl12;H2-DMb2;H2-Oa;Tnfsf11;H2-DMb1;Tnf;Atp6v1g2;Fos;Il1b;H2-Ab1;Vegfa;Ccl5;Tcirg1;H2-DMa;Itgal;Itgb2;Csf1;Tnfrsf11a;Cd28;H2-Aa;Ctla4;H2-Eb2;H2-Ob
53	mmu05417	Lipid and atherosclerosis	KEGG PATHWAY	53/ 2065	216/ 15848	0.24537	2.86161e-06	2.35368e-05	Human Diseases	Cardiovascular disease	ENSMUSG00000016933|ENSMUSG00000027544|ENSMUSG00000027776|ENSMUSG00000057897|ENSMUSG00000029060|ENSMUSG00000032083|ENSMUSG00000017652|ENSMUSG00000033016|ENSMUSG00000004296|ENSMUSG00000037405|ENSMUSG00000040940|ENSMUSG00000040061|ENSMUSG00000022610|ENSMUSG00000053137|ENSMUSG00000053819|ENSMUSG00000027646|ENSMUSG00000042349|ENSMUSG00000050965|ENSMUSG00000071369|ENSMUSG00000021025|ENSMUSG00000024401|…	Plcg1;Nfatc2;Il12a;Camk2b;Mib2;Apoa1;Cd40;Nfatc1;Il12b;Icam1;Arhgef1;Plcb2;Mapk12;Mapk11;Camk2d;Src;Ikbke;Prkca;Map3k5;Nfkbia;Tnf;Ppp3cc;Ncf4;Cd40lg;Vav1;Fasl;Ikbkb;Fos;Traf3;Cybb;Itpr1;Vav2;Eif2ak3;Rxrg;Il1b;Lyn;Ager;Cyp2j6;Ccl5;Casp1;Ncf2;Bcl2;Mmp9;Nfkb1;Ldlr;Camk2a;Nlrp3;Tnfsf10;Ncf1;Pik3cd;Pou2f2;Stat3;Fas
46	mmu05152	Tuberculosis	KEGG PATHWAY	46/ 2065	180/ 15848	0.255556	3.9801e-06	3.19378e-05	Human Diseases	Infectious disease: bacterial	ENSMUSG00000021457|ENSMUSG00000020009|ENSMUSG00000018819|ENSMUSG00000054580|ENSMUSG00000026928|ENSMUSG00000036594|ENSMUSG00000032688|ENSMUSG00000060586|ENSMUSG00000032089|ENSMUSG00000055170|ENSMUSG00000057897|ENSMUSG00000020826|ENSMUSG00000053137|ENSMUSG00000022504|ENSMUSG00000030707|ENSMUSG00000045322|ENSMUSG00000022610|ENSMUSG00000037548|ENSMUSG00000055994|ENSMUSG00000030789|ENSMUSG00000053819|…	Syk;Ifngr1;Lsp1;Pla2r1;Card9;H2-Aa;Malt1;H2-Eb1;Il10ra;Ifng;Camk2b;Nos2;Mapk11;Ciita;Coro1a;Tlr9;Mapk12;H2-DMb2;Nod2;Itgax;Camk2d;Src;Cd209d;H2-DMb1;Tnf;Il12b;C3;Itgam;Cd209a;Rfx5;Il1b;H2-Ab1;Ppp3cc;Tcirg1;H2-DMa;Itgb2;Cd209b;Bcl2;Tlr1;Nfkb1;Il12a;Camk2a;H2-Ob;Cd74;H2-Eb2;H2-Oa
33	mmu04668	TNF signaling pathway	KEGG PATHWAY	33/ 2065	114/ 15848	0.289474	5.40875e-06	4.23686e-05	Environmental Information Processing	Signal transduction	ENSMUSG00000058163|ENSMUSG00000022610|ENSMUSG00000031712|ENSMUSG00000037405|ENSMUSG00000053175|ENSMUSG00000031778|ENSMUSG00000055994|ENSMUSG00000071369|ENSMUSG00000027276|ENSMUSG00000024235|ENSMUSG00000021025|ENSMUSG00000024401|ENSMUSG00000024402|ENSMUSG00000034394|ENSMUSG00000018899|ENSMUSG00000031537|ENSMUSG00000021250|ENSMUSG00000021277|ENSMUSG00000026875|ENSMUSG00000039936|ENSMUSG00000034855|…	Gm5431;Mapk12;Il15;Icam1;Bcl3;Cx3cl1;Nod2;Map3k5;Jag1;Map3k8;Nfkbia;Tnf;Lta;Lif;Irf1;Ikbkb;Fos;Traf3;Traf1;Pik3cd;Cxcl10;Il1b;Ccl5;Tnfrsf1b;Csf1;Mmp9;Nfkb1;Birc3;Map3k14;Mapk11;Il18r1;Fas;Tnfaip3
55	mmu04014	Ras signaling pathway	KEGG PATHWAY	55/ 2065	232/ 15848	0.237069	5.71659e-06	4.37386e-05	Environmental Information Processing	Signal transduction	ENSMUSG00000009376|ENSMUSG00000055723|ENSMUSG00000026117|ENSMUSG00000033220|ENSMUSG00000042817|ENSMUSG00000028163|ENSMUSG00000052142|ENSMUSG00000061578|ENSMUSG00000025856|ENSMUSG00000022895|ENSMUSG00000030742|ENSMUSG00000020828|ENSMUSG00000031465|ENSMUSG00000031565|ENSMUSG00000037225|ENSMUSG00000031537|ENSMUSG00000041354|ENSMUSG00000041193|ENSMUSG00000024798|ENSMUSG00000055254|ENSMUSG00000024620|…	Met;Rras2;Zap70;Rac2;Flt3;Nfkb1;Rasal3;Ksr2;Pdgfa;Ets2;Lat;Pld2;Angpt2;Fgfr1;Fgf2;Ikbkb;Rgl2;Pla2g5;Htr7;Ntrk2;Pdgfrb;Csf1r;Ets1;Prkca;Rasa4;Rassf5;Fgfr4;Plcg1;Fasl;Rasgrp2;Rel;Pdgfb;Pik3cd;Prkcg;Rasa3;Rasal1;Epha2;Vegfa;Rasgrp4;Pak1;Csf1;Prkcb;Kdr;Gngt2;Fgfr3;Ngf;Rasgrp1;Rasa2;Pla2g2d;Plcg2;Rasgrp3;Egfr;Gng2;Flt3l;Plce1
52	mmu05167	Kaposi sarcoma-associated herpesvirus infection	KEGG PATHWAY	52/ 2065	218/ 15848	0.238532	8.44582e-06	6.31517e-05	Human Diseases	Infectious disease: viral	ENSMUSG00000020009|ENSMUSG00000038811|ENSMUSG00000028163|ENSMUSG00000016933|ENSMUSG00000027544|ENSMUSG00000021457|ENSMUSG00000037225|ENSMUSG00000067235|ENSMUSG00000042644|ENSMUSG00000091705|ENSMUSG00000031465|ENSMUSG00000033016|ENSMUSG00000037405|ENSMUSG00000030287|ENSMUSG00000022610|ENSMUSG00000053137|ENSMUSG00000025804|ENSMUSG00000027646|ENSMUSG00000042349|ENSMUSG00000070348|ENSMUSG00000021025|…	Ifngr1;Gngt2;Nfkb1;Plcg1;Nfatc2;Syk;Fgf2;H2-Q10;Itpr3;H2-Q2;Angpt2;Nfatc1;Icam1;Itpr2;Mapk12;Mapk11;Ccr1;Src;Ikbke;Ccnd1;Nfkbia;H2-K1;C3;Ccr4;Fos;Traf3;Pdgfb;Hck;Pik3cd;H2-Q6;Ikbkb;Lyn;Vegfa;Ppp3cc;H2-D1;H2-M2;H2-T22;Pik3r5;Lef1;Stat3;Nfatc4;H2-Q4;Itpr1;Tcf7;Zfp36;H2-Q7;Plcg2;H2-M3;Gng2;Ccr5;Fas;Tcf7l1
54	mmu05170	Human immunodeficiency virus 1 infection	KEGG PATHWAY	54/ 2065	232/ 15848	0.232759	1.21929e-05	8.91434e-05	Human Diseases	Infectious disease: viral	ENSMUSG00000023411|ENSMUSG00000028163|ENSMUSG00000016933|ENSMUSG00000027544|ENSMUSG00000037321|ENSMUSG00000056116|ENSMUSG00000067235|ENSMUSG00000022610|ENSMUSG00000054702|ENSMUSG00000091705|ENSMUSG00000033016|ENSMUSG00000031537|ENSMUSG00000005763|ENSMUSG00000030287|ENSMUSG00000024339|ENSMUSG00000053137|ENSMUSG00000042644|ENSMUSG00000050965|ENSMUSG00000021025|ENSMUSG00000024401|ENSMUSG00000002033|…	Nfatc4;Nfkb1;Plcg1;Nfatc2;Tap1;H2-T22;H2-Q10;Mapk12;Ap1s3;H2-Q2;Nfatc1;Ikbkb;Cd247;Itpr2;Tap2;Mapk11;Itpr3;Prkca;Nfkbia;Tnf;Cd3g;Limk1;H2-K1;Fasl;Fos;H2-D1;Cd3d;Ap1m2;Itpr1;Pik3cd;H2-Q6;Trim30d;Cd3e;Prkcg;Gnao1;Ppp3cc;Sting1;H2-M2;Pak1;Rac2;Ptk2b;Bcl2;Gngt2;H2-Q4;Cd4;Ccr5;H2-Q7;Plcg2;H2-M3;Gng2;Prkcb;Trim5;Fas;Tnfrsf1b
36	mmu04210	Apoptosis	KEGG PATHWAY	36/ 2065	135/ 15848	0.266667	1.58582e-05	0.00011342	Cellular Processes	Cell growth and death	ENSMUSG00000099974|ENSMUSG00000037202|ENSMUSG00000068758|ENSMUSG00000024910|ENSMUSG00000031537|ENSMUSG00000030287|ENSMUSG00000054509|ENSMUSG00000034573|ENSMUSG00000042644|ENSMUSG00000026875|ENSMUSG00000071369|ENSMUSG00000015312|ENSMUSG00000089929|ENSMUSG00000021025|ENSMUSG00000024401|ENSMUSG00000023249|ENSMUSG00000071714|ENSMUSG00000000817|ENSMUSG00000021250|ENSMUSG00000015437|ENSMUSG00000030102|…	Bcl2a1d;Prf1;Il3ra;Ctsw;Ikbkb;Itpr2;Parp4;Ptpn13;Itpr3;Traf1;Map3k5;Gadd45b;Bcl2a1b;Nfkbia;Tnf;Parp3;Csf2rb2;Fasl;Fos;Gzmb;Itpr1;Ctso;Pik3cd;Eif2ak3;Csf2rb;Ctsh;Sptan1;Bcl2;Nfkb1;Bcl2a1a;Ngf;Birc3;Map3k14;Tnfsf10;Pmaip1;Fas
15	mmu05143	African trypanosomiasis	KEGG PATHWAY	15/ 2065	36/ 15848	0.416667	1.89306e-05	0.000127105	Human Diseases	Infectious disease: parasitic	ENSMUSG00000037405|ENSMUSG00000045322|ENSMUSG00000000817|ENSMUSG00000021678|ENSMUSG00000040061|ENSMUSG00000078816|ENSMUSG00000027776|ENSMUSG00000050965|ENSMUSG00000055170|ENSMUSG00000027398|ENSMUSG00000032083|ENSMUSG00000024401|ENSMUSG00000052889|ENSMUSG00000024778|ENSMUSG00000004296	Icam1;Tlr9;Fasl;F2rl1;Plcb2;Prkcg;Il12a;Prkca;Ifng;Il1b;Apoa1;Tnf;Prkcb;Fas;Il12b
29	mmu04933	AGE-RAGE signaling pathway in diabetic complications	KEGG PATHWAY	29/ 2065	100/ 15848	0.29	1.89161e-05	0.000129654	Human Diseases	Endocrine and metabolic disease	ENSMUSG00000032440|ENSMUSG00000023951|ENSMUSG00000016933|ENSMUSG00000033016|ENSMUSG00000029053|ENSMUSG00000037405|ENSMUSG00000021948|ENSMUSG00000040061|ENSMUSG00000022610|ENSMUSG00000053137|ENSMUSG00000010660|ENSMUSG00000050965|ENSMUSG00000070348|ENSMUSG00000032402|ENSMUSG00000024401|ENSMUSG00000020937|ENSMUSG00000044167|ENSMUSG00000015340|ENSMUSG00000039936|ENSMUSG00000027398|ENSMUSG00000015452|…	Tgfbr2;Vegfa;Plcg1;Nfatc1;Prkcz;Icam1;Prkcd;Plcb2;Mapk12;Mapk11;Plcd1;Prkca;Ccnd1;Smad3;Tnf;Plcd3;Foxo1;Cybb;Pik3cd;Il1b;Ager;Egr1;Bcl2;Nfkb1;Plcg2;Prkce;Prkcb;Stat3;Plce1
28	mmu04070	Phosphatidylinositol signaling system	KEGG PATHWAY	28/ 2065	95/ 15848	0.294737	1.88158e-05	0.000131711	Environmental Information Processing	Signal transduction	ENSMUSG00000020937|ENSMUSG00000058793|ENSMUSG00000016933|ENSMUSG00000023805|ENSMUSG00000025357|ENSMUSG00000030287|ENSMUSG00000040061|ENSMUSG00000026102|ENSMUSG00000010660|ENSMUSG00000042105|ENSMUSG00000024210|ENSMUSG00000042644|ENSMUSG00000050965|ENSMUSG00000034731|ENSMUSG00000057963|ENSMUSG00000004815|ENSMUSG00000029330|ENSMUSG00000030102|ENSMUSG00000039936|ENSMUSG00000078816|ENSMUSG00000070738|…	Plcd3;Cds2;Plcg1;Synj2;Dgka;Itpr2;Plcb2;Inpp1;Plcd1;Inpp5f;Ip6k3;Itpr3;Prkca;Dgkh;Itpk1;Dgkq;Cds1;Itpr1;Pik3cd;Prkcg;Dgkd;Pik3c2b;Inpp4a;Itpkb;Plcg2;Prkcb;Inpp4b;Plce1
12	mmu05310	Asthma	KEGG PATHWAY	12/ 2065	25/ 15848	0.48	2.3301e-05	0.000153321	Human Diseases	Immune disease	ENSMUSG00000031132|ENSMUSG00000037649|ENSMUSG00000037548|ENSMUSG00000024334|ENSMUSG00000067341|ENSMUSG00000036594|ENSMUSG00000060586|ENSMUSG00000024401|ENSMUSG00000079547|ENSMUSG00000017652|ENSMUSG00000073421|ENSMUSG00000041538	Cd40lg;H2-DMa;H2-DMb2;H2-Oa;H2-Eb2;H2-Aa;H2-Eb1;Tnf;H2-DMb1;Cd40;H2-Ab1;H2-Ob
27	mmu04666	Fc gamma R-mediated phagocytosis	KEGG PATHWAY	27/ 2065	92/ 15848	0.293478	2.86684e-05	0.000181383	Organismal Systems	Immune system	ENSMUSG00000016933|ENSMUSG00000047945|ENSMUSG00000021457|ENSMUSG00000078816|ENSMUSG00000020828|ENSMUSG00000028517|ENSMUSG00000029622|ENSMUSG00000021948|ENSMUSG00000050965|ENSMUSG00000026395|ENSMUSG00000034116|ENSMUSG00000024381|ENSMUSG00000036995|ENSMUSG00000003283|ENSMUSG00000039936|ENSMUSG00000030742|ENSMUSG00000042228|ENSMUSG00000026879|ENSMUSG00000030774|ENSMUSG00000033220|ENSMUSG00000029674|…	Plcg1;Marcksl1;Syk;Prkcg;Pld2;Plpp3;Arpc1b;Prkcd;Prkca;Ptprc;Vav1;Bin1;Asap3;Hck;Pik3cd;Lat;Lyn;Gsn;Pak1;Rac2;Limk1;Prkce;Scin;Ncf1;Plcg2;Vav2;Prkcb
47	mmu05202	Transcriptional misregulation in cancer	KEGG PATHWAY	47/ 2065	199/ 15848	0.236181	2.9422e-05	0.000182639	Human Diseases	Cancer: overview	ENSMUSG00000099974|ENSMUSG00000025932|ENSMUSG00000016087|ENSMUSG00000048251|ENSMUSG00000009376|ENSMUSG00000037992|ENSMUSG00000025856|ENSMUSG00000004151|ENSMUSG00000022508|ENSMUSG00000028341|ENSMUSG00000017652|ENSMUSG00000024986|ENSMUSG00000001281|ENSMUSG00000013089|ENSMUSG00000039086|ENSMUSG00000032440|ENSMUSG00000027315|ENSMUSG00000024621|ENSMUSG00000068227|ENSMUSG00000042817|ENSMUSG00000019960|…	Bcl2a1d;Eya1;Fli1;Bcl11b;Met;Rara;Pdgfa;Etv1;Bcl6;Nr4a3;Cd40;Hhex;Itgb7;Etv5;Ss18l1;Tgfbr2;Spint1;Csf1r;Il2rb;Flt3;Dusp6;Bcl2a1b;Mef2c;Nfkbiz;Foxo1;Wt1;Gadd45b;Meis1;Itgam;Rel;Plau;Ddb2;Jup;Runx2;Igfbp3;Traf1;Gzmb;Rxrg;Smad1;Baiap3;Mmp9;Nfkb1;Bcl2a1a;Tlx1;Birc3;Pax5;Runx1t1
29	mmu04925	Aldosterone synthesis and secretion	KEGG PATHWAY	29/ 2065	102/ 15848	0.284314	2.852e-05	0.000183982	Organismal Systems	Endocrine system	ENSMUSG00000003123|ENSMUSG00000031659|ENSMUSG00000057897|ENSMUSG00000035735|ENSMUSG00000030287|ENSMUSG00000040061|ENSMUSG00000040907|ENSMUSG00000053819|ENSMUSG00000042644|ENSMUSG00000050965|ENSMUSG00000023034|ENSMUSG00000020654|ENSMUSG00000015968|ENSMUSG00000049686|ENSMUSG00000038128|ENSMUSG00000110195|ENSMUSG00000032193|ENSMUSG00000045038|ENSMUSG00000022416|ENSMUSG00000078816|ENSMUSG00000026576|…	Lipe;Adcy7;Camk2b;Dagla;Itpr2;Plcb2;Atp1a3;Camk2d;Itpr3;Prkca;Nr4a1;Adcy3;Cacna1d;Orai1;Camk4;Pde2a;Ldlr;Prkce;Cacna1i;Prkcg;Atp1b1;Atp1a2;Prkd2;Cyp21a1;Prkcb;Itpr1;Camk2a;Adcy5;Kcnk3
35	mmu05135	Yersinia infection	KEGG PATHWAY	35/ 2065	135/ 15848	0.259259	3.94087e-05	0.000240101	Human Diseases	Infectious disease: bacterial	ENSMUSG00000041112|ENSMUSG00000026117|ENSMUSG00000028163|ENSMUSG00000016933|ENSMUSG00000027544|ENSMUSG00000025372|ENSMUSG00000002699|ENSMUSG00000033016|ENSMUSG00000057672|ENSMUSG00000029622|ENSMUSG00000040940|ENSMUSG00000022610|ENSMUSG00000053137|ENSMUSG00000027646|ENSMUSG00000075284|ENSMUSG00000021025|ENSMUSG00000024401|ENSMUSG00000034116|ENSMUSG00000031537|ENSMUSG00000021250|ENSMUSG00000039936|…	Elmo1;Zap70;Nfkb1;Plcg1;Nfatc2;Baiap2;Lcp2;Nfatc1;Pkn1;Arpc1b;Arhgef1;Mapk12;Mapk11;Src;Wipf1;Nfkbia;Tnf;Vav1;Ikbkb;Fos;Pik3cd;Mefv;Lat;Il1b;Cd8a;Casp1;Cd8b1;Lck;Rac2;Ptk2b;Nlrc4;Limk1;Cd4;Nlrp3;Vav2
15	mmu04960	Aldosterone-regulated sodium reabsorption	KEGG PATHWAY	15/ 2065	38/ 15848	0.394737	4.07453e-05	0.000243731	Organismal Systems	Excretory system	ENSMUSG00000059412|ENSMUSG00000041248|ENSMUSG00000026576|ENSMUSG00000002504|ENSMUSG00000040907|ENSMUSG00000047281|ENSMUSG00000055980|ENSMUSG00000030340|ENSMUSG00000024589|ENSMUSG00000050965|ENSMUSG00000031618|ENSMUSG00000039936|ENSMUSG00000078816|ENSMUSG00000052889|ENSMUSG00000007097	Fxyd2;Kcnj1;Atp1b1;Nherf2;Atp1a3;Sfn;Irs1;Scnn1a;Nedd4l;Prkca;Nr3c2;Pik3cd;Prkcg;Prkcb;Atp1a2
28	mmu05414	Dilated cardiomyopathy	KEGG PATHWAY	28/ 2065	99/ 15848	0.282828	4.31636e-05	0.000253586	Human Diseases	Cardiovascular disease	ENSMUSG00000030376|ENSMUSG00000030255|ENSMUSG00000003352|ENSMUSG00000001281|ENSMUSG00000010066|ENSMUSG00000029361|ENSMUSG00000026414|ENSMUSG00000026208|ENSMUSG00000020654|ENSMUSG00000015968|ENSMUSG00000024401|ENSMUSG00000001507|ENSMUSG00000020758|ENSMUSG00000027087|ENSMUSG00000066189|ENSMUSG00000026768|ENSMUSG00000060429|ENSMUSG00000021313|ENSMUSG00000020788|ENSMUSG00000041308|ENSMUSG00000032796|…	Slc8a2;Sspn;Cacnb3;Itgb7;Cacna2d2;Nos1;Tnnt2;Des;Adcy3;Cacna1d;Tnf;Itga3;Itgb4;Itgav;Cacng3;Itga8;Sntb1;Ryr2;Atp2a3;Sntb2;Lama1;Adcy7;Adcy5;Ttn;Itga6;Cacna2d4;Cacnb1;Tnni3
27	mmu05410	Hypertrophic cardiomyopathy	KEGG PATHWAY	27/ 2065	96/ 15848	0.28125	6.52883e-05	0.000370342	Human Diseases	Cardiovascular disease	ENSMUSG00000030376|ENSMUSG00000030255|ENSMUSG00000003352|ENSMUSG00000001281|ENSMUSG00000010066|ENSMUSG00000029361|ENSMUSG00000026414|ENSMUSG00000026208|ENSMUSG00000015968|ENSMUSG00000024401|ENSMUSG00000001507|ENSMUSG00000020758|ENSMUSG00000027087|ENSMUSG00000038205|ENSMUSG00000066189|ENSMUSG00000026768|ENSMUSG00000060429|ENSMUSG00000021313|ENSMUSG00000020788|ENSMUSG00000041308|ENSMUSG00000028944|…	Slc8a2;Sspn;Cacnb3;Itgb7;Cacna2d2;Nos1;Tnnt2;Des;Cacna1d;Tnf;Itga3;Itgb4;Itgav;Prkab2;Cacng3;Itga8;Sntb1;Ryr2;Atp2a3;Sntb2;Prkag2;Lama1;Ttn;Itga6;Cacna2d4;Cacnb1;Tnni3
41	mmu04145	Phagosome	KEGG PATHWAY	41/ 2065	171/ 15848	0.239766	6.43554e-05	0.000371455	Cellular Processes	Transport and catabolism	ENSMUSG00000067235|ENSMUSG00000054580|ENSMUSG00000029757|ENSMUSG00000060586|ENSMUSG00000037321|ENSMUSG00000056116|ENSMUSG00000052688|ENSMUSG00000029361|ENSMUSG00000030707|ENSMUSG00000024339|ENSMUSG00000037548|ENSMUSG00000024334|ENSMUSG00000091705|ENSMUSG00000031495|ENSMUSG00000079547|ENSMUSG00000026390|ENSMUSG00000024403|ENSMUSG00000061232|ENSMUSG00000071715|ENSMUSG00000026480|ENSMUSG00000024164|…	H2-Q10;Pla2r1;Dync1i1;H2-Eb1;Tap1;H2-T22;Rab7b;Nos1;Coro1a;Tap2;H2-DMb2;H2-Oa;H2-Q2;Cd209d;H2-DMb1;Marco;Atp6v1g2;H2-K1;Ncf4;Ncf2;C3;Itgam;Cd209a;Tubb2b;Cybb;H2-Q6;H2-Ab1;Tcirg1;H2-D1;H2-DMa;H2-M2;Itgb2;Cd209b;H2-Q4;H2-Aa;Itgav;Ncf1;H2-M3;H2-Eb2;H2-Ob;H2-Q7
31	mmu04919	Thyroid hormone signaling pathway	KEGG PATHWAY	31/ 2065	120/ 15848	0.258333	0.000114182	0.000636707	Organismal Systems	Endocrine system	ENSMUSG00000026923|ENSMUSG00000020937|ENSMUSG00000016933|ENSMUSG00000015843|ENSMUSG00000015468|ENSMUSG00000028645|ENSMUSG00000026576|ENSMUSG00000040061|ENSMUSG00000040907|ENSMUSG00000010660|ENSMUSG00000027646|ENSMUSG00000033083|ENSMUSG00000050965|ENSMUSG00000070348|ENSMUSG00000027087|ENSMUSG00000033965|ENSMUSG00000044167|ENSMUSG00000056476|ENSMUSG00000039936|ENSMUSG00000020788|ENSMUSG00000078816|…	Notch1;Plcd3;Plcg1;Rxrg;Notch4;Slc2a1;Atp1b1;Plcb2;Atp1a3;Plcd1;Src;Tbc1d4;Prkca;Ccnd1;Itgav;Slc16a2;Foxo1;Med12l;Pik3cd;Atp2a3;Prkcg;Atp1a2;Notch2;Fxyd2;Ncoa3;Bmp4;Esr1;Plcg2;Notch3;Prkcb;Plce1
32	mmu04750	Inflammatory mediator regulation of TRP channels	KEGG PATHWAY	32/ 2065	126/ 15848	0.253968	0.000126367	0.000681554	Organismal Systems	Sensory system	ENSMUSG00000016933|ENSMUSG00000024617|ENSMUSG00000057897|ENSMUSG00000053137|ENSMUSG00000021948|ENSMUSG00000030287|ENSMUSG00000037759|ENSMUSG00000022610|ENSMUSG00000023017|ENSMUSG00000053819|ENSMUSG00000027646|ENSMUSG00000042644|ENSMUSG00000050965|ENSMUSG00000026778|ENSMUSG00000020654|ENSMUSG00000021108|ENSMUSG00000021678|ENSMUSG00000032860|ENSMUSG00000030102|ENSMUSG00000039936|ENSMUSG00000078816|…	Plcg1;Camk2a;Camk2b;Mapk11;Prkcd;Itpr2;Ptger2;Mapk12;Asic1;Camk2d;Src;Itpr3;Prkca;Prkcq;Adcy3;Prkch;F2rl1;P2ry2;Itpr1;Pik3cd;Prkcg;Il1b;Cyp2j6;Plcb2;Hrh1;Adcy7;Ngf;Adcy5;Plcg2;Prkce;Trpv3;Prkcb
38	mmu05206	MicroRNAs in cancer	KEGG PATHWAY	38/ 2065	159/ 15848	0.238994	0.000125892	0.000690308	Human Diseases	Cancer: overview	ENSMUSG00000009376|ENSMUSG00000026923|ENSMUSG00000028163|ENSMUSG00000016933|ENSMUSG00000025856|ENSMUSG00000031995|ENSMUSG00000028476|ENSMUSG00000015468|ENSMUSG00000031537|ENSMUSG00000050965|ENSMUSG00000030067|ENSMUSG00000024620|ENSMUSG00000020135|ENSMUSG00000070348|ENSMUSG00000021822|ENSMUSG00000020044|ENSMUSG00000022114|ENSMUSG00000040093|ENSMUSG00000026728|ENSMUSG00000000489|ENSMUSG00000039936|…	Met;Notch1;Nfkb1;Plcg1;Pdgfa;St14;Reck;Notch4;Ikbkb;Prkca;Foxp1;Pdgfrb;Apc2;Ccnd1;Plau;Timp3;Spry2;Bmf;Vim;Pdgfb;Pik3cd;Prkce;Prkcg;Fscn1;Vegfa;Notch2;Tnxb;Bcl2;Mmp9;Fgfr3;Irs1;Socs1;Dnmt3a;Plcg2;Egfr;Notch3;Prkcb;Stat3
29	mmu04725	Cholinergic synapse	KEGG PATHWAY	29/ 2065	112/ 15848	0.258929	0.000179125	0.000950519	Organismal Systems	Nervous system	ENSMUSG00000041695|ENSMUSG00000031659|ENSMUSG00000057897|ENSMUSG00000030287|ENSMUSG00000040061|ENSMUSG00000053819|ENSMUSG00000042644|ENSMUSG00000050965|ENSMUSG00000020654|ENSMUSG00000015968|ENSMUSG00000004113|ENSMUSG00000034656|ENSMUSG00000021250|ENSMUSG00000038128|ENSMUSG00000030102|ENSMUSG00000039936|ENSMUSG00000028033|ENSMUSG00000078816|ENSMUSG00000031748|ENSMUSG00000046159|ENSMUSG00000019843|…	Kcnj2;Adcy7;Camk2b;Itpr2;Plcb2;Camk2d;Itpr3;Prkca;Adcy3;Cacna1d;Cacna1b;Cacna1a;Fos;Camk4;Itpr1;Pik3cd;Kcnq5;Prkcg;Gnao1;Chrm3;Fyn;Pik3r5;Prkcb;Bcl2;Gngt2;Camk2a;Adcy5;Gng2;Chrnb4
24	mmu04911	Insulin secretion	KEGG PATHWAY	24/ 2065	86/ 15848	0.27907	0.000185552	0.000968992	Organismal Systems	Endocrine system	ENSMUSG00000007207|ENSMUSG00000031659|ENSMUSG00000057897|ENSMUSG00000044453|ENSMUSG00000028645|ENSMUSG00000026576|ENSMUSG00000040061|ENSMUSG00000040907|ENSMUSG00000053819|ENSMUSG00000042644|ENSMUSG00000050965|ENSMUSG00000020654|ENSMUSG00000015968|ENSMUSG00000020155|ENSMUSG00000049044|ENSMUSG00000038260|ENSMUSG00000021313|ENSMUSG00000078816|ENSMUSG00000046159|ENSMUSG00000007097|ENSMUSG00000059412|…	Stx1a;Adcy7;Camk2b;Ffar1;Slc2a1;Atp1b1;Plcb2;Atp1a3;Camk2d;Itpr3;Prkca;Adcy3;Cacna1d;Kcnmb1;Rapgef4;Trpm4;Ryr2;Prkcg;Chrm3;Atp1a2;Fxyd2;Camk2a;Adcy5;Prkcb
28	mmu04928	Parathyroid hormone synthesis, secretion and action	KEGG PATHWAY	28/ 2065	107/ 15848	0.261682	0.000189444	0.000973859	Organismal Systems	Endocrine system	ENSMUSG00000021362|ENSMUSG00000020828|ENSMUSG00000041977|ENSMUSG00000031565|ENSMUSG00000028525|ENSMUSG00000040940|ENSMUSG00000030287|ENSMUSG00000040061|ENSMUSG00000024486|ENSMUSG00000042644|ENSMUSG00000022015|ENSMUSG00000050965|ENSMUSG00000020654|ENSMUSG00000032177|ENSMUSG00000005583|ENSMUSG00000021250|ENSMUSG00000039153|ENSMUSG00000048776|ENSMUSG00000030102|ENSMUSG00000015843|ENSMUSG00000078816|…	Gcm2;Pld2;Arhgef11;Fgfr1;Pde4b;Arhgef1;Itpr2;Plcb2;Hbegf;Itpr3;Tnfsf11;Prkca;Adcy3;Pde4a;Mef2c;Fos;Runx2;Pthlh;Itpr1;Rxrg;Prkcg;Egr1;Bcl2;Adcy7;Adcy5;Gata3;Egfr;Prkcb
49	mmu04810	Regulation of actin cytoskeleton	KEGG PATHWAY	49/ 2065	227/ 15848	0.215859	0.000220556	0.00111635	Cellular Processes	Cell motility	ENSMUSG00000055723|ENSMUSG00000029674|ENSMUSG00000025856|ENSMUSG00000020340|ENSMUSG00000037225|ENSMUSG00000034868|ENSMUSG00000031207|ENSMUSG00000001281|ENSMUSG00000031565|ENSMUSG00000005947|ENSMUSG00000029622|ENSMUSG00000040940|ENSMUSG00000037509|ENSMUSG00000061353|ENSMUSG00000034616|ENSMUSG00000024620|ENSMUSG00000027646|ENSMUSG00000015143|ENSMUSG00000020135|ENSMUSG00000005320|ENSMUSG00000031861|…	Rras2;Limk1;Pdgfa;Cyfip2;Fgf2;Myl12b;Msn;Itgb7;Fgfr1;Itgae;Arpc1b;Arhgef1;Arhgef4;Cxcl12;Ssh3;Pdgfrb;Src;Actn1;Apc2;Fgfr4;Lpar2;Fgd1;Itga3;Itgb4;Itgav;Arhgef6;Vav1;Itgax;Itgam;Itga8;Pdgfb;Pik3cd;Vav2;Iqgap1;Chrm3;Pfn2;Gsn;Nckap1l;Itgal;Pak1;Rac2;Itgb2;Fgfr3;Scin;Baiap2;Itga6;Egfr;Fgd3;Myh11
34	mmu04936	Alcoholic liver disease	KEGG PATHWAY	34/ 2065	141/ 15848	0.241135	0.000232649	0.00115972	Human Diseases	Endocrine and metabolic disease	ENSMUSG00000074064|ENSMUSG00000027985|ENSMUSG00000010025|ENSMUSG00000029098|ENSMUSG00000031537|ENSMUSG00000030281|ENSMUSG00000024371|ENSMUSG00000000817|ENSMUSG00000022610|ENSMUSG00000053137|ENSMUSG00000071369|ENSMUSG00000042349|ENSMUSG00000070348|ENSMUSG00000021025|ENSMUSG00000024401|ENSMUSG00000027412|ENSMUSG00000004296|ENSMUSG00000038205|ENSMUSG00000024164|ENSMUSG00000044167|ENSMUSG00000021277|…	Mlycd;Lef1;Aldh3a2;Acox3;Ikbkb;Il17rc;C2;Fasl;Mapk12;Mapk11;Map3k5;Ikbke;Ccnd1;Nfkbia;Tnf;Lpin3;Il12b;Prkab2;C3;Foxo1;Traf3;Scd1;Tcf7l1;Il1b;Cyp2e1;Acacb;Prkag2;C4b;Nfkb1;Il12a;Tcf7;C5ar1;Map3k14;Fas
33	mmu04371	Apelin signaling pathway	KEGG PATHWAY	33/ 2065	136/ 15848	0.242647	0.000252217	0.0012385	Environmental Information Processing	Signal transduction	ENSMUSG00000055723|ENSMUSG00000030376|ENSMUSG00000044338|ENSMUSG00000020826|ENSMUSG00000030671|ENSMUSG00000029361|ENSMUSG00000057378|ENSMUSG00000030287|ENSMUSG00000040061|ENSMUSG00000042644|ENSMUSG00000027276|ENSMUSG00000030592|ENSMUSG00000070348|ENSMUSG00000032402|ENSMUSG00000005583|ENSMUSG00000020654|ENSMUSG00000061086|ENSMUSG00000038205|ENSMUSG00000038128|ENSMUSG00000021313|ENSMUSG00000030102|…	Rras2;Slc8a2;Aplnr;Nos2;Pde3b;Nos1;Ryr3;Itpr2;Plcb2;Itpr3;Jag1;Ryr1;Ccnd1;Smad3;Mef2c;Adcy3;Myl4;Prkab2;Camk4;Ryr2;Itpr1;Prkce;Lipe;Klf2;Egr1;Cdh1;Pik3r5;Prkag2;Gngt2;Adcy7;Adcy5;Notch3;Gng2
34	mmu05162	Measles	KEGG PATHWAY	34/ 2065	143/ 15848	0.237762	0.000308651	0.00147168	Human Diseases	Infectious disease: viral	ENSMUSG00000045322|ENSMUSG00000027776|ENSMUSG00000031207|ENSMUSG00000068227|ENSMUSG00000031304|ENSMUSG00000031537|ENSMUSG00000023341|ENSMUSG00000042349|ENSMUSG00000031805|ENSMUSG00000070348|ENSMUSG00000021025|ENSMUSG00000015316|ENSMUSG00000026770|ENSMUSG00000004296|ENSMUSG00000000817|ENSMUSG00000031495|ENSMUSG00000031494|ENSMUSG00000021250|ENSMUSG00000021277|ENSMUSG00000032094|ENSMUSG00000039936|…	Tlr9;Il12a;Msn;Il2rb;Il2rg;Ikbkb;Mx2;Ikbke;Jak3;Ccnd1;Nfkbia;Slamf1;Il2ra;Il12b;Fasl;Cd209d;Cd209a;Fos;Traf3;Cd3d;Pik3cd;Eif2ak3;Cd3e;Il1b;Cblb;Cd3g;Cd209b;Stat3;Cd28;Nfkb1;Rigi;Bcl2;Fas;Tnfaip3
51	mmu05132	Salmonella infection	KEGG PATHWAY	51/ 2065	242/ 15848	0.210744	0.000306253	0.00148172	Human Diseases	Infectious disease: bacterial	ENSMUSG00000041112|ENSMUSG00000000579|ENSMUSG00000045322|ENSMUSG00000029757|ENSMUSG00000020340|ENSMUSG00000052688|ENSMUSG00000029204|ENSMUSG00000032691|ENSMUSG00000057672|ENSMUSG00000031537|ENSMUSG00000024253|ENSMUSG00000022610|ENSMUSG00000053137|ENSMUSG00000018008|ENSMUSG00000034868|ENSMUSG00000027985|ENSMUSG00000031328|ENSMUSG00000032000|ENSMUSG00000071203|ENSMUSG00000021025|ENSMUSG00000024401|…	Elmo1;Dynlt1c;Tlr9;Dync1i1;Cyfip2;Rab7b;Rhoh;Nlrp3;Pkn1;Ikbkb;Dync2li1;Mapk12;Mapk11;Cyth4;Myl12b;Lef1;Flna;Birc3;Naip5;Nfkbia;Tnf;Naip1;Ptprc;Ahnak;Arpc1b;Fos;Tubb2b;Naip6;Pik3cd;Tcf7l1;Il1b;Gsdmd;Pfn2;Snx33;Tlr5;Nckap1l;Casp1;Pik3c2b;Pak1;Bcl2;Nlrc4;Nfkb1;S100a10;Tcf7;Flnb;Kif5a;Cyth1;Tnfsf10;Nod1;Casp4;Klc2
17	mmu05144	Malaria	KEGG PATHWAY	17/ 2065	54/ 15848	0.314815	0.000336314	0.00158068	Human Diseases	Infectious disease: parasitic	ENSMUSG00000031132|ENSMUSG00000009376|ENSMUSG00000079298|ENSMUSG00000030830|ENSMUSG00000037405|ENSMUSG00000045322|ENSMUSG00000020717|ENSMUSG00000027398|ENSMUSG00000000290|ENSMUSG00000027776|ENSMUSG00000030154|ENSMUSG00000030149|ENSMUSG00000055170|ENSMUSG00000024401|ENSMUSG00000017652|ENSMUSG00000040249|ENSMUSG00000030325	Cd40lg;Met;Klrb1b;Itgal;Icam1;Tlr9;Pecam1;Il1b;Itgb2;Il12a;Klrb1f;Klrk1;Ifng;Tnf;Cd40;Lrp1;Klrb1c
44	mmu04621	NOD-like receptor signaling pathway	KEGG PATHWAY	44/ 2065	203/ 15848	0.216749	0.000409838	0.00189911	Organismal Systems	Immune system	ENSMUSG00000026928|ENSMUSG00000009292|ENSMUSG00000034786|ENSMUSG00000042644|ENSMUSG00000027398|ENSMUSG00000028268|ENSMUSG00000057672|ENSMUSG00000031537|ENSMUSG00000021948|ENSMUSG00000030287|ENSMUSG00000040061|ENSMUSG00000022610|ENSMUSG00000053137|ENSMUSG00000055994|ENSMUSG00000042349|ENSMUSG00000071203|ENSMUSG00000021025|ENSMUSG00000024401|ENSMUSG00000021640|ENSMUSG00000029468|ENSMUSG00000021277|…	Card9;Trpm2;Gpsm3;Itpr3;Il1b;Gbp3;Pkn1;Ikbkb;Prkcd;Itpr2;Plcb2;Mapk12;Mapk11;Nod2;Ikbke;Naip5;Nfkbia;Tnf;Naip1;P2rx7;Traf3;Naip6;Cybb;Itpr1;Casp4;Mefv;Gbp2;Card6;Nlrp12;Gsdmd;Ccl5;Sting1;Casp1;Nlrc4;Bcl2;Nfkb1;Nlrp1b;Panx1;Nlrp3;Birc3;Pstpip1;Nod1;Gbp5;Tnfaip3
26	mmu05142	Chagas disease	KEGG PATHWAY	26/ 2065	101/ 15848	0.257426	0.000417036	0.00190562	Human Diseases	Infectious disease: parasitic	ENSMUSG00000020009|ENSMUSG00000045322|ENSMUSG00000055170|ENSMUSG00000031748|ENSMUSG00000020826|ENSMUSG00000031537|ENSMUSG00000005763|ENSMUSG00000040061|ENSMUSG00000022610|ENSMUSG00000053137|ENSMUSG00000032440|ENSMUSG00000021025|ENSMUSG00000024401|ENSMUSG00000002033|ENSMUSG00000004296|ENSMUSG00000000817|ENSMUSG00000024164|ENSMUSG00000021250|ENSMUSG00000032094|ENSMUSG00000039936|ENSMUSG00000032093|…	Ifngr1;Tlr9;Ifng;Gnao1;Nos2;Ikbkb;Cd247;Plcb2;Mapk12;Mapk11;Tgfbr2;Nfkbia;Tnf;Cd3g;Il12b;Fasl;C3;Fos;Cd3d;Pik3cd;Cd3e;Il1b;Ccl5;Nfkb1;Il12a;Fas
34	mmu04072	Phospholipase D signaling pathway	KEGG PATHWAY	34/ 2065	147/ 15848	0.231293	0.0005297	0.00232362	Environmental Information Processing	Signal transduction	ENSMUSG00000026825|ENSMUSG00000033446|ENSMUSG00000000617|ENSMUSG00000016933|ENSMUSG00000055723|ENSMUSG00000025856|ENSMUSG00000021457|ENSMUSG00000020828|ENSMUSG00000028517|ENSMUSG00000025357|ENSMUSG00000040061|ENSMUSG00000018008|ENSMUSG00000024620|ENSMUSG00000050965|ENSMUSG00000034731|ENSMUSG00000020654|ENSMUSG00000004815|ENSMUSG00000031861|ENSMUSG00000019843|ENSMUSG00000049044|ENSMUSG00000031390|…	Dnm1;Lpar6;Grm6;Plcg1;Rras2;Pdgfa;Syk;Pld2;Plpp3;Dgka;Plcb2;Cyth4;Pdgfrb;Prkca;Dgkh;Adcy3;Dgkq;Lpar2;Fyn;Rapgef4;Avpr2;Pdgfb;Pik3cd;Cxcr2;Dgkd;Pik3r5;Rapgef3;Adcy7;Ptk2b;Adcy5;Cyth1;Plcg2;Egfr;Lpar3
21	mmu01521	EGFR tyrosine kinase inhibitor resistance	KEGG PATHWAY	21/ 2065	76/ 15848	0.276316	0.000529299	0.00235323	Human Diseases	Drug resistance: antineoplastic	ENSMUSG00000009376|ENSMUSG00000062991|ENSMUSG00000027947|ENSMUSG00000060275|ENSMUSG00000037225|ENSMUSG00000024620|ENSMUSG00000016933|ENSMUSG00000054252|ENSMUSG00000027646|ENSMUSG00000025856|ENSMUSG00000000489|ENSMUSG00000050965|ENSMUSG00000039936|ENSMUSG00000057329|ENSMUSG00000034330|ENSMUSG00000078816|ENSMUSG00000020122|ENSMUSG00000052889|ENSMUSG00000062960|ENSMUSG00000023951|ENSMUSG00000004040	Met;Nrg1;Il6ra;Nrg2;Fgf2;Pdgfrb;Plcg1;Fgfr3;Src;Pdgfa;Pdgfb;Prkca;Pik3cd;Bcl2;Plcg2;Prkcg;Egfr;Prkcb;Kdr;Vegfa;Stat3
25	mmu04713	Circadian entrainment	KEGG PATHWAY	25/ 2065	97/ 15848	0.257732	0.000523397	0.00235887	Organismal Systems	Environmental adaptation	ENSMUSG00000033910|ENSMUSG00000024617|ENSMUSG00000057897|ENSMUSG00000029361|ENSMUSG00000057378|ENSMUSG00000040061|ENSMUSG00000030592|ENSMUSG00000028957|ENSMUSG00000053819|ENSMUSG00000042644|ENSMUSG00000050965|ENSMUSG00000020654|ENSMUSG00000015968|ENSMUSG00000021250|ENSMUSG00000021313|ENSMUSG00000030102|ENSMUSG00000022416|ENSMUSG00000078816|ENSMUSG00000031748|ENSMUSG00000038811|ENSMUSG00000033981|…	Gucy1a1;Camk2a;Camk2b;Nos1;Ryr3;Plcb2;Ryr1;Per3;Camk2d;Itpr3;Prkca;Adcy3;Cacna1d;Fos;Ryr2;Itpr1;Cacna1i;Prkcg;Gnao1;Gngt2;Gria2;Adcy7;Adcy5;Gng2;Prkcb
67	mmu05165	Human papillomavirus infection	KEGG PATHWAY	67/ 2065	347/ 15848	0.193084	0.00055113	0.00238581	Human Diseases	Infectious disease: viral	ENSMUSG00000030170|ENSMUSG00000026923|ENSMUSG00000067235|ENSMUSG00000027111|ENSMUSG00000031925|ENSMUSG00000026639|ENSMUSG00000032744|ENSMUSG00000024778|ENSMUSG00000015468|ENSMUSG00000056116|ENSMUSG00000042349|ENSMUSG00000022528|ENSMUSG00000001281|ENSMUSG00000033227|ENSMUSG00000022996|ENSMUSG00000029053|ENSMUSG00000031537|ENSMUSG00000001750|ENSMUSG00000043719|ENSMUSG00000039084|ENSMUSG00000018169|…	Wnt5b;Notch1;H2-Q10;Itga6;Maml2;Lamb3;Heyl;Fas;Notch4;H2-T22;Ikbke;Hes1;Itgb7;Wnt6;Wnt10b;Prkcz;Ikbkb;Tcirg1;Col6a6;Chad;Mfng;Mx2;Pdgfrb;Ccnd1;H2-Q2;Jag1;Apc2;Wnt10a;Lama5;Lama3;Tnf;Atp6v1g2;Itgb4;Axin2;Itgav;Itga8;Irf1;Fasl;Magi1;Nfkb1;Foxo1;Traf3;Tnxb;Patj;Pik3cd;H2-Q6;H2-M3;Fzd1;Lamb2;Llgl2;Vegfa;Notch2;Pard6b;H2-D1;Itga3;H2-M2;Col6a4;H2-Q4;Lama1;Tcf7;Wnt11;Tert;H2-K1;Egfr;Notch3;H2-Q7;Tcf7l1
23	mmu04512	ECM-receptor interaction	KEGG PATHWAY	23/ 2065	87/ 15848	0.264368	0.000585584	0.00250204	Environmental Information Processing	Signaling molecules and interaction	ENSMUSG00000040998|ENSMUSG00000028763|ENSMUSG00000034687|ENSMUSG00000001281|ENSMUSG00000037016|ENSMUSG00000039084|ENSMUSG00000051111|ENSMUSG00000043719|ENSMUSG00000026639|ENSMUSG00000015647|ENSMUSG00000024421|ENSMUSG00000001507|ENSMUSG00000020758|ENSMUSG00000027111|ENSMUSG00000017009|ENSMUSG00000026768|ENSMUSG00000052911|ENSMUSG00000033327|ENSMUSG00000038486|ENSMUSG00000032572|ENSMUSG00000032796|…	Npnt;Hspg2;Fras1;Itgb7;Frem2;Chad;Sv2c;Col6a6;Lamb3;Lama5;Lama3;Itga3;Itgb4;Itga6;Sdc4;Itga8;Lamb2;Tnxb;Sv2a;Col6a4;Lama1;Itgav;Sv2b
46	mmu04024	cAMP signaling pathway	KEGG PATHWAY	46/ 2065	221/ 15848	0.208145	0.00077811	0.00328203	Environmental Information Processing	Signal transduction	ENSMUSG00000055723|ENSMUSG00000051314|ENSMUSG00000057897|ENSMUSG00000020178|ENSMUSG00000028163|ENSMUSG00000020788|ENSMUSG00000036437|ENSMUSG00000020828|ENSMUSG00000029098|ENSMUSG00000030671|ENSMUSG00000033016|ENSMUSG00000034116|ENSMUSG00000028525|ENSMUSG00000023868|ENSMUSG00000026576|ENSMUSG00000037759|ENSMUSG00000040907|ENSMUSG00000053819|ENSMUSG00000020654|ENSMUSG00000071317|ENSMUSG00000021025|…	Rras2;Ffar2;Camk2b;Adora2a;Nfkb1;Atp2a3;Npy1r;Pld2;Acox3;Pde3b;Nfatc1;Vav1;Pde4b;Pde10a;Atp1b1;Ptger2;Atp1a3;Camk2d;Adcy3;Bves;Nfkbia;Rapgef4;Adcy7;Hcar1;Orai1;Fos;Cacna1d;Camk4;Ryr2;Pde4a;Pik3cd;Hcar2;Lipe;Atp1a2;Fxyd2;Pak1;Rac2;Rapgef3;Fxyd1;Gria2;Camk2a;Gabbr1;Adcy5;Vav2;Tnni3;Plce1
22	mmu04970	Salivary secretion	KEGG PATHWAY	22/ 2065	84/ 15848	0.261905	0.0008748	0.00364316	Organismal Systems	Digestive system	ENSMUSG00000033910|ENSMUSG00000029361|ENSMUSG00000057378|ENSMUSG00000026576|ENSMUSG00000040061|ENSMUSG00000040907|ENSMUSG00000042644|ENSMUSG00000050965|ENSMUSG00000020654|ENSMUSG00000027335|ENSMUSG00000030102|ENSMUSG00000029084|ENSMUSG00000029082|ENSMUSG00000078816|ENSMUSG00000030287|ENSMUSG00000046159|ENSMUSG00000007097|ENSMUSG00000059412|ENSMUSG00000031659|ENSMUSG00000069515|ENSMUSG00000022840|…	Gucy1a1;Nos1;Ryr3;Atp1b1;Plcb2;Atp1a3;Itpr3;Prkca;Adcy3;Adra1d;Itpr1;Cd38;Bst1;Prkcg;Itpr2;Chrm3;Atp1a2;Fxyd2;Adcy7;Lyz1;Adcy5;Prkcb
20	mmu04971	Gastric acid secretion	KEGG PATHWAY	20/ 2065	75/ 15848	0.266667	0.00115728	0.00464324	Organismal Systems	Digestive system	ENSMUSG00000031659|ENSMUSG00000041248|ENSMUSG00000026576|ENSMUSG00000040061|ENSMUSG00000050965|ENSMUSG00000040907|ENSMUSG00000052889|ENSMUSG00000034987|ENSMUSG00000053819|ENSMUSG00000022840|ENSMUSG00000042644|ENSMUSG00000041695|ENSMUSG00000030102|ENSMUSG00000020654|ENSMUSG00000057897|ENSMUSG00000078816|ENSMUSG00000030287|ENSMUSG00000046159|ENSMUSG00000024617|ENSMUSG00000007097	Adcy7;Kcnj1;Atp1b1;Plcb2;Prkca;Atp1a3;Prkcb;Hrh2;Camk2d;Adcy5;Itpr3;Kcnj2;Itpr1;Adcy3;Camk2b;Prkcg;Itpr2;Chrm3;Camk2a;Atp1a2
23	mmu05032	Morphine addiction	KEGG PATHWAY	23/ 2065	91/ 15848	0.252747	0.00114621	0.00471381	Human Diseases	Substance dependence	ENSMUSG00000021684|ENSMUSG00000069094|ENSMUSG00000030671|ENSMUSG00000028525|ENSMUSG00000023868|ENSMUSG00000024462|ENSMUSG00000050965|ENSMUSG00000020654|ENSMUSG00000032177|ENSMUSG00000004113|ENSMUSG00000034656|ENSMUSG00000110195|ENSMUSG00000042249|ENSMUSG00000078816|ENSMUSG00000031748|ENSMUSG00000031344|ENSMUSG00000022489|ENSMUSG00000031340|ENSMUSG00000038811|ENSMUSG00000031659|ENSMUSG00000022840|…	Pde8b;Pde7a;Pde3b;Pde4b;Pde10a;Gabbr1;Prkca;Adcy3;Pde4a;Cacna1b;Cacna1a;Pde2a;Grk3;Prkcg;Gnao1;Gabrq;Pde1b;Gabre;Gngt2;Adcy7;Adcy5;Gng2;Prkcb
23	mmu04912	GnRH signaling pathway	KEGG PATHWAY	23/ 2065	91/ 15848	0.252747	0.00114621	0.00471381	Organismal Systems	Endocrine system	ENSMUSG00000057897|ENSMUSG00000024617|ENSMUSG00000020828|ENSMUSG00000021948|ENSMUSG00000030287|ENSMUSG00000040061|ENSMUSG00000024486|ENSMUSG00000022610|ENSMUSG00000053137|ENSMUSG00000053819|ENSMUSG00000027646|ENSMUSG00000042644|ENSMUSG00000050965|ENSMUSG00000020654|ENSMUSG00000015968|ENSMUSG00000020700|ENSMUSG00000030102|ENSMUSG00000038418|ENSMUSG00000059456|ENSMUSG00000031659|ENSMUSG00000022840|…	Camk2b;Camk2a;Pld2;Prkcd;Itpr2;Plcb2;Hbegf;Mapk12;Mapk11;Camk2d;Src;Itpr3;Prkca;Adcy3;Cacna1d;Map3k3;Itpr1;Egr1;Ptk2b;Adcy7;Adcy5;Egfr;Prkcb
32	mmu05224	Breast cancer	KEGG PATHWAY	32/ 2065	144/ 15848	0.222222	0.00154427	0.00612125	Human Diseases	Cancer: specific types	ENSMUSG00000030170|ENSMUSG00000026923|ENSMUSG00000032744|ENSMUSG00000027985|ENSMUSG00000037225|ENSMUSG00000022528|ENSMUSG00000033227|ENSMUSG00000031565|ENSMUSG00000022996|ENSMUSG00000027276|ENSMUSG00000026167|ENSMUSG00000027314|ENSMUSG00000022015|ENSMUSG00000020135|ENSMUSG00000070348|ENSMUSG00000015468|ENSMUSG00000025225|ENSMUSG00000000142|ENSMUSG00000015312|ENSMUSG00000021250|ENSMUSG00000002109|…	Wnt5b;Notch1;Heyl;Lef1;Fgf2;Hes1;Wnt6;Fgfr1;Wnt10b;Jag1;Wnt10a;Dll4;Tnfsf11;Apc2;Ccnd1;Notch4;Nfkb2;Axin2;Gadd45b;Fos;Ddb2;Pik3cd;Tcf7l1;Fzd1;Notch3;Notch2;Ncoa3;Tcf7;Wnt11;Esr1;Egfr;Dll1
37	mmu04310	Wnt signaling pathway	KEGG PATHWAY	37/ 2065	174/ 15848	0.212644	0.00162765	0.00629997	Environmental Information Processing	Signal transduction	ENSMUSG00000030170|ENSMUSG00000033220|ENSMUSG00000071856|ENSMUSG00000027544|ENSMUSG00000027985|ENSMUSG00000022433|ENSMUSG00000031145|ENSMUSG00000057897|ENSMUSG00000033227|ENSMUSG00000033016|ENSMUSG00000022996|ENSMUSG00000040061|ENSMUSG00000050965|ENSMUSG00000053819|ENSMUSG00000070348|ENSMUSG00000020135|ENSMUSG00000026167|ENSMUSG00000032402|ENSMUSG00000032280|ENSMUSG00000031661|ENSMUSG00000000142|…	Wnt5b;Rac2;Mcc;Nfatc2;Lef1;Csnk1e;Prickle3;Camk2b;Wnt6;Nfatc1;Wnt10b;Plcb2;Prkca;Camk2d;Ccnd1;Apc2;Wnt10a;Smad3;Tle3;Nkd1;Axin2;Tle2;Bambi;Nkd2;Tcf7l1;Prkcg;Fzd1;Ppp3cc;Prickle1;Lgr6;Rspo1;Nfatc4;Camk2a;Tcf7;Wnt11;Prkcb;Lgr5
41	mmu04510	Focal adhesion	KEGG PATHWAY	41/ 2065	198/ 15848	0.207071	0.00161404	0.00632165	Cellular Processes	Cellular community - eukaryotes	ENSMUSG00000009376|ENSMUSG00000025856|ENSMUSG00000034868|ENSMUSG00000001281|ENSMUSG00000029860|ENSMUSG00000039084|ENSMUSG00000024620|ENSMUSG00000027646|ENSMUSG00000043719|ENSMUSG00000015143|ENSMUSG00000026639|ENSMUSG00000050965|ENSMUSG00000070348|ENSMUSG00000015647|ENSMUSG00000024421|ENSMUSG00000019843|ENSMUSG00000020758|ENSMUSG00000027087|ENSMUSG00000034116|ENSMUSG00000026768|ENSMUSG00000000489|…	Met;Pdgfa;Myl12b;Itgb7;Zyx;Chad;Pdgfrb;Src;Col6a6;Actn1;Lamb3;Prkca;Ccnd1;Lama5;Lama3;Fyn;Itgb4;Itgav;Vav1;Itga8;Pdgfb;Pik3cd;Parvg;Vav2;Prkcg;Lamb2;Kdr;Vegfa;Tnxb;Itga3;Pak1;Rac2;Col6a4;Bcl2;Flna;Lama1;Flnb;Birc3;Itga6;Egfr;Prkcb
32	mmu05418	Fluid shear stress and atherosclerosis	KEGG PATHWAY	32/ 2065	145/ 15848	0.22069	0.00173922	0.00665353	Human Diseases	Cardiovascular disease	ENSMUSG00000074604|ENSMUSG00000020717|ENSMUSG00000025856|ENSMUSG00000055170|ENSMUSG00000055148|ENSMUSG00000029053|ENSMUSG00000037405|ENSMUSG00000022610|ENSMUSG00000053137|ENSMUSG00000027646|ENSMUSG00000071369|ENSMUSG00000024401|ENSMUSG00000005583|ENSMUSG00000027087|ENSMUSG00000017009|ENSMUSG00000028059|ENSMUSG00000026480|ENSMUSG00000031537|ENSMUSG00000021250|ENSMUSG00000026836|ENSMUSG00000000489|…	Mgst2;Pecam1;Pdgfa;Ifng;Klf2;Prkcz;Icam1;Mapk12;Mapk11;Src;Map3k5;Tnf;Mef2c;Itgav;Sdc4;Arhgef2;Ncf2;Ikbkb;Fos;Acvr1;Pdgfb;Gstm1;Pik3cd;Il1b;Kdr;Vegfa;Rac2;Bcl2;Mmp9;Nfkb1;Bmp4;Ncf1
23	mmu04520	Adherens junction	KEGG PATHWAY	23/ 2065	94/ 15848	0.244681	0.00182574	0.00690425	Cellular Processes	Cellular community - eukaryotes	ENSMUSG00000009376|ENSMUSG00000030536|ENSMUSG00000027646|ENSMUSG00000025372|ENSMUSG00000038780|ENSMUSG00000031565|ENSMUSG00000004266|ENSMUSG00000032440|ENSMUSG00000027985|ENSMUSG00000032012|ENSMUSG00000032402|ENSMUSG00000019843|ENSMUSG00000015143|ENSMUSG00000042821|ENSMUSG00000055799|ENSMUSG00000022676|ENSMUSG00000033060|ENSMUSG00000000303|ENSMUSG00000025314|ENSMUSG00000033220|ENSMUSG00000000782|…	Met;Iqgap1;Src;Baiap2;Smurf1;Fgfr1;Ptpn6;Tgfbr2;Lef1;Nectin1;Smad3;Fyn;Actn1;Snai1;Tcf7l1;Snai2;Lmo7;Cdh1;Ptprj;Rac2;Tcf7;Myl12b;Egfr
33	mmu04261	Adrenergic signaling in cardiomyocytes	KEGG PATHWAY	33/ 2065	152/ 15848	0.217105	0.00197898	0.0073987	Organismal Systems	Circulatory system	ENSMUSG00000030376|ENSMUSG00000031659|ENSMUSG00000057897|ENSMUSG00000003352|ENSMUSG00000010066|ENSMUSG00000053137|ENSMUSG00000026576|ENSMUSG00000040061|ENSMUSG00000022610|ENSMUSG00000040907|ENSMUSG00000026414|ENSMUSG00000053819|ENSMUSG00000050965|ENSMUSG00000020654|ENSMUSG00000027335|ENSMUSG00000015968|ENSMUSG00000066189|ENSMUSG00000049044|ENSMUSG00000061086|ENSMUSG00000021313|ENSMUSG00000020788|…	Slc8a2;Adcy7;Camk2b;Cacnb3;Cacna2d2;Mapk11;Atp1b1;Plcb2;Mapk12;Atp1a3;Tnnt2;Camk2d;Prkca;Adcy3;Adra1d;Cacna1d;Cacng3;Rapgef4;Myl4;Ryr2;Atp2a3;Atp1a2;Fxyd2;Pik3r5;Rapgef3;Bcl2;Camk2a;Scn4b;Adcy5;Cacna2d4;Bves;Cacnb1;Tnni3
78	mmu05168	Herpes simplex virus 1 infection	KEGG PATHWAY	78/ 2065	436/ 15848	0.178899	0.00204692	0.00756669	Human Diseases	Infectious disease: viral	ENSMUSG00000021457|ENSMUSG00000020009|ENSMUSG00000067235|ENSMUSG00000045322|ENSMUSG00000027776|ENSMUSG00000026928|ENSMUSG00000031537|ENSMUSG00000064141|ENSMUSG00000044807|ENSMUSG00000037321|ENSMUSG00000056116|ENSMUSG00000055150|ENSMUSG00000055170|ENSMUSG00000042349|ENSMUSG00000091705|ENSMUSG00000066829|ENSMUSG00000005824|ENSMUSG00000062861|ENSMUSG00000034429|ENSMUSG00000058900|ENSMUSG00000024339|…	Syk;Ifngr1;H2-Q10;Tlr9;Il12a;Card9;Ikbkb;Zfp69;Zfp354c;Tap1;H2-T22;Zfp78;Ifng;Ikbke;H2-Q2;Zfp810;Tnfsf14;Zfp28;Zfp707;Rsl1;Tap2;Zfp964;H2-Oa;Zfp94;Src;Nectin1;H2-Eb1;Zfp658;H2-Aa;Birc3;Alyref2;Nfkbia;Tnf;Lta;Zfp1;Zfp418;H2-K1;H2-DMb1;Gm14308;Zfp383;Il12b;Fasl;C3;Zfp398;Traf3;H2-D1;Zfp420;Pik3cd;H2-Q6;Eif2ak3;Zfp641;Il1b;Zfp455;H2-Ab1;Zfp764;Ccl5;Sting1;H2-DMa;H2-M2;Zfp14;Cd74;Zfp275;H2-Eb2;H2-Q4;…
14	mmu04930	Type II diabetes mellitus	KEGG PATHWAY	14/ 2065	48/ 15848	0.291667	0.00248734	0.00909259	Human Diseases	Endocrine and metabolic disease	ENSMUSG00000025877|ENSMUSG00000021948|ENSMUSG00000031537|ENSMUSG00000055980|ENSMUSG00000045038|ENSMUSG00000038037|ENSMUSG00000039936|ENSMUSG00000015968|ENSMUSG00000004110|ENSMUSG00000024401|ENSMUSG00000004113|ENSMUSG00000047182|ENSMUSG00000034656|ENSMUSG00000029053	Hk3;Prkcd;Ikbkb;Irs1;Prkce;Socs1;Pik3cd;Cacna1d;Cacna1e;Tnf;Cacna1b;Irs3;Cacna1a;Prkcz
27	mmu04722	Neurotrophin signaling pathway	KEGG PATHWAY	27/ 2065	119/ 15848	0.226891	0.00253102	0.00915061	Organismal Systems	Nervous system	ENSMUSG00000042594|ENSMUSG00000016933|ENSMUSG00000057897|ENSMUSG00000023947|ENSMUSG00000031537|ENSMUSG00000021948|ENSMUSG00000005057|ENSMUSG00000022610|ENSMUSG00000053137|ENSMUSG00000053819|ENSMUSG00000071369|ENSMUSG00000021025|ENSMUSG00000020227|ENSMUSG00000004933|ENSMUSG00000030220|ENSMUSG00000000817|ENSMUSG00000020700|ENSMUSG00000059146|ENSMUSG00000038128|ENSMUSG00000039936|ENSMUSG00000055254|…	Sh2b3;Plcg1;Camk2b;Nfkbie;Ikbkb;Prkcd;Sh2b2;Mapk12;Mapk11;Camk2d;Map3k5;Nfkbia;Irak3;Matk;Arhgdib;Fasl;Map3k3;Ntrk3;Camk4;Pik3cd;Ntrk2;Bcl2;Nfkb1;Irs1;Camk2a;Ngf;Plcg2
18	mmu05221	Acute myeloid leukemia	KEGG PATHWAY	18/ 2065	69/ 15848	0.26087	0.00260529	0.00921655	Human Diseases	Cancer: specific types	ENSMUSG00000099974|ENSMUSG00000031537|ENSMUSG00000102037|ENSMUSG00000024621|ENSMUSG00000006586|ENSMUSG00000042817|ENSMUSG00000028163|ENSMUSG00000004040|ENSMUSG00000030786|ENSMUSG00000027985|ENSMUSG00000001552|ENSMUSG00000037992|ENSMUSG00000070348|ENSMUSG00000019960|ENSMUSG00000039936|ENSMUSG00000055799|ENSMUSG00000089929|ENSMUSG00000000782	Bcl2a1d;Ikbkb;Bcl2a1a;Csf1r;Runx1t1;Flt3;Nfkb1;Stat3;Itgam;Lef1;Jup;Rara;Ccnd1;Dusp6;Pik3cd;Tcf7l1;Bcl2a1b;Tcf7
28	mmu04611	Platelet activation	KEGG PATHWAY	28/ 2065	125/ 15848	0.224	0.00259793	0.00929043	Organismal Systems	Immune system	ENSMUSG00000033910|ENSMUSG00000021457|ENSMUSG00000034868|ENSMUSG00000002699|ENSMUSG00000029053|ENSMUSG00000040940|ENSMUSG00000030287|ENSMUSG00000040061|ENSMUSG00000022610|ENSMUSG00000053137|ENSMUSG00000027646|ENSMUSG00000042644|ENSMUSG00000036353|ENSMUSG00000020654|ENSMUSG00000033831|ENSMUSG00000019843|ENSMUSG00000043017|ENSMUSG00000049686|ENSMUSG00000032946|ENSMUSG00000030102|ENSMUSG00000039936|…	Gucy1a1;Syk;Myl12b;Lcp2;Prkcz;Arhgef1;Itpr2;Plcb2;Mapk12;Mapk11;Src;Itpr3;P2ry12;Adcy3;Fgb;Fyn;Ptgir;Orai1;Rasgrp2;Itpr1;Pik3cd;Lyn;Pik3r5;Adcy7;Rasgrp1;Adcy5;Tbxa2r;Plcg2
25	mmu04931	Insulin resistance	KEGG PATHWAY	25/ 2065	108/ 15848	0.231481	0.00269317	0.00932686	Human Diseases	Endocrine and metabolic disease	ENSMUSG00000049999|ENSMUSG00000029053|ENSMUSG00000031537|ENSMUSG00000021948|ENSMUSG00000024600|ENSMUSG00000033083|ENSMUSG00000032648|ENSMUSG00000067279|ENSMUSG00000026778|ENSMUSG00000021025|ENSMUSG00000024401|ENSMUSG00000028645|ENSMUSG00000038342|ENSMUSG00000038205|ENSMUSG00000044167|ENSMUSG00000031808|ENSMUSG00000002108|ENSMUSG00000039936|ENSMUSG00000042010|ENSMUSG00000028944|ENSMUSG00000004040|…	Ppp1r3d;Prkcz;Ikbkb;Prkcd;Slc27a6;Tbc1d4;Pygm;Ppp1r3c;Prkcq;Nfkbia;Tnf;Slc2a1;Mlxip;Prkab2;Foxo1;Slc27a1;Nr1h3;Pik3cd;Acacb;Prkag2;Stat3;Nfkb1;Irs1;Prkce;Prkcb
22	mmu01522	Endocrine resistance	KEGG PATHWAY	22/ 2065	91/ 15848	0.241758	0.00266615	0.00933152	Human Diseases	Drug resistance: antineoplastic	ENSMUSG00000026923|ENSMUSG00000027646|ENSMUSG00000015468|ENSMUSG00000024486|ENSMUSG00000022610|ENSMUSG00000053137|ENSMUSG00000027314|ENSMUSG00000027276|ENSMUSG00000070348|ENSMUSG00000020654|ENSMUSG00000021250|ENSMUSG00000039936|ENSMUSG00000014773|ENSMUSG00000027878|ENSMUSG00000027678|ENSMUSG00000017737|ENSMUSG00000031659|ENSMUSG00000022840|ENSMUSG00000019768|ENSMUSG00000020122|ENSMUSG00000038146|…	Notch1;Src;Notch4;Hbegf;Mapk12;Mapk11;Dll4;Jag1;Ccnd1;Adcy3;Fos;Pik3cd;Dll1;Notch2;Ncoa3;Mmp9;Adcy7;Adcy5;Esr1;Egfr;Notch3;Bcl2
33	mmu04390	Hippo signaling pathway	KEGG PATHWAY	33/ 2065	155/ 15848	0.212903	0.00275873	0.0094544	Environmental Information Processing	Signal transduction	ENSMUSG00000030170|ENSMUSG00000054932|ENSMUSG00000027985|ENSMUSG00000033227|ENSMUSG00000022996|ENSMUSG00000029053|ENSMUSG00000022178|ENSMUSG00000032440|ENSMUSG00000031681|ENSMUSG00000051279|ENSMUSG00000053110|ENSMUSG00000020135|ENSMUSG00000026167|ENSMUSG00000021835|ENSMUSG00000032402|ENSMUSG00000000142|ENSMUSG00000070348|ENSMUSG00000021567|ENSMUSG00000061859|ENSMUSG00000055799|ENSMUSG00000022676|…	Wnt5b;Afp;Lef1;Wnt6;Wnt10b;Prkcz;Ajuba;Tgfbr2;Smad1;Gdf6;Yap1;Apc2;Wnt10a;Bmp4;Smad3;Axin2;Ccnd1;Nkd2;Patj;Tcf7l1;Snai2;Csnk1e;Fzd1;Llgl2;Nkd1;Pard6b;Cdh1;Itgb2;Smad7;Tcf7;Wnt11;Birc3;Dlg4
11	mmu04710	Circadian rhythm	KEGG PATHWAY	11/ 2065	34/ 15848	0.323529	0.0028946	0.00971759	Organismal Systems	Environmental adaptation	ENSMUSG00000028150|ENSMUSG00000038205|ENSMUSG00000028957|ENSMUSG00000059824|ENSMUSG00000020038|ENSMUSG00000020889|ENSMUSG00000030103|ENSMUSG00000030256|ENSMUSG00000028944|ENSMUSG00000022433|ENSMUSG00000026077	Rorc;Prkab2;Per3;Dbp;Cry1;Nr1d1;Bhlhe40;Bhlhe41;Prkag2;Csnk1e;Npas2
19	mmu05133	Pertussis	KEGG PATHWAY	19/ 2065	75/ 15848	0.253333	0.0028863	0.00978961	Human Diseases	Infectious disease: bacterial	ENSMUSG00000024371|ENSMUSG00000018899|ENSMUSG00000022610|ENSMUSG00000030786|ENSMUSG00000053137|ENSMUSG00000021250|ENSMUSG00000024164|ENSMUSG00000000290|ENSMUSG00000028163|ENSMUSG00000073418|ENSMUSG00000025888|ENSMUSG00000038058|ENSMUSG00000027398|ENSMUSG00000020826|ENSMUSG00000024401|ENSMUSG00000041515|ENSMUSG00000027776|ENSMUSG00000032691|ENSMUSG00000004296	C2;Irf1;Mapk12;Itgam;Mapk11;Fos;C3;Itgb2;Nfkb1;C4b;Casp1;Nod1;Il1b;Nos2;Tnf;Irf8;Il12a;Nlrp3;Il12b
22	mmu05222	Small cell lung cancer	KEGG PATHWAY	22/ 2065	92/ 15848	0.23913	0.00308191	0.0102419	Human Diseases	Cancer: specific types	ENSMUSG00000020826|ENSMUSG00000031537|ENSMUSG00000027087|ENSMUSG00000026639|ENSMUSG00000070348|ENSMUSG00000015647|ENSMUSG00000024421|ENSMUSG00000021025|ENSMUSG00000001507|ENSMUSG00000015312|ENSMUSG00000021277|ENSMUSG00000002109|ENSMUSG00000026875|ENSMUSG00000039936|ENSMUSG00000015843|ENSMUSG00000052911|ENSMUSG00000017491|ENSMUSG00000057329|ENSMUSG00000028163|ENSMUSG00000032796|ENSMUSG00000032000|…	Nos2;Ikbkb;Itgav;Lamb3;Ccnd1;Lama5;Lama3;Nfkbia;Itga3;Gadd45b;Traf3;Ddb2;Traf1;Pik3cd;Rxrg;Lamb2;Rarb;Bcl2;Nfkb1;Lama1;Birc3;Itga6
30	mmu04550	Signaling pathways regulating pluripotency of stem cells	KEGG PATHWAY	30/ 2065	139/ 15848	0.215827	0.00338551	0.0111383	Cellular Processes	Cellular community - eukaryotes	ENSMUSG00000030170|ENSMUSG00000031383|ENSMUSG00000003032|ENSMUSG00000037225|ENSMUSG00000033227|ENSMUSG00000031565|ENSMUSG00000022996|ENSMUSG00000027660|ENSMUSG00000022610|ENSMUSG00000053137|ENSMUSG00000000532|ENSMUSG00000031681|ENSMUSG00000015957|ENSMUSG00000020135|ENSMUSG00000026167|ENSMUSG00000032402|ENSMUSG00000005320|ENSMUSG00000000142|ENSMUSG00000034394|ENSMUSG00000020160|ENSMUSG00000026836|…	Wnt5b;Dusp9;Klf4;Fgf2;Wnt6;Fgfr1;Wnt10b;Skil;Mapk12;Mapk11;Acvr1b;Smad1;Wnt11;Apc2;Wnt10a;Smad3;Fgfr4;Axin2;Lif;Meis1;Acvr1;Pik3cd;Fzd1;Jak3;Id3;Stat3;Fgfr3;Tcf7;Tbx3;Bmp4
16	mmu05134	Legionellosis	KEGG PATHWAY	16/ 2065	60/ 15848	0.266667	0.00347166	0.0113087	Human Diseases	Infectious disease: bacterial	ENSMUSG00000039193|ENSMUSG00000078942|ENSMUSG00000025888|ENSMUSG00000079164|ENSMUSG00000027398|ENSMUSG00000024164|ENSMUSG00000030786|ENSMUSG00000000290|ENSMUSG00000028163|ENSMUSG00000027776|ENSMUSG00000025225|ENSMUSG00000071203|ENSMUSG00000021025|ENSMUSG00000024401|ENSMUSG00000021640|ENSMUSG00000004296	Nlrc4;Naip6;Casp1;Tlr5;Il1b;C3;Itgam;Itgb2;Nfkb1;Il12a;Nfkb2;Naip5;Nfkbia;Tnf;Naip1;Il12b
64	mmu04151	PI3K-Akt signaling pathway	KEGG PATHWAY	64/ 2065	353/ 15848	0.181303	0.00357822	0.0115415	Environmental Information Processing	Signal transduction	ENSMUSG00000009376|ENSMUSG00000033446|ENSMUSG00000036832|ENSMUSG00000042817|ENSMUSG00000030724|ENSMUSG00000062960|ENSMUSG00000025856|ENSMUSG00000055980|ENSMUSG00000037225|ENSMUSG00000025017|ENSMUSG00000068758|ENSMUSG00000031465|ENSMUSG00000001281|ENSMUSG00000068227|ENSMUSG00000031565|ENSMUSG00000031304|ENSMUSG00000057672|ENSMUSG00000031537|ENSMUSG00000039084|ENSMUSG00000055254|ENSMUSG00000024620|…	Met;Lpar6;Lpar3;Flt3;Cd19;Kdr;Pdgfa;Irs1;Fgf2;Pik3ap1;Il3ra;Angpt2;Itgb7;Il2rb;Fgfr1;Il2rg;Pkn1;Ikbkb;Chad;Ntrk2;Pdgfrb;Csf1r;Col6a6;Jak3;Lamb3;Prkca;Ccnd1;Nr4a1;Lama5;Lama3;Fgfr4;Lpar2;Itga3;Itgb4;Itgav;Fgfr3;Il6ra;Fasl;Magi1;Il2ra;Itga8;Pdgfb;Il4ra;Pik3cd;Lamb2;Syk;Epha2;Vegfa;Tnxb;Pik3r5;Col6a4;Bcl2;Gngt2;Nfkb1;Lama1;Ngf;Csf1;Itga6;Il7r;Egfr;Csf3r;Gng2;Flt3l;Magi2
18	mmu05223	Non-small cell lung cancer	KEGG PATHWAY	18/ 2065	72/ 15848	0.25	0.00427884	0.0136674	Human Diseases	Cancer: specific types	ENSMUSG00000009376|ENSMUSG00000017491|ENSMUSG00000016933|ENSMUSG00000032624|ENSMUSG00000002109|ENSMUSG00000031805|ENSMUSG00000050965|ENSMUSG00000070348|ENSMUSG00000074657|ENSMUSG00000039936|ENSMUSG00000015843|ENSMUSG00000026430|ENSMUSG00000078816|ENSMUSG00000020122|ENSMUSG00000034330|ENSMUSG00000052889|ENSMUSG00000004040|ENSMUSG00000015312	Met;Rarb;Plcg1;Eml4;Ddb2;Jak3;Prkca;Ccnd1;Kif5a;Pik3cd;Rxrg;Rassf5;Prkcg;Egfr;Plcg2;Prkcb;Stat3;Gadd45b
25	mmu04066	HIF-1 signaling pathway	KEGG PATHWAY	25/ 2065	112/ 15848	0.223214	0.00448614	0.0141917	Environmental Information Processing	Signal transduction	ENSMUSG00000025877|ENSMUSG00000017390|ENSMUSG00000020009|ENSMUSG00000016933|ENSMUSG00000055170|ENSMUSG00000057897|ENSMUSG00000020826|ENSMUSG00000031465|ENSMUSG00000028645|ENSMUSG00000004267|ENSMUSG00000053819|ENSMUSG00000050965|ENSMUSG00000026773|ENSMUSG00000027947|ENSMUSG00000015340|ENSMUSG00000039936|ENSMUSG00000078816|ENSMUSG00000023951|ENSMUSG00000057329|ENSMUSG00000028163|ENSMUSG00000024617|…	Hk3;Aldoc;Ifngr1;Plcg1;Ifng;Camk2b;Nos2;Angpt2;Slc2a1;Eno2;Camk2d;Prkca;Pfkfb3;Il6ra;Cybb;Pik3cd;Prkcg;Vegfa;Bcl2;Nfkb1;Camk2a;Plcg2;Egfr;Prkcb;Stat3
49	mmu04144	Endocytosis	KEGG PATHWAY	49/ 2065	260/ 15848	0.188462	0.0046819	0.01467	Cellular Processes	Transport and catabolism	ENSMUSG00000026825|ENSMUSG00000037999|ENSMUSG00000038780|ENSMUSG00000032812|ENSMUSG00000016206|ENSMUSG00000040990|ENSMUSG00000056116|ENSMUSG00000067235|ENSMUSG00000017639|ENSMUSG00000020828|ENSMUSG00000031304|ENSMUSG00000029053|ENSMUSG00000029622|ENSMUSG00000026180|ENSMUSG00000018008|ENSMUSG00000001588|ENSMUSG00000027646|ENSMUSG00000091705|ENSMUSG00000068227|ENSMUSG00000075284|ENSMUSG00000032402|…	Dnm1;Arap2;Smurf1;Arap1;H2-M3;Sh3kbp1;H2-T22;H2-Q10;Rab11fip4;Pld2;Il2rg;Prkcz;Arpc1b;Cxcr2;Cyth4;Acap1;Src;H2-Q2;Il2rb;Wipf1;Smad3;Rab11fip3;Fgfr4;Il2ra;H2-K1;Psd4;Agap2;H2-D1;Bin1;Asap3;Ldlr;H2-Q6;Grk3;Cblb;Egfr;Tgfbr2;Pard6b;Epn2;H2-M2;Psd2;H2-Q4;Fgfr3;Nedd4l;Kif5a;Cyth1;Psd;Rufy2;Ccr5;H2-Q7
16	mmu04330	Notch signaling pathway	KEGG PATHWAY	16/ 2065	62/ 15848	0.258065	0.00492892	0.0152982	Environmental Information Processing	Signal transduction	ENSMUSG00000027878|ENSMUSG00000018169|ENSMUSG00000026923|ENSMUSG00000029603|ENSMUSG00000031925|ENSMUSG00000038146|ENSMUSG00000032744|ENSMUSG00000027314|ENSMUSG00000027276|ENSMUSG00000034771|ENSMUSG00000032280|ENSMUSG00000022528|ENSMUSG00000014773|ENSMUSG00000004947|ENSMUSG00000063160|ENSMUSG00000015468	Notch2;Mfng;Notch1;Dtx1;Maml2;Notch3;Heyl;Dll4;Jag1;Tle2;Tle3;Hes1;Dll1;Dtx2;Numbl;Notch4
5	mmu03260	Virion - Human immunodeficiency virus	KEGG PATHWAY	5/ 2065	10/ 15848	0.5	0.00533464	0.0164028	Genetic Information Processing	Information processing in viruses	ENSMUSG00000031495|ENSMUSG00000031494|ENSMUSG00000079227|ENSMUSG00000023274|ENSMUSG00000065987	Cd209d;Cd209a;Ccr5;Cd4;Cd209b
15	mmu04370	VEGF signaling pathway	KEGG PATHWAY	15/ 2065	58/ 15848	0.258621	0.00623769	0.0190019	Environmental Information Processing	Signal transduction	ENSMUSG00000028071|ENSMUSG00000022610|ENSMUSG00000033220|ENSMUSG00000053137|ENSMUSG00000016933|ENSMUSG00000027544|ENSMUSG00000027646|ENSMUSG00000050965|ENSMUSG00000039936|ENSMUSG00000034330|ENSMUSG00000078816|ENSMUSG00000052889|ENSMUSG00000062960|ENSMUSG00000023951|ENSMUSG00000022092	Sh2d2a;Mapk12;Rac2;Mapk11;Plcg1;Nfatc2;Src;Prkca;Pik3cd;Plcg2;Prkcg;Prkcb;Kdr;Vegfa;Ppp3cc
33	mmu05161	Hepatitis B	KEGG PATHWAY	33/ 2065	164/ 15848	0.20122	0.00684136	0.0206496	Human Diseases	Infectious disease: viral	ENSMUSG00000017737|ENSMUSG00000027544|ENSMUSG00000028763|ENSMUSG00000062939|ENSMUSG00000033016|ENSMUSG00000031537|ENSMUSG00000022610|ENSMUSG00000053137|ENSMUSG00000032440|ENSMUSG00000027646|ENSMUSG00000042349|ENSMUSG00000031805|ENSMUSG00000050965|ENSMUSG00000037868|ENSMUSG00000032402|ENSMUSG00000021025|ENSMUSG00000024401|ENSMUSG00000033730|ENSMUSG00000000817|ENSMUSG00000021250|ENSMUSG00000021277|…	Mmp9;Nfatc2;Hspg2;Stat4;Nfatc1;Ikbkb;Mapk12;Mapk11;Tgfbr2;Src;Ikbke;Jak3;Prkca;Egr2;Smad3;Nfkbia;Tnf;Egr3;Fasl;Fos;Traf3;Ddb2;Pik3cd;Prkcg;Ptk2b;Bcl2;Nfatc4;Nfkb1;Rigi;Fas;Prkcb;Stat3;Stat6
23	mmu05146	Amoebiasis	KEGG PATHWAY	23/ 2065	104/ 15848	0.221154	0.00701988	0.0209958	Human Diseases	Infectious disease: parasitic	ENSMUSG00000021125|ENSMUSG00000027776|ENSMUSG00000052688|ENSMUSG00000055170|ENSMUSG00000020826|ENSMUSG00000040061|ENSMUSG00000026639|ENSMUSG00000050965|ENSMUSG00000015647|ENSMUSG00000024421|ENSMUSG00000024401|ENSMUSG00000015143|ENSMUSG00000004296|ENSMUSG00000028076|ENSMUSG00000030786|ENSMUSG00000039936|ENSMUSG00000078816|ENSMUSG00000027398|ENSMUSG00000052911|ENSMUSG00000000290|ENSMUSG00000028163|…	Arg2;Il12a;Rab7b;Ifng;Nos2;Plcb2;Lamb3;Prkca;Lama5;Lama3;Tnf;Actn1;Il12b;Cd1d1;Itgam;Pik3cd;Prkcg;Il1b;Lamb2;Itgb2;Nfkb1;Lama1;Prkcb
34	mmu05164	Influenza A	KEGG PATHWAY	34/ 2065	172/ 15848	0.197674	0.00807562	0.0239359	Human Diseases	Infectious disease: viral	ENSMUSG00000020009|ENSMUSG00000027776|ENSMUSG00000036594|ENSMUSG00000060586|ENSMUSG00000055170|ENSMUSG00000022504|ENSMUSG00000037405|ENSMUSG00000037548|ENSMUSG00000024334|ENSMUSG00000023341|ENSMUSG00000042349|ENSMUSG00000050965|ENSMUSG00000079547|ENSMUSG00000024401|ENSMUSG00000004296|ENSMUSG00000000817|ENSMUSG00000031537|ENSMUSG00000021277|ENSMUSG00000021025|ENSMUSG00000037649|ENSMUSG00000039936|…	Ifngr1;Il12a;H2-Aa;H2-Eb1;Ifng;Ciita;Icam1;H2-DMb2;H2-Oa;Mx2;Ikbke;Prkca;H2-DMb1;Tnf;Il12b;Fasl;Ikbkb;Traf3;Nfkbia;H2-DMa;Pik3cd;Cxcl10;Il1b;H2-Ab1;Ccl5;Casp1;Nfkb1;Rigi;Nlrp3;Tnfsf10;H2-Eb2;Prkcb;H2-Ob;Fas
34	mmu04613	Neutrophil extracellular trap formation	KEGG PATHWAY	34/ 2065	172/ 15848	0.197674	0.00807562	0.0239359	Organismal Systems	Immune system	ENSMUSG00000016933|ENSMUSG00000021457|ENSMUSG00000022475|ENSMUSG00000040061|ENSMUSG00000022610|ENSMUSG00000053137|ENSMUSG00000027646|ENSMUSG00000062906|ENSMUSG00000050965|ENSMUSG00000004698|ENSMUSG00000033831|ENSMUSG00000048163|ENSMUSG00000071715|ENSMUSG00000026480|ENSMUSG00000024164|ENSMUSG00000030786|ENSMUSG00000064220|ENSMUSG00000015340|ENSMUSG00000039936|ENSMUSG00000078816|ENSMUSG00000022575|…	Plcg1;Syk;Hdac7;Plcb2;Mapk12;Mapk11;Src;Hdac10;Prkca;Hdac9;Fgb;Selplg;Ncf4;Ncf2;C3;Itgam;H2ac18;Cybb;Pik3cd;Prkcg;Gsdmd;Ager;Casp1;Itgal;Fpr1;Itgb2;Rac2;Macroh2a1;Nfkb1;C5ar1;Ncf1;Plcg2;Casp4;Prkcb
8	mmu00534	Glycosaminoglycan biosynthesis - heparan sulfate / heparin	KEGG PATHWAY	8/ 2065	24/ 15848	0.333333	0.00872065	0.0253902	Metabolism	Glycan biosynthesis and metabolism	ENSMUSG00000054008|ENSMUSG00000047759|ENSMUSG00000021504|ENSMUSG00000020868|ENSMUSG00000030657|ENSMUSG00000051022|ENSMUSG00000028838|ENSMUSG00000070407	Ndst1;Hs3st3a1;B4galt7;Xylt2;Xylt1;Hs3st1;Extl1;Hs3st3b1
34	mmu04218	Cellular senescence	KEGG PATHWAY	34/ 2065	173/ 15848	0.196532	0.00882633	0.0254725	Cellular Processes	Cell growth and death	ENSMUSG00000055723|ENSMUSG00000067235|ENSMUSG00000021127|ENSMUSG00000028163|ENSMUSG00000027544|ENSMUSG00000056116|ENSMUSG00000091705|ENSMUSG00000033016|ENSMUSG00000030287|ENSMUSG00000045817|ENSMUSG00000022610|ENSMUSG00000053137|ENSMUSG00000032440|ENSMUSG00000042644|ENSMUSG00000032035|ENSMUSG00000070348|ENSMUSG00000032402|ENSMUSG00000026430|ENSMUSG00000019842|ENSMUSG00000015312|ENSMUSG00000044167|…	Rras2;H2-Q10;Zfp36l1;Nfkb1;Nfatc2;H2-T22;H2-Q2;Nfatc1;Itpr2;Zfp36l2;Mapk12;Mapk11;Tgfbr2;Itpr3;Ets1;Ccnd1;Smad3;Rassf5;Traf3ip2;Gadd45b;Foxo1;Cacna1d;Igfbp3;Itpr1;Pik3cd;H2-Q6;Ppp3cc;H2-D1;H2-M2;Nfatc4;H2-Q4;H2-K1;H2-M3;H2-Q7
32	mmu04934	Cushing syndrome	KEGG PATHWAY	32/ 2065	161/ 15848	0.198758	0.00918676	0.0262821	Human Diseases	Endocrine and metabolic disease	ENSMUSG00000030170|ENSMUSG00000021684|ENSMUSG00000019256|ENSMUSG00000031659|ENSMUSG00000057897|ENSMUSG00000033227|ENSMUSG00000022996|ENSMUSG00000030287|ENSMUSG00000040061|ENSMUSG00000053819|ENSMUSG00000070348|ENSMUSG00000042644|ENSMUSG00000020135|ENSMUSG00000026167|ENSMUSG00000023034|ENSMUSG00000020654|ENSMUSG00000015968|ENSMUSG00000000142|ENSMUSG00000049686|ENSMUSG00000032193|ENSMUSG00000055799|…	Wnt5b;Pde8b;Ahr;Adcy7;Camk2b;Wnt6;Wnt10b;Itpr2;Plcb2;Camk2d;Ccnd1;Itpr3;Apc2;Wnt10a;Nr4a1;Adcy3;Cacna1d;Axin2;Orai1;Ldlr;Tcf7l1;Cacna1i;Fzd1;Cyp21a1;Lef1;Itpr1;Camk2a;Tcf7;Wnt11;Adcy5;Egfr;Kcnk3
17	mmu05214	Glioma	KEGG PATHWAY	17/ 2065	72/ 15848	0.236111	0.00985391	0.0279477	Human Diseases	Cancer: specific types	ENSMUSG00000024617|ENSMUSG00000002109|ENSMUSG00000016933|ENSMUSG00000024620|ENSMUSG00000025856|ENSMUSG00000000489|ENSMUSG00000050965|ENSMUSG00000070348|ENSMUSG00000039936|ENSMUSG00000038128|ENSMUSG00000057897|ENSMUSG00000034330|ENSMUSG00000078816|ENSMUSG00000020122|ENSMUSG00000053819|ENSMUSG00000052889|ENSMUSG00000015312	Camk2a;Ddb2;Plcg1;Pdgfrb;Pdgfa;Pdgfb;Prkca;Ccnd1;Pik3cd;Camk4;Camk2b;Plcg2;Prkcg;Egfr;Camk2d;Prkcb;Gadd45b
16	mmu04664	Fc epsilon RI signaling pathway	KEGG PATHWAY	16/ 2065	67/ 15848	0.238806	0.0108101	0.0303975	Organismal Systems	Immune system	ENSMUSG00000034116|ENSMUSG00000022610|ENSMUSG00000033220|ENSMUSG00000053137|ENSMUSG00000016933|ENSMUSG00000030742|ENSMUSG00000021457|ENSMUSG00000009621|ENSMUSG00000050965|ENSMUSG00000039936|ENSMUSG00000060063|ENSMUSG00000034330|ENSMUSG00000002699|ENSMUSG00000024401|ENSMUSG00000019843|ENSMUSG00000042228	Vav1;Mapk12;Rac2;Mapk11;Plcg1;Lat;Syk;Vav2;Prkca;Pik3cd;Alox5ap;Plcg2;Lcp2;Tnf;Fyn;Lyn
22	mmu04620	Toll-like receptor signaling pathway	KEGG PATHWAY	22/ 2065	102/ 15848	0.215686	0.0110942	0.0309322	Organismal Systems	Immune system	ENSMUSG00000029771|ENSMUSG00000029417|ENSMUSG00000045322|ENSMUSG00000017652|ENSMUSG00000031537|ENSMUSG00000022610|ENSMUSG00000053137|ENSMUSG00000042349|ENSMUSG00000024235|ENSMUSG00000021025|ENSMUSG00000024401|ENSMUSG00000004296|ENSMUSG00000021250|ENSMUSG00000021277|ENSMUSG00000039936|ENSMUSG00000034855|ENSMUSG00000027398|ENSMUSG00000035042|ENSMUSG00000079164|ENSMUSG00000044827|ENSMUSG00000028163|…	Irf5;Cxcl9;Tlr9;Cd40;Ikbkb;Mapk12;Mapk11;Ikbke;Map3k8;Nfkbia;Tnf;Il12b;Fos;Traf3;Pik3cd;Cxcl10;Il1b;Ccl5;Tlr5;Tlr1;Nfkb1;Il12a
25	mmu04071	Sphingolipid signaling pathway	KEGG PATHWAY	25/ 2065	121/ 15848	0.206612	0.0122974	0.0339986	Environmental Information Processing	Signal transduction	ENSMUSG00000008206|ENSMUSG00000044199|ENSMUSG00000020828|ENSMUSG00000029053|ENSMUSG00000045087|ENSMUSG00000022610|ENSMUSG00000019822|ENSMUSG00000053137|ENSMUSG00000050965|ENSMUSG00000071369|ENSMUSG00000024401|ENSMUSG00000019843|ENSMUSG00000045092|ENSMUSG00000032908|ENSMUSG00000067586|ENSMUSG00000045038|ENSMUSG00000078816|ENSMUSG00000040061|ENSMUSG00000027035|ENSMUSG00000033220|ENSMUSG00000057329|…	Cers4;S1pr4;Pld2;Prkcz;S1pr5;Mapk12;Smpd2;Mapk11;Prkca;Map3k5;Tnf;Fyn;S1pr1;Sgpp2;S1pr3;Prkce;Prkcg;Plcb2;Cers6;Rac2;Bcl2;Nfkb1;Cers5;Pik3cd;Prkcb
7	mmu00532	Glycosaminoglycan biosynthesis - chondroitin sulfate / dermatan sulfate	KEGG PATHWAY	7/ 2065	21/ 15848	0.333333	0.0139171	0.0381561	Metabolism	Glycan biosynthesis and metabolism	ENSMUSG00000047712|ENSMUSG00000058152|ENSMUSG00000057337|ENSMUSG00000030930|ENSMUSG00000020868|ENSMUSG00000030657|ENSMUSG00000021504	Ust;Chsy3;Chst3;Chst15;Xylt2;Xylt1;B4galt7
8	mmu00601	Glycosphingolipid biosynthesis - lacto and neolacto series	KEGG PATHWAY	8/ 2065	26/ 15848	0.307692	0.0146112	0.039728	Metabolism	Glycan biosynthesis and metabolism	ENSMUSG00000030283|ENSMUSG00000049307|ENSMUSG00000051650|ENSMUSG00000074892|ENSMUSG00000022793|ENSMUSG00000034780|ENSMUSG00000021360|ENSMUSG00000022686	St8sia1;Fut4;B3gnt2;B3galt5;B4galt4;B3galt1;Gcnt2;B3gnt5
16	mmu00562	Inositol phosphate metabolism	KEGG PATHWAY	16/ 2065	70/ 15848	0.228571	0.0163891	0.0441968	Metabolism	Carbohydrate metabolism	ENSMUSG00000020937|ENSMUSG00000040061|ENSMUSG00000034570|ENSMUSG00000016933|ENSMUSG00000010660|ENSMUSG00000042105|ENSMUSG00000026113|ENSMUSG00000023805|ENSMUSG00000026102|ENSMUSG00000038855|ENSMUSG00000039936|ENSMUSG00000057963|ENSMUSG00000034330|ENSMUSG00000037940|ENSMUSG00000024998|ENSMUSG00000026447	Plcd3;Plcb2;Inpp5j;Plcg1;Plcd1;Inpp5f;Inpp4a;Synj2;Inpp1;Itpkb;Pik3cd;Itpk1;Plcg2;Inpp4b;Plce1;Pik3c2b
38	mmu05207	Chemical carcinogenesis - receptor activation	KEGG PATHWAY	38/ 2065	207/ 15848	0.183575	0.0174837	0.0467652	Human Diseases	Cancer: overview	ENSMUSG00000025931|ENSMUSG00000074604|ENSMUSG00000027646|ENSMUSG00000003032|ENSMUSG00000037225|ENSMUSG00000022508|ENSMUSG00000046532|ENSMUSG00000027276|ENSMUSG00000027314|ENSMUSG00000042349|ENSMUSG00000022015|ENSMUSG00000050965|ENSMUSG00000070348|ENSMUSG00000020654|ENSMUSG00000015968|ENSMUSG00000004113|ENSMUSG00000034656|ENSMUSG00000004040|ENSMUSG00000021250|ENSMUSG00000058135|ENSMUSG00000039936|…	Paqr8;Mgst2;Src;Klf4;Fgf2;Bcl6;Ar;Jag1;Dll4;Ikbke;Tnfsf11;Prkca;Ccnd1;Adcy3;Cacna1d;Cacna1b;Cacna1a;Stat3;Fos;Gstm1;Pik3cd;Rxrg;Prkcg;Ahr;Vegfa;Notch2;Prkcb;Bcl2;Nfkb1;Adcy7;Paqr7;Adcy5;Esr1;Paqr5;Egfr;Dll1;Chrnb4;Ephx1
16	mmu04920	Adipocytokine signaling pathway	KEGG PATHWAY	16/ 2065	71/ 15848	0.225352	0.0186732	0.0495441	Organismal Systems	Endocrine system	ENSMUSG00000031537|ENSMUSG00000038205|ENSMUSG00000042010|ENSMUSG00000028944|ENSMUSG00000004040|ENSMUSG00000028163|ENSMUSG00000055980|ENSMUSG00000047182|ENSMUSG00000032281|ENSMUSG00000026778|ENSMUSG00000015843|ENSMUSG00000021025|ENSMUSG00000024401|ENSMUSG00000023947|ENSMUSG00000028599|ENSMUSG00000028645	Ikbkb;Prkab2;Acacb;Prkag2;Stat3;Nfkb1;Irs1;Irs3;Acsbg1;Prkcq;Rxrg;Nfkbia;Tnf;Nfkbie;Tnfrsf1b;Slc2a1
14	mmu04730	Long-term depression	KEGG PATHWAY	14/ 2065	60/ 15848	0.233333	0.0200625	0.0528045	Organismal Systems	Nervous system	ENSMUSG00000030287|ENSMUSG00000040061|ENSMUSG00000033910|ENSMUSG00000050965|ENSMUSG00000042228|ENSMUSG00000033981|ENSMUSG00000042644|ENSMUSG00000030592|ENSMUSG00000030102|ENSMUSG00000078816|ENSMUSG00000031748|ENSMUSG00000052889|ENSMUSG00000034656|ENSMUSG00000029361	Itpr2;Plcb2;Gucy1a1;Prkca;Lyn;Gria2;Itpr3;Ryr1;Itpr1;Prkcg;Gnao1;Prkcb;Cacna1a;Nos1
23	mmu04724	Glutamatergic synapse	KEGG PATHWAY	23/ 2065	114/ 15848	0.201754	0.020741	0.0541572	Organismal Systems	Nervous system	ENSMUSG00000000617|ENSMUSG00000020828|ENSMUSG00000030287|ENSMUSG00000040061|ENSMUSG00000042644|ENSMUSG00000050965|ENSMUSG00000020654|ENSMUSG00000015968|ENSMUSG00000034656|ENSMUSG00000005089|ENSMUSG00000038738|ENSMUSG00000030102|ENSMUSG00000042249|ENSMUSG00000078816|ENSMUSG00000031748|ENSMUSG00000022092|ENSMUSG00000038811|ENSMUSG00000033981|ENSMUSG00000031659|ENSMUSG00000022840|ENSMUSG00000043004|…	Grm6;Pld2;Itpr2;Plcb2;Itpr3;Prkca;Adcy3;Cacna1d;Cacna1a;Slc1a2;Shank1;Itpr1;Grk3;Prkcg;Gnao1;Ppp3cc;Gngt2;Gria2;Adcy7;Adcy5;Gng2;Prkcb;Dlg4
20	mmu05215	Prostate cancer	KEGG PATHWAY	20/ 2065	97/ 15848	0.206186	0.0238609	0.0608546	Human Diseases	Cancer: specific types	ENSMUSG00000028163|ENSMUSG00000031537|ENSMUSG00000013089|ENSMUSG00000024620|ENSMUSG00000044167|ENSMUSG00000017737|ENSMUSG00000027315|ENSMUSG00000027985|ENSMUSG00000025856|ENSMUSG00000000489|ENSMUSG00000070348|ENSMUSG00000039936|ENSMUSG00000055799|ENSMUSG00000021822|ENSMUSG00000021025|ENSMUSG00000020122|ENSMUSG00000000782|ENSMUSG00000031565|ENSMUSG00000057329|ENSMUSG00000046532	Nfkb1;Ikbkb;Etv5;Pdgfrb;Foxo1;Mmp9;Spint1;Lef1;Pdgfa;Pdgfb;Ccnd1;Pik3cd;Tcf7l1;Plau;Nfkbia;Egfr;Tcf7;Fgfr1;Bcl2;Ar
20	mmu05231	Choline metabolism in cancer	KEGG PATHWAY	20/ 2065	97/ 15848	0.206186	0.0238609	0.0608546	Human Diseases	Cancer: overview	ENSMUSG00000028517|ENSMUSG00000070738|ENSMUSG00000050965|ENSMUSG00000033220|ENSMUSG00000052889|ENSMUSG00000021250|ENSMUSG00000024620|ENSMUSG00000018900|ENSMUSG00000025856|ENSMUSG00000000489|ENSMUSG00000078816|ENSMUSG00000034731|ENSMUSG00000039936|ENSMUSG00000020828|ENSMUSG00000023828|ENSMUSG00000004815|ENSMUSG00000020122|ENSMUSG00000025357|ENSMUSG00000016933|ENSMUSG00000057193	Plpp3;Dgkd;Prkca;Rac2;Prkcb;Fos;Pdgfrb;Slc22a5;Pdgfa;Pdgfb;Prkcg;Dgkh;Pik3cd;Pld2;Slc22a3;Dgkq;Egfr;Dgka;Plcg1;Slc44a2
15	mmu05031	Amphetamine addiction	KEGG PATHWAY	15/ 2065	67/ 15848	0.223881	0.0236008	0.061139	Human Diseases	Substance dependence	ENSMUSG00000022602|ENSMUSG00000053819|ENSMUSG00000021250|ENSMUSG00000033981|ENSMUSG00000022840|ENSMUSG00000024617|ENSMUSG00000003545|ENSMUSG00000050965|ENSMUSG00000007207|ENSMUSG00000038128|ENSMUSG00000057897|ENSMUSG00000015968|ENSMUSG00000078816|ENSMUSG00000052889|ENSMUSG00000022092	Arc;Camk2d;Fos;Gria2;Adcy5;Camk2a;Fosb;Prkca;Stx1a;Camk4;Camk2b;Cacna1d;Prkcg;Prkcb;Ppp3cc
31	mmu04530	Tight junction	KEGG PATHWAY	31/ 2065	166/ 15848	0.186747	0.0237906	0.0611493	Cellular Processes	Cellular community - eukaryotes	ENSMUSG00000022831|ENSMUSG00000062232|ENSMUSG00000034868|ENSMUSG00000046798|ENSMUSG00000004568|ENSMUSG00000031207|ENSMUSG00000029053|ENSMUSG00000029622|ENSMUSG00000045095|ENSMUSG00000027646|ENSMUSG00000070348|ENSMUSG00000022132|ENSMUSG00000015968|ENSMUSG00000015143|ENSMUSG00000028059|ENSMUSG00000038205|ENSMUSG00000028076|ENSMUSG00000061859|ENSMUSG00000071369|ENSMUSG00000045038|ENSMUSG00000034917|…	Hcls1;Rapgef2;Myl12b;Cldn12;Arhgef18;Msn;Prkcz;Arpc1b;Magi1;Src;Ccnd1;Cldn10;Cacna1d;Actn1;Arhgef2;Prkab2;Cd1d1;Patj;Map3k5;Prkce;Tjp3;Llgl2;Pard6b;Cgnl1;Prkag2;Nedd4l;Marveld2;Amotl2;Bves;Jam3;Myh11
22	mmu04350	TGF-beta signaling pathway	KEGG PATHWAY	22/ 2065	110/ 15848	0.2	0.0255817	0.0642472	Environmental Information Processing	Signal transduction	ENSMUSG00000052384|ENSMUSG00000048027|ENSMUSG00000055170|ENSMUSG00000038780|ENSMUSG00000029050|ENSMUSG00000050069|ENSMUSG00000027660|ENSMUSG00000032440|ENSMUSG00000000532|ENSMUSG00000031681|ENSMUSG00000051279|ENSMUSG00000032289|ENSMUSG00000032402|ENSMUSG00000036867|ENSMUSG00000024401|ENSMUSG00000024232|ENSMUSG00000026836|ENSMUSG00000070509|ENSMUSG00000007872|ENSMUSG00000025880|ENSMUSG00000047407|…	Nrros;Rgmb;Ifng;Smurf1;Ski;Grem2;Skil;Tgfbr2;Acvr1b;Smad1;Gdf6;Thsd4;Smad3;Smad6;Tnf;Bambi;Acvr1;Rgma;Id3;Smad7;Tgif1;Bmp4
22	mmu04972	Pancreatic secretion	KEGG PATHWAY	22/ 2065	110/ 15848	0.2	0.0255817	0.0642472	Organismal Systems	Digestive system	ENSMUSG00000030287|ENSMUSG00000040061|ENSMUSG00000040907|ENSMUSG00000054446|ENSMUSG00000042644|ENSMUSG00000050965|ENSMUSG00000020654|ENSMUSG00000021313|ENSMUSG00000030102|ENSMUSG00000029084|ENSMUSG00000029082|ENSMUSG00000020788|ENSMUSG00000078816|ENSMUSG00000026576|ENSMUSG00000046159|ENSMUSG00000007097|ENSMUSG00000059412|ENSMUSG00000031659|ENSMUSG00000041193|ENSMUSG00000022840|ENSMUSG00000041202|…	Itpr2;Plcb2;Atp1a3;Cpa1;Itpr3;Prkca;Adcy3;Ryr2;Itpr1;Cd38;Bst1;Atp2a3;Prkcg;Atp1b1;Chrm3;Atp1a2;Fxyd2;Adcy7;Pla2g5;Adcy5;Pla2g2d;Prkcb
20	mmu00564	Glycerophospholipid metabolism	KEGG PATHWAY	20/ 2065	98/ 15848	0.204082	0.0264277	0.0653738	Metabolism	Lipid metabolism	ENSMUSG00000028517|ENSMUSG00000070738|ENSMUSG00000027412|ENSMUSG00000038732|ENSMUSG00000052160|ENSMUSG00000027134|ENSMUSG00000041193|ENSMUSG00000033192|ENSMUSG00000023452|ENSMUSG00000035596|ENSMUSG00000029330|ENSMUSG00000058793|ENSMUSG00000050627|ENSMUSG00000041202|ENSMUSG00000020828|ENSMUSG00000034731|ENSMUSG00000004815|ENSMUSG00000026623|ENSMUSG00000025357|ENSMUSG00000029314	Plpp3;Dgkd;Lpin3;Mboat1;Pld4;Lpcat4;Pla2g5;Lpcat2;Pisd;Mboat7;Cds1;Cds2;Gpd1l;Pla2g2d;Pld2;Dgkh;Dgkq;Lpgat1;Dgka;Gpat3
27	mmu04270	Vascular smooth muscle contraction	KEGG PATHWAY	27/ 2065	142/ 15848	0.190141	0.0269396	0.0661428	Organismal Systems	Circulatory system	ENSMUSG00000033910|ENSMUSG00000020178|ENSMUSG00000041977|ENSMUSG00000021948|ENSMUSG00000040940|ENSMUSG00000030287|ENSMUSG00000040061|ENSMUSG00000041193|ENSMUSG00000018830|ENSMUSG00000042644|ENSMUSG00000050965|ENSMUSG00000026778|ENSMUSG00000020654|ENSMUSG00000021108|ENSMUSG00000015968|ENSMUSG00000020155|ENSMUSG00000043017|ENSMUSG00000027335|ENSMUSG00000030102|ENSMUSG00000045038|ENSMUSG00000028469|…	Gucy1a1;Adora2a;Arhgef11;Prkcd;Arhgef1;Itpr2;Plcb2;Pla2g5;Myh11;Itpr3;Prkca;Prkcq;Adcy3;Prkch;Cacna1d;Kcnmb1;Ptgir;Adra1d;Itpr1;Prkce;Npr2;Prkcg;Ramp1;Adcy7;Adcy5;Pla2g2d;Prkcb
25	mmu04068	FoxO signaling pathway	KEGG PATHWAY	25/ 2065	130/ 15848	0.192308	0.0285316	0.0695325	Environmental Information Processing	Signal transduction	ENSMUSG00000022508|ENSMUSG00000044199|ENSMUSG00000031537|ENSMUSG00000000817|ENSMUSG00000022610|ENSMUSG00000053137|ENSMUSG00000032440|ENSMUSG00000070348|ENSMUSG00000032402|ENSMUSG00000025422|ENSMUSG00000015312|ENSMUSG00000045092|ENSMUSG00000038205|ENSMUSG00000044167|ENSMUSG00000047182|ENSMUSG00000039936|ENSMUSG00000022433|ENSMUSG00000055148|ENSMUSG00000028944|ENSMUSG00000022358|ENSMUSG00000055980|…	Bcl6;S1pr4;Ikbkb;Fasl;Mapk12;Mapk11;Tgfbr2;Ccnd1;Smad3;Agap2;Gadd45b;S1pr1;Prkab2;Foxo1;Irs3;Pik3cd;Csnk1e;Klf2;Prkag2;Fbxo32;Irs1;Tnfsf10;Il7r;Egfr;Stat3
23	mmu05150	Staphylococcus aureus infection	KEGG PATHWAY	23/ 2065	118/ 15848	0.194915	0.0300825	0.0722419	Human Diseases	Infectious disease: bacterial	ENSMUSG00000090231|ENSMUSG00000060586|ENSMUSG00000056529|ENSMUSG00000037405|ENSMUSG00000024371|ENSMUSG00000037548|ENSMUSG00000024334|ENSMUSG00000020911|ENSMUSG00000035775|ENSMUSG00000079547|ENSMUSG00000048163|ENSMUSG00000024164|ENSMUSG00000030786|ENSMUSG00000073421|ENSMUSG00000037649|ENSMUSG00000030830|ENSMUSG00000045551|ENSMUSG00000000290|ENSMUSG00000073418|ENSMUSG00000036594|ENSMUSG00000049130|…	Cfb;H2-Eb1;Ptafr;Icam1;C2;H2-DMb2;H2-Oa;Krt19;Krt20;H2-DMb1;Selplg;C3;Itgam;H2-Ab1;H2-DMa;Itgal;Fpr1;Itgb2;C4b;H2-Aa;C5ar1;H2-Eb2;H2-Ob
14	mmu05217	Basal cell carcinoma	KEGG PATHWAY	14/ 2065	63/ 15848	0.222222	0.0298639	0.0722444	Human Diseases	Cancer: specific types	ENSMUSG00000030170|ENSMUSG00000015957|ENSMUSG00000002109|ENSMUSG00000027985|ENSMUSG00000000782|ENSMUSG00000020135|ENSMUSG00000026167|ENSMUSG00000021835|ENSMUSG00000015312|ENSMUSG00000044674|ENSMUSG00000033227|ENSMUSG00000000142|ENSMUSG00000022996|ENSMUSG00000055799	Wnt5b;Wnt11;Ddb2;Lef1;Tcf7;Apc2;Wnt10a;Bmp4;Gadd45b;Fzd1;Wnt6;Axin2;Wnt10b;Tcf7l1
18	mmu04260	Cardiac muscle contraction	KEGG PATHWAY	18/ 2065	88/ 15848	0.204545	0.0332704	0.0793186	Organismal Systems	Circulatory system	ENSMUSG00000059412|ENSMUSG00000020788|ENSMUSG00000030785|ENSMUSG00000026576|ENSMUSG00000061086|ENSMUSG00000037341|ENSMUSG00000040907|ENSMUSG00000026414|ENSMUSG00000015968|ENSMUSG00000021313|ENSMUSG00000030376|ENSMUSG00000041460|ENSMUSG00000003352|ENSMUSG00000020882|ENSMUSG00000010066|ENSMUSG00000035458|ENSMUSG00000066189|ENSMUSG00000007097	Fxyd2;Atp2a3;Cox6a2;Atp1b1;Myl4;Slc9a7;Atp1a3;Tnnt2;Cacna1d;Ryr2;Slc8a2;Cacna2d4;Cacnb3;Cacnb1;Cacna2d2;Tnni3;Cacng3;Atp1a2
18	mmu04727	GABAergic synapse	KEGG PATHWAY	18/ 2065	88/ 15848	0.204545	0.0332704	0.0793186	Organismal Systems	Nervous system	ENSMUSG00000031344|ENSMUSG00000043004|ENSMUSG00000031340|ENSMUSG00000024462|ENSMUSG00000038811|ENSMUSG00000006930|ENSMUSG00000070880|ENSMUSG00000031659|ENSMUSG00000027646|ENSMUSG00000050965|ENSMUSG00000022840|ENSMUSG00000020654|ENSMUSG00000015968|ENSMUSG00000078816|ENSMUSG00000031748|ENSMUSG00000004113|ENSMUSG00000052889|ENSMUSG00000034656	Gabrq;Gng2;Gabre;Gabbr1;Gngt2;Hap1;Gad1;Adcy7;Src;Prkca;Adcy5;Adcy3;Cacna1d;Prkcg;Gnao1;Cacna1b;Prkcb;Cacna1a
20	mmu04916	Melanogenesis	KEGG PATHWAY	20/ 2065	101/ 15848	0.19802	0.0353868	0.083159	Organismal Systems	Endocrine system	ENSMUSG00000030170|ENSMUSG00000040061|ENSMUSG00000050965|ENSMUSG00000027985|ENSMUSG00000053819|ENSMUSG00000022840|ENSMUSG00000031659|ENSMUSG00000000782|ENSMUSG00000015957|ENSMUSG00000026167|ENSMUSG00000020654|ENSMUSG00000057897|ENSMUSG00000031748|ENSMUSG00000078816|ENSMUSG00000044674|ENSMUSG00000033227|ENSMUSG00000024617|ENSMUSG00000052889|ENSMUSG00000022996|ENSMUSG00000055799	Wnt5b;Plcb2;Prkca;Lef1;Camk2d;Adcy5;Adcy7;Tcf7;Wnt11;Wnt10a;Adcy3;Camk2b;Gnao1;Prkcg;Fzd1;Wnt6;Camk2a;Prkcb;Wnt10b;Tcf7l1
31	mmu04022	cGMP-PKG signaling pathway	KEGG PATHWAY	31/ 2065	172/ 15848	0.180233	0.0369749	0.0850681	Environmental Information Processing	Signal transduction	ENSMUSG00000033910|ENSMUSG00000058620|ENSMUSG00000027544|ENSMUSG00000030376|ENSMUSG00000030671|ENSMUSG00000033016|ENSMUSG00000030287|ENSMUSG00000040061|ENSMUSG00000040907|ENSMUSG00000042644|ENSMUSG00000028469|ENSMUSG00000020654|ENSMUSG00000027335|ENSMUSG00000015968|ENSMUSG00000005583|ENSMUSG00000110195|ENSMUSG00000047182|ENSMUSG00000030102|ENSMUSG00000045038|ENSMUSG00000007097|ENSMUSG00000020788|…	Gucy1a1;Adra2b;Nfatc2;Slc8a2;Pde3b;Nfatc1;Itpr2;Plcb2;Atp1a3;Itpr3;Npr2;Adcy3;Adra1d;Cacna1d;Mef2c;Pde2a;Irs3;Itpr1;Prkce;Atp1a2;Atp2a3;Atp1b1;Ppp3cc;Fxyd2;Kcnmb1;Pik3r5;Nfatc4;Irs1;Adcy7;Adcy5;Rgs2
17	mmu04012	ErbB signaling pathway	KEGG PATHWAY	17/ 2065	83/ 15848	0.204819	0.037375	0.0853916	Environmental Information Processing	Signal transduction	ENSMUSG00000024486|ENSMUSG00000030774|ENSMUSG00000016933|ENSMUSG00000053819|ENSMUSG00000027646|ENSMUSG00000024617|ENSMUSG00000062991|ENSMUSG00000050965|ENSMUSG00000039936|ENSMUSG00000060275|ENSMUSG00000057897|ENSMUSG00000034330|ENSMUSG00000078816|ENSMUSG00000020122|ENSMUSG00000022637|ENSMUSG00000052889|ENSMUSG00000032311	Hbegf;Pak1;Plcg1;Camk2d;Src;Camk2a;Nrg1;Prkca;Pik3cd;Nrg2;Camk2b;Plcg2;Prkcg;Egfr;Cblb;Prkcb;Nrg4
27	mmu05226	Gastric cancer	KEGG PATHWAY	27/ 2065	146/ 15848	0.184932	0.036974	0.0856651	Human Diseases	Cancer: specific types	ENSMUSG00000030170|ENSMUSG00000009376|ENSMUSG00000037225|ENSMUSG00000033227|ENSMUSG00000022996|ENSMUSG00000032440|ENSMUSG00000027985|ENSMUSG00000020135|ENSMUSG00000026167|ENSMUSG00000032402|ENSMUSG00000000142|ENSMUSG00000015312|ENSMUSG00000070348|ENSMUSG00000028217|ENSMUSG00000002109|ENSMUSG00000001552|ENSMUSG00000039936|ENSMUSG00000055799|ENSMUSG00000015843|ENSMUSG00000044674|ENSMUSG00000000303|…	Wnt5b;Met;Fgf2;Wnt6;Wnt10b;Tgfbr2;Lef1;Apc2;Wnt10a;Smad3;Axin2;Gadd45b;Ccnd1;Cdh17;Ddb2;Jup;Pik3cd;Tcf7l1;Rxrg;Fzd1;Cdh1;Rarb;Bcl2;Tcf7;Wnt11;Tert;Egfr
22	mmu04935	Growth hormone synthesis, secretion and action	KEGG PATHWAY	22/ 2065	114/ 15848	0.192982	0.0368355	0.0859495	Organismal Systems	Endocrine system	ENSMUSG00000016933|ENSMUSG00000030287|ENSMUSG00000040061|ENSMUSG00000022610|ENSMUSG00000053137|ENSMUSG00000042644|ENSMUSG00000050965|ENSMUSG00000020654|ENSMUSG00000015968|ENSMUSG00000021250|ENSMUSG00000020427|ENSMUSG00000047182|ENSMUSG00000030102|ENSMUSG00000039936|ENSMUSG00000078816|ENSMUSG00000004040|ENSMUSG00000055980|ENSMUSG00000031659|ENSMUSG00000022840|ENSMUSG00000038037|ENSMUSG00000034330|…	Plcg1;Itpr2;Plcb2;Mapk12;Mapk11;Itpr3;Prkca;Adcy3;Cacna1d;Fos;Igfbp3;Irs3;Itpr1;Pik3cd;Prkcg;Stat3;Irs1;Adcy7;Adcy5;Socs1;Plcg2;Prkcb
15	mmu04927	Cortisol synthesis and secretion	KEGG PATHWAY	15/ 2065	71/ 15848	0.211268	0.0380657	0.0863697	Organismal Systems	Endocrine system	ENSMUSG00000031659|ENSMUSG00000030287|ENSMUSG00000040061|ENSMUSG00000022840|ENSMUSG00000015968|ENSMUSG00000021684|ENSMUSG00000042644|ENSMUSG00000030102|ENSMUSG00000023034|ENSMUSG00000020654|ENSMUSG00000022416|ENSMUSG00000024365|ENSMUSG00000049265|ENSMUSG00000032193|ENSMUSG00000049686	Adcy7;Itpr2;Plcb2;Adcy5;Cacna1d;Pde8b;Itpr3;Itpr1;Nr4a1;Adcy3;Cacna1i;Cyp21a1;Kcnk3;Ldlr;Orai1
15	mmu04622	RIG-I-like receptor signaling pathway	KEGG PATHWAY	15/ 2065	71/ 15848	0.211268	0.0380657	0.0863697	Organismal Systems	Immune system	ENSMUSG00000031537|ENSMUSG00000024349|ENSMUSG00000004296|ENSMUSG00000022610|ENSMUSG00000053137|ENSMUSG00000021277|ENSMUSG00000028163|ENSMUSG00000027776|ENSMUSG00000042349|ENSMUSG00000040296|ENSMUSG00000027854|ENSMUSG00000038517|ENSMUSG00000034855|ENSMUSG00000021025|ENSMUSG00000024401	Ikbkb;Sting1;Il12b;Mapk12;Mapk11;Traf3;Nfkb1;Il12a;Ikbke;Rigi;Sike1;Tbkbp1;Cxcl10;Nfkbia;Tnf
36	mmu05203	Viral carcinogenesis	KEGG PATHWAY	36/ 2065	206/ 15848	0.174757	0.0395689	0.0885589	Human Diseases	Cancer: overview	ENSMUSG00000067235|ENSMUSG00000028163|ENSMUSG00000021457|ENSMUSG00000056116|ENSMUSG00000004040|ENSMUSG00000022475|ENSMUSG00000027646|ENSMUSG00000091705|ENSMUSG00000031805|ENSMUSG00000037868|ENSMUSG00000025225|ENSMUSG00000004698|ENSMUSG00000021025|ENSMUSG00000061232|ENSMUSG00000033730|ENSMUSG00000070348|ENSMUSG00000024164|ENSMUSG00000020275|ENSMUSG00000021277|ENSMUSG00000026875|ENSMUSG00000039936|…	H2-Q10;Nfkb1;Syk;H2-T22;Stat3;Hdac7;Src;H2-Q2;Jak3;Egr2;Nfkb2;Hdac9;Nfkbia;H2-K1;Egr3;Ccnd1;C3;Rel;Traf3;Traf1;Pik3cd;H2-Q6;H2-M3;Lyn;Hdac10;Gsn;H2-D1;H2-M2;Pmaip1;H2-Q4;Scin;Rasa2;Actn1;Ccr4;Ccr5;H2-Q7
12	mmu00600	Sphingolipid metabolism	KEGG PATHWAY	12/ 2065	54/ 15848	0.222222	0.0423714	0.0941905	Metabolism	Lipid metabolism	ENSMUSG00000027035|ENSMUSG00000023021|ENSMUSG00000008206|ENSMUSG00000019822|ENSMUSG00000035891|ENSMUSG00000032908|ENSMUSG00000000594|ENSMUSG00000017929|ENSMUSG00000031906|ENSMUSG00000007038|ENSMUSG00000028517|ENSMUSG00000006731	Cers6;Cers5;Cers4;Smpd2;Cerk;Sgpp2;Gm2a;B4galt5;Smpd3;Neu1;Plpp3;B4galnt1
14	mmu04720	Long-term potentiation	KEGG PATHWAY	14/ 2065	66/ 15848	0.212121	0.0427719	0.0944426	Organismal Systems	Nervous system	ENSMUSG00000030287|ENSMUSG00000040061|ENSMUSG00000022469|ENSMUSG00000033981|ENSMUSG00000042644|ENSMUSG00000050965|ENSMUSG00000030102|ENSMUSG00000038128|ENSMUSG00000057897|ENSMUSG00000078816|ENSMUSG00000053819|ENSMUSG00000024617|ENSMUSG00000052889|ENSMUSG00000022092	Itpr2;Plcb2;Rapgef3;Gria2;Itpr3;Prkca;Itpr1;Camk4;Camk2b;Prkcg;Camk2d;Camk2a;Prkcb;Ppp3cc
18	mmu04610	Complement and coagulation cascades	KEGG PATHWAY	18/ 2065	91/ 15848	0.197802	0.0446921	0.0980248	Organismal Systems	Immune system	ENSMUSG00000024371|ENSMUSG00000090231|ENSMUSG00000024164|ENSMUSG00000079015|ENSMUSG00000000290|ENSMUSG00000072849|ENSMUSG00000046223|ENSMUSG00000030789|ENSMUSG00000073418|ENSMUSG00000049130|ENSMUSG00000030786|ENSMUSG00000071178|ENSMUSG00000026715|ENSMUSG00000021822|ENSMUSG00000022037|ENSMUSG00000066366|ENSMUSG00000033831|ENSMUSG00000026616	C2;Cfb;C3;Serpina1c;Itgb2;Serpina1e;Plaur;Itgax;C4b;C5ar1;Itgam;Serpina1b;Serpinc1;Plau;Clu;Serpina1a;Fgb;Cr2
17	mmu04540	Gap junction	KEGG PATHWAY	17/ 2065	85/ 15848	0.2	0.0456845	0.0995377	Cellular Processes	Cellular community - eukaryotes	ENSMUSG00000031659|ENSMUSG00000030287|ENSMUSG00000040061|ENSMUSG00000033910|ENSMUSG00000022840|ENSMUSG00000045136|ENSMUSG00000024620|ENSMUSG00000027646|ENSMUSG00000025856|ENSMUSG00000000489|ENSMUSG00000050965|ENSMUSG00000030102|ENSMUSG00000042644|ENSMUSG00000078816|ENSMUSG00000020122|ENSMUSG00000052889|ENSMUSG00000020654	Adcy7;Itpr2;Plcb2;Gucy1a1;Adcy5;Tubb2b;Pdgfrb;Src;Pdgfa;Pdgfb;Prkca;Itpr1;Itpr3;Prkcg;Egfr;Prkcb;Adcy3
8	mmu00512	Mucin type O-glycan biosynthesis	KEGG PATHWAY	8/ 2065	32/ 15848	0.25	0.0486241	0.105246	Metabolism	Glycan biosynthesis and metabolism	ENSMUSG00000038072|ENSMUSG00000021130|ENSMUSG00000039774|ENSMUSG00000037280|ENSMUSG00000057286|ENSMUSG00000090035|ENSMUSG00000017929|ENSMUSG00000021903	Galnt11;Galnt16;Galnt12;Galnt6;St6galnac2;Galnt4;B4galt5;Galnt15
18	mmu04657	IL-17 signaling pathway	KEGG PATHWAY	18/ 2065	92/ 15848	0.195652	0.0490584	0.105492	Organismal Systems	Immune system	ENSMUSG00000024401|ENSMUSG00000031537|ENSMUSG00000030281|ENSMUSG00000021277|ENSMUSG00000022610|ENSMUSG00000053137|ENSMUSG00000021250|ENSMUSG00000017737|ENSMUSG00000028163|ENSMUSG00000042349|ENSMUSG00000003545|ENSMUSG00000021025|ENSMUSG00000055170|ENSMUSG00000027398|ENSMUSG00000034855|ENSMUSG00000015966|ENSMUSG00000019842|ENSMUSG00000019850	Tnf;Ikbkb;Il17rc;Traf3;Mapk12;Mapk11;Fos;Mmp9;Nfkb1;Ikbke;Fosb;Nfkbia;Ifng;Il1b;Cxcl10;Il17rb;Traf3ip2;Tnfaip3
20	mmu04974	Protein digestion and absorption	KEGG PATHWAY	20/ 2065	105/ 15848	0.190476	0.0505857	0.10807	Organismal Systems	Digestive system	ENSMUSG00000058806|ENSMUSG00000059412|ENSMUSG00000025650|ENSMUSG00000026576|ENSMUSG00000056174|ENSMUSG00000040907|ENSMUSG00000020261|ENSMUSG00000028339|ENSMUSG00000020264|ENSMUSG00000021565|ENSMUSG00000035000|ENSMUSG00000016356|ENSMUSG00000030376|ENSMUSG00000054446|ENSMUSG00000043719|ENSMUSG00000004098|ENSMUSG00000032572|ENSMUSG00000045672|ENSMUSG00000025064|ENSMUSG00000007097	Col13a1;Fxyd2;Col7a1;Atp1b1;Col8a2;Atp1a3;Slc36a1;Col15a1;Slc36a2;Slc6a19;Dpp4;Col20a1;Slc8a2;Cpa1;Col6a6;Col5a3;Col6a4;Col27a1;Col17a1;Atp1a2
15	mmu04918	Thyroid hormone synthesis	KEGG PATHWAY	15/ 2065	74/ 15848	0.202703	0.0524642	0.111359	Organismal Systems	Endocrine system	ENSMUSG00000059412|ENSMUSG00000026576|ENSMUSG00000040061|ENSMUSG00000040907|ENSMUSG00000022840|ENSMUSG00000042644|ENSMUSG00000050965|ENSMUSG00000030102|ENSMUSG00000031659|ENSMUSG00000020654|ENSMUSG00000078816|ENSMUSG00000030287|ENSMUSG00000061808|ENSMUSG00000052889|ENSMUSG00000007097	Fxyd2;Atp1b1;Plcb2;Atp1a3;Adcy5;Itpr3;Prkca;Itpr1;Adcy7;Adcy3;Prkcg;Itpr2;Ttr;Prkcb;Atp1a2
12	mmu04340	Hedgehog signaling pathway	KEGG PATHWAY	12/ 2065	57/ 15848	0.210526	0.0607989	0.127407	Environmental Information Processing	Signal transduction	ENSMUSG00000038119|ENSMUSG00000050248|ENSMUSG00000029122|ENSMUSG00000022433|ENSMUSG00000070348|ENSMUSG00000022517|ENSMUSG00000038780|ENSMUSG00000042249|ENSMUSG00000036555|ENSMUSG00000037375|ENSMUSG00000057329|ENSMUSG00000022687	Cdon;Evc2;Evc;Csnk1e;Ccnd1;Mgrn1;Smurf1;Grk3;Iqce;Hhat;Bcl2;Boc
17	mmu05210	Colorectal cancer	KEGG PATHWAY	17/ 2065	88/ 15848	0.193182	0.0604879	0.127567	Human Diseases	Cancer: specific types	ENSMUSG00000057329|ENSMUSG00000033220|ENSMUSG00000002109|ENSMUSG00000024521|ENSMUSG00000032440|ENSMUSG00000021250|ENSMUSG00000027985|ENSMUSG00000000782|ENSMUSG00000020135|ENSMUSG00000070348|ENSMUSG00000039936|ENSMUSG00000032402|ENSMUSG00000040760|ENSMUSG00000020122|ENSMUSG00000000142|ENSMUSG00000015312|ENSMUSG00000055799	Bcl2;Rac2;Ddb2;Pmaip1;Tgfbr2;Fos;Lef1;Tcf7;Apc2;Ccnd1;Pik3cd;Smad3;Appl1;Egfr;Axin2;Gadd45b;Tcf7l1
10	mmu04973	Carbohydrate digestion and absorption	KEGG PATHWAY	10/ 2065	46/ 15848	0.217391	0.0688642	0.143394	Organismal Systems	Digestive system	ENSMUSG00000025877|ENSMUSG00000026576|ENSMUSG00000040061|ENSMUSG00000059412|ENSMUSG00000040907|ENSMUSG00000052889|ENSMUSG00000039936|ENSMUSG00000015968|ENSMUSG00000033255|ENSMUSG00000007097	Hk3;Atp1b1;Plcb2;Fxyd2;Atp1a3;Prkcb;Pik3cd;Cacna1d;Gm5134;Atp1a2
14	mmu04917	Prolactin signaling pathway	KEGG PATHWAY	14/ 2065	72/ 15848	0.194444	0.0793939	0.16428	Organismal Systems	Endocrine system	ENSMUSG00000004040|ENSMUSG00000018899|ENSMUSG00000022610|ENSMUSG00000053137|ENSMUSG00000021250|ENSMUSG00000028163|ENSMUSG00000027646|ENSMUSG00000037104|ENSMUSG00000022015|ENSMUSG00000070348|ENSMUSG00000038037|ENSMUSG00000039936|ENSMUSG00000019768|ENSMUSG00000026321	Stat3;Irf1;Mapk12;Mapk11;Fos;Nfkb1;Src;Socs5;Tnfsf11;Ccnd1;Socs1;Pik3cd;Esr1;Tnfrsf11a
23	mmu04728	Dopaminergic synapse	KEGG PATHWAY	23/ 2065	131/ 15848	0.175573	0.0823624	0.169358	Organismal Systems	Nervous system	ENSMUSG00000057897|ENSMUSG00000030287|ENSMUSG00000040061|ENSMUSG00000022610|ENSMUSG00000053137|ENSMUSG00000053819|ENSMUSG00000042644|ENSMUSG00000050965|ENSMUSG00000015968|ENSMUSG00000004113|ENSMUSG00000034656|ENSMUSG00000021250|ENSMUSG00000030102|ENSMUSG00000078816|ENSMUSG00000031748|ENSMUSG00000022092|ENSMUSG00000038811|ENSMUSG00000033981|ENSMUSG00000024617|ENSMUSG00000022840|ENSMUSG00000074657|…	Camk2b;Itpr2;Plcb2;Mapk12;Mapk11;Camk2d;Itpr3;Prkca;Cacna1d;Cacna1b;Cacna1a;Fos;Itpr1;Prkcg;Gnao1;Ppp3cc;Gngt2;Gria2;Camk2a;Adcy5;Kif5a;Gng2;Prkcb
10	mmu00565	Ether lipid metabolism	KEGG PATHWAY	10/ 2065	48/ 15848	0.208333	0.0872543	0.178302	Metabolism	Lipid metabolism	ENSMUSG00000052160|ENSMUSG00000027134|ENSMUSG00000041193|ENSMUSG00000023913|ENSMUSG00000022425|ENSMUSG00000005447|ENSMUSG00000033192|ENSMUSG00000041202|ENSMUSG00000020828|ENSMUSG00000028517	Pld4;Lpcat4;Pla2g5;Pla2g7;Enpp2;Pafah1b3;Lpcat2;Pla2g2d;Pld2;Plpp3
12	mmu04961	Endocrine and other factor-regulated calcium reabsorption	KEGG PATHWAY	12/ 2065	61/ 15848	0.196721	0.0926397	0.188139	Organismal Systems	Excretory system	ENSMUSG00000026825|ENSMUSG00000063903|ENSMUSG00000026576|ENSMUSG00000040061|ENSMUSG00000059412|ENSMUSG00000040907|ENSMUSG00000078816|ENSMUSG00000050965|ENSMUSG00000019768|ENSMUSG00000030376|ENSMUSG00000052889|ENSMUSG00000007097	Dnm1;Klk1;Atp1b1;Plcb2;Fxyd2;Atp1a3;Prkcg;Prkca;Esr1;Slc8a2;Prkcb;Atp1a2
14	mmu04623	Cytosolic DNA-sensing pathway	KEGG PATHWAY	14/ 2065	74/ 15848	0.189189	0.0950694	0.191889	Organismal Systems	Immune system	ENSMUSG00000035042|ENSMUSG00000031537|ENSMUSG00000024349|ENSMUSG00000025888|ENSMUSG00000027514|ENSMUSG00000028163|ENSMUSG00000040296|ENSMUSG00000042349|ENSMUSG00000032691|ENSMUSG00000022534|ENSMUSG00000034855|ENSMUSG00000021025|ENSMUSG00000027398|ENSMUSG00000022575	Ccl5;Ikbkb;Sting1;Casp1;Zbp1;Nfkb1;Rigi;Ikbke;Nlrp3;Mefv;Cxcl10;Nfkbia;Il1b;Gsdmd
8	mmu05216	Thyroid cancer	KEGG PATHWAY	8/ 2065	37/ 15848	0.216216	0.100114	0.200838	Human Diseases	Cancer: specific types	ENSMUSG00000000303|ENSMUSG00000002109|ENSMUSG00000027985|ENSMUSG00000000782|ENSMUSG00000070348|ENSMUSG00000055799|ENSMUSG00000015843|ENSMUSG00000015312	Cdh1;Ddb2;Lef1;Tcf7;Ccnd1;Tcf7l1;Rxrg;Gadd45b
3	mmu00750	Vitamin B6 metabolism	KEGG PATHWAY	3/ 2065	9/ 15848	0.333333	0.101426	0.202237	Metabolism	Metabolism of cofactors and vitamins	ENSMUSG00000063558|ENSMUSG00000038242|ENSMUSG00000064294	Aox1;Aox4;Aox3
3	mmu03264	Virion - Flavivirus	KEGG PATHWAY	3/ 2065	9/ 15848	0.333333	0.101426	0.202237	Genetic Information Processing	Information processing in viruses	ENSMUSG00000031495|ENSMUSG00000031494|ENSMUSG00000065987	Cd209d;Cd209a;Cd209b
22	mmu04926	Relaxin signaling pathway	KEGG PATHWAY	22/ 2065	128/ 15848	0.171875	0.104666	0.206198	Organismal Systems	Endocrine system	ENSMUSG00000017737|ENSMUSG00000020826|ENSMUSG00000029361|ENSMUSG00000040061|ENSMUSG00000022610|ENSMUSG00000053137|ENSMUSG00000032440|ENSMUSG00000027646|ENSMUSG00000050965|ENSMUSG00000020654|ENSMUSG00000021025|ENSMUSG00000029053|ENSMUSG00000021250|ENSMUSG00000039936|ENSMUSG00000031748|ENSMUSG00000023951|ENSMUSG00000038811|ENSMUSG00000028163|ENSMUSG00000031659|ENSMUSG00000022840|ENSMUSG00000020122|…	Mmp9;Nos2;Nos1;Plcb2;Mapk12;Mapk11;Tgfbr2;Src;Prkca;Adcy3;Nfkbia;Prkcz;Fos;Pik3cd;Gnao1;Vegfa;Gngt2;Nfkb1;Adcy7;Adcy5;Egfr;Gng2
20	mmu05322	Systemic lupus erythematosus	KEGG PATHWAY	20/ 2065	115/ 15848	0.173913	0.107462	0.210447	Human Diseases	Immune disease	ENSMUSG00000031132|ENSMUSG00000024401|ENSMUSG00000024371|ENSMUSG00000067341|ENSMUSG00000024164|ENSMUSG00000037548|ENSMUSG00000024334|ENSMUSG00000026012|ENSMUSG00000064220|ENSMUSG00000036594|ENSMUSG00000060586|ENSMUSG00000037649|ENSMUSG00000055170|ENSMUSG00000015937|ENSMUSG00000079547|ENSMUSG00000017652|ENSMUSG00000073421|ENSMUSG00000073418|ENSMUSG00000041538|ENSMUSG00000015143	Cd40lg;Tnf;C2;H2-Eb2;C3;H2-DMb2;H2-Oa;Cd28;H2ac18;H2-Aa;H2-Eb1;H2-DMa;Ifng;Macroh2a1;H2-DMb1;Cd40;H2-Ab1;C4b;H2-Ob;Actn1
10	mmu04979	Cholesterol metabolism	KEGG PATHWAY	10/ 2065	50/ 15848	0.2	0.108335	0.210901	Organismal Systems	Digestive system	ENSMUSG00000040249|ENSMUSG00000032207|ENSMUSG00000017754|ENSMUSG00000002985|ENSMUSG00000037606|ENSMUSG00000032193|ENSMUSG00000002992|ENSMUSG00000026170|ENSMUSG00000032083|ENSMUSG00000026600	Lrp1;Lipc;Pltp;Apoe;Osbpl5;Ldlr;Apoc2;Cyp27a1;Apoa1;Soat1
14	mmu05212	Pancreatic cancer	KEGG PATHWAY	14/ 2065	76/ 15848	0.184211	0.112529	0.217776	Human Diseases	Cancer: specific types	ENSMUSG00000031133|ENSMUSG00000031537|ENSMUSG00000023951|ENSMUSG00000002109|ENSMUSG00000004040|ENSMUSG00000032440|ENSMUSG00000028163|ENSMUSG00000033220|ENSMUSG00000070348|ENSMUSG00000039936|ENSMUSG00000032402|ENSMUSG00000020828|ENSMUSG00000020122|ENSMUSG00000015312	Arhgef6;Ikbkb;Vegfa;Ddb2;Stat3;Tgfbr2;Nfkb1;Rac2;Ccnd1;Pik3cd;Smad3;Pld2;Egfr;Gadd45b
7	mmu00410	beta-Alanine metabolism	KEGG PATHWAY	7/ 2065	32/ 15848	0.21875	0.114038	0.219406	Metabolism	Metabolism of other amino acids	ENSMUSG00000074064|ENSMUSG00000033427|ENSMUSG00000070880|ENSMUSG00000019102|ENSMUSG00000010025|ENSMUSG00000029098|ENSMUSG00000075289	Mlycd;Upb1;Gad1;Aldh3a1;Aldh3a2;Acox3;Carns1
11	mmu05213	Endometrial cancer	KEGG PATHWAY	11/ 2065	57/ 15848	0.192982	0.115875	0.221644	Human Diseases	Cancer: specific types	ENSMUSG00000000303|ENSMUSG00000002109|ENSMUSG00000027985|ENSMUSG00000000782|ENSMUSG00000020135|ENSMUSG00000070348|ENSMUSG00000039936|ENSMUSG00000055799|ENSMUSG00000020122|ENSMUSG00000000142|ENSMUSG00000015312	Cdh1;Ddb2;Lef1;Tcf7;Apc2;Ccnd1;Pik3cd;Tcf7l1;Egfr;Axin2;Gadd45b
24	mmu04723	Retrograde endocannabinoid signaling	KEGG PATHWAY	24/ 2065	144/ 15848	0.166667	0.121215	0.229193	Organismal Systems	Nervous system	ENSMUSG00000035735|ENSMUSG00000030287|ENSMUSG00000040061|ENSMUSG00000022610|ENSMUSG00000053137|ENSMUSG00000042644|ENSMUSG00000050965|ENSMUSG00000020654|ENSMUSG00000015968|ENSMUSG00000004113|ENSMUSG00000034656|ENSMUSG00000034171|ENSMUSG00000030102|ENSMUSG00000078816|ENSMUSG00000031748|ENSMUSG00000031344|ENSMUSG00000031340|ENSMUSG00000038811|ENSMUSG00000033981|ENSMUSG00000031659|ENSMUSG00000022840|…	Dagla;Itpr2;Plcb2;Mapk12;Mapk11;Itpr3;Prkca;Adcy3;Cacna1d;Cacna1b;Cacna1a;Faah;Itpr1;Prkcg;Gnao1;Gabrq;Gabre;Gngt2;Gria2;Adcy7;Adcy5;Gng2;Prkcb;Abhd6
12	mmu04929	GnRH secretion	KEGG PATHWAY	12/ 2065	64/ 15848	0.1875	0.122137	0.229618	Organismal Systems	Endocrine system	ENSMUSG00000030287|ENSMUSG00000040061|ENSMUSG00000024462|ENSMUSG00000022416|ENSMUSG00000042644|ENSMUSG00000050965|ENSMUSG00000030102|ENSMUSG00000035773|ENSMUSG00000039936|ENSMUSG00000015968|ENSMUSG00000078816|ENSMUSG00000052889	Itpr2;Plcb2;Gabbr1;Cacna1i;Itpr3;Prkca;Itpr1;Kiss1r;Pik3cd;Cacna1d;Prkcg;Prkcb
4	mmu00604	Glycosphingolipid biosynthesis - ganglio series	KEGG PATHWAY	4/ 2065	15/ 15848	0.266667	0.121088	0.230278	Metabolism	Glycan biosynthesis and metabolism	ENSMUSG00000030283|ENSMUSG00000067370|ENSMUSG00000039037|ENSMUSG00000006731	St8sia1;B3galt4;St6galnac5;B4galnt1
22	mmu04915	Estrogen signaling pathway	KEGG PATHWAY	22/ 2065	131/ 15848	0.167939	0.125715	0.235	Organismal Systems	Endocrine system	ENSMUSG00000037992|ENSMUSG00000021948|ENSMUSG00000030287|ENSMUSG00000040061|ENSMUSG00000024486|ENSMUSG00000024462|ENSMUSG00000020911|ENSMUSG00000027646|ENSMUSG00000042644|ENSMUSG00000020654|ENSMUSG00000035775|ENSMUSG00000021250|ENSMUSG00000030102|ENSMUSG00000039936|ENSMUSG00000031748|ENSMUSG00000027678|ENSMUSG00000017737|ENSMUSG00000031659|ENSMUSG00000022840|ENSMUSG00000019768|ENSMUSG00000020122|…	Rara;Prkcd;Itpr2;Plcb2;Hbegf;Gabbr1;Krt19;Src;Itpr3;Adcy3;Krt20;Fos;Itpr1;Pik3cd;Gnao1;Ncoa3;Mmp9;Adcy7;Adcy5;Esr1;Egfr;Bcl2
6	mmu04392	Hippo signaling pathway - multiple species	KEGG PATHWAY	6/ 2065	27/ 15848	0.222222	0.130287	0.242173	Environmental Information Processing	Signal transduction	ENSMUSG00000022178|ENSMUSG00000030774|ENSMUSG00000053110|ENSMUSG00000046743|ENSMUSG00000022433|ENSMUSG00000027339	Ajuba;Pak1;Yap1;Fat4;Csnk1e;Rassf2
27	mmu05225	Hepatocellular carcinoma	KEGG PATHWAY	27/ 2065	169/ 15848	0.159763	0.15181	0.280593	Human Diseases	Cancer: specific types	ENSMUSG00000009376|ENSMUSG00000074604|ENSMUSG00000030170|ENSMUSG00000016933|ENSMUSG00000027985|ENSMUSG00000033227|ENSMUSG00000022996|ENSMUSG00000050965|ENSMUSG00000032440|ENSMUSG00000070348|ENSMUSG00000020135|ENSMUSG00000026167|ENSMUSG00000032402|ENSMUSG00000000142|ENSMUSG00000015312|ENSMUSG00000002109|ENSMUSG00000058135|ENSMUSG00000039936|ENSMUSG00000055799|ENSMUSG00000078816|ENSMUSG00000044674|…	Met;Mgst2;Wnt5b;Plcg1;Lef1;Wnt6;Wnt10b;Prkca;Tgfbr2;Ccnd1;Apc2;Wnt10a;Smad3;Axin2;Gadd45b;Ddb2;Gstm1;Pik3cd;Tcf7l1;Prkcg;Fzd1;Tcf7;Wnt11;Tert;Plcg2;Egfr;Prkcb
8	mmu05219	Bladder cancer	KEGG PATHWAY	8/ 2065	41/ 15848	0.195122	0.157039	0.288635	Human Diseases	Cancer: specific types	ENSMUSG00000000303|ENSMUSG00000024486|ENSMUSG00000017737|ENSMUSG00000054252|ENSMUSG00000027646|ENSMUSG00000070348|ENSMUSG00000020122|ENSMUSG00000023951	Cdh1;Hbegf;Mmp9;Fgfr3;Src;Ccnd1;Egfr;Vegfa
22	mmu04910	Insulin signaling pathway	KEGG PATHWAY	22/ 2065	136/ 15848	0.161765	0.166013	0.303435	Organismal Systems	Endocrine system	ENSMUSG00000025877|ENSMUSG00000049999|ENSMUSG00000025855|ENSMUSG00000030671|ENSMUSG00000029053|ENSMUSG00000031537|ENSMUSG00000005057|ENSMUSG00000032648|ENSMUSG00000067279|ENSMUSG00000038205|ENSMUSG00000044167|ENSMUSG00000047182|ENSMUSG00000039936|ENSMUSG00000003123|ENSMUSG00000022637|ENSMUSG00000019487|ENSMUSG00000042010|ENSMUSG00000028944|ENSMUSG00000055980|ENSMUSG00000038037|ENSMUSG00000024143|…	Hk3;Ppp1r3d;Prkar1b;Pde3b;Prkcz;Ikbkb;Sh2b2;Pygm;Ppp1r3c;Prkab2;Foxo1;Irs3;Pik3cd;Lipe;Cblb;Trip10;Acacb;Prkag2;Irs1;Socs1;Rhoq;Phka1
8	mmu00760	Nicotinate and nicotinamide metabolism	KEGG PATHWAY	8/ 2065	42/ 15848	0.190476	0.173256	0.313194	Metabolism	Metabolism of cofactors and vitamins	ENSMUSG00000032420|ENSMUSG00000038242|ENSMUSG00000029084|ENSMUSG00000064294|ENSMUSG00000063558|ENSMUSG00000030651|ENSMUSG00000030674|ENSMUSG00000029082	Nt5e;Aox4;Cd38;Aox3;Aox1;Art2b;Qprt;Bst1
13	mmu04924	Renin secretion	KEGG PATHWAY	13/ 2065	75/ 15848	0.173333	0.17239	0.313351	Organismal Systems	Endocrine system	ENSMUSG00000022489|ENSMUSG00000030287|ENSMUSG00000040061|ENSMUSG00000033910|ENSMUSG00000022092|ENSMUSG00000022840|ENSMUSG00000042644|ENSMUSG00000041695|ENSMUSG00000030102|ENSMUSG00000015968|ENSMUSG00000030671|ENSMUSG00000049686|ENSMUSG00000037759	Pde1b;Itpr2;Plcb2;Gucy1a1;Ppp3cc;Adcy5;Itpr3;Kcnj2;Itpr1;Cacna1d;Pde3b;Orai1;Ptger2
36	mmu05171	Coronavirus disease - COVID-19	KEGG PATHWAY	36/ 2065	236/ 15848	0.152542	0.176406	0.317146	Human Diseases	Infectious disease: viral	ENSMUSG00000090231|ENSMUSG00000016933|ENSMUSG00000021457|ENSMUSG00000031537|ENSMUSG00000024371|ENSMUSG00000024486|ENSMUSG00000022610|ENSMUSG00000053137|ENSMUSG00000023341|ENSMUSG00000042349|ENSMUSG00000050965|ENSMUSG00000021025|ENSMUSG00000024401|ENSMUSG00000027947|ENSMUSG00000004296|ENSMUSG00000024164|ENSMUSG00000021250|ENSMUSG00000021277|ENSMUSG00000015340|ENSMUSG00000033831|ENSMUSG00000039936|…	Cfb;Plcg1;Syk;Ikbkb;C2;Hbegf;Mapk12;Mapk11;Mx2;Ikbke;Prkca;Nfkbia;Tnf;Il6ra;Il12b;C3;Fos;Traf3;Cybb;Fgb;Pik3cd;Cxcl10;Prkcg;Il1b;Sting1;Casp1;Stat3;C4b;Nfkb1;Rigi;Nlrp3;C5ar1;Plcg2;Egfr;Il12a;Prkcb
11	mmu00561	Glycerolipid metabolism	KEGG PATHWAY	11/ 2065	62/ 15848	0.177419	0.177519	0.317411	Metabolism	Lipid metabolism	ENSMUSG00000070738|ENSMUSG00000027412|ENSMUSG00000038732|ENSMUSG00000032207|ENSMUSG00000052131|ENSMUSG00000034731|ENSMUSG00000010025|ENSMUSG00000004815|ENSMUSG00000028517|ENSMUSG00000025357|ENSMUSG00000029314	Dgkd;Lpin3;Mboat1;Lipc;Akr1b7;Dgkh;Aldh3a2;Dgkq;Plpp3;Dgka;Gpat3
17	mmu04922	Glucagon signaling pathway	KEGG PATHWAY	17/ 2065	103/ 15848	0.165049	0.18092	0.321745	Organismal Systems	Endocrine system	ENSMUSG00000030287|ENSMUSG00000040061|ENSMUSG00000038205|ENSMUSG00000032648|ENSMUSG00000034055|ENSMUSG00000028944|ENSMUSG00000024042|ENSMUSG00000042010|ENSMUSG00000053819|ENSMUSG00000024617|ENSMUSG00000022092|ENSMUSG00000030102|ENSMUSG00000042644|ENSMUSG00000057897|ENSMUSG00000030671|ENSMUSG00000044167|ENSMUSG00000028645	Itpr2;Plcb2;Prkab2;Pygm;Phka1;Prkag2;Sik1;Acacb;Camk2d;Camk2a;Ppp3cc;Itpr1;Itpr3;Camk2b;Pde3b;Foxo1;Slc2a1
8	mmu00514	Other types of O-glycan biosynthesis	KEGG PATHWAY	8/ 2065	43/ 15848	0.186047	0.190184	0.336401	Metabolism	Glycan biosynthesis and metabolism	ENSMUSG00000018169|ENSMUSG00000038072|ENSMUSG00000021130|ENSMUSG00000039774|ENSMUSG00000037280|ENSMUSG00000090035|ENSMUSG00000022885|ENSMUSG00000021903	Mfng;Galnt11;Galnt16;Galnt12;Galnt6;Galnt4;St6gal1;Galnt15
4	mmu00120	Primary bile acid biosynthesis	KEGG PATHWAY	4/ 2065	18/ 15848	0.222222	0.199701	0.351346	Metabolism	Lipid metabolism	ENSMUSG00000039519|ENSMUSG00000021259|ENSMUSG00000023963|ENSMUSG00000026170	Cyp7b1;Cyp46a1;Cyp39a1;Cyp27a1
12	mmu05218	Melanoma	KEGG PATHWAY	12/ 2065	71/ 15848	0.169014	0.208604	0.365057	Human Diseases	Cancer: specific types	ENSMUSG00000009376|ENSMUSG00000000303|ENSMUSG00000002109|ENSMUSG00000024620|ENSMUSG00000025856|ENSMUSG00000000489|ENSMUSG00000037225|ENSMUSG00000070348|ENSMUSG00000039936|ENSMUSG00000020122|ENSMUSG00000031565|ENSMUSG00000015312	Met;Cdh1;Ddb2;Pdgfrb;Pdgfa;Pdgfb;Fgf2;Ccnd1;Pik3cd;Egfr;Fgfr1;Gadd45b
9	mmu02010	ABC transporters	KEGG PATHWAY	9/ 2065	51/ 15848	0.176471	0.213513	0.371671	Environmental Information Processing	Membrane transport	ENSMUSG00000031378|ENSMUSG00000020620|ENSMUSG00000024339|ENSMUSG00000021240|ENSMUSG00000041828|ENSMUSG00000037321|ENSMUSG00000026944|ENSMUSG00000032842|ENSMUSG00000041797	Abcd1;Abca8b;Tap2;Abcd4;Abca8a;Tap1;Abca2;Abcc10;Abca9
11	mmu05230	Central carbon metabolism in cancer	KEGG PATHWAY	11/ 2065	66/ 15848	0.166667	0.235874	0.408435	Human Diseases	Cancer: overview	ENSMUSG00000009376|ENSMUSG00000025877|ENSMUSG00000042817|ENSMUSG00000054252|ENSMUSG00000059146|ENSMUSG00000024620|ENSMUSG00000038028|ENSMUSG00000039936|ENSMUSG00000020122|ENSMUSG00000031565|ENSMUSG00000028645	Met;Hk3;Flt3;Fgfr3;Ntrk3;Pdgfrb;Tigar;Pik3cd;Egfr;Fgfr1;Slc2a1
1	mmu00261	Monobactam biosynthesis	KEGG PATHWAY	1/ 2065	2/ 15848	0.5	0.24363	0.419655	Metabolism	Biosynthesis of other secondary metabolites	ENSMUSG00000024899	Papss2
9	mmu04978	Mineral absorption	KEGG PATHWAY	9/ 2065	53/ 15848	0.169811	0.248087	0.425107	Organismal Systems	Digestive system	ENSMUSG00000063354|ENSMUSG00000026576|ENSMUSG00000059412|ENSMUSG00000040907|ENSMUSG00000027015|ENSMUSG00000021565|ENSMUSG00000030376|ENSMUSG00000033255|ENSMUSG00000007097	Slc39a4;Atp1b1;Fxyd2;Atp1a3;Cybrd1;Slc6a19;Slc8a2;Gm5134;Atp1a2
10	mmu04213	Longevity regulating pathway - multiple species	KEGG PATHWAY	10/ 2065	60/ 15848	0.166667	0.250236	0.426568	Organismal Systems	Aging	ENSMUSG00000038205|ENSMUSG00000028944|ENSMUSG00000044167|ENSMUSG00000055980|ENSMUSG00000031659|ENSMUSG00000047182|ENSMUSG00000022840|ENSMUSG00000039936|ENSMUSG00000020654|ENSMUSG00000032060	Prkab2;Prkag2;Foxo1;Irs1;Adcy7;Irs3;Adcy5;Pik3cd;Adcy3;Cryab
25	mmu04217	Necroptosis	KEGG PATHWAY	25/ 2065	167/ 15848	0.149701	0.257909	0.437381	Cellular Processes	Cell growth and death	ENSMUSG00000020009|ENSMUSG00000055170|ENSMUSG00000057897|ENSMUSG00000062939|ENSMUSG00000000817|ENSMUSG00000053819|ENSMUSG00000031805|ENSMUSG00000032648|ENSMUSG00000024401|ENSMUSG00000024778|ENSMUSG00000033594|ENSMUSG00000027514|ENSMUSG00000064220|ENSMUSG00000015340|ENSMUSG00000027398|ENSMUSG00000025888|ENSMUSG00000057329|ENSMUSG00000015937|ENSMUSG00000024617|ENSMUSG00000032691|ENSMUSG00000032000|…	Ifngr1;Ifng;Camk2b;Stat4;Fasl;Camk2d;Jak3;Pygm;Tnf;Fas;Spata2l;Zbp1;H2ac18;Cybb;Il1b;Casp1;Bcl2;Macroh2a1;Camk2a;Nlrp3;Birc3;Tnfsf10;Stat3;Stat6;Tnfaip3
3	mmu00533	Glycosaminoglycan biosynthesis - keratan sulfate	KEGG PATHWAY	3/ 2065	14/ 15848	0.214286	0.271935	0.458804	Metabolism	Glycan biosynthesis and metabolism	ENSMUSG00000027221|ENSMUSG00000022793|ENSMUSG00000051650	Chst1;B4galt4;B3gnt2
20	mmu00230	Purine metabolism	KEGG PATHWAY	20/ 2065	133/ 15848	0.150376	0.280067	0.470112	Metabolism	Nucleotide metabolism	ENSMUSG00000024066|ENSMUSG00000032565|ENSMUSG00000028525|ENSMUSG00000022489|ENSMUSG00000033910|ENSMUSG00000110195|ENSMUSG00000032420|ENSMUSG00000031659|ENSMUSG00000021684|ENSMUSG00000069094|ENSMUSG00000022840|ENSMUSG00000055523|ENSMUSG00000015085|ENSMUSG00000028469|ENSMUSG00000032177|ENSMUSG00000025791|ENSMUSG00000030671|ENSMUSG00000023868|ENSMUSG00000024899|ENSMUSG00000020654	Xdh;Nudt16;Pde4b;Pde1b;Gucy1a1;Pde2a;Nt5e;Adcy7;Pde8b;Pde7a;Adcy5;Gucy2g;Entpd2;Npr2;Pde4a;Pgm1;Pde3b;Pde10a;Papss2;Adcy3
4	mmu00430	Taurine and hypotaurine metabolism	KEGG PATHWAY	4/ 2065	21/ 15848	0.190476	0.28925	0.483062	Metabolism	Metabolism of other amino acids	ENSMUSG00000028088|ENSMUSG00000006345|ENSMUSG00000006344|ENSMUSG00000070880	Fmo5;Ggt1;Ggt5;Gad1
6	mmu00051	Fructose and mannose metabolism	KEGG PATHWAY	6/ 2065	35/ 15848	0.171429	0.301557	0.501073	Metabolism	Carbohydrate metabolism	ENSMUSG00000025877|ENSMUSG00000017390|ENSMUSG00000025648|ENSMUSG00000038028|ENSMUSG00000052131|ENSMUSG00000026773	Hk3;Aldoc;Pfkfb4;Tigar;Akr1b7;Pfkfb3
8	mmu00380	Tryptophan metabolism	KEGG PATHWAY	8/ 2065	50/ 15848	0.16	0.3239	0.527541	Metabolism	Amino acid metabolism	ENSMUSG00000000673|ENSMUSG00000038242|ENSMUSG00000010025|ENSMUSG00000064294|ENSMUSG00000063558|ENSMUSG00000025815|ENSMUSG00000074141|ENSMUSG00000039783	Haao;Aox4;Aldh3a2;Aox3;Aox1;Dhtkd1;Il4i1;Kmo
29	mmu05415	Diabetic cardiomyopathy	KEGG PATHWAY	29/ 2065	203/ 15848	0.142857	0.326233	0.528723	Human Diseases	Cardiovascular disease	ENSMUSG00000057897|ENSMUSG00000028645|ENSMUSG00000021948|ENSMUSG00000040061|ENSMUSG00000022610|ENSMUSG00000053137|ENSMUSG00000032440|ENSMUSG00000053819|ENSMUSG00000033083|ENSMUSG00000050965|ENSMUSG00000032402|ENSMUSG00000029053|ENSMUSG00000071715|ENSMUSG00000026480|ENSMUSG00000030785|ENSMUSG00000015340|ENSMUSG00000021313|ENSMUSG00000039936|ENSMUSG00000020788|ENSMUSG00000078816|ENSMUSG00000015452|…	Camk2b;Slc2a1;Prkcd;Plcb2;Mapk12;Mapk11;Tgfbr2;Camk2d;Tbc1d4;Prkca;Smad3;Prkcz;Ncf4;Ncf2;Cox6a2;Cybb;Ryr2;Pik3cd;Atp2a3;Prkcg;Ager;Rac2;Mmp9;Nfkb1;Irs1;Camk2a;Ncf1;Prkcb;Tnni3
4	mmu04964	Proximal tubule bicarbonate reclamation	KEGG PATHWAY	4/ 2065	22/ 15848	0.181818	0.320333	0.529596	Organismal Systems	Excretory system	ENSMUSG00000040907|ENSMUSG00000059412|ENSMUSG00000026576|ENSMUSG00000007097	Atp1a3;Fxyd2;Atp1b1;Atp1a2
9	mmu04923	Regulation of lipolysis in adipocytes	KEGG PATHWAY	9/ 2065	57/ 15848	0.157895	0.321972	0.529643	Organismal Systems	Endocrine system	ENSMUSG00000055980|ENSMUSG00000031659|ENSMUSG00000047182|ENSMUSG00000022840|ENSMUSG00000039936|ENSMUSG00000036437|ENSMUSG00000003123|ENSMUSG00000030671|ENSMUSG00000020654	Irs1;Adcy7;Irs3;Adcy5;Pik3cd;Npy1r;Lipe;Pde3b;Adcy3
27	mmu04814	Motor proteins	KEGG PATHWAY	27/ 2065	188/ 15848	0.143617	0.323582	0.529643	Cellular Processes	Cell motility	ENSMUSG00000000579|ENSMUSG00000032489|ENSMUSG00000063077|ENSMUSG00000029757|ENSMUSG00000020437|ENSMUSG00000010021|ENSMUSG00000034868|ENSMUSG00000022629|ENSMUSG00000024253|ENSMUSG00000034593|ENSMUSG00000026414|ENSMUSG00000032220|ENSMUSG00000061723|ENSMUSG00000014602|ENSMUSG00000041609|ENSMUSG00000041642|ENSMUSG00000045136|ENSMUSG00000061086|ENSMUSG00000066952|ENSMUSG00000055775|ENSMUSG00000056328|…	Dynlt1c;Kif9;Kif1b;Dync1i1;Myo1g;Kif19a;Myl12b;Kif21a;Dync2li1;Myo5a;Tnnt2;Myo1e;Tnnt3;Kif1a;Bicdl1;Kif21b;Tubb2b;Myl4;Myo1h;Myh8;Myh1;Klc2;Tnni2;Kifc2;Myh11;Kif5a;Tnni3
1	mmu00780	Biotin metabolism	KEGG PATHWAY	1/ 2065	3/ 15848	0.333333	0.342197	0.551877	Metabolism	Metabolism of cofactors and vitamins	ENSMUSG00000040820	Hlcs
13	mmu04211	Longevity regulating pathway	KEGG PATHWAY	13/ 2065	89/ 15848	0.146067	0.374334	0.600761	Organismal Systems	Aging	ENSMUSG00000038205|ENSMUSG00000028944|ENSMUSG00000044167|ENSMUSG00000028163|ENSMUSG00000055980|ENSMUSG00000031659|ENSMUSG00000047182|ENSMUSG00000022840|ENSMUSG00000039936|ENSMUSG00000038128|ENSMUSG00000040760|ENSMUSG00000032009|ENSMUSG00000020654	Prkab2;Prkag2;Foxo1;Nfkb1;Irs1;Adcy7;Irs3;Adcy5;Pik3cd;Camk4;Appl1;Sesn3;Adcy3
4	mmu04977	Vitamin digestion and absorption	KEGG PATHWAY	4/ 2065	24/ 15848	0.166667	0.382949	0.611603	Organismal Systems	Digestive system	ENSMUSG00000027463|ENSMUSG00000032083|ENSMUSG00000006641|ENSMUSG00000028003	Slc52a3;Apoa1;Slc5a6;Lrat
52	mmu04080	Neuroactive ligand-receptor interaction	KEGG PATHWAY	52/ 2065	384/ 15848	0.135417	0.40447	0.639763	Environmental Information Processing	Signaling molecules and interaction	ENSMUSG00000050921|ENSMUSG00000033446|ENSMUSG00000022041|ENSMUSG00000000617|ENSMUSG00000045087|ENSMUSG00000033470|ENSMUSG00000020178|ENSMUSG00000033981|ENSMUSG00000058620|ENSMUSG00000046961|ENSMUSG00000044338|ENSMUSG00000036437|ENSMUSG00000062585|ENSMUSG00000056529|ENSMUSG00000024798|ENSMUSG00000023132|ENSMUSG00000037759|ENSMUSG00000024462|ENSMUSG00000026271|ENSMUSG00000027335|ENSMUSG00000032528|…	P2ry10;Lpar6;Chrna2;Grm6;S1pr5;Cysltr2;Adora2a;Gria2;Adra2b;Gpr156;Aplnr;Npy1r;Cnr2;Ptafr;Htr7;Gzma;Ptger2;Gabbr1;Gpr35;Adra1d;Vipr1;Lpar2;Ptgir;S1pr1;P2ry6;Avpr2;P2rx7;Lypd6b;C3;F2rl1;P2ry2;S1pr3;Qrfp;Chrm3;Gabrq;Gabre;Fpr1;Gpr83;Lpar3;Hrh1;Hrh2;P2ry13;Chrnb1;Lynx1;C5ar1;Kiss1r;Tbxa2r;Ptger1;P2ry10b;Chrnb4;Hcrtr2;S1pr4
11	mmu05100	Bacterial invasion of epithelial cells	KEGG PATHWAY	11/ 2065	76/ 15848	0.144737	0.403647	0.641546	Human Diseases	Infectious disease: bacterial	ENSMUSG00000041112|ENSMUSG00000000303|ENSMUSG00000050379|ENSMUSG00000022831|ENSMUSG00000029622|ENSMUSG00000027646|ENSMUSG00000039936|ENSMUSG00000026825|ENSMUSG00000022456|ENSMUSG00000009376|ENSMUSG00000059248	Elmo1;Cdh1;Septin6;Hcls1;Arpc1b;Src;Pik3cd;Dnm1;Septin3;Met;Septin9
10	mmu04115	p53 signaling pathway	KEGG PATHWAY	10/ 2065	72/ 15848	0.138889	0.466221	0.733907	Cellular Processes	Cell growth and death	ENSMUSG00000025647|ENSMUSG00000024521|ENSMUSG00000002109|ENSMUSG00000020427|ENSMUSG00000070348|ENSMUSG00000024778|ENSMUSG00000047281|ENSMUSG00000032009|ENSMUSG00000057329|ENSMUSG00000015312	Shisa5;Pmaip1;Ddb2;Igfbp3;Ccnd1;Fas;Sfn;Sesn3;Bcl2;Gadd45b
22	mmu05160	Hepatitis C	KEGG PATHWAY	22/ 2065	164/ 15848	0.134146	0.476582	0.746646	Human Diseases	Infectious disease: viral	ENSMUSG00000079339|ENSMUSG00000046798|ENSMUSG00000031537|ENSMUSG00000023341|ENSMUSG00000042349|ENSMUSG00000070348|ENSMUSG00000022132|ENSMUSG00000021025|ENSMUSG00000024401|ENSMUSG00000000817|ENSMUSG00000021277|ENSMUSG00000002108|ENSMUSG00000032193|ENSMUSG00000039936|ENSMUSG00000031668|ENSMUSG00000034855|ENSMUSG00000020122|ENSMUSG00000004040|ENSMUSG00000028163|ENSMUSG00000040296|ENSMUSG00000055170|…	Ifit1bl1;Cldn12;Ikbkb;Mx2;Ikbke;Ccnd1;Cldn10;Nfkbia;Tnf;Fasl;Traf3;Nr1h3;Ldlr;Pik3cd;Eif2ak3;Cxcl10;Egfr;Stat3;Nfkb1;Rigi;Ifng;Fas
3	mmu00220	Arginine biosynthesis	KEGG PATHWAY	3/ 2065	20/ 15848	0.15	0.493749	0.769875	Metabolism	Amino acid metabolism	ENSMUSG00000020826|ENSMUSG00000021125|ENSMUSG00000029361	Nos2;Arg2;Nos1
1	mmu00524	Neomycin, kanamycin and gentamicin biosynthesis	KEGG PATHWAY	1/ 2065	5/ 15848	0.2	0.502486	0.779801	Metabolism	Biosynthesis of other secondary metabolites	ENSMUSG00000025877	Hk3
1	mmu00232	Caffeine metabolism	KEGG PATHWAY	1/ 2065	5/ 15848	0.2	0.502486	0.779801	Metabolism	Biosynthesis of other secondary metabolites	ENSMUSG00000024066	Xdh
10	mmu05220	Chronic myeloid leukemia	KEGG PATHWAY	10/ 2065	75/ 15848	0.133333	0.520436	0.800109	Human Diseases	Cancer: specific types	ENSMUSG00000031537|ENSMUSG00000009681|ENSMUSG00000002109|ENSMUSG00000032440|ENSMUSG00000028163|ENSMUSG00000070348|ENSMUSG00000039936|ENSMUSG00000032402|ENSMUSG00000021025|ENSMUSG00000015312	Ikbkb;Bcr;Ddb2;Tgfbr2;Nfkb1;Ccnd1;Pik3cd;Smad3;Nfkbia;Gadd45b
4	mmu01523	Antifolate resistance	KEGG PATHWAY	4/ 2065	29/ 15848	0.137931	0.533494	0.81637	Human Diseases	Drug resistance: antineoplastic	ENSMUSG00000031537|ENSMUSG00000028163|ENSMUSG00000027398|ENSMUSG00000024401	Ikbkb;Nfkb1;Il1b;Tnf
20	mmu04932	Non-alcoholic fatty liver disease	KEGG PATHWAY	20/ 2065	154/ 15848	0.12987	0.542723	0.826648	Human Diseases	Endocrine and metabolic disease	ENSMUSG00000031537|ENSMUSG00000027947|ENSMUSG00000038342|ENSMUSG00000038205|ENSMUSG00000000817|ENSMUSG00000022610|ENSMUSG00000028944|ENSMUSG00000021250|ENSMUSG00000030785|ENSMUSG00000028163|ENSMUSG00000055980|ENSMUSG00000002108|ENSMUSG00000071369|ENSMUSG00000025479|ENSMUSG00000039936|ENSMUSG00000031668|ENSMUSG00000024401|ENSMUSG00000027398|ENSMUSG00000053137|ENSMUSG00000024778	Ikbkb;Il6ra;Mlxip;Prkab2;Fasl;Mapk12;Prkag2;Fos;Cox6a2;Nfkb1;Irs1;Nr1h3;Map3k5;Cyp2e1;Pik3cd;Eif2ak3;Tnf;Il1b;Mapk11;Fas
17	mmu04726	Serotonergic synapse	KEGG PATHWAY	17/ 2065	131/ 15848	0.129771	0.546569	0.82867	Organismal Systems	Nervous system	ENSMUSG00000043004|ENSMUSG00000030287|ENSMUSG00000040061|ENSMUSG00000022469|ENSMUSG00000038811|ENSMUSG00000030102|ENSMUSG00000042644|ENSMUSG00000050965|ENSMUSG00000022840|ENSMUSG00000015968|ENSMUSG00000078816|ENSMUSG00000031748|ENSMUSG00000004113|ENSMUSG00000024798|ENSMUSG00000052889|ENSMUSG00000034656|ENSMUSG00000052914	Gng2;Itpr2;Plcb2;Rapgef3;Gngt2;Itpr1;Itpr3;Prkca;Adcy5;Cacna1d;Prkcg;Gnao1;Cacna1b;Htr7;Prkcb;Cacna1a;Cyp2j6
5	mmu00350	Tyrosine metabolism	KEGG PATHWAY	5/ 2065	39/ 15848	0.128205	0.587072	0.881948	Metabolism	Amino acid metabolism	ENSMUSG00000074141|ENSMUSG00000063558|ENSMUSG00000064294|ENSMUSG00000038242|ENSMUSG00000019102	Il4i1;Aox1;Aox3;Aox4;Aldh3a1
6	mmu05030	Cocaine addiction	KEGG PATHWAY	6/ 2065	47/ 15848	0.12766	0.586738	0.885489	Human Diseases	Substance dependence	ENSMUSG00000026930|ENSMUSG00000028163|ENSMUSG00000033981|ENSMUSG00000003545|ENSMUSG00000022840|ENSMUSG00000020886	Gpsm1;Nfkb1;Gria2;Fosb;Adcy5;Dlg4
5	mmu05033	Nicotine addiction	KEGG PATHWAY	5/ 2065	40/ 15848	0.125	0.610424	0.912861	Human Diseases	Substance dependence	ENSMUSG00000031344|ENSMUSG00000004113|ENSMUSG00000033981|ENSMUSG00000031340|ENSMUSG00000034656	Gabrq;Cacna1b;Gria2;Gabre;Cacna1a
11	mmu03320	PPAR signaling pathway	KEGG PATHWAY	11/ 2065	89/ 15848	0.123596	0.622207	0.926271	Organismal Systems	Endocrine system	ENSMUSG00000031808|ENSMUSG00000032281|ENSMUSG00000024600|ENSMUSG00000027875|ENSMUSG00000002108|ENSMUSG00000037071|ENSMUSG00000029098|ENSMUSG00000017754|ENSMUSG00000026170|ENSMUSG00000015843|ENSMUSG00000032083	Slc27a1;Acsbg1;Slc27a6;Hmgcs2;Nr1h3;Scd1;Acox3;Pltp;Cyp27a1;Rxrg;Apoa1
4	mmu04215	Apoptosis - multiple species	KEGG PATHWAY	4/ 2065	33/ 15848	0.121212	0.639464	0.947673	Cellular Processes	Cell growth and death	ENSMUSG00000026278|ENSMUSG00000024521|ENSMUSG00000032000|ENSMUSG00000057329	Bok;Pmaip1;Birc3;Bcl2
3	mmu00592	alpha-Linolenic acid metabolism	KEGG PATHWAY	3/ 2065	25/ 15848	0.12	0.650121	0.959147	Metabolism	Lipid metabolism	ENSMUSG00000029098|ENSMUSG00000041193|ENSMUSG00000041202	Acox3;Pla2g5;Pla2g2d
7	mmu03250	Viral life cycle - HIV-1	KEGG PATHWAY	7/ 2065	59/ 15848	0.118644	0.663042	0.973842	Genetic Information Processing	Information processing in viruses	ENSMUSG00000052727|ENSMUSG00000023341|ENSMUSG00000023274|ENSMUSG00000079227|ENSMUSG00000057596|ENSMUSG00000027246|ENSMUSG00000060441	Map1b;Mx2;Cd4;Ccr5;Trim30d;Ell3;Trim5
3	mmu00340	Histidine metabolism	KEGG PATHWAY	3/ 2065	26/ 15848	0.115385	0.676897	0.976751	Metabolism	Amino acid metabolism	ENSMUSG00000075289|ENSMUSG00000010025|ENSMUSG00000019102	Carns1;Aldh3a2;Aldh3a1
2	mmu00603	Glycosphingolipid biosynthesis - globo and isoglobo series	KEGG PATHWAY	2/ 2065	17/ 15848	0.117647	0.669676	0.979215	Metabolism	Glycan biosynthesis and metabolism	ENSMUSG00000030283|ENSMUSG00000074892	St8sia1;B3galt5
5	mmu04975	Fat digestion and absorption	KEGG PATHWAY	5/ 2065	43/ 15848	0.116279	0.675637	0.979228	Organismal Systems	Digestive system	ENSMUSG00000032083|ENSMUSG00000028517|ENSMUSG00000031808|ENSMUSG00000041193|ENSMUSG00000041202	Apoa1;Plpp3;Slc27a1;Pla2g5;Pla2g2d
1	mmu00400	Phenylalanine, tyrosine and tryptophan biosynthesis	KEGG PATHWAY	1/ 2065	8/ 15848	0.125	0.67278	0.979402	Metabolism	Amino acid metabolism	ENSMUSG00000074141	Il4i1
3	mmu04966	Collecting duct acid secretion	KEGG PATHWAY	3/ 2065	27/ 15848	0.111111	0.702125	0.991413	Organismal Systems	Excretory system	ENSMUSG00000017756|ENSMUSG00000001750|ENSMUSG00000024403	Slc12a7;Tcirg1;Atp6v1g2
3	mmu00650	Butanoate metabolism	KEGG PATHWAY	3/ 2065	27/ 15848	0.111111	0.702125	0.991413	Metabolism	Carbohydrate metabolism	ENSMUSG00000035936|ENSMUSG00000070880|ENSMUSG00000027875	Aldh5a1;Gad1;Hmgcs2
2	mmu00061	Fatty acid biosynthesis	KEGG PATHWAY	2/ 2065	18/ 15848	0.111111	0.700611	0.993539	Metabolism	Lipid metabolism	ENSMUSG00000032281|ENSMUSG00000042010	Acsbg1;Acacb
8	mmu00982	Drug metabolism - cytochrome P450	KEGG PATHWAY	8/ 2065	69/ 15848	0.115942	0.69195	0.994112	Metabolism	Xenobiotics biodegradation and metabolism	ENSMUSG00000028088|ENSMUSG00000074604|ENSMUSG00000038242|ENSMUSG00000019102|ENSMUSG00000058135|ENSMUSG00000025479|ENSMUSG00000064294|ENSMUSG00000063558	Fmo5;Mgst2;Aox4;Aldh3a1;Gstm1;Cyp2e1;Aox3;Aox1
5	mmu03410	Base excision repair	KEGG PATHWAY	5/ 2065	44/ 15848	0.113636	0.69568	0.995125	Genetic Information Processing	Replication and repair	ENSMUSG00000028687|ENSMUSG00000023249|ENSMUSG00000024854|ENSMUSG00000032298|ENSMUSG00000054509	Mutyh;Parp3;Pold4;Neil1;Parp4
5	mmu04962	Vasopressin-regulated water reabsorption	KEGG PATHWAY	5/ 2065	44/ 15848	0.113636	0.69568	0.995125	Organismal Systems	Excretory system	ENSMUSG00000031390|ENSMUSG00000030220|ENSMUSG00000024253|ENSMUSG00000029757|ENSMUSG00000020654	Avpr2;Arhgdib;Dync2li1;Dync1i1;Adcy3
14	mmu04114	Oocyte meiosis	KEGG PATHWAY	14/ 2065	120/ 15848	0.116667	0.711872	0.996621	Cellular Processes	Cell growth and death	ENSMUSG00000031659|ENSMUSG00000020654|ENSMUSG00000030287|ENSMUSG00000022610|ENSMUSG00000053137|ENSMUSG00000053819|ENSMUSG00000030102|ENSMUSG00000024617|ENSMUSG00000022840|ENSMUSG00000042644|ENSMUSG00000057897|ENSMUSG00000025586|ENSMUSG00000046532|ENSMUSG00000022092	Adcy7;Adcy3;Itpr2;Mapk12;Mapk11;Camk2d;Itpr1;Camk2a;Adcy5;Itpr3;Camk2b;Cpeb1;Ar;Ppp3cc
26	mmu05208	Chemical carcinogenesis - reactive oxygen species	KEGG PATHWAY	26/ 2065	218/ 15848	0.119266	0.716483	0.998826	Human Diseases	Cancer: overview	ENSMUSG00000009376|ENSMUSG00000074604|ENSMUSG00000019256|ENSMUSG00000020828|ENSMUSG00000031537|ENSMUSG00000021948|ENSMUSG00000022610|ENSMUSG00000053137|ENSMUSG00000027646|ENSMUSG00000025479|ENSMUSG00000071369|ENSMUSG00000021025|ENSMUSG00000026480|ENSMUSG00000021250|ENSMUSG00000030785|ENSMUSG00000058135|ENSMUSG00000041187|ENSMUSG00000039936|ENSMUSG00000023951|ENSMUSG00000003559|ENSMUSG00000025314|…	Met;Mgst2;Ahr;Pld2;Ikbkb;Prkcd;Mapk12;Mapk11;Src;Cyp2e1;Map3k5;Nfkbia;Ncf2;Fos;Cox6a2;Gstm1;Prkd2;Pik3cd;Vegfa;As3mt;Ptprj;Nfkb1;Map3k14;Ncf1;Egfr;Ephx1
6	mmu00330	Arginine and proline metabolism	KEGG PATHWAY	6/ 2065	54/ 15848	0.111111	0.722332	1	Metabolism	Amino acid metabolism	ENSMUSG00000021125|ENSMUSG00000010025|ENSMUSG00000020826|ENSMUSG00000075289|ENSMUSG00000003526|ENSMUSG00000029361	Arg2;Aldh3a2;Nos2;Carns1;Prodh;Nos1
9	mmu03083	Polycomb repressive complex	KEGG PATHWAY	9/ 2065	80/ 15848	0.1125	0.730938	1	Genetic Information Processing	Chromosome	ENSMUSG00000045215|ENSMUSG00000040669|ENSMUSG00000053411|ENSMUSG00000039089|ENSMUSG00000024193|ENSMUSG00000056493|ENSMUSG00000019927|ENSMUSG00000039989|ENSMUSG00000061186	Asxl3;Phc1;Cbx7;L3mbtl3;Phf1;Foxk1;Ube2d1;Cbx4;Sfmbt2
18	mmu04150	mTOR signaling pathway	KEGG PATHWAY	18/ 2065	155/ 15848	0.116129	0.735426	1	Environmental Information Processing	Signal transduction	ENSMUSG00000030170|ENSMUSG00000027412|ENSMUSG00000015957|ENSMUSG00000050965|ENSMUSG00000055980|ENSMUSG00000033227|ENSMUSG00000036106|ENSMUSG00000015944|ENSMUSG00000026167|ENSMUSG00000039936|ENSMUSG00000032841|ENSMUSG00000044674|ENSMUSG00000078816|ENSMUSG00000024401|ENSMUSG00000031537|ENSMUSG00000024403|ENSMUSG00000052889|ENSMUSG00000022996	Wnt5b;Lpin3;Wnt11;Prkca;Irs1;Wnt6;Prr5;Castor2;Wnt10a;Pik3cd;Prr5l;Fzd1;Prkcg;Tnf;Ikbkb;Atp6v1g2;Prkcb;Wnt10b
16	mmu05017	Spinocerebellar ataxia	KEGG PATHWAY	16/ 2065	139/ 15848	0.115108	0.739977	1	Human Diseases	Neurodegenerative disease	ENSMUSG00000040896|ENSMUSG00000030287|ENSMUSG00000040061|ENSMUSG00000030592|ENSMUSG00000027716|ENSMUSG00000033981|ENSMUSG00000030102|ENSMUSG00000042644|ENSMUSG00000050965|ENSMUSG00000071369|ENSMUSG00000062785|ENSMUSG00000039936|ENSMUSG00000020788|ENSMUSG00000078816|ENSMUSG00000052889|ENSMUSG00000034656	Kcnd3;Itpr2;Plcb2;Ryr1;Trpc3;Gria2;Itpr1;Itpr3;Prkca;Map3k5;Kcnc3;Pik3cd;Atp2a3;Prkcg;Prkcb;Cacna1a
9	mmu01524	Platinum drug resistance	KEGG PATHWAY	9/ 2065	81/ 15848	0.111111	0.74449	1	Human Diseases	Drug resistance: antineoplastic	ENSMUSG00000074604|ENSMUSG00000000817|ENSMUSG00000024521|ENSMUSG00000058135|ENSMUSG00000071369|ENSMUSG00000032000|ENSMUSG00000039936|ENSMUSG00000057329|ENSMUSG00000024778	Mgst2;Fasl;Pmaip1;Gstm1;Map3k5;Birc3;Pik3cd;Bcl2;Fas
14	mmu04152	AMPK signaling pathway	KEGG PATHWAY	14/ 2065	123/ 15848	0.113821	0.74584	1	Environmental Information Processing	Signal transduction	ENSMUSG00000047182|ENSMUSG00000074064|ENSMUSG00000038205|ENSMUSG00000042010|ENSMUSG00000025648|ENSMUSG00000044167|ENSMUSG00000028944|ENSMUSG00000029174|ENSMUSG00000055980|ENSMUSG00000037071|ENSMUSG00000070348|ENSMUSG00000039936|ENSMUSG00000003123|ENSMUSG00000026773	Irs3;Mlycd;Prkab2;Acacb;Pfkfb4;Foxo1;Prkag2;Tbc1d1;Irs1;Scd1;Ccnd1;Pik3cd;Lipe;Pfkfb3
11	mmu04976	Bile secretion	KEGG PATHWAY	11/ 2065	98/ 15848	0.112245	0.746319	1	Organismal Systems	Digestive system	ENSMUSG00000059412|ENSMUSG00000026576|ENSMUSG00000040907|ENSMUSG00000032193|ENSMUSG00000031659|ENSMUSG00000022840|ENSMUSG00000020654|ENSMUSG00000028645|ENSMUSG00000033255|ENSMUSG00000038776|ENSMUSG00000007097	Fxyd2;Atp1b1;Atp1a3;Ldlr;Adcy7;Adcy5;Adcy3;Slc2a1;Gm5134;Ephx1;Atp1a2
4	mmu00250	Alanine, aspartate and glutamate metabolism	KEGG PATHWAY	4/ 2065	38/ 15848	0.105263	0.747821	1	Metabolism	Amino acid metabolism	ENSMUSG00000035936|ENSMUSG00000048142|ENSMUSG00000070880|ENSMUSG00000074141	Aldh5a1;Nat8l;Gad1;Il4i1
1	mmu03266	Virion - Herpesvirus	KEGG PATHWAY	1/ 2065	10/ 15848	0.1	0.752538	1	Genetic Information Processing	Information processing in viruses	ENSMUSG00000032012	Nectin1
1	mmu00130	Ubiquinone and other terpenoid-quinone biosynthesis	KEGG PATHWAY	1/ 2065	10/ 15848	0.1	0.752538	1	Metabolism	Metabolism of cofactors and vitamins	ENSMUSG00000053460	Ggcx
6	mmu00280	Valine, leucine and isoleucine degradation	KEGG PATHWAY	6/ 2065	56/ 15848	0.107143	0.75475	1	Metabolism	Amino acid metabolism	ENSMUSG00000027875|ENSMUSG00000038242|ENSMUSG00000010025|ENSMUSG00000064294|ENSMUSG00000063558|ENSMUSG00000074141	Hmgcs2;Aox4;Aldh3a2;Aox3;Aox1;Il4i1
2	mmu00360	Phenylalanine metabolism	KEGG PATHWAY	2/ 2065	20/ 15848	0.1	0.755247	1	Metabolism	Amino acid metabolism	ENSMUSG00000074141|ENSMUSG00000019102	Il4i1;Aldh3a1
3	mmu00640	Propanoate metabolism	KEGG PATHWAY	3/ 2065	30/ 15848	0.1	0.768739	1	Metabolism	Carbohydrate metabolism	ENSMUSG00000029098|ENSMUSG00000074064|ENSMUSG00000042010	Acox3;Mlycd;Acacb
10	mmu04742	Taste transduction	KEGG PATHWAY	10/ 2065	92/ 15848	0.108696	0.775543	1	Organismal Systems	Sensory system	ENSMUSG00000009246|ENSMUSG00000022489|ENSMUSG00000040061|ENSMUSG00000057182|ENSMUSG00000024462|ENSMUSG00000042644|ENSMUSG00000015085|ENSMUSG00000030340|ENSMUSG00000046159|ENSMUSG00000034656	Trpm5;Pde1b;Plcb2;Scn3a;Gabbr1;Itpr3;Entpd2;Scnn1a;Chrm3;Cacna1a
8	mmu04721	Synaptic vesicle cycle	KEGG PATHWAY	8/ 2065	75/ 15848	0.106667	0.777789	1	Organismal Systems	Nervous system	ENSMUSG00000026825|ENSMUSG00000024403|ENSMUSG00000001750|ENSMUSG00000005089|ENSMUSG00000007207|ENSMUSG00000035864|ENSMUSG00000004113|ENSMUSG00000034656	Dnm1;Atp6v1g2;Tcirg1;Slc1a2;Stx1a;Syt1;Cacna1b;Cacna1a
2	mmu00531	Glycosaminoglycan degradation	KEGG PATHWAY	2/ 2065	21/ 15848	0.0952381	0.779185	1	Metabolism	Glycan biosynthesis and metabolism	ENSMUSG00000005043|ENSMUSG00000035273	Sgsh;Hpse
2	mmu00770	Pantothenate and CoA biosynthesis	KEGG PATHWAY	2/ 2065	21/ 15848	0.0952381	0.779185	1	Metabolism	Metabolism of cofactors and vitamins	ENSMUSG00000033427|ENSMUSG00000010025	Upb1;Aldh3a2
56	mmu05022	Pathways of neurodegeneration - multiple diseases	KEGG PATHWAY	56/ 2065	469/ 15848	0.119403	0.780833	1	Human Diseases	Neurodegenerative disease	ENSMUSG00000030170|ENSMUSG00000006930|ENSMUSG00000016933|ENSMUSG00000078816|ENSMUSG00000007207|ENSMUSG00000022610|ENSMUSG00000057897|ENSMUSG00000044674|ENSMUSG00000020826|ENSMUSG00000022996|ENSMUSG00000029361|ENSMUSG00000024534|ENSMUSG00000018411|ENSMUSG00000030287|ENSMUSG00000040061|ENSMUSG00000020135|ENSMUSG00000053137|ENSMUSG00000053819|ENSMUSG00000071369|ENSMUSG00000042644|ENSMUSG00000030592|…	Wnt5b;Hap1;Plcg1;Prkcg;Stx1a;Mapk12;Camk2b;Fzd1;Nos2;Wnt10b;Nos1;Sncaip;Mapt;Itpr2;Plcb2;Apc2;Mapk11;Camk2d;Map3k5;Itpr3;Ryr1;Wnt10a;Cacna1d;Tnf;Cacna1b;Axin2;Ryr3;Cox6a2;Fasl;Nfkb1;Tubb2b;Prkca;Cybb;Ryr2;Itpr1;Eif2ak3;Atp2a3;Csnk1e;Il1b;Chrm3;Klc2;Ager;Ppp3cc;Csf1;Bcl2;Trpc3;Gria2;Camk2a;Wnt6;Wnt11;Kif5a;Dlg4;Lrrk2;Prkcb;Fas;Tnfrsf1b
15	mmu04142	Lysosome	KEGG PATHWAY	15/ 2065	135/ 15848	0.111111	0.782904	1	Cellular Processes	Transport and catabolism	ENSMUSG00000001750|ENSMUSG00000005043|ENSMUSG00000000594|ENSMUSG00000002204|ENSMUSG00000041247|ENSMUSG00000031539|ENSMUSG00000054702|ENSMUSG00000028015|ENSMUSG00000026944|ENSMUSG00000028581|ENSMUSG00000024910|ENSMUSG00000007038|ENSMUSG00000003309|ENSMUSG00000032359|ENSMUSG00000028657	Tcirg1;Sgsh;Gm2a;Napsa;Lamp3;Ap3m2;Ap1s3;Ctso;Abca2;Laptm5;Ctsw;Neu1;Ap1m2;Ctsh;Ppt1
1	mmu00920	Sulfur metabolism	KEGG PATHWAY	1/ 2065	11/ 15848	0.0909091	0.784803	1	Metabolism	Energy metabolism	ENSMUSG00000024899	Papss2
7	mmu05211	Renal cell carcinoma	KEGG PATHWAY	7/ 2065	67/ 15848	0.104478	0.786925	1	Human Diseases	Cancer: specific types	ENSMUSG00000009376|ENSMUSG00000030774|ENSMUSG00000000489|ENSMUSG00000039936|ENSMUSG00000032035|ENSMUSG00000023951|ENSMUSG00000028645	Met;Pak1;Pdgfb;Pik3cd;Ets1;Vegfa;Slc2a1
3	mmu00052	Galactose metabolism	KEGG PATHWAY	3/ 2065	31/ 15848	0.0967742	0.788053	1	Metabolism	Carbohydrate metabolism	ENSMUSG00000052131|ENSMUSG00000025877|ENSMUSG00000025791	Akr1b7;Hk3;Pgm1
9	mmu00590	Arachidonic acid metabolism	KEGG PATHWAY	9/ 2065	85/ 15848	0.105882	0.793945	1	Metabolism	Lipid metabolism	ENSMUSG00000020377|ENSMUSG00000025479|ENSMUSG00000041193|ENSMUSG00000006345|ENSMUSG00000006344|ENSMUSG00000041202|ENSMUSG00000017969|ENSMUSG00000050737|ENSMUSG00000052914	Ltc4s;Cyp2e1;Pla2g5;Ggt1;Ggt5;Pla2g2d;Ptgis;Ptges;Cyp2j6
3	mmu04130	SNARE interactions in vesicular transport	KEGG PATHWAY	3/ 2065	32/ 15848	0.09375	0.806007	1	Genetic Information Processing	Folding, sorting and degradation	ENSMUSG00000027522|ENSMUSG00000007207|ENSMUSG00000030337	Stx16;Stx1a;Vamp1
3	mmu00500	Starch and sucrose metabolism	KEGG PATHWAY	3/ 2065	32/ 15848	0.09375	0.806007	1	Metabolism	Carbohydrate metabolism	ENSMUSG00000025877|ENSMUSG00000025791|ENSMUSG00000032648	Hk3;Pgm1;Pygm
1	mmu03450	Non-homologous end-joining	KEGG PATHWAY	1/ 2065	12/ 15848	0.0833333	0.812863	1	Genetic Information Processing	Replication and repair	ENSMUSG00000020474	Polm
4	mmu00260	Glycine, serine and threonine metabolism	KEGG PATHWAY	4/ 2065	42/ 15848	0.0952381	0.815039	1	Metabolism	Amino acid metabolism	ENSMUSG00000015970|ENSMUSG00000116378|ENSMUSG00000074768|ENSMUSG00000017713	Chdh;Gcat;Bhmt;Tha1
9	mmu04146	Peroxisome	KEGG PATHWAY	9/ 2065	87/ 15848	0.103448	0.815857	1	Cellular Processes	Transport and catabolism	ENSMUSG00000031378|ENSMUSG00000024066|ENSMUSG00000026664|ENSMUSG00000074064|ENSMUSG00000027674|ENSMUSG00000021240|ENSMUSG00000069633|ENSMUSG00000029098|ENSMUSG00000020826	Abcd1;Xdh;Phyh;Mlycd;Pex5l;Abcd4;Pex11g;Acox3;Nos2
3	mmu01040	Biosynthesis of unsaturated fatty acids	KEGG PATHWAY	3/ 2065	34/ 15848	0.0882353	0.838079	1	Metabolism	Lipid metabolism	ENSMUSG00000029098|ENSMUSG00000037071|ENSMUSG00000072949	Acox3;Scd1;Acot1
6	mmu04913	Ovarian steroidogenesis	KEGG PATHWAY	6/ 2065	64/ 15848	0.09375	0.856734	1	Organismal Systems	Endocrine system	ENSMUSG00000032193|ENSMUSG00000031659|ENSMUSG00000022840|ENSMUSG00000072949|ENSMUSG00000020654|ENSMUSG00000052914	Ldlr;Adcy7;Adcy5;Acot1;Adcy3;Cyp2j6
6	mmu00010	Glycolysis / Gluconeogenesis	KEGG PATHWAY	6/ 2065	64/ 15848	0.09375	0.856734	1	Metabolism	Carbohydrate metabolism	ENSMUSG00000025877|ENSMUSG00000025791|ENSMUSG00000017390|ENSMUSG00000004267|ENSMUSG00000019102|ENSMUSG00000010025	Hk3;Pgm1;Aldoc;Eno2;Aldh3a1;Aldh3a2
29	mmu05020	Prion disease	KEGG PATHWAY	29/ 2065	263/ 15848	0.110266	0.857602	1	Human Diseases	Neurodegenerative disease	ENSMUSG00000026923|ENSMUSG00000057378|ENSMUSG00000021948|ENSMUSG00000030287|ENSMUSG00000022610|ENSMUSG00000053137|ENSMUSG00000042644|ENSMUSG00000030592|ENSMUSG00000015968|ENSMUSG00000024401|ENSMUSG00000004113|ENSMUSG00000071715|ENSMUSG00000045136|ENSMUSG00000026480|ENSMUSG00000030785|ENSMUSG00000015340|ENSMUSG00000021313|ENSMUSG00000030102|ENSMUSG00000039936|ENSMUSG00000031668|ENSMUSG00000027398|…	Notch1;Ryr3;Prkcd;Itpr2;Mapk12;Mapk11;Itpr3;Ryr1;Cacna1d;Tnf;Cacna1b;Ncf4;Tubb2b;Ncf2;Cox6a2;Cybb;Ryr2;Itpr1;Pik3cd;Eif2ak3;Il1b;Klc2;Egr1;Ppp3cc;Ccl5;Fyn;Rac2;Kif5a;Ncf1
9	mmu04914	Progesterone-mediated oocyte maturation	KEGG PATHWAY	9/ 2065	92/ 15848	0.0978261	0.862834	1	Organismal Systems	Endocrine system	ENSMUSG00000022610|ENSMUSG00000053137|ENSMUSG00000020272|ENSMUSG00000031659|ENSMUSG00000022840|ENSMUSG00000039936|ENSMUSG00000020654|ENSMUSG00000025586|ENSMUSG00000030671	Mapk12;Mapk11;Stk10;Adcy7;Adcy5;Pik3cd;Adcy3;Cpeb1;Pde3b
2	mmu00790	Folate biosynthesis	KEGG PATHWAY	2/ 2065	26/ 15848	0.0769231	0.870378	1	Metabolism	Metabolism of cofactors and vitamins	ENSMUSG00000052131|ENSMUSG00000039616	Akr1b7;Mocos
2	mmu04950	Maturity onset diabetes of the young	KEGG PATHWAY	2/ 2065	26/ 15848	0.0769231	0.870378	1	Human Diseases	Endocrine and metabolic disease	ENSMUSG00000022528|ENSMUSG00000024986	Hes1;Hhex
42	mmu05010	Alzheimer disease	KEGG PATHWAY	42/ 2065	379/ 15848	0.110818	0.890216	1	Human Diseases	Neurodegenerative disease	ENSMUSG00000030170|ENSMUSG00000040249|ENSMUSG00000044674|ENSMUSG00000020826|ENSMUSG00000022996|ENSMUSG00000029361|ENSMUSG00000057378|ENSMUSG00000018411|ENSMUSG00000030287|ENSMUSG00000040061|ENSMUSG00000071369|ENSMUSG00000042644|ENSMUSG00000002985|ENSMUSG00000020135|ENSMUSG00000026167|ENSMUSG00000015968|ENSMUSG00000024401|ENSMUSG00000037032|ENSMUSG00000000142|ENSMUSG00000063354|ENSMUSG00000030785|…	Wnt5b;Lrp1;Fzd1;Nos2;Wnt10b;Nos1;Ryr3;Mapt;Itpr2;Plcb2;Map3k5;Itpr3;Apoe;Apc2;Wnt10a;Cacna1d;Tnf;Apbb1;Axin2;Slc39a4;Cox6a2;Ikbkb;Tubb2b;Cybb;Irs3;Itpr1;Pik3cd;Eif2ak3;Atp2a3;Csnk1e;Il1b;Chrm3;Klc2;Ager;Ppp3cc;Csf1;Nfkb1;Irs1;Wnt6;Wnt11;Kif5a;Fas
4	mmu00520	Amino sugar and nucleotide sugar metabolism	KEGG PATHWAY	4/ 2065	49/ 15848	0.0816327	0.896961	1	Metabolism	Carbohydrate metabolism	ENSMUSG00000025877|ENSMUSG00000025791|ENSMUSG00000034744|ENSMUSG00000028621	Hk3;Pgm1;Nagk;Cyb5rl
4	mmu00591	Linoleic acid metabolism	KEGG PATHWAY	4/ 2065	50/ 15848	0.08	0.905588	1	Metabolism	Lipid metabolism	ENSMUSG00000041193|ENSMUSG00000025479|ENSMUSG00000041202|ENSMUSG00000052914	Pla2g5;Cyp2e1;Pla2g2d;Cyp2j6
1	mmu00450	Selenocompound metabolism	KEGG PATHWAY	1/ 2065	17/ 15848	0.0588235	0.906949	1	Metabolism	Metabolism of other amino acids	ENSMUSG00000024899	Papss2
1	mmu00910	Nitrogen metabolism	KEGG PATHWAY	1/ 2065	17/ 15848	0.0588235	0.906949	1	Metabolism	Energy metabolism	ENSMUSG00000032373	Car12
2	mmu00062	Fatty acid elongation	KEGG PATHWAY	2/ 2065	29/ 15848	0.0689655	0.906955	1	Metabolism	Lipid metabolism	ENSMUSG00000072949|ENSMUSG00000028657	Acot1;Ppt1
6	mmu00980	Metabolism of xenobiotics by cytochrome P450	KEGG PATHWAY	6/ 2065	71/ 15848	0.084507	0.914623	1	Metabolism	Xenobiotics biodegradation and metabolism	ENSMUSG00000040703|ENSMUSG00000074604|ENSMUSG00000019102|ENSMUSG00000058135|ENSMUSG00000025479|ENSMUSG00000038776	Cyp2s1;Mgst2;Aldh3a1;Gstm1;Cyp2e1;Ephx1
1	mmu00511	Other glycan degradation	KEGG PATHWAY	1/ 2065	18/ 15848	0.0555556	0.919087	1	Metabolism	Glycan biosynthesis and metabolism	ENSMUSG00000007038	Neu1
3	mmu00513	Various types of N-glycan biosynthesis	KEGG PATHWAY	3/ 2065	42/ 15848	0.0714286	0.924635	1	Metabolism	Glycan biosynthesis and metabolism	ENSMUSG00000060402|ENSMUSG00000026110|ENSMUSG00000038886	Chst8;Mgat4a;Man2a2
4	mmu00510	N-Glycan biosynthesis	KEGG PATHWAY	4/ 2065	53/ 15848	0.0754717	0.927744	1	Metabolism	Glycan biosynthesis and metabolism	ENSMUSG00000042428|ENSMUSG00000022885|ENSMUSG00000026110|ENSMUSG00000038886	Mgat3;St6gal1;Mgat4a;Man2a2
1	mmu00785	Lipoic acid metabolism	KEGG PATHWAY	1/ 2065	19/ 15848	0.0526316	0.929642	1	Metabolism	Metabolism of cofactors and vitamins	ENSMUSG00000025815	Dhtkd1
1	mmu00670	One carbon pool by folate	KEGG PATHWAY	1/ 2065	19/ 15848	0.0526316	0.929642	1	Metabolism	Metabolism of cofactors and vitamins	ENSMUSG00000066442	Mthfs
3	mmu00620	Pyruvate metabolism	KEGG PATHWAY	3/ 2065	43/ 15848	0.0697674	0.931782	1	Metabolism	Carbohydrate metabolism	ENSMUSG00000031958|ENSMUSG00000010025|ENSMUSG00000042010	Ldhd;Aldh3a2;Acacb
1	mmu00100	Steroid biosynthesis	KEGG PATHWAY	1/ 2065	20/ 15848	0.05	0.938821	1	Metabolism	Lipid metabolism	ENSMUSG00000026600	Soat1
3	mmu03050	Proteasome	KEGG PATHWAY	3/ 2065	45/ 15848	0.0666667	0.944238	1	Genetic Information Processing	Folding, sorting and degradation	ENSMUSG00000096727|ENSMUSG00000055170|ENSMUSG00000024338	Psmb9;Ifng;Psmb8
4	mmu00240	Pyrimidine metabolism	KEGG PATHWAY	4/ 2065	56/ 15848	0.0714286	0.945096	1	Metabolism	Nucleotide metabolism	ENSMUSG00000033427|ENSMUSG00000035824|ENSMUSG00000032420|ENSMUSG00000031360	Upb1;Tk2;Nt5e;Ctps2
7	mmu00983	Drug metabolism - other enzymes	KEGG PATHWAY	7/ 2065	87/ 15848	0.0804598	0.946953	1	Metabolism	Xenobiotics biodegradation and metabolism	ENSMUSG00000024066|ENSMUSG00000074604|ENSMUSG00000057400|ENSMUSG00000033427|ENSMUSG00000035824|ENSMUSG00000058135|ENSMUSG00000025479	Xdh;Mgst2;Ces1c;Upb1;Tk2;Gstm1;Cyp2e1
2	mmu00030	Pentose phosphate pathway	KEGG PATHWAY	2/ 2065	34/ 15848	0.0588235	0.947275	1	Metabolism	Carbohydrate metabolism	ENSMUSG00000025791|ENSMUSG00000017390	Pgm1;Aldoc
1	mmu03430	Mismatch repair	KEGG PATHWAY	1/ 2065	22/ 15848	0.0454545	0.953743	1	Genetic Information Processing	Replication and repair	ENSMUSG00000024854	Pold4
2	mmu04614	Renin-angiotensin system	KEGG PATHWAY	2/ 2065	36/ 15848	0.0555556	0.95818	1	Organismal Systems	Endocrine system	ENSMUSG00000039062|ENSMUSG00000063903	Anpep;Klk1
5	mmu00480	Glutathione metabolism	KEGG PATHWAY	5/ 2065	71/ 15848	0.0704225	0.963164	1	Metabolism	Metabolism of other amino acids	ENSMUSG00000039062|ENSMUSG00000006345|ENSMUSG00000074604|ENSMUSG00000006344|ENSMUSG00000058135	Anpep;Ggt1;Mgst2;Ggt5;Gstm1
1	mmu00900	Terpenoid backbone biosynthesis	KEGG PATHWAY	1/ 2065	24/ 15848	0.0416667	0.965027	1	Metabolism	Metabolism of terpenoids and polyketides	ENSMUSG00000027875	Hmgcs2
1	mmu00515	Mannose type O-glycan biosynthesis	KEGG PATHWAY	1/ 2065	24/ 15848	0.0416667	0.965027	1	Metabolism	Glycan biosynthesis and metabolism	ENSMUSG00000049307	Fut4
15	mmu05034	Alcoholism	KEGG PATHWAY	15/ 2065	170/ 15848	0.0882353	0.965856	1	Human Diseases	Substance dependence	ENSMUSG00000022475|ENSMUSG00000015937|ENSMUSG00000020178|ENSMUSG00000038811|ENSMUSG00000064220|ENSMUSG00000038128|ENSMUSG00000062906|ENSMUSG00000043004|ENSMUSG00000020100|ENSMUSG00000022840|ENSMUSG00000004698|ENSMUSG00000031748|ENSMUSG00000020785|ENSMUSG00000003545|ENSMUSG00000055254	Hdac7;Macroh2a1;Adora2a;Gngt2;H2ac18;Camk4;Hdac10;Gng2;Slc29a3;Adcy5;Hdac9;Gnao1;Camkk1;Fosb;Ntrk2
12	mmu04120	Ubiquitin mediated proteolysis	KEGG PATHWAY	12/ 2065	143/ 15848	0.0839161	0.968742	1	Genetic Information Processing	Folding, sorting and degradation	ENSMUSG00000035299|ENSMUSG00000058317|ENSMUSG00000038780|ENSMUSG00000029804|ENSMUSG00000022517|ENSMUSG00000002109|ENSMUSG00000024589|ENSMUSG00000032000|ENSMUSG00000022075|ENSMUSG00000019927|ENSMUSG00000022637|ENSMUSG00000038037	Mid1;Ube2e2;Smurf1;Herc3;Mgrn1;Ddb2;Nedd4l;Birc3;Rhobtb2;Ube2d1;Cblb;Socs1
4	mmu00310	Lysine degradation	KEGG PATHWAY	4/ 2065	62/ 15848	0.0645161	0.968902	1	Metabolism	Amino acid metabolism	ENSMUSG00000025815|ENSMUSG00000010025|ENSMUSG00000055027|ENSMUSG00000051977	Dhtkd1;Aldh3a2;Smyd1;Prdm9
7	mmu00830	Retinol metabolism	KEGG PATHWAY	7/ 2065	95/ 15848	0.0736842	0.971859	1	Metabolism	Metabolism of cofactors and vitamins	ENSMUSG00000040703|ENSMUSG00000021123|ENSMUSG00000038242|ENSMUSG00000028003|ENSMUSG00000064294|ENSMUSG00000063558|ENSMUSG00000063415	Cyp2s1;Rdh12;Aox4;Lrat;Aox3;Aox1;Cyp26b1
3	mmu00071	Fatty acid degradation	KEGG PATHWAY	3/ 2065	52/ 15848	0.0576923	0.973057	1	Metabolism	Lipid metabolism	ENSMUSG00000029098|ENSMUSG00000032281|ENSMUSG00000010025	Acox3;Acsbg1;Aldh3a2
1	mmu00563	Glycosylphosphatidylinositol (GPI)-anchor biosynthesis	KEGG PATHWAY	1/ 2065	26/ 15848	0.0384615	0.97356	1	Metabolism	Glycan biosynthesis and metabolism	ENSMUSG00000073678	Pgap1
7	mmu04137	Mitophagy - animal	KEGG PATHWAY	7/ 2065	96/ 15848	0.0729167	0.974071	1	Cellular Processes	Transport and catabolism	ENSMUSG00000055723|ENSMUSG00000031668|ENSMUSG00000021704|ENSMUSG00000027646|ENSMUSG00000052688|ENSMUSG00000038780|ENSMUSG00000023990	Rras2;Eif2ak3;Mtx3;Src;Rab7b;Smurf1;Tfeb
3	mmu00270	Cysteine and methionine metabolism	KEGG PATHWAY	3/ 2065	54/ 15848	0.0555556	0.978232	1	Metabolism	Amino acid metabolism	ENSMUSG00000074768|ENSMUSG00000020661|ENSMUSG00000074141	Bhmt;Dnmt3a;Il4i1
3	mmu03420	Nucleotide excision repair	KEGG PATHWAY	3/ 2065	56/ 15848	0.0535714	0.982451	1	Genetic Information Processing	Replication and repair	ENSMUSG00000024854|ENSMUSG00000002109|ENSMUSG00000030094	Pold4;Ddb2;Xpc
1	mmu00053	Ascorbate and aldarate metabolism	KEGG PATHWAY	1/ 2065	29/ 15848	0.0344828	0.98262	1	Metabolism	Carbohydrate metabolism	ENSMUSG00000010025	Aldh3a2
12	mmu04140	Autophagy - animal	KEGG PATHWAY	12/ 2065	159/ 15848	0.0754717	0.98989	1	Cellular Processes	Transport and catabolism	ENSMUSG00000047767|ENSMUSG00000021948|ENSMUSG00000057329|ENSMUSG00000055980|ENSMUSG00000055723|ENSMUSG00000047182|ENSMUSG00000030102|ENSMUSG00000052688|ENSMUSG00000039936|ENSMUSG00000031668|ENSMUSG00000026778|ENSMUSG00000035629	Atg16l2;Prkcd;Bcl2;Irs1;Rras2;Irs3;Itpr1;Rab7b;Pik3cd;Eif2ak3;Prkcq;Rubcn
1	mmu03030	DNA replication	KEGG PATHWAY	1/ 2065	34/ 15848	0.0294118	0.991365	1	Genetic Information Processing	Replication and repair	ENSMUSG00000024854	Pold4
1	mmu00040	Pentose and glucuronate interconversions	KEGG PATHWAY	1/ 2065	34/ 15848	0.0294118	0.991365	1	Metabolism	Carbohydrate metabolism	ENSMUSG00000052131	Akr1b7
4	mmu05204	Chemical carcinogenesis - DNA adducts	KEGG PATHWAY	4/ 2065	81/ 15848	0.0493827	0.995499	1	Human Diseases	Cancer: overview	ENSMUSG00000058135|ENSMUSG00000074604|ENSMUSG00000038776|ENSMUSG00000025479	Gstm1;Mgst2;Ephx1;Cyp2e1
4	mmu03018	RNA degradation	KEGG PATHWAY	4/ 2065	81/ 15848	0.0493827	0.995499	1	Genetic Information Processing	Folding, sorting and degradation	ENSMUSG00000004267|ENSMUSG00000041477|ENSMUSG00000036478|ENSMUSG00000032565	Eno2;Dcp1b;Btg1;Nudt16
1	mmu04216	Ferroptosis	KEGG PATHWAY	1/ 2065	40/ 15848	0.025	0.996271	1	Cellular Processes	Cell growth and death	ENSMUSG00000015340	Cybb
1	mmu03440	Homologous recombination	KEGG PATHWAY	1/ 2065	41/ 15848	0.0243902	0.996758	1	Genetic Information Processing	Replication and repair	ENSMUSG00000024854	Pold4
20	mmu05012	Parkinson disease	KEGG PATHWAY	20/ 2065	261/ 15848	0.0766284	0.997915	1	Human Diseases	Neurodegenerative disease	ENSMUSG00000057378|ENSMUSG00000018411|ENSMUSG00000045136|ENSMUSG00000030287|ENSMUSG00000057897|ENSMUSG00000063354|ENSMUSG00000036273|ENSMUSG00000020178|ENSMUSG00000016933|ENSMUSG00000030785|ENSMUSG00000053819|ENSMUSG00000071369|ENSMUSG00000024617|ENSMUSG00000024534|ENSMUSG00000030102|ENSMUSG00000022840|ENSMUSG00000074657|ENSMUSG00000042644|ENSMUSG00000031668|ENSMUSG00000024862	Ryr3;Mapt;Tubb2b;Itpr2;Camk2b;Slc39a4;Lrrk2;Adora2a;Plcg1;Cox6a2;Camk2d;Map3k5;Camk2a;Sncaip;Itpr1;Adcy5;Kif5a;Itpr3;Eif2ak3;Klc2
4	mmu00140	Steroid hormone biosynthesis	KEGG PATHWAY	4/ 2065	90/ 15848	0.0444444	0.998292	1	Metabolism	Lipid metabolism	ENSMUSG00000039519|ENSMUSG00000029311|ENSMUSG00000025479|ENSMUSG00000024365	Cyp7b1;Hsd17b11;Cyp2e1;Cyp21a1
1	mmu03460	Fanconi anemia pathway	KEGG PATHWAY	1/ 2065	51/ 15848	0.0196078	0.999201	1	Genetic Information Processing	Replication and repair	ENSMUSG00000022528	Hes1
6	mmu03082	ATP-dependent chromatin remodeling	KEGG PATHWAY	6/ 2065	126/ 15848	0.047619	0.999453	1	Genetic Information Processing	Chromosome	ENSMUSG00000015937|ENSMUSG00000039086|ENSMUSG00000078154|ENSMUSG00000064220|ENSMUSG00000070808|ENSMUSG00000018474	Macroh2a1;Ss18l1;Cdk2ap1rt;H2ac18;Bicra;Chd3
8	mmu04141	Protein processing in endoplasmic reticulum	KEGG PATHWAY	8/ 2065	168/ 15848	0.047619	0.999906	1	Genetic Information Processing	Folding, sorting and degradation	ENSMUSG00000057329|ENSMUSG00000051984|ENSMUSG00000071369|ENSMUSG00000032060|ENSMUSG00000031668|ENSMUSG00000019927|ENSMUSG00000057069|ENSMUSG00000039474	Bcl2;Sec31b;Map3k5;Cryab;Eif2ak3;Ube2d1;Ero1b;Wfs1
12	mmu04714	Thermogenesis	KEGG PATHWAY	12/ 2065	224/ 15848	0.0535714	0.999958	1	Organismal Systems	Environmental adaptation	ENSMUSG00000053137|ENSMUSG00000038205|ENSMUSG00000022610|ENSMUSG00000028944|ENSMUSG00000030785|ENSMUSG00000022840|ENSMUSG00000031659|ENSMUSG00000071369|ENSMUSG00000020654|ENSMUSG00000058881|ENSMUSG00000003123|ENSMUSG00000031565	Mapk11;Prkab2;Mapk12;Prkag2;Cox6a2;Adcy5;Adcy7;Map3k5;Adcy3;Zfp516;Lipe;Fgfr1
2	mmu03015	mRNA surveillance pathway	KEGG PATHWAY	2/ 2065	95/ 15848	0.0210526	0.999974	1	Genetic Information Processing	Translation	ENSMUSG00000071723|ENSMUSG00000060244	Gspt2;Alyref2
24	mmu05014	Amyotrophic lateral sclerosis	KEGG PATHWAY	24/ 2065	364/ 15848	0.0659341	0.999979	1	Human Diseases	Neurodegenerative disease	ENSMUSG00000024862|ENSMUSG00000020826|ENSMUSG00000029361|ENSMUSG00000022610|ENSMUSG00000053137|ENSMUSG00000006930|ENSMUSG00000042644|ENSMUSG00000071369|ENSMUSG00000060244|ENSMUSG00000024401|ENSMUSG00000032311|ENSMUSG00000045136|ENSMUSG00000030785|ENSMUSG00000005089|ENSMUSG00000031668|ENSMUSG00000027805|ENSMUSG00000022092|ENSMUSG00000025888|ENSMUSG00000057329|ENSMUSG00000033981|ENSMUSG00000062991|…	Klc2;Nos2;Nos1;Mapk12;Mapk11;Hap1;Itpr3;Map3k5;Alyref2;Tnf;Nrg4;Tubb2b;Cox6a2;Slc1a2;Eif2ak3;Pfn2;Ppp3cc;Casp1;Bcl2;Gria2;Nrg1;Kif5a;Nrg2;Tnfrsf1b
5	mmu04110	Cell cycle	KEGG PATHWAY	5/ 2065	155/ 15848	0.0322581	0.999995	1	Cellular Processes	Cell growth and death	ENSMUSG00000047281|ENSMUSG00000070348|ENSMUSG00000032402|ENSMUSG00000015312|ENSMUSG00000033102	Sfn;Ccnd1;Smad3;Gadd45b;Cdc14b
3	mmu00190	Oxidative phosphorylation	KEGG PATHWAY	3/ 2065	133/ 15848	0.0225564	0.999998	1	Metabolism	Energy metabolism	ENSMUSG00000001750|ENSMUSG00000030785|ENSMUSG00000024403	Tcirg1;Cox6a2;Atp6v1g2
2	mmu03040	Spliceosome	KEGG PATHWAY	2/ 2065	131/ 15848	0.0152672	1	1	Genetic Information Processing	Transcription	ENSMUSG00000023007|ENSMUSG00000060244	Prpf40b;Alyref2
1	mmu03013	Nucleocytoplasmic transport	KEGG PATHWAY	1/ 2065	112/ 15848	0.00892857	1	1	Genetic Information Processing	Translation	ENSMUSG00000060244	Alyref2
13	mmu05016	Huntington disease	KEGG PATHWAY	13/ 2065	299/ 15848	0.0434783	1	1	Human Diseases	Neurodegenerative disease	ENSMUSG00000045136|ENSMUSG00000040061|ENSMUSG00000033981|ENSMUSG00000030785|ENSMUSG00000006930|ENSMUSG00000071369|ENSMUSG00000030102|ENSMUSG00000007207|ENSMUSG00000074657|ENSMUSG00000005089|ENSMUSG00000004113|ENSMUSG00000024862|ENSMUSG00000020886	Tubb2b;Plcb2;Gria2;Cox6a2;Hap1;Map3k5;Itpr1;Stx1a;Kif5a;Slc1a2;Cacna1b;Klc2;Dlg4
1	mmu03010	Ribosome	KEGG PATHWAY	1/ 2065	133/ 15848	0.0075188	1	1	Genetic Information Processing	Translation	ENSMUSG00000037772	Mrpl23
16	mmu04740	Olfactory transduction	KEGG PATHWAY	16/ 2065	1108/ 15848	0.0144404	1	1	Organismal Systems	Sensory system	ENSMUSG00000047594|ENSMUSG00000022489|ENSMUSG00000050158|ENSMUSG00000056822|ENSMUSG00000042249|ENSMUSG00000053819|ENSMUSG00000024617|ENSMUSG00000110195|ENSMUSG00000030376|ENSMUSG00000095928|ENSMUSG00000020654|ENSMUSG00000057897|ENSMUSG00000026360|ENSMUSG00000045392|ENSMUSG00000051359|ENSMUSG00000049362	Or10ag57;Pde1b;Or2m13;Or2l13;Grk3;Camk2d;Camk2a;Pde2a;Slc8a2;Or5ac22;Adcy3;Camk2b;Rgs2;Or5m3b;Ncald;Or5k1
