# Supplementary material for: Immunosuppression of spleen in mice treated with erythropoietin: transcriptomic and immunological analysis
Source: Front Immunol. 2025 Mar 21;16:1560589. doi: 10.3389/fimmu.2025.1560589 (PMC11968373; doi:10.3389/fimmu.2025.1560589)
Supplement: Supplementary Table 6 — Reactome enrichment analysis of up-regulated DEGs in EPO vs Veh. [file Table6.xlsx]

## Sheet: Reactome_UP
Number	Category	Pathway ID	Pathway description	Ratio_in_study	Ratio_in_pop	Rich factor	Pvalue	Padjust	Gene_ids	Gene_names
228	Cell Cycle	R-MMU-1640170	Cell Cycle	228/ 1008	526/ 8793	0.43346	1.12221e-83	1.25238e-80	ENSMUSG00000031262;ENSMUSG00000028224;ENSMUSG00000040084;ENSMUSG00000031922;ENSMUSG00000026491;ENSMUSG00000028063;ENSMUSG00000027469;ENSMUSG00000021714;ENSMUSG00000045328;ENSMUSG00000024974;ENSMUSG00000031583;ENSMUSG00000029202;ENSMUSG00000028614;ENSMUSG00000003779;ENSMUSG00000026790;ENSMUSG00000022070;ENSMUSG00000028587;ENSMUSG00000006678;ENSMUSG00000017146;ENSMUSG00000027379;ENSMUSG00000020897;…	Cenpi;Nbn;Bub1b;Cep57;Ahctf1;Lmna;Tpx2;Cenpk;Cenpe;Smc3;Wrn;Pds5a;Ndc1;Kif20a;Odf2;Bora;Orc1;Pola1;Brca1;Bub1;Aurkb;Brip1;Cenpw;Fbxo5;Hmmr;Plk4;Nsl1;Exo1;Ssna1;Chek2;Rangap1;Kif2a;Cep70;Nup85;Cenpl;Ccne1;Cdc25c;Nedd1;Ncapg2;Lmnb1;Nsd2;Ncaph2;Topbp1;H4c16;Ccna2;Pole2;Rad21;Cdkn1a;Orc5;E2f1;Aurka;Ska1;Nek2;Terf1;Psmd1;Anapc10;Mcm5;Pafah1b1;Gtse1;Ran;Ndc80;Mcm7;Chtf18;Ncaph;Dscc1;H2ac24;Smarca5;Mcph…
202	Cell Cycle	R-MMU-69278	Cell Cycle, Mitotic	202/ 1008	445/ 8793	0.453933	6.60407e-78	3.68507e-75	ENSMUSG00000031262;ENSMUSG00000040084;ENSMUSG00000019942;ENSMUSG00000026491;ENSMUSG00000028063;ENSMUSG00000027469;ENSMUSG00000021714;ENSMUSG00000045328;ENSMUSG00000024974;ENSMUSG00000029202;ENSMUSG00000028614;ENSMUSG00000003779;ENSMUSG00000026790;ENSMUSG00000022070;ENSMUSG00000028587;ENSMUSG00000006678;ENSMUSG00000027379;ENSMUSG00000020897;ENSMUSG00000001440;ENSMUSG00000019773;ENSMUSG00000020330;…	Cenpi;Bub1b;Cdk1;Ahctf1;Lmna;Tpx2;Cenpk;Cenpe;Smc3;Pds5a;Ndc1;Kif20a;Odf2;Bora;Orc1;Pola1;Bub1;Aurkb;Kpnb1;Fbxo5;Hmmr;Plk4;Nsl1;Nup62;Ssna1;H2ac24;Rangap1;Kif2a;Cep70;Nup85;Cenpl;Ccne1;Cdc25c;Nedd1;Ncapg2;Lmnb1;Ncaph2;H4c16;Ccna2;Pole2;Rad21;Cdkn1a;Orc5;E2f1;Aurka;Ska1;Nek2;Psmd1;Anapc10;Cdca8;Pafah1b1;Gtse1;Ran;Ndc80;Mcm7;Ncaph;Mcph1;Mcm2;E2f4;Ppp2r5b;Haus7;Alms1;Smc4;Plk1;Zwilch;Haus6;Rfc3;H2ac…
127	Cell Cycle	R-MMU-69620	Cell Cycle Checkpoints	127/ 1008	240/ 8793	0.529167	7.25519e-58	2.69893e-55	ENSMUSG00000028224;ENSMUSG00000031262;ENSMUSG00000040084;ENSMUSG00000028678;ENSMUSG00000026491;ENSMUSG00000021714;ENSMUSG00000045328;ENSMUSG00000031583;ENSMUSG00000028587;ENSMUSG00000017146;ENSMUSG00000027379;ENSMUSG00000020897;ENSMUSG00000034329;ENSMUSG00000062510;ENSMUSG00000039748;ENSMUSG00000029521;ENSMUSG00000022391;ENSMUSG00000021693;ENSMUSG00000032400;ENSMUSG00000026708;ENSMUSG00000002068;…	Nbn;Cenpi;Bub1b;Kif2c;Ahctf1;Cenpk;Cenpe;Wrn;Orc1;Brca1;Bub1;Aurkb;Brip1;Nsl1;Exo1;Chek2;Rangap1;Kif2a;Zwilch;Cenpl;Ccne1;Cdc25c;Psmd9;Nsd2;Topbp1;H4c16;Ccna2;Cdc20;Ppp2r5b;Ska1;Anapc10;Orc5;Pafah1b1;Gtse1;Ndc80;Mcm7;Mcm5;H2ax;Mcm2;Plk1;Nup85;Cop1;Rfc3;Psmd1;Bub3;Cenpc1;Itgb3bp;Cenpq;Cenpu;Xpo1;Cdc25a;Nuf2;Knl1;Dsn1;Cenps;Cdkn1a;Nup43;Orc2;Clspn;Ckap5;Cenpf;Sgo2a;Psmd12;Kntc1;Dbf4;Pmf1;Ube2c;Mad1…
145	Cell Cycle	R-MMU-68886	M Phase	145/ 1008	327/ 8793	0.443425	1.68599e-53	4.70391e-51	ENSMUSG00000031262;ENSMUSG00000040084;ENSMUSG00000019942;ENSMUSG00000026491;ENSMUSG00000038252;ENSMUSG00000021714;ENSMUSG00000045328;ENSMUSG00000024974;ENSMUSG00000029202;ENSMUSG00000028614;ENSMUSG00000003779;ENSMUSG00000026790;ENSMUSG00000027379;ENSMUSG00000020897;ENSMUSG00000001440;ENSMUSG00000019773;ENSMUSG00000025758;ENSMUSG00000062510;ENSMUSG00000109511;ENSMUSG00000026966;ENSMUSG00000022391;…	Cenpi;Bub1b;Cdk1;Ahctf1;Ncapd2;Cenpk;Cenpe;Smc3;Pds5a;Ndc1;Kif20a;Odf2;Bub1;Aurkb;Kpnb1;Fbxo5;Plk4;Nsl1;Nup62;Ssna1;Rangap1;Kif2a;Cep70;Zwilch;Cenpl;Nedd1;Ncapg2;Lmnb1;Ncaph2;H4c16;Kif23;Cdc20;Ppp2r5b;Ska1;Nek2;H2ac7;Anapc10;Rad21;Pafah1b1;Tubg1;Ran;Ndc80;Ncaph;Mcph1;Haus7;Alms1;Smc4;Plk1;Nup85;Haus6;Psmd1;Smc2;Bub3;Cenpc1;Cep135;Psmd9;Cenpu;Nup50;Xpo1;Nuf2;Wapl;Knl1;Dsn1;Nipbl;Nup43;Ckap5;Cenpf;…
98	Cell Cycle	R-MMU-68877	Mitotic Prometaphase	98/ 1008	171/ 8793	0.573099	8.32486e-49	1.85811e-46	ENSMUSG00000031262;ENSMUSG00000040084;ENSMUSG00000031922;ENSMUSG00000026491;ENSMUSG00000038252;ENSMUSG00000021714;ENSMUSG00000045328;ENSMUSG00000024974;ENSMUSG00000029202;ENSMUSG00000026790;ENSMUSG00000027379;ENSMUSG00000020897;ENSMUSG00000025758;ENSMUSG00000062510;ENSMUSG00000026966;ENSMUSG00000022391;ENSMUSG00000021693;ENSMUSG00000056267;ENSMUSG00000032400;ENSMUSG00000026708;ENSMUSG00000019988;…	Cenpi;Bub1b;Cep57;Ahctf1;Ncapd2;Cenpk;Cenpe;Smc3;Pds5a;Odf2;Bub1;Aurkb;Plk4;Nsl1;Ssna1;Rangap1;Kif2a;Cep70;Zwilch;Cenpl;Nedd1;Rad21;Cdc20;Ppp2r5b;Ska1;Nek2;Cdca8;Pafah1b1;Tubg1;Ndc80;Ncaph;Haus7;Alms1;Smc4;Plk1;Nup85;Haus6;Smc2;Bub3;Cenpc1;Cep135;Cenpq;Cenpu;Xpo1;Nuf2;Wapl;Knl1;Dsn1;Nup43;Ckap5;Cenpf;Sgo2a;Haus3;Cdk5rap2;Kntc1;Pmf1;Mad1l1;Itgb3bp;Ercc6l;Ccnb1;Ncapg;Ska2;Smc1a;Zwint;Tubb5;Ccp110;C…
99	Cell Cycle	R-MMU-2555396	Mitotic Metaphase and Anaphase	99/ 1008	191/ 8793	0.518325	5.8457e-44	1.0873e-41	ENSMUSG00000031262;ENSMUSG00000040084;ENSMUSG00000019942;ENSMUSG00000026491;ENSMUSG00000021714;ENSMUSG00000045328;ENSMUSG00000024974;ENSMUSG00000029202;ENSMUSG00000028614;ENSMUSG00000040599;ENSMUSG00000027379;ENSMUSG00000020897;ENSMUSG00000001440;ENSMUSG00000019773;ENSMUSG00000062510;ENSMUSG00000022391;ENSMUSG00000021693;ENSMUSG00000032400;ENSMUSG00000026708;ENSMUSG00000029440;ENSMUSG00000022314;…	Cenpi;Bub1b;Cdk1;Ahctf1;Cenpk;Cenpe;Smc3;Pds5a;Ndc1;Mis12;Bub1;Aurkb;Kpnb1;Fbxo5;Nsl1;Rangap1;Kif2a;Zwilch;Cenpl;Psmd9;Rad21;Cdc20;Ppp2r5b;Ska1;Anapc10;Cdca8;Pafah1b1;Ran;Ndc80;Plk1;Nup85;Lmnb1;Psmd1;Bub3;Cenpc1;Itgb3bp;Cenpq;Cenpu;Rcc1;Nuf2;Wapl;Knl1;Dsn1;Nup43;Ckap5;Cenpf;Sgo2a;Psmd12;Kntc1;Lmna;Pmf1;Ube2c;Mad1l1;Ercc6l;Ccnb1;Xpo1;Ska2;Smc1a;Zwint;Psmd14;Psmf1;Psmc3;Cenph;Espl1;Incenp;Nup35;Rps…
98	Cell Cycle	R-MMU-68882	Mitotic Anaphase	98/ 1008	190/ 8793	0.515789	2.86838e-43	4.57302e-41	ENSMUSG00000031262;ENSMUSG00000040084;ENSMUSG00000019942;ENSMUSG00000026491;ENSMUSG00000021714;ENSMUSG00000045328;ENSMUSG00000024974;ENSMUSG00000029202;ENSMUSG00000028614;ENSMUSG00000040599;ENSMUSG00000027379;ENSMUSG00000020897;ENSMUSG00000001440;ENSMUSG00000062510;ENSMUSG00000022391;ENSMUSG00000021693;ENSMUSG00000032400;ENSMUSG00000026708;ENSMUSG00000029440;ENSMUSG00000022314;ENSMUSG00000006398;…	Cenpi;Bub1b;Cdk1;Ahctf1;Cenpk;Cenpe;Smc3;Pds5a;Ndc1;Mis12;Bub1;Aurkb;Kpnb1;Nsl1;Rangap1;Kif2a;Zwilch;Cenpl;Psmd9;Rad21;Cdc20;Ppp2r5b;Ska1;Anapc10;Cdca8;Pafah1b1;Ran;Ndc80;Plk1;Nup85;Lmnb1;Psmd1;Bub3;Cenpc1;Itgb3bp;Cenpq;Cenpu;Rcc1;Nuf2;Wapl;Knl1;Dsn1;Nup43;Ckap5;Cenpf;Sgo2a;Psmd12;Kntc1;Lmna;Pmf1;Ube2c;Mad1l1;Ercc6l;Ccnb1;Xpo1;Ska2;Smc1a;Zwint;Psmd14;Psmf1;Psmc3;Cenph;Espl1;Incenp;Nup35;Rps27a;Ps…
87	Cell Cycle	R-MMU-2467813	Separation of Sister Chromatids	87/ 1008	154/ 8793	0.564935	1.16222e-42	1.62129e-40	ENSMUSG00000031262;ENSMUSG00000040084;ENSMUSG00000026491;ENSMUSG00000021714;ENSMUSG00000045328;ENSMUSG00000024974;ENSMUSG00000029202;ENSMUSG00000040599;ENSMUSG00000027379;ENSMUSG00000024660;ENSMUSG00000062510;ENSMUSG00000022391;ENSMUSG00000021693;ENSMUSG00000032400;ENSMUSG00000026708;ENSMUSG00000029440;ENSMUSG00000022314;ENSMUSG00000006398;ENSMUSG00000024777;ENSMUSG00000036223;ENSMUSG00000036977;…	Cenpi;Bub1b;Ahctf1;Cenpk;Cenpe;Smc3;Pds5a;Mis12;Bub1;Incenp;Nsl1;Rangap1;Kif2a;Zwilch;Cenpl;Psmd9;Rad21;Cdc20;Ppp2r5b;Ska1;Anapc10;Pafah1b1;Ndc80;Plk1;Nup85;Psmd1;Bub3;Cenpc1;Itgb3bp;Cenpq;Cenpu;Xpo1;Nuf2;Wapl;Knl1;Dsn1;Nup43;Ckap5;Cenpf;Sgo2a;Psmd12;Kntc1;Pmf1;Ube2c;Mad1l1;Ercc6l;Ska2;Smc1a;Zwint;Psmd14;Psmf1;Psmc3;Cenph;Espl1;Aurkb;Rps27a;Psme3;Psmd10;Cdca8;Stag1;Cenpp;Psmd6;Dynll1;Anapc5;Nup16…
69	Cell Cycle	R-MMU-2500257	Resolution of Sister Chromatid Cohesion	69/ 1008	106/ 8793	0.650943	1.14026e-39	1.41393e-37	ENSMUSG00000031262;ENSMUSG00000029414;ENSMUSG00000040084;ENSMUSG00000031756;ENSMUSG00000026491;ENSMUSG00000024056;ENSMUSG00000021714;ENSMUSG00000045328;ENSMUSG00000027115;ENSMUSG00000024974;ENSMUSG00000023940;ENSMUSG00000051220;ENSMUSG00000024791;ENSMUSG00000020897;ENSMUSG00000051329;ENSMUSG00000028066;ENSMUSG00000068101;ENSMUSG00000032218;ENSMUSG00000029202;ENSMUSG00000032058;ENSMUSG00000041431;…	Cenpi;Kntc1;Bub1b;Cenpn;Ahctf1;Ndc80;Cenpk;Cenpe;Kif18a;Smc3;Sgo1;Ercc6l;Cdca5;Aurkb;Nup160;Pmf1;Cenpm;Ccnb2;Pds5a;Ppp2r1b;Ccnb1;Stag1;Cdk1;Knl1;Stag2;Plk1;Kif2c;Ranbp2;Bub1;Nup85;Incenp;Ska2;Smc1a;Zwint;Cenpp;Nsl1;Spdl1;Bub3;Dynll1;Rangap1;Kif2a;Spc24;Zwilch;Cenpl;Cenph;Cenpc1;Cenps;Itgb3bp;Nde1;Cenpq;Cenpu;Mad1l1;Mis12;Xpo1;Cenpa;Nuf2;Wapl;Rad21;Dsn1;Cdc20;Ppp2r5b;Nup43;Ska1;Spc25;Ckap5;Cenpf;S…
58	Cell Cycle	R-MMU-141444	Amplification of signal from unattached kinetochores via a MAD2 inhibitory signal	58/ 1008	92/ 8793	0.630435	2.38787e-32	2.4226e-30	ENSMUSG00000031262;ENSMUSG00000029414;ENSMUSG00000040084;ENSMUSG00000031756;ENSMUSG00000026491;ENSMUSG00000024056;ENSMUSG00000021714;ENSMUSG00000045328;ENSMUSG00000023940;ENSMUSG00000051220;ENSMUSG00000020897;ENSMUSG00000051329;ENSMUSG00000028066;ENSMUSG00000068101;ENSMUSG00000020739;ENSMUSG00000032058;ENSMUSG00000028678;ENSMUSG00000030867;ENSMUSG00000003226;ENSMUSG00000027379;ENSMUSG00000032400;…	Cenpi;Kntc1;Bub1b;Cenpn;Ahctf1;Ndc80;Cenpk;Cenpe;Sgo1;Ercc6l;Aurkb;Nup160;Pmf1;Cenpm;Nup85;Ppp2r1b;Kif2c;Plk1;Ranbp2;Bub1;Zwilch;Incenp;Ska2;Kif18a;Zwint;Cenpp;Nsl1;Spdl1;Dynll1;Rangap1;Kif2a;Spc24;Bub3;Cenpl;Cenph;Cenpc1;Cenps;Itgb3bp;Nde1;Cenpq;Cenpu;Mad1l1;Mis12;Xpo1;Cenpa;Nuf2;Knl1;Dsn1;Cdc20;Ppp2r5b;Nup43;Ska1;Spc25;Ckap5;Cenpf;Sgo2a;Cdca8;Pafah1b1
58	Cell Cycle	R-MMU-141424	Amplification of signal from the kinetochores	58/ 1008	92/ 8793	0.630435	2.38787e-32	2.4226e-30	ENSMUSG00000031262;ENSMUSG00000029414;ENSMUSG00000040084;ENSMUSG00000031756;ENSMUSG00000026491;ENSMUSG00000024056;ENSMUSG00000021714;ENSMUSG00000045328;ENSMUSG00000023940;ENSMUSG00000051220;ENSMUSG00000020897;ENSMUSG00000051329;ENSMUSG00000028066;ENSMUSG00000068101;ENSMUSG00000020739;ENSMUSG00000032058;ENSMUSG00000028678;ENSMUSG00000030867;ENSMUSG00000003226;ENSMUSG00000027379;ENSMUSG00000032400;…	Cenpi;Kntc1;Bub1b;Cenpn;Ahctf1;Ndc80;Cenpk;Cenpe;Sgo1;Ercc6l;Aurkb;Nup160;Pmf1;Cenpm;Nup85;Ppp2r1b;Kif2c;Plk1;Ranbp2;Bub1;Zwilch;Incenp;Ska2;Kif18a;Zwint;Cenpp;Nsl1;Spdl1;Dynll1;Rangap1;Kif2a;Spc24;Bub3;Cenpl;Cenph;Cenpc1;Cenps;Itgb3bp;Nde1;Cenpq;Cenpu;Mad1l1;Mis12;Xpo1;Cenpa;Nuf2;Knl1;Dsn1;Cdc20;Ppp2r5b;Nup43;Ska1;Spc25;Ckap5;Cenpf;Sgo2a;Cdca8;Pafah1b1
68	Cell Cycle	R-MMU-69242	S Phase	68/ 1008	124/ 8793	0.548387	2.17506e-32	2.42736e-30	ENSMUSG00000028044;ENSMUSG00000022105;ENSMUSG00000021737;ENSMUSG00000020974;ENSMUSG00000006715;ENSMUSG00000001403;ENSMUSG00000027330;ENSMUSG00000022881;ENSMUSG00000029472;ENSMUSG00000029730;ENSMUSG00000024974;ENSMUSG00000021832;ENSMUSG00000005410;ENSMUSG00000024791;ENSMUSG00000026869;ENSMUSG00000040850;ENSMUSG00000041859;ENSMUSG00000056394;ENSMUSG00000029202;ENSMUSG00000025487;ENSMUSG00000026355;…	Cks1b;Rb1;Psmd6;Pole2;Gmnn;Ube2c;Cdc25b;Rfc4;Anapc5;Mcm7;Smc3;Psmc6;Mcm5;Cdca5;Psmd5;Psme4;Mcm3;Lig1;Pds5a;Psmd13;Mcm6;Skp2;Rfc5;Orc1;Pola1;Mcm8;Stag1;Psme3;Esco2;Rfc3;Fen1;Psmd1;Psmd14;Ccne2;Psmf1;Fzr1;Psmc3;Ccne1;Cdc27;Mcm4;Rps27a;Psmd9;Pole3;Smc1a;Pcna;Gins4;Cdc6;Psmd10;Orc6;Rpa1;Cdc25a;Ube2s;Gins3;Ccna2;Wapl;Rad21;Cdkn1a;Prim2;Psmd12;Mcm2;Psmc1;Orc2;Stag2;Cdt1;Prim1;Anapc10;Orc5;Gins1
63	Cell Cycle	R-MMU-69618	Mitotic Spindle Checkpoint	63/ 1008	109/ 8793	0.577982	6.93577e-32	5.9541e-30	ENSMUSG00000031262;ENSMUSG00000029414;ENSMUSG00000040084;ENSMUSG00000031756;ENSMUSG00000026491;ENSMUSG00000001403;ENSMUSG00000024056;ENSMUSG00000021714;ENSMUSG00000045328;ENSMUSG00000023940;ENSMUSG00000029472;ENSMUSG00000051220;ENSMUSG00000020897;ENSMUSG00000051329;ENSMUSG00000028066;ENSMUSG00000068101;ENSMUSG00000020739;ENSMUSG00000032058;ENSMUSG00000020687;ENSMUSG00000028678;ENSMUSG00000030867;…	Cenpi;Kntc1;Bub1b;Cenpn;Ahctf1;Ube2c;Ndc80;Cenpk;Cenpe;Sgo1;Anapc5;Ercc6l;Aurkb;Nup160;Pmf1;Cenpm;Nup85;Ppp2r1b;Cdc27;Kif2c;Plk1;Ranbp2;Bub1;Zwilch;Incenp;Ska2;Kif18a;Zwint;Cenpp;Nsl1;Spdl1;Dynll1;Rangap1;Kif2a;Spc24;Bub3;Cenpl;Cenph;Cenpc1;Cenps;Itgb3bp;Nde1;Cenpq;Cenpu;Mad1l1;Mis12;Xpo1;Cenpa;Nuf2;Knl1;Dsn1;Cdc20;Ube2s;Ppp2r5b;Nup43;Ska1;Spc25;Ckap5;Cenpf;Sgo2a;Anapc10;Cdca8;Pafah1b1
58	Cell Cycle	R-MMU-9648025	EML4 and NUDC in mitotic spindle formation	58/ 1008	94/ 8793	0.617021	1.32058e-31	1.05269e-29	ENSMUSG00000031262;ENSMUSG00000029414;ENSMUSG00000040084;ENSMUSG00000031756;ENSMUSG00000026491;ENSMUSG00000024056;ENSMUSG00000021714;ENSMUSG00000045328;ENSMUSG00000023940;ENSMUSG00000051220;ENSMUSG00000020897;ENSMUSG00000051329;ENSMUSG00000028066;ENSMUSG00000068101;ENSMUSG00000020739;ENSMUSG00000032058;ENSMUSG00000028678;ENSMUSG00000030867;ENSMUSG00000003226;ENSMUSG00000027379;ENSMUSG00000032400;…	Cenpi;Kntc1;Bub1b;Cenpn;Ahctf1;Ndc80;Cenpk;Cenpe;Sgo1;Ercc6l;Aurkb;Nup160;Pmf1;Cenpm;Nup85;Ppp2r1b;Kif2c;Plk1;Ranbp2;Bub1;Zwilch;Incenp;Ska2;Kif18a;Zwint;Cenpp;Nsl1;Spdl1;Dynll1;Rangap1;Kif2a;Spc24;Bub3;Cenpl;Cenph;Cenpc1;Cenps;Itgb3bp;Nde1;Cenpq;Cenpu;Mad1l1;Mis12;Xpo1;Cenpa;Nuf2;Knl1;Dsn1;Cdc20;Ppp2r5b;Nup43;Ska1;Spc25;Ckap5;Cenpf;Sgo2a;Cdca8;Pafah1b1
59	DNA Replication	R-MMU-69306	DNA Replication	59/ 1008	105/ 8793	0.561905	5.28186e-29	3.92971e-27	ENSMUSG00000002297;ENSMUSG00000006715;ENSMUSG00000001403;ENSMUSG00000022881;ENSMUSG00000029472;ENSMUSG00000029730;ENSMUSG00000005410;ENSMUSG00000060860;ENSMUSG00000026869;ENSMUSG00000040850;ENSMUSG00000041859;ENSMUSG00000029363;ENSMUSG00000021737;ENSMUSG00000025487;ENSMUSG00000000028;ENSMUSG00000026355;ENSMUSG00000054115;ENSMUSG00000056394;ENSMUSG00000028587;ENSMUSG00000006678;ENSMUSG00000027353;…	Dbf4;Gmnn;Ube2c;Rfc4;Anapc5;Mcm7;Mcm5;Ube2s;Psmd5;Psme4;Mcm3;Rfc5;Psmd6;Psmd13;Cdc45;Mcm6;Skp2;Lig1;Orc1;Pola1;Mcm8;Kpnb1;Psme3;Rpa1;Rfc3;Fen1;Psmd1;Psmd14;Kpna1;Ccne2;Psmf1;Fzr1;Psmc3;Ccne1;Mcm10;Cdc27;Mcm4;Rps27a;Psmd9;Pole3;Psmc6;Pcna;Cdc6;Psmd10;Orc6;Gins4;Gins3;Ccna2;Pole2;Orc5;Prim2;Mcm2;Psmc1;Orc2;Cdt1;Prim1;Anapc10;Psmd12;Gins1
60	Signal Transduction	R-MMU-5663220	RHO GTPases Activate Formins	60/ 1008	114/ 8793	0.526316	2.17279e-27	1.51552e-25	ENSMUSG00000031262;ENSMUSG00000029414;ENSMUSG00000040084;ENSMUSG00000031756;ENSMUSG00000026491;ENSMUSG00000024056;ENSMUSG00000021714;ENSMUSG00000045328;ENSMUSG00000023940;ENSMUSG00000051220;ENSMUSG00000020897;ENSMUSG00000051329;ENSMUSG00000028066;ENSMUSG00000068101;ENSMUSG00000020739;ENSMUSG00000032058;ENSMUSG00000028678;ENSMUSG00000034574;ENSMUSG00000030867;ENSMUSG00000003226;ENSMUSG00000027379;…	Cenpi;Kntc1;Bub1b;Cenpn;Ahctf1;Ndc80;Cenpk;Cenpe;Sgo1;Ercc6l;Aurkb;Nup160;Pmf1;Cenpm;Nup85;Ppp2r1b;Kif2c;Daam1;Plk1;Ranbp2;Bub1;Zwilch;Incenp;Ska2;Kif18a;Zwint;Cenpp;Nsl1;Spdl1;Dynll1;Rangap1;Kif2a;Spc24;Bub3;Cenpl;Cenph;Cenpc1;Cenps;Cenpf;Itgb3bp;Nde1;Cenpq;Cenpu;Mad1l1;Mis12;Xpo1;Cenpa;Nuf2;Knl1;Dsn1;Cdc20;Ppp2r5b;Nup43;Ska1;Spc25;Ckap5;Diaph3;Sgo2a;Cdca8;Pafah1b1
54	DNA Replication	R-MMU-69239	Synthesis of DNA	54/ 1008	98/ 8793	0.55102	4.60397e-26	3.02237e-24	ENSMUSG00000021737;ENSMUSG00000006715;ENSMUSG00000001403;ENSMUSG00000029440;ENSMUSG00000029472;ENSMUSG00000029730;ENSMUSG00000005410;ENSMUSG00000060860;ENSMUSG00000026869;ENSMUSG00000040850;ENSMUSG00000041859;ENSMUSG00000029363;ENSMUSG00000025487;ENSMUSG00000026355;ENSMUSG00000054115;ENSMUSG00000056394;ENSMUSG00000028587;ENSMUSG00000006678;ENSMUSG00000027353;ENSMUSG00000027342;ENSMUSG00000078652;…	Psmd6;Gmnn;Ube2c;Psmd9;Anapc5;Mcm7;Mcm5;Ube2s;Psmd5;Psme4;Mcm3;Rfc5;Psmd13;Mcm6;Skp2;Lig1;Orc1;Pola1;Mcm8;Pcna;Psme3;Rpa1;Rfc3;Fen1;Psmd1;Psmd14;Ccne2;Psmf1;Fzr1;Psmc3;Ccne1;Cdc27;Mcm4;Rps27a;Rfc4;Pole3;Psmc6;Cdc6;Psmd10;Orc6;Gins4;Gins3;Ccna2;Pole2;Orc5;Prim2;Mcm2;Psmc1;Orc2;Cdt1;Prim1;Anapc10;Psmd12;Gins1
59	Cell Cycle	R-MMU-69481	G2/M Checkpoints	59/ 1008	120/ 8793	0.491667	6.45723e-25	4.00348e-23	ENSMUSG00000028224;ENSMUSG00000022385;ENSMUSG00000002297;ENSMUSG00000019942;ENSMUSG00000021832;ENSMUSG00000027353;ENSMUSG00000060639;ENSMUSG00000022881;ENSMUSG00000029730;ENSMUSG00000026196;ENSMUSG00000031583;ENSMUSG00000017499;ENSMUSG00000032218;ENSMUSG00000040850;ENSMUSG00000030528;ENSMUSG00000049932;ENSMUSG00000002870;ENSMUSG00000021737;ENSMUSG00000025487;ENSMUSG00000041859;ENSMUSG00000000028;…	Nbn;Gtse1;Dbf4;Cdk1;Psmc6;Mcm8;H4c9;Rfc4;Mcm7;Bard1;Wrn;Cdc6;Ccnb2;Psme4;Blm;H2ax;Mcm2;Psmd6;Psmd13;Mcm3;Cdc45;Ccnb1;Rbbp8;Mcm5;Chek1;Mcm6;Rfc5;Orc1;Brca1;Rnf168;Brip1;Psme3;Rpa1;Rfc3;Orc6;Psmd1;Psmd14;Exo1;Psmf1;Chek2;Psmc3;Mcm10;Cdc25c;Mcm4;Ube2v2;Rps27a;Psmd9;Nsd2;Psmd10;Topbp1;Cdc25a;H4c16;Orc5;Psmd5;Psmc1;Orc2;Clspn;Trp53bp1;Psmd12
53	Cell Cycle	R-MMU-453279	Mitotic G1 phase and G1/S transition	53/ 1008	102/ 8793	0.519608	5.72374e-24	3.36194e-22	ENSMUSG00000028044;ENSMUSG00000002297;ENSMUSG00000034165;ENSMUSG00000006715;ENSMUSG00000021832;ENSMUSG00000018983;ENSMUSG00000029730;ENSMUSG00000005410;ENSMUSG00000026134;ENSMUSG00000026869;ENSMUSG00000041859;ENSMUSG00000002870;ENSMUSG00000021737;ENSMUSG00000025487;ENSMUSG00000000028;ENSMUSG00000014859;ENSMUSG00000027641;ENSMUSG00000026355;ENSMUSG00000054115;ENSMUSG00000032058;ENSMUSG00000028587;…	Cks1b;Dbf4;Ccnd3;Gmnn;Psmc6;E2f2;Mcm7;Mcm5;Prim2;Psmd5;Mcm3;Mcm2;Psmd6;Psmd13;Cdc45;E2f4;Rbl1;Mcm6;Skp2;Ppp2r1b;Orc1;Pola1;Mcm8;Orc6;Psme3;Rpa1;Pole2;Psmd1;Psmd14;Ccne2;Psmf1;Psmc3;Ccne1;Mcm10;Mcm4;Rps27a;Psmd9;Pole3;Rb1;Lin9;Cdc6;Psmd10;Cdc25a;Ccna2;Orc5;Cdkn1a;E2f1;Psmc1;Orc2;Cdt1;Prim1;Tfdp1;Psmd12
46	Cell Cycle	R-MMU-69206	G1/S Transition	46/ 1008	81/ 8793	0.567901	4.00795e-23	2.23644e-21	ENSMUSG00000028044;ENSMUSG00000021737;ENSMUSG00000006715;ENSMUSG00000002297;ENSMUSG00000026869;ENSMUSG00000041859;ENSMUSG00000002870;ENSMUSG00000025487;ENSMUSG00000029730;ENSMUSG00000026037;ENSMUSG00000000028;ENSMUSG00000026355;ENSMUSG00000054115;ENSMUSG00000032058;ENSMUSG00000028587;ENSMUSG00000006678;ENSMUSG00000027353;ENSMUSG00000031697;ENSMUSG00000078652;ENSMUSG00000000751;ENSMUSG00000020974;…	Cks1b;Psmd6;Gmnn;Dbf4;Psmd5;Mcm3;Mcm2;Psmd13;Mcm7;Orc2;Cdc45;Mcm6;Skp2;Ppp2r1b;Orc1;Pola1;Mcm8;Orc6;Psme3;Rpa1;Pole2;Psmd1;Psmd14;Ccne2;Psmf1;Psmc3;Ccne1;Mcm10;Mcm4;Rps27a;Psmd9;Pole3;Prim1;Cdc6;Psmd10;Cdc25a;Ccna2;Orc5;Cdkn1a;Prim2;Psmd12;Psmc1;Psmc6;Cdt1;Rb1;Mcm5
45	DNA Replication	R-MMU-69002	DNA Replication Pre-Initiation	45/ 1008	80/ 8793	0.5625	2.06411e-22	1.09693e-20	ENSMUSG00000021737;ENSMUSG00000006715;ENSMUSG00000001403;ENSMUSG00000029440;ENSMUSG00000029472;ENSMUSG00000029730;ENSMUSG00000060860;ENSMUSG00000026869;ENSMUSG00000041859;ENSMUSG00000002870;ENSMUSG00000025487;ENSMUSG00000026037;ENSMUSG00000000028;ENSMUSG00000026355;ENSMUSG00000028587;ENSMUSG00000006678;ENSMUSG00000027353;ENSMUSG00000021832;ENSMUSG00000078652;ENSMUSG00000000751;ENSMUSG00000020974;…	Psmd6;Gmnn;Ube2c;Psmd9;Anapc5;Mcm7;Ube2s;Psmd5;Mcm3;Mcm2;Psmd13;Orc2;Cdc45;Mcm6;Orc1;Pola1;Mcm8;Psmc6;Psme3;Rpa1;Pole2;Psmd1;Psmd14;Kpna1;Psmf1;Fzr1;Psmc3;Mcm10;Cdc27;Mcm4;Rps27a;Kpnb1;Pole3;Prim1;Cdc6;Psmd10;Orc5;Prim2;Psmd12;Psmc1;Orc6;Cdt1;Dbf4;Anapc10;Mcm5
61	Cell Cycle	R-MMU-453274	Mitotic G2-G2/M phases	61/ 1008	143/ 8793	0.426573	1.19199e-21	6.04665e-20	ENSMUSG00000022385;ENSMUSG00000035198;ENSMUSG00000021737;ENSMUSG00000019942;ENSMUSG00000009013;ENSMUSG00000027469;ENSMUSG00000026966;ENSMUSG00000001525;ENSMUSG00000040850;ENSMUSG00000026869;ENSMUSG00000027285;ENSMUSG00000025487;ENSMUSG00000032058;ENSMUSG00000073542;ENSMUSG00000041431;ENSMUSG00000002997;ENSMUSG00000031371;ENSMUSG00000063810;ENSMUSG00000031922;ENSMUSG00000026790;ENSMUSG00000014956;…	Gtse1;Tubg1;Psmd6;Cdk1;Dynll1;Tpx2;Ssna1;Tubb5;Psme4;Psmd5;Haus2;Psmd13;Ppp2r1b;Cep76;Ccnb1;Prkar2b;Haus7;Alms1;Cep57;Odf2;Ppp1cb;Plk1;Bora;Cdc25b;Haus6;Mzt1;Psmd1;Psmd14;Ccp110;Psmf1;Psmc3;Cep70;Hsp90aa1;Cdc25c;Nedd1;Rps27a;Psmd9;Cep135;Nde1;Ninl;Foxm1;Psme3;Psmd10;Cdc25a;Cep164;Aurka;Ccnb2;Cdkn1a;Cep290;E2f1;Haus3;Ccna2;Psmc1;Psmc6;Ckap5;Nek2;Hmmr;Plk4;Psmd12;Pafah1b1;Cdk5rap2
60	Cell Cycle	R-MMU-69275	G2/M Transition	60/ 1008	141/ 8793	0.425532	3.012e-21	1.46147e-19	ENSMUSG00000022385;ENSMUSG00000035198;ENSMUSG00000021737;ENSMUSG00000019942;ENSMUSG00000027330;ENSMUSG00000027469;ENSMUSG00000026966;ENSMUSG00000001525;ENSMUSG00000040850;ENSMUSG00000026869;ENSMUSG00000027285;ENSMUSG00000025487;ENSMUSG00000032058;ENSMUSG00000073542;ENSMUSG00000041431;ENSMUSG00000002997;ENSMUSG00000031371;ENSMUSG00000063810;ENSMUSG00000031922;ENSMUSG00000026790;ENSMUSG00000014956;…	Gtse1;Tubg1;Psmd6;Cdk1;Cdc25b;Tpx2;Ssna1;Tubb5;Psme4;Psmd5;Haus2;Psmd13;Ppp2r1b;Cep76;Ccnb1;Prkar2b;Haus7;Alms1;Cep57;Odf2;Ppp1cb;Plk1;Bora;Dynll1;Haus6;Mzt1;Psmd1;Psmd14;Ccp110;Psmf1;Psmc3;Cep70;Hsp90aa1;Cdc25c;Nedd1;Rps27a;Psmd9;Cep135;Nde1;Ninl;Foxm1;Psme3;Psmd10;Cdc25a;Cep164;Aurka;Ccnb2;Cdkn1a;Cep290;Haus3;Ccna2;Psmc1;Psmc6;Ckap5;Nek2;Hmmr;Plk4;Psmd12;Pafah1b1;Cdk5rap2
39	DNA Replication	R-MMU-69052	Switching of origins to a post-replicative state	39/ 1008	72/ 8793	0.541667	8.4721e-19	3.93953e-17	ENSMUSG00000021737;ENSMUSG00000006715;ENSMUSG00000001403;ENSMUSG00000029472;ENSMUSG00000029730;ENSMUSG00000026869;ENSMUSG00000040850;ENSMUSG00000041859;ENSMUSG00000002870;ENSMUSG00000025487;ENSMUSG00000026037;ENSMUSG00000026355;ENSMUSG00000054115;ENSMUSG00000028587;ENSMUSG00000027353;ENSMUSG00000031697;ENSMUSG00000078652;ENSMUSG00000026229;ENSMUSG00000026914;ENSMUSG00000028212;ENSMUSG00000032869;…	Psmd6;Gmnn;Ube2c;Anapc5;Mcm7;Psmd5;Psme4;Mcm3;Mcm2;Psmd13;Orc2;Mcm6;Skp2;Orc1;Mcm8;Orc6;Psme3;Psmd1;Psmd14;Ccne2;Psmf1;Fzr1;Psmc3;Ccne1;Cdc27;Mcm4;Rps27a;Psmd9;Cdc6;Psmd10;Ccna2;Orc5;Ube2s;Psmd12;Psmc1;Psmc6;Cdt1;Anapc10;Mcm5
36	DNA Replication	R-MMU-68867	Assembly of the pre-replicative complex	36/ 1008	66/ 8793	0.545455	1.39448e-17	6.22496e-16	ENSMUSG00000021737;ENSMUSG00000006715;ENSMUSG00000001403;ENSMUSG00000029440;ENSMUSG00000029472;ENSMUSG00000029730;ENSMUSG00000026869;ENSMUSG00000041859;ENSMUSG00000002870;ENSMUSG00000025487;ENSMUSG00000026037;ENSMUSG00000026355;ENSMUSG00000028587;ENSMUSG00000027353;ENSMUSG00000021832;ENSMUSG00000078652;ENSMUSG00000026229;ENSMUSG00000026914;ENSMUSG00000022905;ENSMUSG00000032869;ENSMUSG00000020235;…	Psmd6;Gmnn;Ube2c;Psmd9;Anapc5;Mcm7;Psmd5;Mcm3;Mcm2;Psmd13;Orc2;Mcm6;Orc1;Mcm8;Psmc6;Psme3;Psmd1;Psmd14;Kpna1;Psmf1;Fzr1;Psmc3;Cdc27;Mcm4;Rps27a;Kpnb1;Cdc6;Psmd10;Orc5;Ube2s;Psmd12;Psmc1;Orc6;Cdt1;Anapc10;Mcm5
23	Cell Cycle	R-MMU-68962	Activation of the pre-replicative complex	23/ 1008	30/ 8793	0.766667	1.69734e-16	7.28551e-15	ENSMUSG00000002297;ENSMUSG00000006715;ENSMUSG00000029730;ENSMUSG00000041859;ENSMUSG00000002870;ENSMUSG00000000028;ENSMUSG00000026355;ENSMUSG00000028587;ENSMUSG00000006678;ENSMUSG00000027353;ENSMUSG00000026037;ENSMUSG00000000751;ENSMUSG00000020974;ENSMUSG00000026669;ENSMUSG00000022673;ENSMUSG00000028394;ENSMUSG00000017499;ENSMUSG00000005410;ENSMUSG00000026134;ENSMUSG00000031697;ENSMUSG00000006585;…	Dbf4;Gmnn;Mcm7;Mcm3;Mcm2;Cdc45;Mcm6;Orc1;Pola1;Mcm8;Orc2;Rpa1;Pole2;Mcm10;Mcm4;Pole3;Cdc6;Mcm5;Prim2;Orc6;Cdt1;Prim1;Orc5
30	DNA Replication	R-MMU-68949	Orc1 removal from chromatin	30/ 1008	51/ 8793	0.588235	4.25043e-16	1.75684e-14	ENSMUSG00000021737;ENSMUSG00000021832;ENSMUSG00000029730;ENSMUSG00000005410;ENSMUSG00000026869;ENSMUSG00000040850;ENSMUSG00000041859;ENSMUSG00000002870;ENSMUSG00000025487;ENSMUSG00000026355;ENSMUSG00000054115;ENSMUSG00000028587;ENSMUSG00000027353;ENSMUSG00000031697;ENSMUSG00000078652;ENSMUSG00000026229;ENSMUSG00000026914;ENSMUSG00000032869;ENSMUSG00000002102;ENSMUSG00000022673;ENSMUSG00000020460;…	Psmd6;Psmc6;Mcm7;Mcm5;Psmd5;Psme4;Mcm3;Mcm2;Psmd13;Mcm6;Skp2;Orc1;Mcm8;Orc6;Psme3;Psmd1;Psmd14;Psmf1;Psmc3;Mcm4;Rps27a;Psmd9;Cdc6;Psmd10;Ccna2;Orc5;Psmc1;Orc2;Cdt1;Psmd12
67	Signal Transduction	R-MMU-195258	RHO GTPase Effectors	67/ 1008	210/ 8793	0.319048	9.27139e-16	3.69531e-14	ENSMUSG00000031262;ENSMUSG00000029414;ENSMUSG00000040084;ENSMUSG00000031756;ENSMUSG00000026491;ENSMUSG00000024056;ENSMUSG00000028068;ENSMUSG00000021714;ENSMUSG00000045328;ENSMUSG00000034574;ENSMUSG00000023940;ENSMUSG00000044201;ENSMUSG00000051220;ENSMUSG00000051329;ENSMUSG00000028066;ENSMUSG00000068101;ENSMUSG00000032058;ENSMUSG00000038943;ENSMUSG00000028678;ENSMUSG00000004591;ENSMUSG00000014956;…	Cenpi;Kntc1;Bub1b;Cenpn;Ahctf1;Ndc80;Iqgap3;Cenpk;Cenpe;Daam1;Sgo1;Cdc25c;Ercc6l;Nup160;Pmf1;Cenpm;Ppp2r1b;Prc1;Kif2c;Pkn2;Ppp1cb;Plk1;Kif14;Ranbp2;Bub1;Zwilch;Incenp;Ska2;Kif18a;Zwint;Cenpp;Nsl1;Spdl1;Bub3;Dynll1;Rangap1;Kif2a;Spc24;Nup85;Cenpl;Cenph;Aurkb;Cenps;Diaph3;Itgb3bp;Nde1;Cenpq;Cenpu;Mad1l1;Mis12;Xpo1;Cenpa;Cenpc1;Myh10;Knl1;Dsn1;Cdc20;Ppp2r5b;Nup43;Ska1;Spc25;Ckap5;Cenpf;Sgo2a;Cdca8;P…
35	Cell Cycle	R-MMU-2565942	Regulation of PLK1 Activity at G2/M Transition	35/ 1008	70/ 8793	0.5	1.44081e-15	5.54464e-14	ENSMUSG00000035198;ENSMUSG00000019942;ENSMUSG00000009013;ENSMUSG00000026966;ENSMUSG00000027285;ENSMUSG00000068115;ENSMUSG00000041431;ENSMUSG00000031371;ENSMUSG00000063810;ENSMUSG00000031922;ENSMUSG00000026790;ENSMUSG00000014956;ENSMUSG00000030867;ENSMUSG00000022070;ENSMUSG00000038047;ENSMUSG00000025758;ENSMUSG00000033904;ENSMUSG00000056267;ENSMUSG00000021270;ENSMUSG00000043987;ENSMUSG00000019988;…	Tubg1;Cdk1;Dynll1;Ssna1;Haus2;Ninl;Ccnb1;Haus7;Alms1;Cep57;Odf2;Ppp1cb;Plk1;Bora;Haus6;Plk4;Ccp110;Cep70;Hsp90aa1;Cep164;Nedd1;Rps27a;Cep135;Nde1;Cep76;Aurka;Ccnb2;Cep290;Prkar2b;Ckap5;Nek2;Tubb5;Haus3;Pafah1b1;Cdk5rap2
32	Cell Cycle	R-MMU-8854518	AURKA Activation by TPX2	32/ 1008	60/ 8793	0.533333	2.15175e-15	8.00451e-14	ENSMUSG00000035198;ENSMUSG00000019942;ENSMUSG00000009013;ENSMUSG00000027469;ENSMUSG00000026966;ENSMUSG00000027285;ENSMUSG00000068115;ENSMUSG00000031371;ENSMUSG00000063810;ENSMUSG00000031922;ENSMUSG00000026790;ENSMUSG00000030867;ENSMUSG00000038047;ENSMUSG00000025758;ENSMUSG00000033904;ENSMUSG00000056267;ENSMUSG00000021270;ENSMUSG00000043987;ENSMUSG00000019988;ENSMUSG00000036403;ENSMUSG00000022678;…	Tubg1;Cdk1;Dynll1;Tpx2;Ssna1;Haus2;Ninl;Haus7;Alms1;Cep57;Odf2;Plk1;Haus6;Plk4;Ccp110;Cep70;Hsp90aa1;Cep164;Nedd1;Cep135;Nde1;Cep76;Aurka;Cep290;Prkar2b;Ckap5;Nek2;Hmmr;Tubb5;Haus3;Pafah1b1;Cdk5rap2
34	Cell Cycle	R-MMU-453276	Regulation of mitotic cell cycle	34/ 1008	69/ 8793	0.492754	6.47872e-15	2.33234e-13	ENSMUSG00000021737;ENSMUSG00000001403;ENSMUSG00000029472;ENSMUSG00000040084;ENSMUSG00000026869;ENSMUSG00000040850;ENSMUSG00000025487;ENSMUSG00000041431;ENSMUSG00000019942;ENSMUSG00000054115;ENSMUSG00000030867;ENSMUSG00000020897;ENSMUSG00000078652;ENSMUSG00000019773;ENSMUSG00000026229;ENSMUSG00000026914;ENSMUSG00000032869;ENSMUSG00000020235;ENSMUSG00000002102;ENSMUSG00000066979;ENSMUSG00000020687;…	Psmd6;Ube2c;Anapc5;Bub1b;Psmd5;Psme4;Psmd13;Ccnb1;Cdk1;Skp2;Plk1;Aurkb;Psme3;Fbxo5;Psmd1;Psmd14;Psmf1;Fzr1;Psmc3;Bub3;Cdc27;Rps27a;Psmd9;Psmd10;Aurka;Cdc20;Ube2s;Ccna2;Psmc1;Psmc6;Nek2;Rb1;Anapc10;Psmd12
34	Cell Cycle	R-MMU-174143	APC/C-mediated degradation of cell cycle proteins	34/ 1008	69/ 8793	0.492754	6.47872e-15	2.33234e-13	ENSMUSG00000021737;ENSMUSG00000001403;ENSMUSG00000029472;ENSMUSG00000040084;ENSMUSG00000026869;ENSMUSG00000040850;ENSMUSG00000025487;ENSMUSG00000041431;ENSMUSG00000019942;ENSMUSG00000054115;ENSMUSG00000030867;ENSMUSG00000020897;ENSMUSG00000078652;ENSMUSG00000019773;ENSMUSG00000026229;ENSMUSG00000026914;ENSMUSG00000032869;ENSMUSG00000020235;ENSMUSG00000002102;ENSMUSG00000066979;ENSMUSG00000020687;…	Psmd6;Ube2c;Anapc5;Bub1b;Psmd5;Psme4;Psmd13;Ccnb1;Cdk1;Skp2;Plk1;Aurkb;Psme3;Fbxo5;Psmd1;Psmd14;Psmf1;Fzr1;Psmc3;Bub3;Cdc27;Rps27a;Psmd9;Psmd10;Aurka;Cdc20;Ube2s;Ccna2;Psmc1;Psmc6;Nek2;Rb1;Anapc10;Psmd12
23	Cell Cycle	R-MMU-176187	Activation of ATR in response to replication stress	23/ 1008	34/ 8793	0.676471	1.51326e-14	5.11755e-13	ENSMUSG00000002297;ENSMUSG00000029730;ENSMUSG00000041859;ENSMUSG00000029363;ENSMUSG00000000028;ENSMUSG00000032113;ENSMUSG00000026355;ENSMUSG00000002870;ENSMUSG00000028587;ENSMUSG00000027353;ENSMUSG00000026037;ENSMUSG00000000751;ENSMUSG00000033970;ENSMUSG00000026669;ENSMUSG00000044201;ENSMUSG00000022673;ENSMUSG00000022881;ENSMUSG00000017499;ENSMUSG00000032477;ENSMUSG00000005410;ENSMUSG00000031697;…	Dbf4;Mcm7;Mcm3;Rfc5;Cdc45;Chek1;Mcm6;Mcm2;Orc1;Mcm8;Orc2;Rpa1;Rfc3;Mcm10;Cdc25c;Mcm4;Rfc4;Cdc6;Cdc25a;Mcm5;Orc6;Clspn;Orc5
37	Organelle biogenesis and maintenance	R-MMU-5620912	Anchoring of the basal body to the plasma membrane	37/ 1008	85/ 8793	0.435294	5.90978e-14	1.9398e-12	ENSMUSG00000035198;ENSMUSG00000020024;ENSMUSG00000019942;ENSMUSG00000009013;ENSMUSG00000026966;ENSMUSG00000033282;ENSMUSG00000028438;ENSMUSG00000027285;ENSMUSG00000068115;ENSMUSG00000023072;ENSMUSG00000031371;ENSMUSG00000063810;ENSMUSG00000031922;ENSMUSG00000026790;ENSMUSG00000030867;ENSMUSG00000056919;ENSMUSG00000027378;ENSMUSG00000038047;ENSMUSG00000025758;ENSMUSG00000033904;ENSMUSG00000056267;…	Tubg1;Cep83;Cdk1;Dynll1;Ssna1;Rpgrip1l;Kif24;Haus2;Ninl;Cep89;Haus7;Alms1;Cep57;Odf2;Plk1;Cep162;Nphp1;Haus6;Plk4;Ccp110;Cep70;Hsp90aa1;Cep164;Nedd1;Cep135;Nde1;Ahi1;Cep76;Cep290;Septin2;Prkar2b;Ckap5;Nek2;Tubb5;Haus3;Pafah1b1;Cdk5rap2
38	Cell Cycle	R-MMU-73886	Chromosome Maintenance	38/ 1008	92/ 8793	0.413043	2.06333e-13	6.57908e-12	ENSMUSG00000031262;ENSMUSG00000031756;ENSMUSG00000030528;ENSMUSG00000021714;ENSMUSG00000019214;ENSMUSG00000031583;ENSMUSG00000022422;ENSMUSG00000006678;ENSMUSG00000031715;ENSMUSG00000068101;ENSMUSG00000056394;ENSMUSG00000072980;ENSMUSG00000029363;ENSMUSG00000047534;ENSMUSG00000094777;ENSMUSG00000000751;ENSMUSG00000033970;ENSMUSG00000024742;ENSMUSG00000071478;ENSMUSG00000026708;ENSMUSG00000045273;…	Cenpi;Cenpn;Blm;Cenpk;Chtf18;Wrn;Dscc1;Pola1;Smarca5;Cenpm;Lig1;Oip5;Rfc5;Mis18bp1;H2ac24;Rpa1;Rfc3;Fen1;H2ac7;Cenpl;Cenph;Cenpc1;Cenps;Rfc4;Itgb3bp;Cenpq;Cenpu;Prim1;Cenpa;Dkc1;Ccna2;Cenpw;Knl1;Prim2;H2ac10;Pcna;Terf1;Cenpp
29	Cell Cycle	R-MMU-380259	Loss of Nlp from mitotic centrosomes	29/ 1008	57/ 8793	0.508772	2.2493e-13	6.97284e-12	ENSMUSG00000035198;ENSMUSG00000019942;ENSMUSG00000009013;ENSMUSG00000026966;ENSMUSG00000027285;ENSMUSG00000068115;ENSMUSG00000031371;ENSMUSG00000063810;ENSMUSG00000031922;ENSMUSG00000026790;ENSMUSG00000030867;ENSMUSG00000038047;ENSMUSG00000025758;ENSMUSG00000033904;ENSMUSG00000056267;ENSMUSG00000021270;ENSMUSG00000043987;ENSMUSG00000019988;ENSMUSG00000036403;ENSMUSG00000022678;ENSMUSG00000073542;…	Tubg1;Cdk1;Dynll1;Ssna1;Haus2;Ninl;Haus7;Alms1;Cep57;Odf2;Plk1;Haus6;Plk4;Ccp110;Cep70;Hsp90aa1;Cep164;Nedd1;Cep135;Nde1;Cep76;Cep290;Prkar2b;Ckap5;Nek2;Tubb5;Haus3;Pafah1b1;Cdk5rap2
29	Cell Cycle	R-MMU-380284	Loss of proteins required for interphase microtubule organization from the centrosome	29/ 1008	57/ 8793	0.508772	2.2493e-13	6.97284e-12	ENSMUSG00000035198;ENSMUSG00000019942;ENSMUSG00000009013;ENSMUSG00000026966;ENSMUSG00000027285;ENSMUSG00000068115;ENSMUSG00000031371;ENSMUSG00000063810;ENSMUSG00000031922;ENSMUSG00000026790;ENSMUSG00000030867;ENSMUSG00000038047;ENSMUSG00000025758;ENSMUSG00000033904;ENSMUSG00000056267;ENSMUSG00000021270;ENSMUSG00000043987;ENSMUSG00000019988;ENSMUSG00000036403;ENSMUSG00000022678;ENSMUSG00000073542;…	Tubg1;Cdk1;Dynll1;Ssna1;Haus2;Ninl;Haus7;Alms1;Cep57;Odf2;Plk1;Haus6;Plk4;Ccp110;Cep70;Hsp90aa1;Cep164;Nedd1;Cep135;Nde1;Cep76;Cep290;Prkar2b;Ckap5;Nek2;Tubb5;Haus3;Pafah1b1;Cdk5rap2
73	DNA Repair	R-MMU-73894	DNA Repair	73/ 1008	272/ 8793	0.268382	9.90979e-13	2.91035e-11	ENSMUSG00000028224;ENSMUSG00000033813;ENSMUSG00000004018;ENSMUSG00000020460;ENSMUSG00000047757;ENSMUSG00000060639;ENSMUSG00000039396;ENSMUSG00000026196;ENSMUSG00000031583;ENSMUSG00000055884;ENSMUSG00000029591;ENSMUSG00000030528;ENSMUSG00000049932;ENSMUSG00000029363;ENSMUSG00000027845;ENSMUSG00000028560;ENSMUSG00000022471;ENSMUSG00000028933;ENSMUSG00000022710;ENSMUSG00000005262;ENSMUSG00000039187;…	Nbn;Tcea1;Fancl;Rps27a;Fancb;H4c9;Neil3;Bard1;Wrn;Fancm;Ung;Blm;H2ax;Rfc5;Dclre1b;Usp1;Xrcc6;Xrcc2;Usp7;Ufd1;Fanci;Lig1;Usp45;Polq;Brca1;Sumo2;Pclaf;Brip1;Rad51c;Pole2;Rad51b;Cops5;Rad23a;Eme1;Exo1;Chek2;Rad51ap1;Fancd2;Trp53bp1;Ubb;Brca2;Cenps;Polr2c;Fen1;Rad18;Rfc4;Pole3;Ube2b;Tipin;Polh;Gen1;Isg15;Nsd2;Polr2k;Rpa1;Topbp1;Rbbp8;H4c16;Ccna2;Rfc3;Rif1;Rad51;Paxip1;Rnf168;Pcna;Clspn;Dtl;Ube2l6;Ube…
40	DNA Repair	R-MMU-5693538	Homology Directed Repair	40/ 1008	106/ 8793	0.377358	1.61068e-12	4.60903e-11	ENSMUSG00000028224;ENSMUSG00000059060;ENSMUSG00000026196;ENSMUSG00000031583;ENSMUSG00000030528;ENSMUSG00000049932;ENSMUSG00000029363;ENSMUSG00000032397;ENSMUSG00000041238;ENSMUSG00000028933;ENSMUSG00000032113;ENSMUSG00000034206;ENSMUSG00000017146;ENSMUSG00000020738;ENSMUSG00000034329;ENSMUSG00000007646;ENSMUSG00000033970;ENSMUSG00000060639;ENSMUSG00000039055;ENSMUSG00000039748;ENSMUSG00000014074;…	Nbn;Rad51b;Bard1;Wrn;Blm;H2ax;Rfc5;Tipin;Rbbp8;Xrcc2;Chek1;Polq;Brca1;Sumo2;Brip1;Rad51c;Rfc3;H4c9;Eme1;Exo1;Rnf168;Rad51ap1;Brca2;Fen1;Rps27a;Rfc4;Pole3;Polh;Gen1;Nsd2;Rpa1;Topbp1;H4c16;Ccna2;Pole2;Rad51;Pcna;Clspn;Trp53bp1;Ube2v2
26	DNA Repair	R-MMU-5685942	HDR through Homologous Recombination (HRR)	26/ 1008	50/ 8793	0.52	2.05755e-12	5.74057e-11	ENSMUSG00000028224;ENSMUSG00000059060;ENSMUSG00000026196;ENSMUSG00000031583;ENSMUSG00000030528;ENSMUSG00000029363;ENSMUSG00000041238;ENSMUSG00000028933;ENSMUSG00000032113;ENSMUSG00000017146;ENSMUSG00000034329;ENSMUSG00000007646;ENSMUSG00000033970;ENSMUSG00000039055;ENSMUSG00000039748;ENSMUSG00000030346;ENSMUSG00000041147;ENSMUSG00000020460;ENSMUSG00000022881;ENSMUSG00000028394;ENSMUSG00000023953;…	Nbn;Rad51b;Bard1;Wrn;Blm;Rfc5;Rbbp8;Xrcc2;Chek1;Brca1;Brip1;Rad51c;Rfc3;Eme1;Exo1;Rad51ap1;Brca2;Rps27a;Rfc4;Pole3;Polh;Gen1;Rpa1;Pole2;Rad51;Pcna
30	Cell Cycle	R-MMU-380270	Recruitment of mitotic centrosome proteins and complexes	30/ 1008	66/ 8793	0.454545	3.6947e-12	1.00568e-10	ENSMUSG00000035198;ENSMUSG00000019942;ENSMUSG00000009013;ENSMUSG00000026966;ENSMUSG00000027285;ENSMUSG00000068115;ENSMUSG00000031371;ENSMUSG00000063810;ENSMUSG00000031922;ENSMUSG00000026790;ENSMUSG00000030867;ENSMUSG00000033186;ENSMUSG00000038047;ENSMUSG00000025758;ENSMUSG00000033904;ENSMUSG00000056267;ENSMUSG00000021270;ENSMUSG00000043987;ENSMUSG00000019988;ENSMUSG00000036403;ENSMUSG00000022678;…	Tubg1;Cdk1;Dynll1;Ssna1;Haus2;Ninl;Haus7;Alms1;Cep57;Odf2;Plk1;Mzt1;Haus6;Plk4;Ccp110;Cep70;Hsp90aa1;Cep164;Nedd1;Cep135;Nde1;Cep76;Cep290;Prkar2b;Ckap5;Nek2;Tubb5;Haus3;Pafah1b1;Cdk5rap2
30	Cell Cycle	R-MMU-380287	Centrosome maturation	30/ 1008	66/ 8793	0.454545	3.6947e-12	1.00568e-10	ENSMUSG00000035198;ENSMUSG00000019942;ENSMUSG00000009013;ENSMUSG00000026966;ENSMUSG00000027285;ENSMUSG00000068115;ENSMUSG00000031371;ENSMUSG00000063810;ENSMUSG00000031922;ENSMUSG00000026790;ENSMUSG00000030867;ENSMUSG00000033186;ENSMUSG00000038047;ENSMUSG00000025758;ENSMUSG00000033904;ENSMUSG00000056267;ENSMUSG00000021270;ENSMUSG00000043987;ENSMUSG00000019988;ENSMUSG00000036403;ENSMUSG00000022678;…	Tubg1;Cdk1;Dynll1;Ssna1;Haus2;Ninl;Haus7;Alms1;Cep57;Odf2;Plk1;Mzt1;Haus6;Plk4;Ccp110;Cep70;Hsp90aa1;Cep164;Nedd1;Cep135;Nde1;Cep76;Cep290;Prkar2b;Ckap5;Nek2;Tubb5;Haus3;Pafah1b1;Cdk5rap2
38	DNA Repair	R-MMU-5693567	HDR through Homologous Recombination (HRR) or Single Strand Annealing (SSA)	38/ 1008	100/ 8793	0.38	4.54957e-12	1.18077e-10	ENSMUSG00000028224;ENSMUSG00000059060;ENSMUSG00000026196;ENSMUSG00000031583;ENSMUSG00000030528;ENSMUSG00000049932;ENSMUSG00000029363;ENSMUSG00000032397;ENSMUSG00000041238;ENSMUSG00000028933;ENSMUSG00000032113;ENSMUSG00000017146;ENSMUSG00000020738;ENSMUSG00000034329;ENSMUSG00000007646;ENSMUSG00000033970;ENSMUSG00000060639;ENSMUSG00000039055;ENSMUSG00000039748;ENSMUSG00000014074;ENSMUSG00000030346;…	Nbn;Rad51b;Bard1;Wrn;Blm;H2ax;Rfc5;Tipin;Rbbp8;Xrcc2;Chek1;Brca1;Sumo2;Brip1;Rad51c;Rfc3;H4c9;Eme1;Exo1;Rnf168;Rad51ap1;Brca2;Ube2v2;Rps27a;Rfc4;Pole3;Polh;Gen1;Nsd2;Rpa1;Topbp1;H4c16;Ccna2;Pole2;Rad51;Pcna;Clspn;Trp53bp1
28	Cell Cycle	R-MMU-176814	Activation of APC/C and APC/C:Cdc20 mediated degradation of mitotic proteins	28/ 1008	59/ 8793	0.474576	5.26501e-12	1.3354e-10	ENSMUSG00000021737;ENSMUSG00000001403;ENSMUSG00000029472;ENSMUSG00000040084;ENSMUSG00000026869;ENSMUSG00000040850;ENSMUSG00000025487;ENSMUSG00000041431;ENSMUSG00000019942;ENSMUSG00000030867;ENSMUSG00000078652;ENSMUSG00000026229;ENSMUSG00000026914;ENSMUSG00000032869;ENSMUSG00000002102;ENSMUSG00000066979;ENSMUSG00000020687;ENSMUSG00000020460;ENSMUSG00000029440;ENSMUSG00000031429;ENSMUSG00000027715;…	Psmd6;Ube2c;Anapc5;Bub1b;Psmd5;Psme4;Psmd13;Ccnb1;Cdk1;Plk1;Psme3;Psmd1;Psmd14;Psmf1;Psmc3;Bub3;Cdc27;Rps27a;Psmd9;Psmd10;Ccna2;Cdc20;Ube2s;Psmc1;Psmc6;Nek2;Anapc10;Psmd12
30	Cell Cycle	R-MMU-380320	Recruitment of NuMA to mitotic centrosomes	30/ 1008	67/ 8793	0.447761	5.96872e-12	1.48024e-10	ENSMUSG00000035198;ENSMUSG00000019942;ENSMUSG00000009013;ENSMUSG00000026966;ENSMUSG00000027285;ENSMUSG00000068115;ENSMUSG00000031371;ENSMUSG00000063810;ENSMUSG00000031922;ENSMUSG00000026790;ENSMUSG00000030867;ENSMUSG00000033186;ENSMUSG00000038047;ENSMUSG00000025758;ENSMUSG00000033904;ENSMUSG00000056267;ENSMUSG00000021270;ENSMUSG00000043987;ENSMUSG00000019988;ENSMUSG00000036403;ENSMUSG00000022678;…	Tubg1;Cdk1;Dynll1;Ssna1;Haus2;Ninl;Haus7;Alms1;Cep57;Odf2;Plk1;Mzt1;Haus6;Plk4;Ccp110;Cep70;Hsp90aa1;Cep164;Nedd1;Cep135;Nde1;Cep76;Cep290;Prkar2b;Ckap5;Nek2;Tubb5;Haus3;Pafah1b1;Cdk5rap2
42	Metabolism	R-MMU-163200	Respiratory electron transport, ATP synthesis by chemiosmotic coupling, and heat production by uncoupling proteins.	42/ 1008	120/ 8793	0.35	8.15608e-12	1.97874e-10	ENSMUSG00000071014;ENSMUSG00000059534;ENSMUSG00000035885;ENSMUSG00000061518;ENSMUSG00000058927;ENSMUSG00000064358;ENSMUSG00000038462;ENSMUSG00000063882;ENSMUSG00000022890;ENSMUSG00000064354;ENSMUSG00000029632;ENSMUSG00000022551;ENSMUSG00000024099;ENSMUSG00000030647;ENSMUSG00000063694;ENSMUSG00000022956;ENSMUSG00000037152;ENSMUSG00000021606;ENSMUSG00000014294;ENSMUSG00000032314;ENSMUSG00000025968;…	Ndufb6;Uqcr10;Cox8a;Cox5b;Gm10053;mt-Co3;Uqcrfs1;Uqcrh;Atp5pf;mt-Co2;Ndufa4;Cyc1;Ndufv2;Ndufc2;Cycs;Atp5po;Ndufc1;Ndufs6;Ndufa2;Etfa;Ndufs1;Uqcr11;Cox7b;Ndufa5;Cox11;Ndufb1;Ndufb4;Uqcrq;Atp5mf;Atp5pb;Coq10b;Ndufb9;Atp5f1b;Atp5pd;Cox7c;Ndufaf2;Atp5me;Cox6a1;Cox20;Atp5mg;Uqcrb;mt-Nd3
27	Cell Cycle	R-MMU-174178	APC/C:Cdh1 mediated degradation of Cdc20 and other APC/C:Cdh1 targeted proteins in late mitosis/early G1	27/ 1008	57/ 8793	0.473684	1.34015e-11	3.18215e-10	ENSMUSG00000021737;ENSMUSG00000001403;ENSMUSG00000029472;ENSMUSG00000040850;ENSMUSG00000026869;ENSMUSG00000025487;ENSMUSG00000054115;ENSMUSG00000030867;ENSMUSG00000020897;ENSMUSG00000078652;ENSMUSG00000026229;ENSMUSG00000026914;ENSMUSG00000032869;ENSMUSG00000020235;ENSMUSG00000002102;ENSMUSG00000020687;ENSMUSG00000020460;ENSMUSG00000029440;ENSMUSG00000031429;ENSMUSG00000027496;ENSMUSG00000006398;…	Psmd6;Ube2c;Anapc5;Psme4;Psmd5;Psmd13;Skp2;Plk1;Aurkb;Psme3;Psmd1;Psmd14;Psmf1;Fzr1;Psmc3;Cdc27;Rps27a;Psmd9;Psmd10;Aurka;Cdc20;Ube2s;Psmc1;Psmc6;Rb1;Anapc10;Psmd12
45	DNA Repair	R-MMU-5693532	DNA Double-Strand Break Repair	45/ 1008	137/ 8793	0.328467	1.78225e-11	4.14373e-10	ENSMUSG00000028224;ENSMUSG00000059060;ENSMUSG00000026196;ENSMUSG00000031583;ENSMUSG00000030528;ENSMUSG00000049932;ENSMUSG00000029363;ENSMUSG00000032397;ENSMUSG00000022471;ENSMUSG00000028933;ENSMUSG00000032113;ENSMUSG00000034206;ENSMUSG00000017146;ENSMUSG00000020738;ENSMUSG00000034329;ENSMUSG00000007646;ENSMUSG00000033970;ENSMUSG00000060639;ENSMUSG00000039055;ENSMUSG00000039748;ENSMUSG00000029521;…	Nbn;Rad51b;Bard1;Wrn;Blm;H2ax;Rfc5;Tipin;Xrcc6;Xrcc2;Chek1;Polq;Brca1;Sumo2;Brip1;Rad51c;Rfc3;H4c9;Eme1;Exo1;Chek2;Rad51ap1;Ubb;Brca2;Fen1;Rps27a;Rfc4;Pole3;Polh;Gen1;Nsd2;Rpa1;Topbp1;Rbbp8;H4c16;Ccna2;Pole2;Rif1;Rad51;Paxip1;Rnf168;Pcna;Clspn;Trp53bp1;Ube2v2
27	Cell Cycle	R-MMU-176409	APC/C:Cdc20 mediated degradation of mitotic proteins	27/ 1008	58/ 8793	0.465517	2.23734e-11	5.09565e-10	ENSMUSG00000021737;ENSMUSG00000001403;ENSMUSG00000029472;ENSMUSG00000040084;ENSMUSG00000026869;ENSMUSG00000040850;ENSMUSG00000025487;ENSMUSG00000041431;ENSMUSG00000019942;ENSMUSG00000078652;ENSMUSG00000026229;ENSMUSG00000026914;ENSMUSG00000032869;ENSMUSG00000002102;ENSMUSG00000066979;ENSMUSG00000020687;ENSMUSG00000020460;ENSMUSG00000029440;ENSMUSG00000031429;ENSMUSG00000027715;ENSMUSG00000006398;…	Psmd6;Ube2c;Anapc5;Bub1b;Psmd5;Psme4;Psmd13;Ccnb1;Cdk1;Psme3;Psmd1;Psmd14;Psmf1;Psmc3;Bub3;Cdc27;Rps27a;Psmd9;Psmd10;Ccna2;Cdc20;Ube2s;Psmc1;Psmc6;Nek2;Anapc10;Psmd12
70	Gene expression (Transcription)	R-MMU-3700989	Transcriptional Regulation by TP53	70/ 1008	273/ 8793	0.25641	2.98743e-11	6.66795e-10	ENSMUSG00000028224;ENSMUSG00000033813;ENSMUSG00000029513;ENSMUSG00000036390;ENSMUSG00000028893;ENSMUSG00000027469;ENSMUSG00000035885;ENSMUSG00000061518;ENSMUSG00000058927;ENSMUSG00000064358;ENSMUSG00000026196;ENSMUSG00000020696;ENSMUSG00000031583;ENSMUSG00000030528;ENSMUSG00000063694;ENSMUSG00000029363;ENSMUSG00000029632;ENSMUSG00000017778;ENSMUSG00000067713;ENSMUSG00000041431;ENSMUSG00000041238;…	Nbn;Tcea1;Prkab1;Gadd45a;Sesn2;Tpx2;Cox8a;Cox5b;Gm10053;mt-Co3;Bard1;Rffl;Wrn;Blm;Cycs;Rfc5;Ndufa4;Cox7c;Prkag1;Ccnb1;Rbbp8;Supt4a;Bnip3l;mt-Co2;Usp7;Cdk1;Taf5;Nelfcd;Ppp2r1b;Brca1;Polr2c;Aurkb;Brip1;Hipk2;Rpa1;Rfc3;Ccng1;Exo1;Ccne2;Chek2;Gls2;Cox7b;Taf9;E2f7;Cox11;Ccne1;Kmt5a;Cdc25c;Taf7;Stk11;Rps27a;Rfc4;Brpf3;E2f8;Pcna;Rragd;Polr2k;Topbp1;Aurka;Ak6;Cdkn1a;Supt16;Steap3;Ccna2;Cox6a1;Ubb;Cox20;R…
26	Cell Cycle	R-MMU-179419	APC:Cdc20 mediated degradation of cell cycle proteins prior to satisfation of the cell cycle checkpoint	26/ 1008	56/ 8793	0.464286	5.68094e-11	1.24312e-09	ENSMUSG00000021737;ENSMUSG00000001403;ENSMUSG00000029472;ENSMUSG00000040084;ENSMUSG00000026869;ENSMUSG00000040850;ENSMUSG00000025487;ENSMUSG00000019942;ENSMUSG00000078652;ENSMUSG00000026229;ENSMUSG00000026914;ENSMUSG00000032869;ENSMUSG00000002102;ENSMUSG00000066979;ENSMUSG00000020687;ENSMUSG00000020460;ENSMUSG00000029440;ENSMUSG00000031429;ENSMUSG00000027715;ENSMUSG00000006398;ENSMUSG00000060860;…	Psmd6;Ube2c;Anapc5;Bub1b;Psmd5;Psme4;Psmd13;Cdk1;Psme3;Psmd1;Psmd14;Psmf1;Psmc3;Bub3;Cdc27;Rps27a;Psmd9;Psmd10;Ccna2;Cdc20;Ube2s;Psmc1;Psmc6;Nek2;Anapc10;Psmd12
56	Organelle biogenesis and maintenance	R-MMU-1852241	Organelle biogenesis and maintenance	56/ 1008	202/ 8793	0.277228	1.23102e-10	2.64195e-09	ENSMUSG00000035198;ENSMUSG00000020024;ENSMUSG00000031922;ENSMUSG00000009013;ENSMUSG00000026966;ENSMUSG00000033282;ENSMUSG00000058927;ENSMUSG00000036403;ENSMUSG00000022890;ENSMUSG00000036752;ENSMUSG00000028438;ENSMUSG00000063694;ENSMUSG00000027285;ENSMUSG00000043091;ENSMUSG00000068115;ENSMUSG00000023072;ENSMUSG00000031371;ENSMUSG00000063810;ENSMUSG00000019942;ENSMUSG00000116780;ENSMUSG00000026790;…	Tubg1;Cep83;Cep57;Dynll1;Ssna1;Rpgrip1l;Gm10053;Cep135;Atp5pf;Tubb4b;Kif24;Cycs;Haus2;Tuba1c;Ninl;Cep89;Haus7;Alms1;Cdk1;Dynlt2a3;Odf2;Plk1;Atp5po;Cep162;Nphp1;Haus6;Ift140;Plk4;Tubb3;Ccp110;Cep70;Hsp90aa1;Cep164;Bbs1;Nedd1;Atp5mf;Nde1;Ahi1;Tuba4a;Cep76;Atp5pb;Ift80;Tuba1b;Atp5pd;Cep290;Septin2;Prkar2b;Atp5me;Ckap5;Nek2;Atp5mg;Tubb5;Atp5f1b;Haus3;Pafah1b1;Cdk5rap2
24	Cell Cycle	R-MMU-69656	Cyclin A:Cdk2-associated events at S phase entry	24/ 1008	50/ 8793	0.48	1.30909e-10	2.75651e-09	ENSMUSG00000028044;ENSMUSG00000021737;ENSMUSG00000026869;ENSMUSG00000025487;ENSMUSG00000054115;ENSMUSG00000027330;ENSMUSG00000078652;ENSMUSG00000026229;ENSMUSG00000026914;ENSMUSG00000028212;ENSMUSG00000032869;ENSMUSG00000020235;ENSMUSG00000002102;ENSMUSG00000002068;ENSMUSG00000020460;ENSMUSG00000029440;ENSMUSG00000031429;ENSMUSG00000032477;ENSMUSG00000027715;ENSMUSG00000023067;ENSMUSG00000021178;…	Cks1b;Psmd6;Psmd5;Psmd13;Skp2;Cdc25b;Psme3;Psmd1;Psmd14;Ccne2;Psmf1;Fzr1;Psmc3;Ccne1;Rps27a;Psmd9;Psmd10;Cdc25a;Ccna2;Cdkn1a;Psmc1;Psmc6;Rb1;Psmd12
25	Cell Cycle	R-MMU-174184	Cdc20:Phospho-APC/C mediated degradation of Cyclin A	25/ 1008	55/ 8793	0.454545	2.35937e-10	4.87604e-09	ENSMUSG00000021737;ENSMUSG00000001403;ENSMUSG00000029472;ENSMUSG00000040084;ENSMUSG00000026869;ENSMUSG00000040850;ENSMUSG00000025487;ENSMUSG00000019942;ENSMUSG00000078652;ENSMUSG00000026229;ENSMUSG00000026914;ENSMUSG00000032869;ENSMUSG00000002102;ENSMUSG00000066979;ENSMUSG00000020687;ENSMUSG00000020460;ENSMUSG00000029440;ENSMUSG00000031429;ENSMUSG00000027715;ENSMUSG00000006398;ENSMUSG00000060860;…	Psmd6;Ube2c;Anapc5;Bub1b;Psmd5;Psme4;Psmd13;Cdk1;Psme3;Psmd1;Psmd14;Psmf1;Psmc3;Bub3;Cdc27;Rps27a;Psmd9;Psmd10;Ccna2;Cdc20;Ube2s;Psmc1;Psmc6;Anapc10;Psmd12
22	Cell Cycle	R-MMU-8852276	The role of GTSE1 in G2/M progression after G2 checkpoint	22/ 1008	44/ 8793	0.5	2.84494e-10	5.77264e-09	ENSMUSG00000022385;ENSMUSG00000021737;ENSMUSG00000026869;ENSMUSG00000040850;ENSMUSG00000025487;ENSMUSG00000041431;ENSMUSG00000019942;ENSMUSG00000030867;ENSMUSG00000078652;ENSMUSG00000026229;ENSMUSG00000026914;ENSMUSG00000032869;ENSMUSG00000002102;ENSMUSG00000021270;ENSMUSG00000020460;ENSMUSG00000029440;ENSMUSG00000031429;ENSMUSG00000032218;ENSMUSG00000023067;ENSMUSG00000021178;ENSMUSG00000021832;…	Gtse1;Psmd6;Psmd5;Psme4;Psmd13;Ccnb1;Cdk1;Plk1;Psme3;Psmd1;Psmd14;Psmf1;Psmc3;Hsp90aa1;Rps27a;Psmd9;Psmd10;Ccnb2;Cdkn1a;Psmc1;Psmc6;Psmd12
25	DNA Replication	R-MMU-69017	CDK-mediated phosphorylation and removal of Cdc6	25/ 1008	56/ 8793	0.446429	3.80395e-10	7.58073e-09	ENSMUSG00000021737;ENSMUSG00000001403;ENSMUSG00000029472;ENSMUSG00000040850;ENSMUSG00000026869;ENSMUSG00000025487;ENSMUSG00000078652;ENSMUSG00000026229;ENSMUSG00000026914;ENSMUSG00000028212;ENSMUSG00000032869;ENSMUSG00000020235;ENSMUSG00000002102;ENSMUSG00000002068;ENSMUSG00000020687;ENSMUSG00000020460;ENSMUSG00000029440;ENSMUSG00000017499;ENSMUSG00000031429;ENSMUSG00000027715;ENSMUSG00000060860;…	Psmd6;Ube2c;Anapc5;Psme4;Psmd5;Psmd13;Psme3;Psmd1;Psmd14;Ccne2;Psmf1;Fzr1;Psmc3;Ccne1;Cdc27;Rps27a;Psmd9;Cdc6;Psmd10;Ccna2;Ube2s;Psmc1;Psmc6;Anapc10;Psmd12
23	Cell Cycle	R-MMU-69615	G1/S DNA Damage Checkpoints	23/ 1008	49/ 8793	0.469388	5.61339e-10	1.09904e-08	ENSMUSG00000021737;ENSMUSG00000040850;ENSMUSG00000026869;ENSMUSG00000025487;ENSMUSG00000032113;ENSMUSG00000078652;ENSMUSG00000040782;ENSMUSG00000026229;ENSMUSG00000026914;ENSMUSG00000028212;ENSMUSG00000032869;ENSMUSG00000029521;ENSMUSG00000002102;ENSMUSG00000002068;ENSMUSG00000020460;ENSMUSG00000029440;ENSMUSG00000031429;ENSMUSG00000032477;ENSMUSG00000027715;ENSMUSG00000023067;ENSMUSG00000021178;…	Psmd6;Psme4;Psmd5;Psmd13;Chek1;Psme3;Cop1;Psmd1;Psmd14;Ccne2;Psmf1;Chek2;Psmc3;Ccne1;Rps27a;Psmd9;Psmd10;Cdc25a;Ccna2;Cdkn1a;Psmc1;Psmc6;Psmd12
48	Metabolism	R-MMU-1428517	The citric acid (TCA) cycle and respiratory electron transport	48/ 1008	167/ 8793	0.287425	7.05697e-10	1.35786e-08	ENSMUSG00000071014;ENSMUSG00000059534;ENSMUSG00000035885;ENSMUSG00000061518;ENSMUSG00000058927;ENSMUSG00000064358;ENSMUSG00000038462;ENSMUSG00000063882;ENSMUSG00000022890;ENSMUSG00000064354;ENSMUSG00000029632;ENSMUSG00000022551;ENSMUSG00000024099;ENSMUSG00000030647;ENSMUSG00000068184;ENSMUSG00000063694;ENSMUSG00000024158;ENSMUSG00000022956;ENSMUSG00000037152;ENSMUSG00000021606;ENSMUSG00000014294;…	Ndufb6;Uqcr10;Cox8a;Cox5b;Gm10053;mt-Co3;Uqcrfs1;Uqcrh;Atp5pf;mt-Co2;Ndufa4;Cyc1;Ndufv2;Ndufc2;Ndufaf2;Cycs;Hagh;Atp5po;Ndufc1;Ndufs6;Ndufa2;Etfa;Ndufs1;Uqcr11;Fahd1;Cox7b;Ndufa5;Cox11;Ndufb1;Coq10b;Ndufb4;mt-Nd3;Atp5mf;Atp5pb;Pdk3;Ndufb9;Atp5f1b;Atp5pd;Uqcrb;Dld;Cox7c;Atp5me;Cox6a1;Cox20;Atp5mg;Glo1;Pdhx;Uqcrq
34	Metabolism	R-MMU-611105	Respiratory electron transport	34/ 1008	97/ 8793	0.350515	7.74067e-10	1.46417e-08	ENSMUSG00000071014;ENSMUSG00000035885;ENSMUSG00000061518;ENSMUSG00000058927;ENSMUSG00000064358;ENSMUSG00000038462;ENSMUSG00000063882;ENSMUSG00000063694;ENSMUSG00000029632;ENSMUSG00000022551;ENSMUSG00000024099;ENSMUSG00000030647;ENSMUSG00000064354;ENSMUSG00000037152;ENSMUSG00000021606;ENSMUSG00000014294;ENSMUSG00000032314;ENSMUSG00000025968;ENSMUSG00000020163;ENSMUSG00000023089;ENSMUSG00000031231;…	Ndufb6;Cox8a;Cox5b;Gm10053;mt-Co3;Uqcrfs1;Uqcrh;Cycs;Ndufa4;Cyc1;Ndufv2;Ndufc2;mt-Co2;Ndufc1;Ndufs6;Ndufa2;Etfa;Ndufs1;Uqcr11;Ndufa5;Cox7b;Cox11;Ndufb1;Ndufb4;Uqcrq;Coq10b;Ndufb9;Uqcr10;Cox7c;Ndufaf2;Cox6a1;Cox20;Uqcrb;mt-Nd3
20	Cell Cycle	R-MMU-187577	SCF(Skp2)-mediated degradation of p27/p21	20/ 1008	39/ 8793	0.512821	1.04057e-09	1.93546e-08	ENSMUSG00000028044;ENSMUSG00000025487;ENSMUSG00000021737;ENSMUSG00000028212;ENSMUSG00000032869;ENSMUSG00000002102;ENSMUSG00000027715;ENSMUSG00000023067;ENSMUSG00000054115;ENSMUSG00000002068;ENSMUSG00000031429;ENSMUSG00000026914;ENSMUSG00000021178;ENSMUSG00000021832;ENSMUSG00000020460;ENSMUSG00000029440;ENSMUSG00000026869;ENSMUSG00000078652;ENSMUSG00000020720;ENSMUSG00000026229	Cks1b;Psmd13;Psmd6;Ccne2;Psmf1;Psmc3;Ccna2;Cdkn1a;Skp2;Ccne1;Psmd10;Psmd14;Psmc1;Psmc6;Rps27a;Psmd9;Psmd5;Psme3;Psmd12;Psmd1
86	Cellular responses to stimuli	R-MMU-8953897	Cellular responses to stimuli	86/ 1008	394/ 8793	0.218274	1.31917e-09	2.41343e-08	ENSMUSG00000028224;ENSMUSG00000061518;ENSMUSG00000064358;ENSMUSG00000042215;ENSMUSG00000064354;ENSMUSG00000028614;ENSMUSG00000017548;ENSMUSG00000025757;ENSMUSG00000020063;ENSMUSG00000109511;ENSMUSG00000028238;ENSMUSG00000029657;ENSMUSG00000002068;ENSMUSG00000075704;ENSMUSG00000029440;ENSMUSG00000027715;ENSMUSG00000023067;ENSMUSG00000074656;ENSMUSG00000019857;ENSMUSG00000036977;ENSMUSG00000071072;…	Nbn;Cox5b;mt-Co3;Bag2;mt-Co2;Ndc1;Suz12;Hspa4l;Sirt1;Nup62;Atp6v0d2;Hsph1;Ccne1;Txnrd2;Psmd9;Ccna2;Cdkn1a;Eif2s2;Asf1a;Anapc10;Ptges3;Gm10053;Dnaja1;Cycs;Bag1;Ndufa4;Nox4;Nup85;Lmnb1;Psmd1;Hbb-bt;Srxn1;Nup50;Xpo1;Sesn2;Dnajb6;Prdx3;Nup43;Eloc;Psmd12;Ufd1;Ube2c;Hbb-bs;Skp2;Psme3;Psmd14;Psmf1;Fzr1;Psmc3;Cox7b;Cox11;Dnajb1;Nup35;Rps27a;Rragd;Psmd10;Cox7c;Cox20;Map2k3;Hspa1l;Psmd6;Dynll1;Cox8a;Anapc5…
86	Cellular responses to stimuli	R-MMU-2262752	Cellular responses to stress	86/ 1008	394/ 8793	0.218274	1.31917e-09	2.41343e-08	ENSMUSG00000028224;ENSMUSG00000061518;ENSMUSG00000064358;ENSMUSG00000042215;ENSMUSG00000064354;ENSMUSG00000028614;ENSMUSG00000017548;ENSMUSG00000025757;ENSMUSG00000020063;ENSMUSG00000109511;ENSMUSG00000028238;ENSMUSG00000029657;ENSMUSG00000002068;ENSMUSG00000075704;ENSMUSG00000029440;ENSMUSG00000027715;ENSMUSG00000023067;ENSMUSG00000074656;ENSMUSG00000019857;ENSMUSG00000036977;ENSMUSG00000071072;…	Nbn;Cox5b;mt-Co3;Bag2;mt-Co2;Ndc1;Suz12;Hspa4l;Sirt1;Nup62;Atp6v0d2;Hsph1;Ccne1;Txnrd2;Psmd9;Ccna2;Cdkn1a;Eif2s2;Asf1a;Anapc10;Ptges3;Gm10053;Dnaja1;Cycs;Bag1;Ndufa4;Nox4;Nup85;Lmnb1;Psmd1;Hbb-bt;Srxn1;Nup50;Xpo1;Sesn2;Dnajb6;Prdx3;Nup43;Eloc;Psmd12;Ufd1;Ube2c;Hbb-bs;Skp2;Psme3;Psmd14;Psmf1;Fzr1;Psmc3;Cox7b;Cox11;Dnajb1;Nup35;Rps27a;Rragd;Psmd10;Cox7c;Cox20;Map2k3;Hspa1l;Psmd6;Dynll1;Cox8a;Anapc5…
22	Cell Cycle	R-MMU-69202	Cyclin E associated events during G1/S transition	22/ 1008	48/ 8793	0.458333	2.35305e-09	4.16826e-08	ENSMUSG00000028044;ENSMUSG00000021737;ENSMUSG00000026869;ENSMUSG00000025487;ENSMUSG00000054115;ENSMUSG00000078652;ENSMUSG00000026229;ENSMUSG00000026914;ENSMUSG00000028212;ENSMUSG00000032869;ENSMUSG00000002102;ENSMUSG00000002068;ENSMUSG00000020460;ENSMUSG00000029440;ENSMUSG00000031429;ENSMUSG00000032477;ENSMUSG00000027715;ENSMUSG00000023067;ENSMUSG00000021178;ENSMUSG00000021832;ENSMUSG00000022105;…	Cks1b;Psmd6;Psmd5;Psmd13;Skp2;Psme3;Psmd1;Psmd14;Ccne2;Psmf1;Psmc3;Ccne1;Rps27a;Psmd9;Psmd10;Cdc25a;Ccna2;Cdkn1a;Psmc1;Psmc6;Rb1;Psmd12
21	Cell Cycle	R-MMU-774815	Nucleosome assembly	21/ 1008	45/ 8793	0.466667	3.62982e-09	6.3295e-08	ENSMUSG00000031262;ENSMUSG00000031629;ENSMUSG00000029177;ENSMUSG00000075266;ENSMUSG00000027326;ENSMUSG00000021714;ENSMUSG00000045273;ENSMUSG00000072980;ENSMUSG00000026708;ENSMUSG00000061991;ENSMUSG00000029253;ENSMUSG00000073705;ENSMUSG00000047534;ENSMUSG00000031756;ENSMUSG00000094777;ENSMUSG00000028549;ENSMUSG00000023919;ENSMUSG00000031715;ENSMUSG00000068101;ENSMUSG00000021391;ENSMUSG00000071478	Cenpi;Cenpu;Cenpa;Cenpw;Knl1;Cenpk;Cenph;Oip5;Cenpl;H2ac10;Cenpc1;Cenps;Mis18bp1;Cenpn;H2ac24;Itgb3bp;Cenpq;Smarca5;Cenpm;Cenpp;H2ac7
21	Cell Cycle	R-MMU-606279	Deposition of new CENPA-containing nucleosomes at the centromere	21/ 1008	45/ 8793	0.466667	3.62982e-09	6.3295e-08	ENSMUSG00000031262;ENSMUSG00000031629;ENSMUSG00000029177;ENSMUSG00000075266;ENSMUSG00000027326;ENSMUSG00000021714;ENSMUSG00000045273;ENSMUSG00000072980;ENSMUSG00000026708;ENSMUSG00000061991;ENSMUSG00000029253;ENSMUSG00000073705;ENSMUSG00000047534;ENSMUSG00000031756;ENSMUSG00000094777;ENSMUSG00000028549;ENSMUSG00000023919;ENSMUSG00000031715;ENSMUSG00000068101;ENSMUSG00000021391;ENSMUSG00000071478	Cenpi;Cenpu;Cenpa;Cenpw;Knl1;Cenpk;Cenph;Oip5;Cenpl;H2ac10;Cenpc1;Cenps;Mis18bp1;Cenpn;H2ac24;Itgb3bp;Cenpq;Smarca5;Cenpm;Cenpp;H2ac7
18	Cell Cycle	R-MMU-69613	p53-Independent G1/S DNA damage checkpoint	18/ 1008	35/ 8793	0.514286	6.8089e-09	1.15132e-07	ENSMUSG00000025487;ENSMUSG00000026914;ENSMUSG00000021737;ENSMUSG00000021178;ENSMUSG00000032869;ENSMUSG00000029521;ENSMUSG00000002102;ENSMUSG00000032113;ENSMUSG00000029440;ENSMUSG00000031429;ENSMUSG00000032477;ENSMUSG00000021832;ENSMUSG00000020460;ENSMUSG00000040850;ENSMUSG00000026869;ENSMUSG00000078652;ENSMUSG00000020720;ENSMUSG00000026229	Psmd13;Psmd14;Psmd6;Psmc1;Psmf1;Chek2;Psmc3;Chek1;Psmd9;Psmd10;Cdc25a;Psmc6;Rps27a;Psme4;Psmd5;Psme3;Psmd12;Psmd1
18	Cell Cycle	R-MMU-69601	Ubiquitin Mediated Degradation of Phosphorylated Cdc25A	18/ 1008	35/ 8793	0.514286	6.8089e-09	1.15132e-07	ENSMUSG00000025487;ENSMUSG00000026914;ENSMUSG00000021737;ENSMUSG00000021178;ENSMUSG00000032869;ENSMUSG00000029521;ENSMUSG00000002102;ENSMUSG00000032113;ENSMUSG00000029440;ENSMUSG00000031429;ENSMUSG00000032477;ENSMUSG00000021832;ENSMUSG00000020460;ENSMUSG00000040850;ENSMUSG00000026869;ENSMUSG00000078652;ENSMUSG00000020720;ENSMUSG00000026229	Psmd13;Psmd14;Psmd6;Psmc1;Psmf1;Chek2;Psmc3;Chek1;Psmd9;Psmd10;Cdc25a;Psmc6;Rps27a;Psme4;Psmd5;Psme3;Psmd12;Psmd1
18	Cell Cycle	R-MMU-69610	p53-Independent DNA Damage Response	18/ 1008	35/ 8793	0.514286	6.8089e-09	1.15132e-07	ENSMUSG00000025487;ENSMUSG00000026914;ENSMUSG00000021737;ENSMUSG00000021178;ENSMUSG00000032869;ENSMUSG00000029521;ENSMUSG00000002102;ENSMUSG00000032113;ENSMUSG00000029440;ENSMUSG00000031429;ENSMUSG00000032477;ENSMUSG00000021832;ENSMUSG00000020460;ENSMUSG00000040850;ENSMUSG00000026869;ENSMUSG00000078652;ENSMUSG00000020720;ENSMUSG00000026229	Psmd13;Psmd14;Psmd6;Psmc1;Psmf1;Chek2;Psmc3;Chek1;Psmd9;Psmd10;Cdc25a;Psmc6;Rps27a;Psme4;Psmd5;Psme3;Psmd12;Psmd1
15	DNA Repair	R-MMU-5693579	Homologous DNA Pairing and Strand Exchange	15/ 1008	25/ 8793	0.6	7.55008e-09	1.22114e-07	ENSMUSG00000028224;ENSMUSG00000039748;ENSMUSG00000041238;ENSMUSG00000028933;ENSMUSG00000030346;ENSMUSG00000059060;ENSMUSG00000041147;ENSMUSG00000026196;ENSMUSG00000031583;ENSMUSG00000017146;ENSMUSG00000034329;ENSMUSG00000030528;ENSMUSG00000007646;ENSMUSG00000032113;ENSMUSG00000027323	Nbn;Exo1;Rbbp8;Xrcc2;Rad51ap1;Rad51b;Brca2;Bard1;Wrn;Brca1;Brip1;Blm;Rad51c;Chek1;Rad51
14	DNA Repair	R-MMU-5693616	Presynaptic phase of homologous DNA pairing and strand exchange	14/ 1008	22/ 8793	0.636364	8.18585e-09	1.30506e-07	ENSMUSG00000028224;ENSMUSG00000039748;ENSMUSG00000041238;ENSMUSG00000028933;ENSMUSG00000059060;ENSMUSG00000041147;ENSMUSG00000026196;ENSMUSG00000031583;ENSMUSG00000017146;ENSMUSG00000034329;ENSMUSG00000030528;ENSMUSG00000007646;ENSMUSG00000032113;ENSMUSG00000027323	Nbn;Exo1;Rbbp8;Xrcc2;Rad51b;Brca2;Bard1;Wrn;Brca1;Brip1;Blm;Rad51c;Chek1;Rad51
21	Cell Cycle	R-MMU-69580	p53-Dependent G1/S DNA damage checkpoint	21/ 1008	47/ 8793	0.446809	9.62903e-09	1.51352e-07	ENSMUSG00000025487;ENSMUSG00000026914;ENSMUSG00000021737;ENSMUSG00000028212;ENSMUSG00000032869;ENSMUSG00000029521;ENSMUSG00000002102;ENSMUSG00000027715;ENSMUSG00000029440;ENSMUSG00000023067;ENSMUSG00000002068;ENSMUSG00000031429;ENSMUSG00000021178;ENSMUSG00000021832;ENSMUSG00000020460;ENSMUSG00000026869;ENSMUSG00000040850;ENSMUSG00000078652;ENSMUSG00000040782;ENSMUSG00000020720;ENSMUSG00000026229	Psmd13;Psmd14;Psmd6;Ccne2;Psmf1;Chek2;Psmc3;Ccna2;Psmd9;Cdkn1a;Ccne1;Psmd10;Psmc1;Psmc6;Rps27a;Psmd5;Psme4;Psme3;Cop1;Psmd12;Psmd1
21	Cell Cycle	R-MMU-69563	p53-Dependent G1 DNA Damage Response	21/ 1008	47/ 8793	0.446809	9.62903e-09	1.51352e-07	ENSMUSG00000025487;ENSMUSG00000026914;ENSMUSG00000021737;ENSMUSG00000028212;ENSMUSG00000032869;ENSMUSG00000029521;ENSMUSG00000002102;ENSMUSG00000027715;ENSMUSG00000029440;ENSMUSG00000023067;ENSMUSG00000002068;ENSMUSG00000031429;ENSMUSG00000021178;ENSMUSG00000021832;ENSMUSG00000020460;ENSMUSG00000026869;ENSMUSG00000040850;ENSMUSG00000078652;ENSMUSG00000040782;ENSMUSG00000020720;ENSMUSG00000026229	Psmd13;Psmd14;Psmd6;Ccne2;Psmf1;Chek2;Psmc3;Ccna2;Psmd9;Cdkn1a;Ccne1;Psmd10;Psmc1;Psmc6;Rps27a;Psmd5;Psme4;Psme3;Cop1;Psmd12;Psmd1
25	Cell Cycle	R-MMU-69473	G2/M DNA damage checkpoint	25/ 1008	64/ 8793	0.390625	1.10247e-08	1.66264e-07	ENSMUSG00000028224;ENSMUSG00000060639;ENSMUSG00000026196;ENSMUSG00000031583;ENSMUSG00000030528;ENSMUSG00000049932;ENSMUSG00000029363;ENSMUSG00000041431;ENSMUSG00000041238;ENSMUSG00000032113;ENSMUSG00000019942;ENSMUSG00000017146;ENSMUSG00000014074;ENSMUSG00000034329;ENSMUSG00000000751;ENSMUSG00000033970;ENSMUSG00000039748;ENSMUSG00000029521;ENSMUSG00000044201;ENSMUSG00000022674;ENSMUSG00000022881;…	Nbn;H4c9;Bard1;Wrn;Blm;H2ax;Rfc5;Ccnb1;Rbbp8;Chek1;Cdk1;Brca1;Rnf168;Brip1;Rpa1;Rfc3;Exo1;Chek2;Cdc25c;Ube2v2;Rfc4;Nsd2;Topbp1;H4c16;Trp53bp1
29	Gene expression (Transcription)	R-MMU-6804756	Regulation of TP53 Activity through Phosphorylation	29/ 1008	82/ 8793	0.353659	1.08759e-08	1.66267e-07	ENSMUSG00000028224;ENSMUSG00000061436;ENSMUSG00000029513;ENSMUSG00000027469;ENSMUSG00000026196;ENSMUSG00000031583;ENSMUSG00000030528;ENSMUSG00000029363;ENSMUSG00000067713;ENSMUSG00000041238;ENSMUSG00000032113;ENSMUSG00000025049;ENSMUSG00000017146;ENSMUSG00000020897;ENSMUSG00000034329;ENSMUSG00000000751;ENSMUSG00000033970;ENSMUSG00000039748;ENSMUSG00000029521;ENSMUSG00000052293;ENSMUSG00000051316;…	Nbn;Hipk2;Prkab1;Tpx2;Bard1;Wrn;Blm;Rfc5;Prkag1;Rbbp8;Chek1;Taf5;Brca1;Aurkb;Brip1;Rpa1;Rfc3;Exo1;Chek2;Taf9;Taf7;Stk11;Rps27a;Rfc4;Ak6;Topbp1;Ccna2;Supt16;Aurka
108	Signal Transduction	R-MMU-194315	Signaling by Rho GTPases	108/ 1008	557/ 8793	0.193896	1.19798e-08	1.7826e-07	ENSMUSG00000031262;ENSMUSG00000040084;ENSMUSG00000026491;ENSMUSG00000026490;ENSMUSG00000021714;ENSMUSG00000045328;ENSMUSG00000073676;ENSMUSG00000059495;ENSMUSG00000036533;ENSMUSG00000026880;ENSMUSG00000036882;ENSMUSG00000004591;ENSMUSG00000074923;ENSMUSG00000027379;ENSMUSG00000020897;ENSMUSG00000062510;ENSMUSG00000022391;ENSMUSG00000021693;ENSMUSG00000020739;ENSMUSG00000021697;ENSMUSG00000044201;…	Cenpi;Bub1b;Ahctf1;Cdc42bpa;Cenpk;Cenpe;Hspe1;Arhgef12;Cdc42ep3;Stom;Arhgap33;Pkn2;Pak6;Bub1;Aurkb;Nsl1;Rangap1;Kif2a;Nup85;Depdc1b;Cdc25c;Net1;Stam;Pard6a;Cdc20;Steap3;Ppp2r5b;Ska1;Pafah1b1;Ndc80;Cpd;Arhgap23;Pik3r1;Racgap1;Pak4;Vangl1;Plk1;Kif14;Zwilch;Tra2b;Lmnb1;Usp9x;Cenpf;Picalm;Bub3;Ndufa5;Cenpc1;Itgb3bp;Cenpq;Cenpu;Xpo1;Nuf2;Arhgef39;Knl1;Dsn1;Nup43;Ckap5;Diaph3;Sgo2a;Kntc1;Pmf1;Mad1l1;Iq…
110	Signal Transduction	R-MMU-9716542	Signaling by Rho GTPases, Miro GTPases and RHOBTB3	110/ 1008	572/ 8793	0.192308	1.38767e-08	2.03769e-07	ENSMUSG00000031262;ENSMUSG00000040084;ENSMUSG00000026491;ENSMUSG00000026490;ENSMUSG00000021714;ENSMUSG00000045328;ENSMUSG00000073676;ENSMUSG00000059495;ENSMUSG00000036533;ENSMUSG00000026880;ENSMUSG00000036882;ENSMUSG00000004591;ENSMUSG00000074923;ENSMUSG00000027379;ENSMUSG00000020897;ENSMUSG00000062510;ENSMUSG00000022391;ENSMUSG00000021693;ENSMUSG00000020739;ENSMUSG00000021697;ENSMUSG00000002068;…	Cenpi;Bub1b;Ahctf1;Cdc42bpa;Cenpk;Cenpe;Hspe1;Arhgef12;Cdc42ep3;Stom;Arhgap33;Pkn2;Pak6;Bub1;Aurkb;Nsl1;Rangap1;Kif2a;Nup85;Depdc1b;Ccne1;Cdc25c;Net1;Stam;Pard6a;Cdc20;Steap3;Ppp2r5b;Ska1;Pafah1b1;Ndc80;Cpd;Arhgap23;Trak2;Pik3r1;Racgap1;Pak4;Vangl1;Plk1;Kif14;Zwilch;Tra2b;Lmnb1;Usp9x;Cenpf;Picalm;Bub3;Ndufa5;Cenpc1;Itgb3bp;Cenpq;Cenpu;Xpo1;Nuf2;Arhgef39;Knl1;Dsn1;Nup43;Ckap5;Diaph3;Sgo2a;Kntc1;Pm…
39	Cellular responses to stimuli	R-MMU-9711123	Cellular response to chemical stress	39/ 1008	134/ 8793	0.291045	1.93463e-08	2.80396e-07	ENSMUSG00000021737;ENSMUSG00000052305;ENSMUSG00000035885;ENSMUSG00000061518;ENSMUSG00000030562;ENSMUSG00000058927;ENSMUSG00000064358;ENSMUSG00000041697;ENSMUSG00000040850;ENSMUSG00000026869;ENSMUSG00000063694;ENSMUSG00000029632;ENSMUSG00000025487;ENSMUSG00000064354;ENSMUSG00000005262;ENSMUSG00000054115;ENSMUSG00000063856;ENSMUSG00000078652;ENSMUSG00000026229;ENSMUSG00000026914;ENSMUSG00000032869;…	Psmd6;Hbb-bs;Cox8a;Cox5b;Nox4;Gm10053;mt-Co3;Cox6a1;Psme4;Psmd5;Cycs;Ndufa4;Psmd13;mt-Co2;Ufd1;Skp2;Gpx1;Psme3;Psmd1;Psmd14;Psmf1;Hbb-bt;Psmc3;Hba-a1;Srxn1;Cox7b;Cox11;Txnrd2;Rps27a;Psmd9;Psmd10;Sesn2;Cox7c;Prdx3;Psmc1;Psmc6;Cox20;Psmd12;Blvrb
18	Metabolism	R-MMU-350562	Regulation of ornithine decarboxylase (ODC)	18/ 1008	37/ 8793	0.486486	2.11759e-08	3.02978e-07	ENSMUSG00000025487;ENSMUSG00000026914;ENSMUSG00000021737;ENSMUSG00000032869;ENSMUSG00000003849;ENSMUSG00000002102;ENSMUSG00000035242;ENSMUSG00000029440;ENSMUSG00000031429;ENSMUSG00000021178;ENSMUSG00000021832;ENSMUSG00000011179;ENSMUSG00000040850;ENSMUSG00000026869;ENSMUSG00000078652;ENSMUSG00000037458;ENSMUSG00000020720;ENSMUSG00000026229	Psmd13;Psmd14;Psmd6;Psmf1;Nqo1;Psmc3;Oaz1;Psmd9;Psmd10;Psmc1;Psmc6;Odc1;Psme4;Psmd5;Psme3;Azin1;Psmd12;Psmd1
20	Metabolism	R-MMU-351202	Metabolism of polyamines	20/ 1008	45/ 8793	0.444444	2.43018e-08	3.43301e-07	ENSMUSG00000025487;ENSMUSG00000026914;ENSMUSG00000021737;ENSMUSG00000032869;ENSMUSG00000003849;ENSMUSG00000075232;ENSMUSG00000029440;ENSMUSG00000035242;ENSMUSG00000002102;ENSMUSG00000031429;ENSMUSG00000027333;ENSMUSG00000021178;ENSMUSG00000021832;ENSMUSG00000011179;ENSMUSG00000040850;ENSMUSG00000026869;ENSMUSG00000078652;ENSMUSG00000037458;ENSMUSG00000020720;ENSMUSG00000026229	Psmd13;Psmd14;Psmd6;Psmf1;Nqo1;Amd1;Psmd9;Oaz1;Psmc3;Psmd10;Smox;Psmc1;Psmc6;Odc1;Psme4;Psmd5;Psme3;Azin1;Psmd12;Psmd1
25	DNA Repair	R-MMU-5693607	Processing of DNA double-strand break ends	25/ 1008	67/ 8793	0.373134	3.27232e-08	4.56489e-07	ENSMUSG00000028224;ENSMUSG00000060639;ENSMUSG00000026196;ENSMUSG00000031583;ENSMUSG00000030528;ENSMUSG00000049932;ENSMUSG00000029363;ENSMUSG00000032397;ENSMUSG00000041238;ENSMUSG00000032113;ENSMUSG00000017146;ENSMUSG00000020738;ENSMUSG00000034329;ENSMUSG00000000751;ENSMUSG00000033970;ENSMUSG00000039748;ENSMUSG00000014074;ENSMUSG00000022674;ENSMUSG00000022881;ENSMUSG00000057406;ENSMUSG00000032555;…	Nbn;H4c9;Bard1;Wrn;Blm;H2ax;Rfc5;Tipin;Rbbp8;Chek1;Brca1;Sumo2;Brip1;Rpa1;Rfc3;Exo1;Rnf168;Ube2v2;Rfc4;Nsd2;Topbp1;H4c16;Ccna2;Clspn;Trp53bp1
46	Organelle biogenesis and maintenance	R-MMU-5617833	Cilium Assembly	46/ 1008	175/ 8793	0.262857	3.48806e-08	4.80577e-07	ENSMUSG00000035198;ENSMUSG00000020024;ENSMUSG00000031922;ENSMUSG00000009013;ENSMUSG00000026966;ENSMUSG00000033282;ENSMUSG00000036752;ENSMUSG00000028438;ENSMUSG00000027285;ENSMUSG00000043091;ENSMUSG00000068115;ENSMUSG00000023072;ENSMUSG00000031371;ENSMUSG00000063810;ENSMUSG00000019942;ENSMUSG00000116780;ENSMUSG00000026790;ENSMUSG00000030867;ENSMUSG00000056919;ENSMUSG00000027378;ENSMUSG00000038047;…	Tubg1;Cep83;Cep57;Dynll1;Ssna1;Rpgrip1l;Tubb4b;Kif24;Haus2;Tuba1c;Ninl;Cep89;Haus7;Alms1;Cdk1;Dynlt2a3;Odf2;Plk1;Cep162;Nphp1;Haus6;Ift140;Plk4;Tubb3;Ccp110;Cep70;Hsp90aa1;Cep164;Bbs1;Nedd1;Cep135;Nde1;Ahi1;Tuba4a;Cep76;Ift80;Tuba1b;Cep290;Septin2;Prkar2b;Ckap5;Nek2;Tubb5;Haus3;Pafah1b1;Cdk5rap2
16	DNA Repair	R-MMU-5693568	Resolution of D-loop Structures through Holliday Junction Intermediates	16/ 1008	31/ 8793	0.516129	4.46851e-08	6.08153e-07	ENSMUSG00000028224;ENSMUSG00000039055;ENSMUSG00000041238;ENSMUSG00000028933;ENSMUSG00000030346;ENSMUSG00000059060;ENSMUSG00000041147;ENSMUSG00000026196;ENSMUSG00000031583;ENSMUSG00000017146;ENSMUSG00000039748;ENSMUSG00000034329;ENSMUSG00000030528;ENSMUSG00000007646;ENSMUSG00000051235;ENSMUSG00000027323	Nbn;Eme1;Rbbp8;Xrcc2;Rad51ap1;Rad51b;Brca2;Bard1;Wrn;Brca1;Exo1;Brip1;Blm;Rad51c;Gen1;Rad51
16	DNA Repair	R-MMU-5693537	Resolution of D-Loop Structures	16/ 1008	31/ 8793	0.516129	4.46851e-08	6.08153e-07	ENSMUSG00000028224;ENSMUSG00000039055;ENSMUSG00000041238;ENSMUSG00000028933;ENSMUSG00000030346;ENSMUSG00000059060;ENSMUSG00000041147;ENSMUSG00000026196;ENSMUSG00000031583;ENSMUSG00000017146;ENSMUSG00000039748;ENSMUSG00000034329;ENSMUSG00000030528;ENSMUSG00000007646;ENSMUSG00000051235;ENSMUSG00000027323	Nbn;Eme1;Rbbp8;Xrcc2;Rad51ap1;Rad51b;Brca2;Bard1;Wrn;Brca1;Exo1;Brip1;Blm;Rad51c;Gen1;Rad51
21	Cell Cycle	R-MMU-174154	APC/C:Cdc20 mediated degradation of Securin	21/ 1008	51/ 8793	0.411765	5.58683e-08	7.4225e-07	ENSMUSG00000025487;ENSMUSG00000026914;ENSMUSG00000021737;ENSMUSG00000032869;ENSMUSG00000001403;ENSMUSG00000002102;ENSMUSG00000006398;ENSMUSG00000029440;ENSMUSG00000029472;ENSMUSG00000060860;ENSMUSG00000031429;ENSMUSG00000020687;ENSMUSG00000021178;ENSMUSG00000021832;ENSMUSG00000020460;ENSMUSG00000026869;ENSMUSG00000040850;ENSMUSG00000078652;ENSMUSG00000036977;ENSMUSG00000020720;ENSMUSG00000026229	Psmd13;Psmd14;Psmd6;Psmf1;Ube2c;Psmc3;Cdc20;Psmd9;Anapc5;Ube2s;Psmd10;Cdc27;Psmc1;Psmc6;Rps27a;Psmd5;Psme4;Psme3;Anapc10;Psmd12;Psmd1
20	Cell Cycle	R-MMU-174084	Autodegradation of Cdh1 by Cdh1:APC/C	20/ 1008	47/ 8793	0.425532	5.97246e-08	7.84149e-07	ENSMUSG00000025487;ENSMUSG00000026914;ENSMUSG00000021737;ENSMUSG00000032869;ENSMUSG00000020235;ENSMUSG00000001403;ENSMUSG00000002102;ENSMUSG00000029472;ENSMUSG00000060860;ENSMUSG00000031429;ENSMUSG00000020687;ENSMUSG00000021178;ENSMUSG00000021832;ENSMUSG00000020460;ENSMUSG00000029440;ENSMUSG00000026869;ENSMUSG00000078652;ENSMUSG00000036977;ENSMUSG00000020720;ENSMUSG00000026229	Psmd13;Psmd14;Psmd6;Psmf1;Fzr1;Ube2c;Psmc3;Anapc5;Ube2s;Psmd10;Cdc27;Psmc1;Psmc6;Rps27a;Psmd9;Psmd5;Psme3;Anapc10;Psmd12;Psmd1
13	DNA Replication	R-MMU-69190	DNA strand elongation	13/ 1008	22/ 8793	0.590909	1.01015e-07	1.31085e-06	ENSMUSG00000031546;ENSMUSG00000031669;ENSMUSG00000026134;ENSMUSG00000029363;ENSMUSG00000006678;ENSMUSG00000027342;ENSMUSG00000024742;ENSMUSG00000022881;ENSMUSG00000025395;ENSMUSG00000000751;ENSMUSG00000033970;ENSMUSG00000056394;ENSMUSG00000027454	Gins4;Gins3;Prim2;Rfc5;Pola1;Pcna;Fen1;Rfc4;Prim1;Rpa1;Rfc3;Lig1;Gins1
9	Cell Cycle	R-MMU-2468052	Establishment of Sister Chromatid Cohesion	9/ 1008	11/ 8793	0.818182	1.46811e-07	1.88323e-06	ENSMUSG00000025862;ENSMUSG00000041408;ENSMUSG00000022314;ENSMUSG00000037286;ENSMUSG00000024974;ENSMUSG00000024791;ENSMUSG00000041133;ENSMUSG00000022034;ENSMUSG00000029202	Stag2;Wapl;Rad21;Stag1;Smc3;Cdca5;Smc1a;Esco2;Pds5a
18	Gene expression (Transcription)	R-MMU-8878166	Transcriptional regulation by RUNX2	18/ 1008	41/ 8793	0.439024	1.54489e-07	1.9592e-06	ENSMUSG00000025487;ENSMUSG00000026914;ENSMUSG00000021737;ENSMUSG00000020720;ENSMUSG00000032869;ENSMUSG00000041431;ENSMUSG00000002102;ENSMUSG00000019942;ENSMUSG00000054115;ENSMUSG00000031429;ENSMUSG00000021178;ENSMUSG00000021832;ENSMUSG00000020460;ENSMUSG00000029440;ENSMUSG00000026869;ENSMUSG00000078652;ENSMUSG00000020525;ENSMUSG00000026229	Psmd13;Psmd14;Psmd6;Psmd12;Psmf1;Ccnb1;Psmc3;Cdk1;Skp2;Psmd10;Psmc1;Psmc6;Rps27a;Psmd9;Psmd5;Psme3;Ppm1d;Psmd1
15	Cell Cycle	R-MMU-176408	Regulation of APC/C activators between G1/S and early anaphase	15/ 1008	31/ 8793	0.483871	3.55525e-07	4.45804e-06	ENSMUSG00000040084;ENSMUSG00000066979;ENSMUSG00000020235;ENSMUSG00000001403;ENSMUSG00000027715;ENSMUSG00000006398;ENSMUSG00000019942;ENSMUSG00000029472;ENSMUSG00000060860;ENSMUSG00000030867;ENSMUSG00000020687;ENSMUSG00000020460;ENSMUSG00000036977;ENSMUSG00000019773;ENSMUSG00000041431	Bub1b;Bub3;Fzr1;Ube2c;Ccna2;Cdc20;Cdk1;Anapc5;Ube2s;Plk1;Cdc27;Rps27a;Anapc10;Fbxo5;Ccnb1
15	Cell Cycle	R-MMU-174417	Telomere C-strand (Lagging Strand) Synthesis	15/ 1008	31/ 8793	0.483871	3.55525e-07	4.45804e-06	ENSMUSG00000025395;ENSMUSG00000026134;ENSMUSG00000029363;ENSMUSG00000019214;ENSMUSG00000006678;ENSMUSG00000031583;ENSMUSG00000024742;ENSMUSG00000022422;ENSMUSG00000022881;ENSMUSG00000025925;ENSMUSG00000030528;ENSMUSG00000000751;ENSMUSG00000033970;ENSMUSG00000056394;ENSMUSG00000027342	Prim1;Prim2;Rfc5;Chtf18;Pola1;Wrn;Fen1;Dscc1;Rfc4;Terf1;Blm;Rpa1;Rfc3;Lig1;Pcna
17	Cell Cycle	R-MMU-69541	Stabilization of p53	17/ 1008	39/ 8793	0.435897	3.89101e-07	4.71997e-06	ENSMUSG00000025487;ENSMUSG00000026914;ENSMUSG00000021737;ENSMUSG00000032869;ENSMUSG00000029521;ENSMUSG00000002102;ENSMUSG00000029440;ENSMUSG00000031429;ENSMUSG00000021178;ENSMUSG00000021832;ENSMUSG00000020460;ENSMUSG00000040850;ENSMUSG00000026869;ENSMUSG00000078652;ENSMUSG00000040782;ENSMUSG00000020720;ENSMUSG00000026229	Psmd13;Psmd14;Psmd6;Psmf1;Chek2;Psmc3;Psmd9;Psmd10;Psmc1;Psmc6;Rps27a;Psme4;Psmd5;Psme3;Cop1;Psmd12;Psmd1
16	Cell Cycle	R-MMU-349425	Autodegradation of the E3 ubiquitin ligase COP1	16/ 1008	35/ 8793	0.457143	3.86004e-07	4.73385e-06	ENSMUSG00000025487;ENSMUSG00000026914;ENSMUSG00000021737;ENSMUSG00000032869;ENSMUSG00000002102;ENSMUSG00000029440;ENSMUSG00000031429;ENSMUSG00000021178;ENSMUSG00000021832;ENSMUSG00000020460;ENSMUSG00000040850;ENSMUSG00000026869;ENSMUSG00000078652;ENSMUSG00000040782;ENSMUSG00000020720;ENSMUSG00000026229	Psmd13;Psmd14;Psmd6;Psmf1;Psmc3;Psmd9;Psmd10;Psmc1;Psmc6;Rps27a;Psme4;Psmd5;Psme3;Cop1;Psmd12;Psmd1
142	Gene expression (Transcription)	R-MMU-73857	RNA Polymerase II Transcription	142/ 1008	841/ 8793	0.168847	5.20133e-07	6.2416e-06	ENSMUSG00000033813;ENSMUSG00000028224;ENSMUSG00000029513;ENSMUSG00000027469;ENSMUSG00000022881;ENSMUSG00000061518;ENSMUSG00000064358;ENSMUSG00000031585;ENSMUSG00000020696;ENSMUSG00000031583;ENSMUSG00000045996;ENSMUSG00000064354;ENSMUSG00000030188;ENSMUSG00000020326;ENSMUSG00000049755;ENSMUSG00000022360;ENSMUSG00000016253;ENSMUSG00000017146;ENSMUSG00000020897;ENSMUSG00000020063;ENSMUSG00000039748;…	Tcea1;Nbn;Prkab1;Tpx2;Rfc4;Cox5b;mt-Co3;Gtf2e2;Rffl;Wrn;Polr2k;mt-Co2;Magohb;Ccng1;Zfp672;Atad2;Nelfcd;Brca1;Aurkb;Sirt1;Exo1;Chek2;Taf9;E2f7;Zfp750;Ccne1;Ints13;Cdc25c;Cpsf2;Stk11;Psmd9;Brpf3;Eaf1;Srsf1;Topbp1;Zfp617;Ccna2;Cdkn1a;Supt16;Steap3;Aurka;Thoc7;Psmd1;Hipk2;Snrpe;Gadd45a;Ell2;Gata1;Slbp;Cycs;Blm;Ndufa4;Alyref;Cox7c;Prkag1;E2f4;Zfpm1;Usp7;Taf5;Rfc3;H2ac7;Usp9x;Ubb;H3f3a;Kat2b;Pbrm1;Ppm1…
15	Gene expression (Transcription)	R-MMU-8939902	Regulation of RUNX2 expression and activity	15/ 1008	32/ 8793	0.46875	5.98712e-07	7.10811e-06	ENSMUSG00000025487;ENSMUSG00000026914;ENSMUSG00000021737;ENSMUSG00000032869;ENSMUSG00000002102;ENSMUSG00000054115;ENSMUSG00000031429;ENSMUSG00000021178;ENSMUSG00000021832;ENSMUSG00000020460;ENSMUSG00000029440;ENSMUSG00000026869;ENSMUSG00000078652;ENSMUSG00000020720;ENSMUSG00000026229	Psmd13;Psmd14;Psmd6;Psmf1;Psmc3;Skp2;Psmd10;Psmc1;Psmc6;Rps27a;Psmd9;Psmd5;Psme3;Psmd12;Psmd1
20	Signal Transduction	R-MMU-5687128	MAPK6/MAPK4 signaling	20/ 1008	53/ 8793	0.377358	6.29539e-07	7.39543e-06	ENSMUSG00000048756;ENSMUSG00000025487;ENSMUSG00000021737;ENSMUSG00000034165;ENSMUSG00000032869;ENSMUSG00000002102;ENSMUSG00000029440;ENSMUSG00000019942;ENSMUSG00000031429;ENSMUSG00000026914;ENSMUSG00000005483;ENSMUSG00000021178;ENSMUSG00000021832;ENSMUSG00000020460;ENSMUSG00000040850;ENSMUSG00000036533;ENSMUSG00000026869;ENSMUSG00000078652;ENSMUSG00000020720;ENSMUSG00000026229	Foxo3;Psmd13;Psmd6;Ccnd3;Psmf1;Psmc3;Psmd9;Cdk1;Psmd10;Psmd14;Dnajb1;Psmc1;Psmc6;Rps27a;Psme4;Cdc42ep3;Psmd5;Psme3;Psmd12;Psmd1
52	Metabolism of proteins	R-MMU-5688426	Deubiquitination	52/ 1008	230/ 8793	0.226087	8.68588e-07	1.00973e-05	ENSMUSG00000021737;ENSMUSG00000008892;ENSMUSG00000003813;ENSMUSG00000020020;ENSMUSG00000033904;ENSMUSG00000026718;ENSMUSG00000040850;ENSMUSG00000022426;ENSMUSG00000021203;ENSMUSG00000026869;ENSMUSG00000032869;ENSMUSG00000047879;ENSMUSG00000025487;ENSMUSG00000061991;ENSMUSG00000031438;ENSMUSG00000022710;ENSMUSG00000005262;ENSMUSG00000054115;ENSMUSG00000056999;ENSMUSG00000021178;ENSMUSG00000017146;…	Psmd6;Vdac3;Rad23a;Usp44;Ccp110;Stam;Psme4;Josd1;Otub2;Psmd5;Psmf1;Usp14;Psmd13;H2ac10;Rnf128;Usp7;Ufd1;Skp2;Ide;Psmc1;Brca1;H2ac24;Psme3;Arrb1;Rnf123;Psmd1;Psmd14;Usp9x;Vcpip1;Psmc3;Usp34;Uchl5;Ubb;Kat2b;Yod1;Rps27a;Psmd9;Cdk1;Josd2;Ifih1;Psmd10;Cdc25a;Ccna2;Cdc20;Bard1;Ptrh2;Usp25;Psmc6;Clspn;H2ac7;Psmd12;Usp15
17	DNA Repair	R-MMU-73893	DNA Damage Bypass	17/ 1008	41/ 8793	0.414634	9.24157e-07	1.06326e-05	ENSMUSG00000033970;ENSMUSG00000020390;ENSMUSG00000035692;ENSMUSG00000020974;ENSMUSG00000028560;ENSMUSG00000005262;ENSMUSG00000027078;ENSMUSG00000028394;ENSMUSG00000030254;ENSMUSG00000020460;ENSMUSG00000022881;ENSMUSG00000040204;ENSMUSG00000027342;ENSMUSG00000000751;ENSMUSG00000023953;ENSMUSG00000029363;ENSMUSG00000037474	Rfc3;Ube2b;Isg15;Pole2;Usp1;Ufd1;Ube2l6;Pole3;Rad18;Rps27a;Rfc4;Pclaf;Pcna;Rpa1;Polh;Rfc5;Dtl
15	Cellular responses to stimuli	R-MMU-9759194	Nuclear events mediated by NFE2L2	15/ 1008	33/ 8793	0.454545	9.82042e-07	1.11833e-05	ENSMUSG00000025487;ENSMUSG00000026914;ENSMUSG00000021737;ENSMUSG00000032869;ENSMUSG00000002102;ENSMUSG00000032802;ENSMUSG00000031429;ENSMUSG00000021178;ENSMUSG00000021832;ENSMUSG00000020460;ENSMUSG00000029440;ENSMUSG00000026869;ENSMUSG00000078652;ENSMUSG00000020720;ENSMUSG00000026229	Psmd13;Psmd14;Psmd6;Psmf1;Psmc3;Srxn1;Psmd10;Psmc1;Psmc6;Rps27a;Psmd9;Psmd5;Psme3;Psmd12;Psmd1
157	Gene expression (Transcription)	R-MMU-74160	Gene expression (Transcription)	157/ 1008	962/ 8793	0.163202	1.05279e-06	1.18678e-05	ENSMUSG00000033813;ENSMUSG00000028224;ENSMUSG00000029513;ENSMUSG00000027469;ENSMUSG00000022881;ENSMUSG00000061518;ENSMUSG00000064358;ENSMUSG00000031585;ENSMUSG00000020696;ENSMUSG00000031583;ENSMUSG00000045996;ENSMUSG00000064354;ENSMUSG00000030188;ENSMUSG00000028614;ENSMUSG00000020326;ENSMUSG00000049755;ENSMUSG00000022360;ENSMUSG00000016253;ENSMUSG00000017146;ENSMUSG00000020897;ENSMUSG00000020063;…	Tcea1;Nbn;Prkab1;Tpx2;Rfc4;Cox5b;mt-Co3;Gtf2e2;Rffl;Wrn;Polr2k;mt-Co2;Magohb;Ndc1;Ccng1;Zfp672;Atad2;Nelfcd;Brca1;Aurkb;Sirt1;Nup62;Chek2;Taf9;E2f7;Zfp750;Ccne1;Ints13;Cdc25c;Cpsf2;Stk11;Psmd9;Brpf3;Eaf1;Srsf1;Topbp1;Zfp617;Ccna2;Cdkn1a;Supt16;Steap3;Aurka;Thoc7;Psmd1;Hipk2;Snrpe;Gadd45a;Ell2;Gata1;Slbp;Smarca5;Cycs;Blm;Ndufa4;Alyref;Cox7c;Prkag1;E2f4;Zfpm1;Psip1;Usp7;Taf5;Nup85;Rfc3;H2ac7;Usp9x;…
40	Metabolism of proteins	R-MMU-5689880	Ub-specific processing proteases	40/ 1008	161/ 8793	0.248447	1.33474e-06	1.48957e-05	ENSMUSG00000021737;ENSMUSG00000008892;ENSMUSG00000020020;ENSMUSG00000033904;ENSMUSG00000040850;ENSMUSG00000026869;ENSMUSG00000047879;ENSMUSG00000025487;ENSMUSG00000061991;ENSMUSG00000031438;ENSMUSG00000022710;ENSMUSG00000005262;ENSMUSG00000054115;ENSMUSG00000056999;ENSMUSG00000021178;ENSMUSG00000094777;ENSMUSG00000078652;ENSMUSG00000018909;ENSMUSG00000041528;ENSMUSG00000026229;ENSMUSG00000026914;…	Psmd6;Vdac3;Usp44;Ccp110;Psme4;Psmd5;Usp14;Psmd13;H2ac10;Rnf128;Usp7;Ufd1;Skp2;Ide;Psmc1;H2ac24;Psme3;Arrb1;Rnf123;Psmd1;Psmd14;Usp9x;Psmf1;Psmc3;Usp34;Ubb;Rps27a;Psmd9;Ifih1;Psmd10;Cdc25a;Ccna2;Cdc20;Ptrh2;Usp25;Psmc6;Clspn;H2ac7;Psmd12;Usp15
17	Metabolism of proteins	R-MMU-4615885	SUMOylation of DNA replication proteins	17/ 1008	42/ 8793	0.404762	1.38827e-06	1.53397e-05	ENSMUSG00000070544;ENSMUSG00000028614;ENSMUSG00000024660;ENSMUSG00000109511;ENSMUSG00000028873;ENSMUSG00000022391;ENSMUSG00000020914;ENSMUSG00000020897;ENSMUSG00000114797;ENSMUSG00000027342;ENSMUSG00000003226;ENSMUSG00000020738;ENSMUSG00000020739;ENSMUSG00000051329;ENSMUSG00000040034;ENSMUSG00000016619;ENSMUSG00000026999	Top1;Ndc1;Incenp;Nup62;Cdca8;Rangap1;Top2a;Aurkb;Gm49336;Pcna;Ranbp2;Sumo2;Nup85;Nup160;Nup43;Nup50;Nup35
17	Signal Transduction	R-MMU-4608870	Asymmetric localization of PCP proteins	17/ 1008	42/ 8793	0.404762	1.38827e-06	1.53397e-05	ENSMUSG00000025487;ENSMUSG00000026914;ENSMUSG00000021737;ENSMUSG00000032869;ENSMUSG00000005699;ENSMUSG00000002102;ENSMUSG00000031429;ENSMUSG00000026869;ENSMUSG00000021178;ENSMUSG00000021832;ENSMUSG00000020460;ENSMUSG00000029440;ENSMUSG00000040850;ENSMUSG00000078652;ENSMUSG00000045005;ENSMUSG00000020720;ENSMUSG00000026229	Psmd13;Psmd14;Psmd6;Psmf1;Pard6a;Psmc3;Psmd10;Psmd5;Psmc1;Psmc6;Rps27a;Psmd9;Psme4;Psme3;Fzd5;Psmd12;Psmd1
16	Cell Cycle	R-MMU-8854050	FBXL7 down-regulates AURKA during mitotic entry and in early mitosis	16/ 1008	38/ 8793	0.421053	1.51283e-06	1.63914e-05	ENSMUSG00000025487;ENSMUSG00000026914;ENSMUSG00000021737;ENSMUSG00000032869;ENSMUSG00000002102;ENSMUSG00000027496;ENSMUSG00000029440;ENSMUSG00000031429;ENSMUSG00000021178;ENSMUSG00000021832;ENSMUSG00000020460;ENSMUSG00000040850;ENSMUSG00000026869;ENSMUSG00000078652;ENSMUSG00000020720;ENSMUSG00000026229	Psmd13;Psmd14;Psmd6;Psmf1;Psmc3;Aurka;Psmd9;Psmd10;Psmc1;Psmc6;Rps27a;Psme4;Psmd5;Psme3;Psmd12;Psmd1
14	Cellular responses to stimuli	R-MMU-9762114	GSK3B and BTRC:CUL1-mediated-degradation of NFE2L2	14/ 1008	30/ 8793	0.466667	1.53108e-06	1.64297e-05	ENSMUSG00000025487;ENSMUSG00000026914;ENSMUSG00000021737;ENSMUSG00000032869;ENSMUSG00000002102;ENSMUSG00000031429;ENSMUSG00000021178;ENSMUSG00000021832;ENSMUSG00000020460;ENSMUSG00000029440;ENSMUSG00000026869;ENSMUSG00000078652;ENSMUSG00000020720;ENSMUSG00000026229	Psmd13;Psmd14;Psmd6;Psmf1;Psmc3;Psmd10;Psmc1;Psmc6;Rps27a;Psmd9;Psmd5;Psme3;Psmd12;Psmd1
15	Cell Cycle	R-MMU-75815	Ubiquitin-dependent degradation of Cyclin D	15/ 1008	34/ 8793	0.441176	1.57236e-06	1.67119e-05	ENSMUSG00000025487;ENSMUSG00000026914;ENSMUSG00000021737;ENSMUSG00000032869;ENSMUSG00000002102;ENSMUSG00000029440;ENSMUSG00000031429;ENSMUSG00000021178;ENSMUSG00000021832;ENSMUSG00000020460;ENSMUSG00000040850;ENSMUSG00000026869;ENSMUSG00000078652;ENSMUSG00000020720;ENSMUSG00000026229	Psmd13;Psmd14;Psmd6;Psmf1;Psmc3;Psmd9;Psmd10;Psmc1;Psmc6;Rps27a;Psme4;Psmd5;Psme3;Psmd12;Psmd1
37	Gene expression (Transcription)	R-MMU-5633007	Regulation of TP53 Activity	37/ 1008	145/ 8793	0.255172	1.66754e-06	1.75563e-05	ENSMUSG00000028224;ENSMUSG00000061436;ENSMUSG00000029513;ENSMUSG00000027469;ENSMUSG00000026196;ENSMUSG00000020696;ENSMUSG00000031583;ENSMUSG00000030528;ENSMUSG00000029363;ENSMUSG00000067713;ENSMUSG00000041238;ENSMUSG00000022710;ENSMUSG00000019942;ENSMUSG00000025049;ENSMUSG00000032058;ENSMUSG00000017146;ENSMUSG00000020897;ENSMUSG00000034329;ENSMUSG00000000751;ENSMUSG00000033970;ENSMUSG00000020326;…	Nbn;Hipk2;Prkab1;Tpx2;Bard1;Rffl;Wrn;Blm;Rfc5;Prkag1;Rbbp8;Usp7;Cdk1;Taf5;Ppp2r1b;Brca1;Aurkb;Brip1;Rpa1;Rfc3;Ccng1;Exo1;Chek2;Taf9;Ubb;Kmt5a;Taf7;Stk11;Rps27a;Rfc4;Brpf3;Ak6;Topbp1;Aurka;Supt16;Ccna2;Chek1
18	Gene expression (Transcription)	R-MMU-8939236	RUNX1 regulates transcription of genes involved in differentiation of HSCs	18/ 1008	47/ 8793	0.382979	1.78133e-06	1.85791e-05	ENSMUSG00000026914;ENSMUSG00000025487;ENSMUSG00000021737;ENSMUSG00000032869;ENSMUSG00000032698;ENSMUSG00000002102;ENSMUSG00000029440;ENSMUSG00000031429;ENSMUSG00000031162;ENSMUSG00000021178;ENSMUSG00000021832;ENSMUSG00000020460;ENSMUSG00000040850;ENSMUSG00000026869;ENSMUSG00000078652;ENSMUSG00000028717;ENSMUSG00000020720;ENSMUSG00000026229	Psmd14;Psmd13;Psmd6;Psmf1;Lmo2;Psmc3;Psmd9;Psmd10;Gata1;Psmc1;Psmc6;Rps27a;Psme4;Psmd5;Psme3;Tal1;Psmd12;Psmd1
17	Immune System	R-MMU-5607761	Dectin-1 mediated noncanonical NF-kB signaling	17/ 1008	43/ 8793	0.395349	2.05309e-06	2.12152e-05	ENSMUSG00000025487;ENSMUSG00000026914;ENSMUSG00000021737;ENSMUSG00000032869;ENSMUSG00000002102;ENSMUSG00000029440;ENSMUSG00000019505;ENSMUSG00000030061;ENSMUSG00000031429;ENSMUSG00000021178;ENSMUSG00000021832;ENSMUSG00000020460;ENSMUSG00000040850;ENSMUSG00000026869;ENSMUSG00000078652;ENSMUSG00000020720;ENSMUSG00000026229	Psmd13;Psmd14;Psmd6;Psmf1;Psmc3;Psmd9;Ubb;Uba3;Psmd10;Psmc1;Psmc6;Rps27a;Psme4;Psmd5;Psme3;Psmd12;Psmd1
6	Cell Cycle	R-MMU-176417	Phosphorylation of Emi1	6/ 1008	6/ 8793	1	2.23979e-06	2.29322e-05	ENSMUSG00000041431;ENSMUSG00000020235;ENSMUSG00000019942;ENSMUSG00000006398;ENSMUSG00000030867;ENSMUSG00000019773	Ccnb1;Fzr1;Cdk1;Cdc20;Plk1;Fbxo5
28	Cell Cycle	R-MMU-68875	Mitotic Prophase	28/ 1008	98/ 8793	0.285714	2.90243e-06	2.94465e-05	ENSMUSG00000028063;ENSMUSG00000019942;ENSMUSG00000060639;ENSMUSG00000051329;ENSMUSG00000039842;ENSMUSG00000028614;ENSMUSG00000041431;ENSMUSG00000034349;ENSMUSG00000030867;ENSMUSG00000026779;ENSMUSG00000094777;ENSMUSG00000020739;ENSMUSG00000024590;ENSMUSG00000071478;ENSMUSG00000109511;ENSMUSG00000028312;ENSMUSG00000003226;ENSMUSG00000114797;ENSMUSG00000026999;ENSMUSG00000042029;ENSMUSG00000016619;…	Lmna;Cdk1;H4c9;Nup160;Mcph1;Ndc1;Ccnb1;Smc4;Plk1;Mastl;H2ac24;Nup85;Lmnb1;H2ac7;Nup62;Smc2;Ranbp2;Gm49336;Nup35;Ncapg2;Nup50;Ncaph2;H4c16;Ccnb2;H2ac10;Nup43;Ncapd3;Rb1
17	Immune System	R-MMU-5676590	NIK-->noncanonical NF-kB signaling	17/ 1008	44/ 8793	0.386364	2.99196e-06	3.00813e-05	ENSMUSG00000025487;ENSMUSG00000026914;ENSMUSG00000021737;ENSMUSG00000032869;ENSMUSG00000002102;ENSMUSG00000029440;ENSMUSG00000019505;ENSMUSG00000030061;ENSMUSG00000031429;ENSMUSG00000021178;ENSMUSG00000021832;ENSMUSG00000020460;ENSMUSG00000040850;ENSMUSG00000026869;ENSMUSG00000078652;ENSMUSG00000020720;ENSMUSG00000026229	Psmd13;Psmd14;Psmd6;Psmf1;Psmc3;Psmd9;Ubb;Uba3;Psmd10;Psmc1;Psmc6;Rps27a;Psme4;Psmd5;Psme3;Psmd12;Psmd1
16	Signal Transduction	R-MMU-5610785	GLI3 is processed to GLI3R by the proteasome	16/ 1008	40/ 8793	0.4	3.4209e-06	3.40869e-05	ENSMUSG00000025487;ENSMUSG00000026914;ENSMUSG00000021737;ENSMUSG00000032869;ENSMUSG00000020460;ENSMUSG00000002102;ENSMUSG00000029440;ENSMUSG00000031429;ENSMUSG00000021178;ENSMUSG00000021832;ENSMUSG00000024576;ENSMUSG00000040850;ENSMUSG00000026869;ENSMUSG00000078652;ENSMUSG00000020720;ENSMUSG00000026229	Psmd13;Psmd14;Psmd6;Psmf1;Rps27a;Psmc3;Psmd9;Psmd10;Psmc1;Psmc6;Csnk1a1;Psme4;Psmd5;Psme3;Psmd12;Psmd1
12	DNA Repair	R-MMU-110314	Recognition of DNA damage by PCNA-containing replication complex	12/ 1008	24/ 8793	0.5	3.50223e-06	3.45884e-05	ENSMUSG00000028560;ENSMUSG00000020390;ENSMUSG00000020974;ENSMUSG00000037474;ENSMUSG00000027342;ENSMUSG00000020460;ENSMUSG00000022881;ENSMUSG00000028394;ENSMUSG00000030254;ENSMUSG00000000751;ENSMUSG00000033970;ENSMUSG00000029363	Usp1;Ube2b;Pole2;Dtl;Pcna;Rps27a;Rfc4;Pole3;Rad18;Rpa1;Rfc3;Rfc5
15	Metabolism of RNA	R-MMU-450408	AUF1 (hnRNP D0) binds and destabilizes mRNA	15/ 1008	36/ 8793	0.416667	3.77692e-06	3.69741e-05	ENSMUSG00000025487;ENSMUSG00000026914;ENSMUSG00000021737;ENSMUSG00000032869;ENSMUSG00000002102;ENSMUSG00000029440;ENSMUSG00000031429;ENSMUSG00000021178;ENSMUSG00000021832;ENSMUSG00000020460;ENSMUSG00000040850;ENSMUSG00000026869;ENSMUSG00000078652;ENSMUSG00000020720;ENSMUSG00000026229	Psmd13;Psmd14;Psmd6;Psmf1;Psmc3;Psmd9;Psmd10;Psmc1;Psmc6;Rps27a;Psme4;Psmd5;Psme3;Psmd12;Psmd1
15	Signal Transduction	R-MMU-4641257	Degradation of AXIN	15/ 1008	36/ 8793	0.416667	3.77692e-06	3.69741e-05	ENSMUSG00000025487;ENSMUSG00000026914;ENSMUSG00000021737;ENSMUSG00000032869;ENSMUSG00000002102;ENSMUSG00000029440;ENSMUSG00000031429;ENSMUSG00000021178;ENSMUSG00000021832;ENSMUSG00000020460;ENSMUSG00000040850;ENSMUSG00000026869;ENSMUSG00000078652;ENSMUSG00000020720;ENSMUSG00000026229	Psmd13;Psmd14;Psmd6;Psmf1;Psmc3;Psmd9;Psmd10;Psmc1;Psmc6;Rps27a;Psme4;Psmd5;Psme3;Psmd12;Psmd1
19	Cellular responses to stimuli	R-MMU-9755511	KEAP1-NFE2L2 pathway	19/ 1008	54/ 8793	0.351852	4.08376e-06	3.92886e-05	ENSMUSG00000025487;ENSMUSG00000026914;ENSMUSG00000021737;ENSMUSG00000020720;ENSMUSG00000032869;ENSMUSG00000028893;ENSMUSG00000002102;ENSMUSG00000032802;ENSMUSG00000005262;ENSMUSG00000054115;ENSMUSG00000031429;ENSMUSG00000021178;ENSMUSG00000021832;ENSMUSG00000020460;ENSMUSG00000026869;ENSMUSG00000040850;ENSMUSG00000029440;ENSMUSG00000078652;ENSMUSG00000026229	Psmd13;Psmd14;Psmd6;Psmd12;Psmf1;Sesn2;Psmc3;Srxn1;Ufd1;Skp2;Psmd10;Psmc1;Psmc6;Rps27a;Psmd5;Psme4;Psmd9;Psme3;Psmd1
17	Cell Cycle	R-MMU-180786	Extension of Telomeres	17/ 1008	45/ 8793	0.377778	4.30021e-06	4.10174e-05	ENSMUSG00000025395;ENSMUSG00000031403;ENSMUSG00000027715;ENSMUSG00000026134;ENSMUSG00000029363;ENSMUSG00000019214;ENSMUSG00000006678;ENSMUSG00000031583;ENSMUSG00000024742;ENSMUSG00000022422;ENSMUSG00000022881;ENSMUSG00000025925;ENSMUSG00000030528;ENSMUSG00000000751;ENSMUSG00000033970;ENSMUSG00000056394;ENSMUSG00000027342	Prim1;Dkc1;Ccna2;Prim2;Rfc5;Chtf18;Pola1;Wrn;Fen1;Dscc1;Rfc4;Terf1;Blm;Rpa1;Rfc3;Lig1;Pcna
16	Hemostasis	R-MMU-983189	Kinesins	16/ 1008	41/ 8793	0.390244	5.01882e-06	4.74661e-05	ENSMUSG00000012443;ENSMUSG00000026494;ENSMUSG00000023015;ENSMUSG00000003779;ENSMUSG00000024301;ENSMUSG00000021693;ENSMUSG00000032254;ENSMUSG00000028678;ENSMUSG00000045328;ENSMUSG00000034311;ENSMUSG00000024795;ENSMUSG00000051378;ENSMUSG00000036768;ENSMUSG00000027115;ENSMUSG00000079553;ENSMUSG00000030677	Kif11;Kif26b;Racgap1;Kif20a;Kifc5b;Kif2a;Kif23;Kif2c;Cenpe;Kif4;Kif20b;Kif18b;Kif15;Kif18a;Kifc1;Kif22
12	Gene expression (Transcription)	R-MMU-6791312	TP53 Regulates Transcription of Cell Cycle Genes	12/ 1008	25/ 8793	0.48	6.0354e-06	5.66009e-05	ENSMUSG00000036390;ENSMUSG00000041431;ENSMUSG00000027715;ENSMUSG00000027496;ENSMUSG00000023067;ENSMUSG00000019942;ENSMUSG00000020185;ENSMUSG00000002068;ENSMUSG00000044201;ENSMUSG00000028212;ENSMUSG00000027342;ENSMUSG00000046179	Gadd45a;Ccnb1;Ccna2;Aurka;Cdkn1a;Cdk1;E2f7;Ccne1;Cdc25c;Ccne2;Pcna;E2f8
10	DNA Replication	R-MMU-69186	Lagging Strand Synthesis	10/ 1008	18/ 8793	0.555556	6.91024e-06	6.42653e-05	ENSMUSG00000026134;ENSMUSG00000024742;ENSMUSG00000056394;ENSMUSG00000006678;ENSMUSG00000027342;ENSMUSG00000022881;ENSMUSG00000025395;ENSMUSG00000000751;ENSMUSG00000033970;ENSMUSG00000029363	Prim2;Fen1;Lig1;Pola1;Pcna;Rfc4;Prim1;Rpa1;Rfc3;Rfc5
25	Signal Transduction	R-MMU-5610787	Hedgehog 'off' state	25/ 1008	86/ 8793	0.290698	6.98578e-06	6.44309e-05	ENSMUSG00000021737;ENSMUSG00000062380;ENSMUSG00000033282;ENSMUSG00000040850;ENSMUSG00000036752;ENSMUSG00000022994;ENSMUSG00000025487;ENSMUSG00000043091;ENSMUSG00000024576;ENSMUSG00000078652;ENSMUSG00000026229;ENSMUSG00000026914;ENSMUSG00000032869;ENSMUSG00000002102;ENSMUSG00000024169;ENSMUSG00000020460;ENSMUSG00000029440;ENSMUSG00000026202;ENSMUSG00000031429;ENSMUSG00000023004;ENSMUSG00000026869;…	Psmd6;Tubb3;Rpgrip1l;Psme4;Tubb4b;Adcy6;Psmd13;Tuba1c;Csnk1a1;Psme3;Psmd1;Psmd14;Psmf1;Psmc3;Ift140;Rps27a;Psmd9;Tuba4a;Psmd10;Tuba1b;Psmd5;Prkar2b;Psmc1;Psmc6;Psmd12
7	Cell Cycle	R-MMU-68884	Mitotic Telophase/Cytokinesis	7/ 1008	9/ 8793	0.777778	7.4542e-06	6.81876e-05	ENSMUSG00000003779;ENSMUSG00000041408;ENSMUSG00000022314;ENSMUSG00000030867;ENSMUSG00000022141;ENSMUSG00000032254;ENSMUSG00000029202	Kif20a;Wapl;Rad21;Plk1;Nipbl;Kif23;Pds5a
7	Transport of small molecules	R-MMU-1247673	Erythrocytes take up oxygen and release carbon dioxide	7/ 1008	9/ 8793	0.777778	7.4542e-06	6.81876e-05	ENSMUSG00000027562;ENSMUSG00000073940;ENSMUSG00000006574;ENSMUSG00000052305;ENSMUSG00000023926;ENSMUSG00000069919;ENSMUSG00000004655	Car2;Hbb-bt;Slc4a1;Hbb-bs;Rhag;Hba-a1;Aqp1
17	Cell Cycle	R-MMU-157579	Telomere Maintenance	17/ 1008	47/ 8793	0.361702	8.54769e-06	7.69292e-05	ENSMUSG00000025395;ENSMUSG00000031403;ENSMUSG00000027715;ENSMUSG00000026134;ENSMUSG00000029363;ENSMUSG00000019214;ENSMUSG00000006678;ENSMUSG00000031583;ENSMUSG00000024742;ENSMUSG00000022422;ENSMUSG00000022881;ENSMUSG00000025925;ENSMUSG00000030528;ENSMUSG00000000751;ENSMUSG00000033970;ENSMUSG00000056394;ENSMUSG00000027342	Prim1;Dkc1;Ccna2;Prim2;Rfc5;Chtf18;Pola1;Wrn;Fen1;Dscc1;Rfc4;Terf1;Blm;Rpa1;Rfc3;Lig1;Pcna
14	Cell Cycle	R-MMU-69236	G1 Phase	14/ 1008	34/ 8793	0.411765	9.41284e-06	8.40378e-05	ENSMUSG00000028044;ENSMUSG00000034165;ENSMUSG00000014859;ENSMUSG00000018983;ENSMUSG00000027641;ENSMUSG00000054115;ENSMUSG00000002068;ENSMUSG00000032058;ENSMUSG00000023067;ENSMUSG00000028212;ENSMUSG00000027490;ENSMUSG00000020460;ENSMUSG00000022105;ENSMUSG00000038482	Cks1b;Ccnd3;E2f4;E2f2;Rbl1;Skp2;Ccne1;Ppp2r1b;Cdkn1a;Ccne2;E2f1;Rps27a;Rb1;Tfdp1
14	Immune System	R-MMU-1236978	Cross-presentation of soluble exogenous antigens (endosomes)	14/ 1008	34/ 8793	0.411765	9.41284e-06	8.40378e-05	ENSMUSG00000025487;ENSMUSG00000026914;ENSMUSG00000021737;ENSMUSG00000032869;ENSMUSG00000002102;ENSMUSG00000029440;ENSMUSG00000031429;ENSMUSG00000021178;ENSMUSG00000021832;ENSMUSG00000040850;ENSMUSG00000026869;ENSMUSG00000078652;ENSMUSG00000020720;ENSMUSG00000026229	Psmd13;Psmd14;Psmd6;Psmf1;Psmc3;Psmd9;Psmd10;Psmc1;Psmc6;Psme4;Psmd5;Psme3;Psmd12;Psmd1
14	Cell Cycle	R-MMU-69231	Cyclin D associated events in G1	14/ 1008	34/ 8793	0.411765	9.41284e-06	8.40378e-05	ENSMUSG00000028044;ENSMUSG00000034165;ENSMUSG00000014859;ENSMUSG00000018983;ENSMUSG00000027641;ENSMUSG00000054115;ENSMUSG00000002068;ENSMUSG00000032058;ENSMUSG00000023067;ENSMUSG00000028212;ENSMUSG00000027490;ENSMUSG00000020460;ENSMUSG00000022105;ENSMUSG00000038482	Cks1b;Ccnd3;E2f4;E2f2;Rbl1;Skp2;Ccne1;Ppp2r1b;Cdkn1a;Ccne2;E2f1;Rps27a;Rb1;Tfdp1
21	Signal Transduction	R-MMU-4086400	PCP/CE pathway	21/ 1008	67/ 8793	0.313433	1.04277e-05	9.09169e-05	ENSMUSG00000025487;ENSMUSG00000026914;ENSMUSG00000021737;ENSMUSG00000021178;ENSMUSG00000032869;ENSMUSG00000005699;ENSMUSG00000002102;ENSMUSG00000034574;ENSMUSG00000031429;ENSMUSG00000026869;ENSMUSG00000060279;ENSMUSG00000022841;ENSMUSG00000021832;ENSMUSG00000002957;ENSMUSG00000020460;ENSMUSG00000029440;ENSMUSG00000040850;ENSMUSG00000078652;ENSMUSG00000045005;ENSMUSG00000020720;ENSMUSG00000026229	Psmd13;Psmd14;Psmd6;Psmc1;Psmf1;Pard6a;Psmc3;Daam1;Psmd10;Psmd5;Ap2a1;Ap2m1;Psmc6;Ap2a2;Rps27a;Psmd9;Psme4;Psme3;Fzd5;Psmd12;Psmd1
15	Signal Transduction	R-MMU-5610780	Degradation of GLI1 by the proteasome	15/ 1008	39/ 8793	0.384615	1.22241e-05	0.000105753	ENSMUSG00000025487;ENSMUSG00000026914;ENSMUSG00000021737;ENSMUSG00000032869;ENSMUSG00000002102;ENSMUSG00000029440;ENSMUSG00000031429;ENSMUSG00000021178;ENSMUSG00000021832;ENSMUSG00000020460;ENSMUSG00000040850;ENSMUSG00000026869;ENSMUSG00000078652;ENSMUSG00000020720;ENSMUSG00000026229	Psmd13;Psmd14;Psmd6;Psmf1;Psmc3;Psmd9;Psmd10;Psmc1;Psmc6;Rps27a;Psme4;Psmd5;Psme3;Psmd12;Psmd1
55	Metabolism of RNA	R-MMU-72203	Processing of Capped Intron-Containing Pre-mRNA	55/ 1008	270/ 8793	0.203704	1.23455e-05	0.000105981	ENSMUSG00000090553;ENSMUSG00000031754;ENSMUSG00000021713;ENSMUSG00000038722;ENSMUSG00000018379;ENSMUSG00000057278;ENSMUSG00000044155;ENSMUSG00000004642;ENSMUSG00000051329;ENSMUSG00000059005;ENSMUSG00000060288;ENSMUSG00000025134;ENSMUSG00000030188;ENSMUSG00000091625;ENSMUSG00000001767;ENSMUSG00000028676;ENSMUSG00000027981;ENSMUSG00000020018;ENSMUSG00000078427;ENSMUSG00000061136;ENSMUSG00000114797;…	Snrpe;Nudt21;Ppwd1;Bud31;Srsf1;Snrpg;Lsm8;Slbp;Nup160;Hnrnpa3;Ppih;Alyref;Magohb;Lsm5;Crnkl1;Srsf10;Rnpc3;Snrpf;Sarnp;Prpf40a;Gm49336;Sde2;Prpf3;Bcas2;Ranbp2;Polr2c;Nup85;Tra2b;Snrnp27;Nup62;Usp39;Rbmx2;Ddx39a;Cpsf2;Nup35;Nxt1;Zcrb1;Snrpa1;Hnrnph2;Nup50;Hnrnpa2b1;Polr2k;Phf5a;Ppil1;Mtrex;Prpf38a;Snrpd1;Magoh;Nup43;Ndc1;Thoc7;Lsm3;Pcf11;Clp1;Prpf18
17	Cellular responses to stimuli	R-MMU-1234176	Oxygen-dependent proline hydroxylation of Hypoxia-inducible Factor Alpha	17/ 1008	49/ 8793	0.346939	1.62138e-05	0.00013708	ENSMUSG00000025487;ENSMUSG00000026914;ENSMUSG00000021737;ENSMUSG00000032869;ENSMUSG00000004328;ENSMUSG00000002102;ENSMUSG00000029440;ENSMUSG00000031429;ENSMUSG00000021178;ENSMUSG00000021832;ENSMUSG00000020460;ENSMUSG00000026869;ENSMUSG00000040850;ENSMUSG00000078652;ENSMUSG00000079658;ENSMUSG00000020720;ENSMUSG00000026229	Psmd13;Psmd14;Psmd6;Psmf1;Hif3a;Psmc3;Psmd9;Psmd10;Psmc1;Psmc6;Rps27a;Psmd5;Psme4;Psme3;Eloc;Psmd12;Psmd1
12	DNA Repair	R-MMU-5656169	Termination of translesion DNA synthesis	12/ 1008	27/ 8793	0.444444	1.62056e-05	0.000138057	ENSMUSG00000020974;ENSMUSG00000035692;ENSMUSG00000023953;ENSMUSG00000027078;ENSMUSG00000028394;ENSMUSG00000027342;ENSMUSG00000020460;ENSMUSG00000022881;ENSMUSG00000040204;ENSMUSG00000000751;ENSMUSG00000033970;ENSMUSG00000029363	Pole2;Isg15;Polh;Ube2l6;Pole3;Pcna;Rps27a;Rfc4;Pclaf;Rpa1;Rfc3;Rfc5
15	Signal Transduction	R-MMU-4641258	Degradation of DVL	15/ 1008	40/ 8793	0.375	1.75061e-05	0.000146893	ENSMUSG00000025487;ENSMUSG00000026914;ENSMUSG00000021737;ENSMUSG00000032869;ENSMUSG00000002102;ENSMUSG00000029440;ENSMUSG00000031429;ENSMUSG00000021178;ENSMUSG00000021832;ENSMUSG00000020460;ENSMUSG00000026869;ENSMUSG00000040850;ENSMUSG00000078652;ENSMUSG00000020720;ENSMUSG00000026229	Psmd13;Psmd14;Psmd6;Psmf1;Psmc3;Psmd9;Psmd10;Psmc1;Psmc6;Rps27a;Psmd5;Psme4;Psme3;Psmd12;Psmd1
26	Metabolism	R-MMU-15869	Metabolism of nucleotides	26/ 1008	96/ 8793	0.270833	1.87083e-05	0.000155809	ENSMUSG00000028755;ENSMUSG00000058624;ENSMUSG00000068417;ENSMUSG00000025747;ENSMUSG00000029247;ENSMUSG00000029246;ENSMUSG00000029366;ENSMUSG00000073435;ENSMUSG00000027823;ENSMUSG00000030978;ENSMUSG00000029780;ENSMUSG00000028633;ENSMUSG00000025630;ENSMUSG00000005686;ENSMUSG00000040658;ENSMUSG00000026281;ENSMUSG00000025574;ENSMUSG00000074797;ENSMUSG00000039197;ENSMUSG00000115338;ENSMUSG00000025817;…	Cda;Gda;Pnp2;Tyms;Paics;Ppat;Dck;Nme3;Gmps;Rrm1;Nt5c3;Ctps;Hprt;Ampd3;Dnph1;Dtymk;Tk1;Itpa;Adk;Pnp;Nudt5;Nme4;Dut;Gmpr;Nme1;Rrm2
5	Gene expression (Transcription)	R-MMU-6804114	TP53 Regulates Transcription of Genes Involved in G2 Cell Cycle Arrest	5/ 1008	5/ 8793	1	1.96244e-05	0.000162228	ENSMUSG00000027496;ENSMUSG00000036390;ENSMUSG00000027342;ENSMUSG00000041431;ENSMUSG00000019942	Aurka;Gadd45a;Pcna;Ccnb1;Cdk1
8	DNA Repair	R-MMU-110320	Translesion Synthesis by POLH	8/ 1008	13/ 8793	0.615385	2.20021e-05	0.000180547	ENSMUSG00000033970;ENSMUSG00000005262;ENSMUSG00000027342;ENSMUSG00000020460;ENSMUSG00000022881;ENSMUSG00000000751;ENSMUSG00000023953;ENSMUSG00000029363	Rfc3;Ufd1;Pcna;Rps27a;Rfc4;Rpa1;Polh;Rfc5
8	Transport of small molecules	R-MMU-1237044	Erythrocytes take up carbon dioxide and release oxygen	8/ 1008	13/ 8793	0.615385	2.20021e-05	0.000180547	ENSMUSG00000027562;ENSMUSG00000073940;ENSMUSG00000026456;ENSMUSG00000006574;ENSMUSG00000052305;ENSMUSG00000023926;ENSMUSG00000069919;ENSMUSG00000004655	Car2;Hbb-bt;Cyb5r1;Slc4a1;Hbb-bs;Rhag;Hba-a1;Aqp1
8	Transport of small molecules	R-MMU-1480926	O2/CO2 exchange in erythrocytes	8/ 1008	13/ 8793	0.615385	2.20021e-05	0.000180547	ENSMUSG00000027562;ENSMUSG00000073940;ENSMUSG00000026456;ENSMUSG00000006574;ENSMUSG00000052305;ENSMUSG00000023926;ENSMUSG00000069919;ENSMUSG00000004655	Car2;Hbb-bt;Cyb5r1;Slc4a1;Hbb-bs;Rhag;Hba-a1;Aqp1
8	Metabolism	R-MMU-189451	Heme biosynthesis	8/ 1008	13/ 8793	0.615385	2.20021e-05	0.000180547	ENSMUSG00000030979;ENSMUSG00000032126;ENSMUSG00000024588;ENSMUSG00000062729;ENSMUSG00000022742;ENSMUSG00000025270;ENSMUSG00000028684;ENSMUSG00000028393	Uros;Hmbs;Fech;Ppox;Cpox;Alas2;Urod;Alad
19	Cellular responses to stimuli	R-MMU-3371453	Regulation of HSF1-mediated heat shock response	19/ 1008	60/ 8793	0.316667	2.32101e-05	0.000185018	ENSMUSG00000028614;ENSMUSG00000007033;ENSMUSG00000109865;ENSMUSG00000109511;ENSMUSG00000016619;ENSMUSG00000040034;ENSMUSG00000029131;ENSMUSG00000029657;ENSMUSG00000025757;ENSMUSG00000005483;ENSMUSG00000114797;ENSMUSG00000042215;ENSMUSG00000003226;ENSMUSG00000020739;ENSMUSG00000051329;ENSMUSG00000020063;ENSMUSG00000000751;ENSMUSG00000028416;ENSMUSG00000026999	Ndc1;Hspa1l;Hspa14;Nup62;Nup50;Nup43;Dnajb6;Hsph1;Hspa4l;Dnajb1;Gm49336;Bag2;Ranbp2;Nup85;Nup160;Sirt1;Rpa1;Bag1;Nup35
13	DNA Repair	R-MMU-6783310	Fanconi Anemia Pathway	13/ 1008	32/ 8793	0.40625	2.34106e-05	0.000185292	ENSMUSG00000027845;ENSMUSG00000039055;ENSMUSG00000000751;ENSMUSG00000047757;ENSMUSG00000039187;ENSMUSG00000034023;ENSMUSG00000055884;ENSMUSG00000073705;ENSMUSG00000030493;ENSMUSG00000020460;ENSMUSG00000026429;ENSMUSG00000028560;ENSMUSG00000004018	Dclre1b;Eme1;Rpa1;Fancb;Fanci;Fancd2;Fancm;Cenps;Faap24;Rps27a;Ube2t;Usp1;Fancl
13	DNA Repair	R-MMU-5685938	HDR through Single Strand Annealing (SSA)	13/ 1008	32/ 8793	0.40625	2.34106e-05	0.000185292	ENSMUSG00000028224;ENSMUSG00000039748;ENSMUSG00000032555;ENSMUSG00000041238;ENSMUSG00000026196;ENSMUSG00000031583;ENSMUSG00000017146;ENSMUSG00000022881;ENSMUSG00000034329;ENSMUSG00000030528;ENSMUSG00000000751;ENSMUSG00000033970;ENSMUSG00000029363	Nbn;Exo1;Topbp1;Rbbp8;Bard1;Wrn;Brca1;Rfc4;Brip1;Blm;Rpa1;Rfc3;Rfc5
54	Immune System	R-MMU-983168	Antigen processing: Ubiquitination & Proteasome degradation	54/ 1008	271/ 8793	0.199262	2.83728e-05	0.000221427	ENSMUSG00000001786;ENSMUSG00000032586;ENSMUSG00000021737;ENSMUSG00000020307;ENSMUSG00000001403;ENSMUSG00000029472;ENSMUSG00000040850;ENSMUSG00000026869;ENSMUSG00000018548;ENSMUSG00000030031;ENSMUSG00000025487;ENSMUSG00000034343;ENSMUSG00000026311;ENSMUSG00000054115;ENSMUSG00000030061;ENSMUSG00000038822;ENSMUSG00000029922;ENSMUSG00000038664;ENSMUSG00000078652;ENSMUSG00000036840;ENSMUSG00000022280;…	Fbxo7;Traip;Psmd6;Cdc34;Ube2c;Anapc5;Psme4;Psmd5;Trim37;Kbtbd8;Psmd13;Ube2f;Asb1;Skp2;Uba3;Hace1;Mkrn1;Herc1;Psme3;Siah1a;Rnf19a;Rnf123;Psmd1;Psmd14;Ube2h;Kctd7;Psmf1;Ube2l6;Fzr1;Psmc3;Klhl25;Cdc27;Ube2v2;Rps27a;Psmd9;Ube3a;Psmd10;Ube2o;Ube2e3;Ube2b;Herc6;Cdc20;Ccnf;Ube2s;Fbxo30;Dtx3l;Psmc1;Psmc6;Lrr1;Asb17;Ubac1;Anapc10;Psmd12;Klhl11
14	Gene expression (Transcription)	R-MMU-8941858	Regulation of RUNX3 expression and activity	14/ 1008	37/ 8793	0.378378	2.965e-05	0.000229787	ENSMUSG00000025487;ENSMUSG00000026914;ENSMUSG00000021737;ENSMUSG00000032869;ENSMUSG00000002102;ENSMUSG00000031429;ENSMUSG00000021178;ENSMUSG00000021832;ENSMUSG00000020460;ENSMUSG00000029440;ENSMUSG00000026869;ENSMUSG00000078652;ENSMUSG00000020720;ENSMUSG00000026229	Psmd13;Psmd14;Psmd6;Psmf1;Psmc3;Psmd10;Psmc1;Psmc6;Rps27a;Psmd9;Psmd5;Psme3;Psmd12;Psmd1
118	Gene expression (Transcription)	R-MMU-212436	Generic Transcription Pathway	118/ 1008	725/ 8793	0.162759	3.1268e-05	0.000240656	ENSMUSG00000033813;ENSMUSG00000028224;ENSMUSG00000029513;ENSMUSG00000027469;ENSMUSG00000022881;ENSMUSG00000061518;ENSMUSG00000064358;ENSMUSG00000020696;ENSMUSG00000031583;ENSMUSG00000045996;ENSMUSG00000064354;ENSMUSG00000020326;ENSMUSG00000049755;ENSMUSG00000022360;ENSMUSG00000016253;ENSMUSG00000017146;ENSMUSG00000020897;ENSMUSG00000020063;ENSMUSG00000039748;ENSMUSG00000029521;ENSMUSG00000052293;…	Tcea1;Nbn;Prkab1;Tpx2;Rfc4;Cox5b;mt-Co3;Rffl;Wrn;Polr2k;mt-Co2;Ccng1;Zfp672;Atad2;Nelfcd;Brca1;Aurkb;Sirt1;Exo1;Chek2;Taf9;E2f7;Zfp750;Ccne1;Cdc25c;Stk11;Psmd9;Brpf3;Topbp1;Zfp617;Aurka;Cdkn1a;Supt16;Steap3;Ccna2;H2ac7;Hipk2;Gadd45a;Gata1;Cycs;Blm;Ndufa4;Cox7c;Prkag1;E2f4;Zfpm1;Rbl1;Taf5;Rfc3;Psmd1;Usp9x;Ubb;H3f3a;Kat2b;Pbrm1;Ppm1d;Ak6;Sesn2;Cited4;Dek;Supt4a;Eloc;Zfp982;Psmd12;Ccnd3;Bard1;Zik1;S…
13	DNA Repair	R-MMU-110313	Translesion synthesis by Y family DNA polymerases bypasses lesions on DNA template	13/ 1008	33/ 8793	0.393939	3.46076e-05	0.000262735	ENSMUSG00000020974;ENSMUSG00000035692;ENSMUSG00000023953;ENSMUSG00000005262;ENSMUSG00000027078;ENSMUSG00000028394;ENSMUSG00000027342;ENSMUSG00000020460;ENSMUSG00000022881;ENSMUSG00000040204;ENSMUSG00000000751;ENSMUSG00000033970;ENSMUSG00000029363	Pole2;Isg15;Polh;Ufd1;Ube2l6;Pole3;Pcna;Rps27a;Rfc4;Pclaf;Rpa1;Rfc3;Rfc5
15	Cell Cycle	R-MMU-2299718	Condensation of Prophase Chromosomes	15/ 1008	42/ 8793	0.357143	3.44087e-05	0.000263015	ENSMUSG00000061991;ENSMUSG00000019942;ENSMUSG00000041431;ENSMUSG00000028312;ENSMUSG00000060639;ENSMUSG00000034349;ENSMUSG00000096010;ENSMUSG00000030867;ENSMUSG00000008690;ENSMUSG00000035024;ENSMUSG00000094777;ENSMUSG00000042029;ENSMUSG00000022105;ENSMUSG00000039842;ENSMUSG00000071478	H2ac10;Cdk1;Ccnb1;Smc2;H4c9;Smc4;H4c16;Plk1;Ncaph2;Ncapd3;H2ac24;Ncapg2;Rb1;Mcph1;H2ac7
6	DNA Replication	R-MMU-68689	CDC6 association with the ORC:origin complex	6/ 1008	8/ 8793	0.75	5.10656e-05	0.000385062	ENSMUSG00000017499;ENSMUSG00000029012;ENSMUSG00000028587;ENSMUSG00000026037;ENSMUSG00000027353;ENSMUSG00000031697	Cdc6;Orc5;Orc1;Orc2;Mcm8;Orc6
17	Cellular responses to stimuli	R-MMU-1234174	Cellular response to hypoxia	17/ 1008	53/ 8793	0.320755	5.16216e-05	0.000386642	ENSMUSG00000025487;ENSMUSG00000026914;ENSMUSG00000021737;ENSMUSG00000032869;ENSMUSG00000004328;ENSMUSG00000002102;ENSMUSG00000029440;ENSMUSG00000031429;ENSMUSG00000021178;ENSMUSG00000021832;ENSMUSG00000020460;ENSMUSG00000026869;ENSMUSG00000040850;ENSMUSG00000078652;ENSMUSG00000079658;ENSMUSG00000020720;ENSMUSG00000026229	Psmd13;Psmd14;Psmd6;Psmf1;Hif3a;Psmc3;Psmd9;Psmd10;Psmc1;Psmc6;Rps27a;Psmd5;Psme4;Psme3;Eloc;Psmd12;Psmd1
16	Cell Cycle	R-MMU-2995410	Nuclear Envelope (NE) Reassembly	16/ 1008	49/ 8793	0.326531	6.6996e-05	0.000491892	ENSMUSG00000028063;ENSMUSG00000029430;ENSMUSG00000026491;ENSMUSG00000041431;ENSMUSG00000028614;ENSMUSG00000028896;ENSMUSG00000019942;ENSMUSG00000022391;ENSMUSG00000040034;ENSMUSG00000026999;ENSMUSG00000004880;ENSMUSG00000020739;ENSMUSG00000051329;ENSMUSG00000001440;ENSMUSG00000024590;ENSMUSG00000032218	Lmna;Ran;Ahctf1;Ccnb1;Ndc1;Rcc1;Cdk1;Rangap1;Nup43;Nup35;Lbr;Nup85;Nup160;Kpnb1;Lmnb1;Ccnb2
10	Cell Cycle	R-MMU-69273	Cyclin A/B1/B2 associated events during G2/M transition	10/ 1008	22/ 8793	0.454545	6.62913e-05	0.000493207	ENSMUSG00000030867;ENSMUSG00000001517;ENSMUSG00000041431;ENSMUSG00000027715;ENSMUSG00000032218;ENSMUSG00000019942;ENSMUSG00000032058;ENSMUSG00000044201;ENSMUSG00000027330;ENSMUSG00000032477	Plk1;Foxm1;Ccnb1;Ccna2;Ccnb2;Cdk1;Ppp2r1b;Cdc25c;Cdc25b;Cdc25a
10	Cell Cycle	R-MMU-179409	APC-Cdc20 mediated degradation of Nek2A	10/ 1008	22/ 8793	0.454545	6.62913e-05	0.000493207	ENSMUSG00000040084;ENSMUSG00000001403;ENSMUSG00000006398;ENSMUSG00000066979;ENSMUSG00000029472;ENSMUSG00000060860;ENSMUSG00000020687;ENSMUSG00000020460;ENSMUSG00000026622;ENSMUSG00000036977	Bub1b;Ube2c;Cdc20;Bub3;Anapc5;Ube2s;Cdc27;Rps27a;Nek2;Anapc10
92	Metabolism of RNA	R-MMU-8953854	Metabolism of RNA	92/ 1008	547/ 8793	0.16819	7.32071e-05	0.000533981	ENSMUSG00000021713;ENSMUSG00000018379;ENSMUSG00000059005;ENSMUSG00000030188;ENSMUSG00000028614;ENSMUSG00000001767;ENSMUSG00000020116;ENSMUSG00000109511;ENSMUSG00000056305;ENSMUSG00000031107;ENSMUSG00000041781;ENSMUSG00000029440;ENSMUSG00000024360;ENSMUSG00000044533;ENSMUSG00000027714;ENSMUSG00000053453;ENSMUSG00000090553;ENSMUSG00000055760;ENSMUSG00000004642;ENSMUSG00000060121;ENSMUSG00000025134;…	Ppwd1;Srsf1;Hnrnpa3;Magohb;Ndc1;Crnkl1;Pno1;Nup62;Usp39;Rbmx2;Cpsf2;Psmd9;Etf1;Rps2;Exosc9;Thoc7;Snrpe;Gemin6;Slbp;Gemin2;Alyref;Hnrnph2;Lsm5;Nop58;Prpf40a;Sde2;Bcas2;Nup85;Rps27l;Psmd1;Ubb;Nxt1;Zcrb1;Nup50;Polr2k;Lsm3;Snrpd1;Ncl;Nup43;Pcf11;Psmd12;Bud31;Mphosph10;Dis3;Skic8;Polr2c;Psme3;Snrnp27;Psmd14;Psmf1;Psmc3;Ddx39a;Rngtt;Rpp30;Ddx20;Rps27a;Hnrnpa2b1;Psmd10;Phf5a;Tra2b;Rpl36a;Prpf38a;Ppil1;P…
21	Cellular responses to stimuli	R-MMU-3371556	Cellular response to heat stress	21/ 1008	76/ 8793	0.276316	8.50333e-05	0.000616215	ENSMUSG00000071072;ENSMUSG00000007033;ENSMUSG00000109865;ENSMUSG00000109511;ENSMUSG00000016619;ENSMUSG00000040034;ENSMUSG00000021270;ENSMUSG00000029131;ENSMUSG00000029657;ENSMUSG00000025757;ENSMUSG00000005483;ENSMUSG00000114797;ENSMUSG00000042215;ENSMUSG00000028614;ENSMUSG00000026999;ENSMUSG00000020739;ENSMUSG00000051329;ENSMUSG00000020063;ENSMUSG00000000751;ENSMUSG00000028416;ENSMUSG00000003226	Ptges3;Hspa1l;Hspa14;Nup62;Nup50;Nup43;Hsp90aa1;Dnajb6;Hsph1;Hspa4l;Dnajb1;Gm49336;Bag2;Ndc1;Nup35;Nup85;Nup160;Sirt1;Rpa1;Bag1;Ranbp2
16	Cellular responses to stimuli	R-MMU-9707564	Cytoprotection by HMOX1	16/ 1008	50/ 8793	0.32	8.81824e-05	0.000634913	ENSMUSG00000017778;ENSMUSG00000052305;ENSMUSG00000073940;ENSMUSG00000069919;ENSMUSG00000064354;ENSMUSG00000035885;ENSMUSG00000031231;ENSMUSG00000061518;ENSMUSG00000058927;ENSMUSG00000064358;ENSMUSG00000041697;ENSMUSG00000040466;ENSMUSG00000020544;ENSMUSG00000026500;ENSMUSG00000063694;ENSMUSG00000029632	Cox7c;Hbb-bs;Hbb-bt;Hba-a1;mt-Co2;Cox8a;Cox7b;Cox5b;Gm10053;mt-Co3;Cox6a1;Blvrb;Cox11;Cox20;Cycs;Ndufa4
16	Metabolism of RNA	R-MMU-191859	snRNP Assembly	16/ 1008	50/ 8793	0.32	8.81824e-05	0.000634913	ENSMUSG00000028614;ENSMUSG00000090553;ENSMUSG00000109511;ENSMUSG00000057278;ENSMUSG00000020018;ENSMUSG00000055760;ENSMUSG00000002477;ENSMUSG00000114797;ENSMUSG00000003226;ENSMUSG00000026999;ENSMUSG00000020739;ENSMUSG00000051329;ENSMUSG00000040034;ENSMUSG00000016619;ENSMUSG00000060121;ENSMUSG00000027905	Ndc1;Snrpe;Nup62;Snrpg;Snrpf;Gemin6;Snrpd1;Gm49336;Ranbp2;Nup35;Nup85;Nup160;Nup43;Nup50;Gemin2;Ddx20
16	Metabolism of RNA	R-MMU-194441	Metabolism of non-coding RNA	16/ 1008	50/ 8793	0.32	8.81824e-05	0.000634913	ENSMUSG00000028614;ENSMUSG00000090553;ENSMUSG00000109511;ENSMUSG00000057278;ENSMUSG00000020018;ENSMUSG00000055760;ENSMUSG00000002477;ENSMUSG00000114797;ENSMUSG00000003226;ENSMUSG00000026999;ENSMUSG00000020739;ENSMUSG00000051329;ENSMUSG00000040034;ENSMUSG00000016619;ENSMUSG00000060121;ENSMUSG00000027905	Ndc1;Snrpe;Nup62;Snrpg;Snrpf;Gemin6;Snrpd1;Gm49336;Ranbp2;Nup35;Nup85;Nup160;Nup43;Nup50;Gemin2;Ddx20
16	Signal Transduction	R-MMU-8948751	Regulation of PTEN stability and activity	16/ 1008	50/ 8793	0.32	8.81824e-05	0.000634913	ENSMUSG00000025487;ENSMUSG00000026914;ENSMUSG00000021737;ENSMUSG00000032869;ENSMUSG00000002102;ENSMUSG00000029440;ENSMUSG00000031429;ENSMUSG00000029922;ENSMUSG00000021178;ENSMUSG00000021832;ENSMUSG00000020460;ENSMUSG00000026869;ENSMUSG00000040850;ENSMUSG00000078652;ENSMUSG00000020720;ENSMUSG00000026229	Psmd13;Psmd14;Psmd6;Psmf1;Psmc3;Psmd9;Psmd10;Mkrn1;Psmc1;Psmc6;Rps27a;Psmd5;Psme4;Psme3;Psmd12;Psmd1
9	DNA Repair	R-MMU-5651801	PCNA-Dependent Long Patch Base Excision Repair	9/ 1008	19/ 8793	0.473684	0.000104521	0.000733618	ENSMUSG00000033970;ENSMUSG00000024742;ENSMUSG00000056394;ENSMUSG00000027342;ENSMUSG00000022881;ENSMUSG00000028394;ENSMUSG00000000751;ENSMUSG00000020974;ENSMUSG00000029363	Rfc3;Fen1;Lig1;Pcna;Rfc4;Pole3;Rpa1;Pole2;Rfc5
34	Metabolism of proteins	R-MMU-3108232	SUMO E3 ligases SUMOylate target proteins	34/ 1008	154/ 8793	0.220779	0.000111292	0.00077626	ENSMUSG00000061436;ENSMUSG00000060639;ENSMUSG00000028282;ENSMUSG00000094870;ENSMUSG00000051329;ENSMUSG00000030528;ENSMUSG00000070544;ENSMUSG00000028614;ENSMUSG00000025862;ENSMUSG00000026020;ENSMUSG00000020914;ENSMUSG00000017548;ENSMUSG00000017146;ENSMUSG00000020738;ENSMUSG00000020739;ENSMUSG00000020897;ENSMUSG00000000751;ENSMUSG00000003226;ENSMUSG00000109511;ENSMUSG00000014074;ENSMUSG00000022391;…	Hipk2;H4c9;Casp8ap2;Zfp131;Nup160;Blm;Top1;Ndc1;Stag2;Nop58;Top2a;Suz12;Brca1;Sumo2;Nup85;Aurkb;Rpa1;Ranbp2;Nup62;Rnf168;Rangap1;Incenp;Smc5;Gm49336;Nup35;Nup50;H4c16;Rad21;Sp3;Nup43;Pcna;Smc6;Trp53bp1;Cdca8
18	Signal Transduction	R-MMU-195253	Degradation of beta-catenin by the destruction complex	18/ 1008	62/ 8793	0.290323	0.000134924	0.000935246	ENSMUSG00000025487;ENSMUSG00000026914;ENSMUSG00000021737;ENSMUSG00000032869;ENSMUSG00000020460;ENSMUSG00000002102;ENSMUSG00000029440;ENSMUSG00000031429;ENSMUSG00000032058;ENSMUSG00000024777;ENSMUSG00000021178;ENSMUSG00000021832;ENSMUSG00000024576;ENSMUSG00000026869;ENSMUSG00000040850;ENSMUSG00000078652;ENSMUSG00000020720;ENSMUSG00000026229	Psmd13;Psmd14;Psmd6;Psmf1;Rps27a;Psmc3;Psmd9;Psmd10;Ppp2r1b;Ppp2r5b;Psmc1;Psmc6;Csnk1a1;Psmd5;Psme4;Psme3;Psmd12;Psmd1
6	DNA Replication	R-MMU-68616	Assembly of the ORC complex at the origin of replication	6/ 1008	9/ 8793	0.666667	0.000138288	0.000952654	ENSMUSG00000022905;ENSMUSG00000026037;ENSMUSG00000029012;ENSMUSG00000028587;ENSMUSG00000031697;ENSMUSG00000001440	Kpna1;Orc2;Orc5;Orc1;Orc6;Kpnb1
6	Gene expression (Transcription)	R-MMU-6804116	TP53 Regulates Transcription of Genes Involved in G1 Cell Cycle Arrest	6/ 1008	9/ 8793	0.666667	0.000138288	0.000952654	ENSMUSG00000028212;ENSMUSG00000027715;ENSMUSG00000020185;ENSMUSG00000023067;ENSMUSG00000002068;ENSMUSG00000046179	Ccne2;Ccna2;E2f7;Cdkn1a;Ccne1;E2f8
15	Immune System	R-MMU-1169091	Activation of NF-kappaB in B cells	15/ 1008	47/ 8793	0.319149	0.000150811	0.00102625	ENSMUSG00000026914;ENSMUSG00000025487;ENSMUSG00000021737;ENSMUSG00000032869;ENSMUSG00000002102;ENSMUSG00000029440;ENSMUSG00000031429;ENSMUSG00000021178;ENSMUSG00000021832;ENSMUSG00000020460;ENSMUSG00000040850;ENSMUSG00000026869;ENSMUSG00000078652;ENSMUSG00000020720;ENSMUSG00000026229	Psmd14;Psmd13;Psmd6;Psmf1;Psmc3;Psmd9;Psmd10;Psmc1;Psmc6;Rps27a;Psme4;Psmd5;Psme3;Psmd12;Psmd1
15	Signal Transduction	R-MMU-5358346	Hedgehog ligand biogenesis	15/ 1008	47/ 8793	0.319149	0.000150811	0.00102625	ENSMUSG00000025487;ENSMUSG00000026914;ENSMUSG00000021737;ENSMUSG00000032869;ENSMUSG00000002102;ENSMUSG00000031429;ENSMUSG00000026869;ENSMUSG00000021178;ENSMUSG00000021832;ENSMUSG00000020460;ENSMUSG00000029440;ENSMUSG00000040850;ENSMUSG00000078652;ENSMUSG00000020720;ENSMUSG00000026229	Psmd13;Psmd14;Psmd6;Psmf1;Psmc3;Psmd10;Psmd5;Psmc1;Psmc6;Rps27a;Psmd9;Psme4;Psme3;Psmd12;Psmd1
12	Cell Cycle	R-MMU-3301854	Nuclear Pore Complex (NPC) Disassembly	12/ 1008	33/ 8793	0.363636	0.000171784	0.00115489	ENSMUSG00000028614;ENSMUSG00000041431;ENSMUSG00000109511;ENSMUSG00000032218;ENSMUSG00000019942;ENSMUSG00000114797;ENSMUSG00000003226;ENSMUSG00000020739;ENSMUSG00000051329;ENSMUSG00000040034;ENSMUSG00000016619;ENSMUSG00000026999	Ndc1;Ccnb1;Nup62;Ccnb2;Cdk1;Gm49336;Ranbp2;Nup85;Nup160;Nup43;Nup50;Nup35
39	Metabolism of proteins	R-MMU-72766	Translation	39/ 1008	190/ 8793	0.205263	0.000188981	0.00126289	ENSMUSG00000057388;ENSMUSG00000067194;ENSMUSG00000030335;ENSMUSG00000055762;ENSMUSG00000020477;ENSMUSG00000043424;ENSMUSG00000016833;ENSMUSG00000052962;ENSMUSG00000030037;ENSMUSG00000027170;ENSMUSG00000021967;ENSMUSG00000027236;ENSMUSG00000044018;ENSMUSG00000036781;ENSMUSG00000019774;ENSMUSG00000021282;ENSMUSG00000023939;ENSMUSG00000007338;ENSMUSG00000032590;ENSMUSG00000036323;ENSMUSG00000019505;…	Mrpl18;Eif1ax;Mrpl51;Eef1d;Mrps24;Eif3j2;Mrps18c;Mrpl35;Mrpl53;Eif3m;Mrpl57;Eif3j1;Mrpl50;Rps27l;Mtrf1l;Eif5;Mrpl14;Mrpl49;Apeh;Srp72;Ubb;Eif4ebp1;Chchd1;Srp54b;Mrpl21;Mrpl20;Etf1;Mrpl13;Rps2;Eif3c;Gm2000;Mrps11;Mrpl28;Mrps22;Mrpl40;Ppa1;Eif2s2;Mrps28;Rpl36a
15	Cell Cycle	R-MMU-2980766	Nuclear Envelope Breakdown	15/ 1008	48/ 8793	0.3125	0.000196445	0.00130496	ENSMUSG00000028063;ENSMUSG00000041431;ENSMUSG00000109511;ENSMUSG00000028614;ENSMUSG00000032218;ENSMUSG00000019942;ENSMUSG00000030867;ENSMUSG00000114797;ENSMUSG00000003226;ENSMUSG00000020739;ENSMUSG00000051329;ENSMUSG00000024590;ENSMUSG00000040034;ENSMUSG00000016619;ENSMUSG00000026999	Lmna;Ccnb1;Nup62;Ndc1;Ccnb2;Cdk1;Plk1;Gm49336;Ranbp2;Nup85;Nup160;Lmnb1;Nup43;Nup50;Nup35
23	Signal Transduction	R-MMU-3858494	Beta-catenin independent WNT signaling	23/ 1008	92/ 8793	0.25	0.000210232	0.00138828	ENSMUSG00000021737;ENSMUSG00000002957;ENSMUSG00000026869;ENSMUSG00000040850;ENSMUSG00000045005;ENSMUSG00000068523;ENSMUSG00000071658;ENSMUSG00000034574;ENSMUSG00000021178;ENSMUSG00000078652;ENSMUSG00000026229;ENSMUSG00000026914;ENSMUSG00000025487;ENSMUSG00000032869;ENSMUSG00000002102;ENSMUSG00000020460;ENSMUSG00000029440;ENSMUSG00000031429;ENSMUSG00000005699;ENSMUSG00000060279;ENSMUSG00000022841;…	Psmd6;Ap2a2;Psmd5;Psme4;Fzd5;Gng5;Gng3;Daam1;Psmc1;Psme3;Psmd1;Psmd14;Psmd13;Psmf1;Psmc3;Rps27a;Psmd9;Psmd10;Pard6a;Ap2a1;Ap2m1;Psmc6;Psmd12
21	Transport of small molecules	R-MMU-382556	ABC-family proteins mediated transport	21/ 1008	81/ 8793	0.259259	0.000227835	0.00149567	ENSMUSG00000026914;ENSMUSG00000025487;ENSMUSG00000021737;ENSMUSG00000032869;ENSMUSG00000028125;ENSMUSG00000002102;ENSMUSG00000042476;ENSMUSG00000074656;ENSMUSG00000031429;ENSMUSG00000026869;ENSMUSG00000032131;ENSMUSG00000021178;ENSMUSG00000021832;ENSMUSG00000020460;ENSMUSG00000029440;ENSMUSG00000040850;ENSMUSG00000078652;ENSMUSG00000031333;ENSMUSG00000026198;ENSMUSG00000020720;ENSMUSG00000026229	Psmd14;Psmd13;Psmd6;Psmf1;Abca4;Psmc3;Abcb4;Eif2s2;Psmd10;Psmd5;Abcg4;Psmc1;Psmc6;Rps27a;Psmd9;Psme4;Psme3;Abcb7;Abcb6;Psmd12;Psmd1
7	DNA Replication	R-MMU-69183	Processive synthesis on the lagging strand	7/ 1008	13/ 8793	0.538462	0.000234063	0.00152757	ENSMUSG00000026134;ENSMUSG00000056394;ENSMUSG00000006678;ENSMUSG00000027342;ENSMUSG00000025395;ENSMUSG00000000751;ENSMUSG00000024742	Prim2;Lig1;Pola1;Pcna;Prim1;Rpa1;Fen1
10	Cell Cycle	R-MMU-174411	Polymerase switching on the C-strand of the telomere	10/ 1008	25/ 8793	0.4	0.000242652	0.00156532	ENSMUSG00000026134;ENSMUSG00000019214;ENSMUSG00000006678;ENSMUSG00000027342;ENSMUSG00000022422;ENSMUSG00000022881;ENSMUSG00000025925;ENSMUSG00000025395;ENSMUSG00000033970;ENSMUSG00000029363	Prim2;Chtf18;Pola1;Pcna;Dscc1;Rfc4;Terf1;Prim1;Rfc3;Rfc5
34	Metabolism of proteins	R-MMU-2990846	SUMOylation	34/ 1008	160/ 8793	0.2125	0.000242328	0.00157232	ENSMUSG00000061436;ENSMUSG00000060639;ENSMUSG00000028282;ENSMUSG00000094870;ENSMUSG00000051329;ENSMUSG00000030528;ENSMUSG00000070544;ENSMUSG00000028614;ENSMUSG00000025862;ENSMUSG00000026020;ENSMUSG00000020914;ENSMUSG00000017548;ENSMUSG00000003226;ENSMUSG00000020738;ENSMUSG00000020739;ENSMUSG00000020897;ENSMUSG00000000751;ENSMUSG00000017146;ENSMUSG00000109511;ENSMUSG00000014074;ENSMUSG00000022391;…	Hipk2;H4c9;Casp8ap2;Zfp131;Nup160;Blm;Top1;Ndc1;Stag2;Nop58;Top2a;Suz12;Ranbp2;Sumo2;Nup85;Aurkb;Rpa1;Brca1;Nup62;Rnf168;Rangap1;Incenp;Smc5;Gm49336;Nup35;Nup50;H4c16;Rad21;Sp3;Nup43;Pcna;Smc6;Trp53bp1;Cdca8
40	Metabolism of proteins	R-MMU-8951664	Neddylation	40/ 1008	199/ 8793	0.201005	0.000249967	0.00160324	ENSMUSG00000001786;ENSMUSG00000021737;ENSMUSG00000027206;ENSMUSG00000034110;ENSMUSG00000040850;ENSMUSG00000026869;ENSMUSG00000030031;ENSMUSG00000025487;ENSMUSG00000034343;ENSMUSG00000026311;ENSMUSG00000027708;ENSMUSG00000005262;ENSMUSG00000054115;ENSMUSG00000030061;ENSMUSG00000021832;ENSMUSG00000078652;ENSMUSG00000040782;ENSMUSG00000025917;ENSMUSG00000026229;ENSMUSG00000026914;ENSMUSG00000024160;…	Fbxo7;Psmd6;Cops2;Kctd7;Psme4;Psmd5;Kbtbd8;Psmd13;Ube2f;Asb1;Dcun1d1;Ufd1;Skp2;Uba3;Psmc6;Psme3;Cop1;Cops5;Psmd1;Psmd14;Spsb3;Psmf1;Psmc3;Klhl25;Dcaf6;Rps27a;Psmd9;Psmd10;Cish;Dtl;Ccnf;Fbxo30;Psmc1;Dcaf10;Ankrd9;Lrr1;Asb17;Hif3a;Psmd12;Klhl11
9	Cell Cycle	R-MMU-9615933	Postmitotic nuclear pore complex (NPC) reformation	9/ 1008	21/ 8793	0.428571	0.000268708	0.00171359	ENSMUSG00000028896;ENSMUSG00000029430;ENSMUSG00000026491;ENSMUSG00000022391;ENSMUSG00000040034;ENSMUSG00000028614;ENSMUSG00000020739;ENSMUSG00000051329;ENSMUSG00000026999	Rcc1;Ran;Ahctf1;Rangap1;Nup43;Ndc1;Nup85;Nup160;Nup35
9	Cell Cycle	R-MMU-174048	APC/C:Cdc20 mediated degradation of Cyclin B	9/ 1008	21/ 8793	0.428571	0.000268708	0.00171359	ENSMUSG00000041431;ENSMUSG00000001403;ENSMUSG00000006398;ENSMUSG00000019942;ENSMUSG00000029472;ENSMUSG00000060860;ENSMUSG00000020687;ENSMUSG00000020460;ENSMUSG00000036977	Ccnb1;Ube2c;Cdc20;Cdk1;Anapc5;Ube2s;Cdc27;Rps27a;Anapc10
8	Organelle biogenesis and maintenance	R-MMU-8949613	Cristae formation	8/ 1008	17/ 8793	0.470588	0.00027234	0.00171713	ENSMUSG00000000563;ENSMUSG00000034566;ENSMUSG00000022956;ENSMUSG00000050856;ENSMUSG00000022890;ENSMUSG00000038690;ENSMUSG00000038717;ENSMUSG00000025393	Atp5pb;Atp5pd;Atp5po;Atp5me;Atp5pf;Atp5mf;Atp5mg;Atp5f1b
8	DNA Repair	R-MMU-5696397	Gap-filling DNA repair synthesis and ligation in GG-NER	8/ 1008	17/ 8793	0.470588	0.00027234	0.00171713	ENSMUSG00000033970;ENSMUSG00000027342;ENSMUSG00000020460;ENSMUSG00000022881;ENSMUSG00000028394;ENSMUSG00000000751;ENSMUSG00000020974;ENSMUSG00000029363	Rfc3;Pcna;Rps27a;Rfc4;Pole3;Rpa1;Pole2;Rfc5
8	Metabolism	R-MMU-163210	Formation of ATP by chemiosmotic coupling	8/ 1008	17/ 8793	0.470588	0.00027234	0.00171713	ENSMUSG00000000563;ENSMUSG00000034566;ENSMUSG00000022956;ENSMUSG00000050856;ENSMUSG00000022890;ENSMUSG00000038690;ENSMUSG00000038717;ENSMUSG00000025393	Atp5pb;Atp5pd;Atp5po;Atp5me;Atp5pf;Atp5mf;Atp5mg;Atp5f1b
11	Metabolism of proteins	R-MMU-8866652	Synthesis of active ubiquitin: roles of E1 and E2 enzymes	11/ 1008	30/ 8793	0.366667	0.000294381	0.00182516	ENSMUSG00000031010;ENSMUSG00000027011;ENSMUSG00000020307;ENSMUSG00000001403;ENSMUSG00000039159;ENSMUSG00000022710;ENSMUSG00000019505;ENSMUSG00000060860;ENSMUSG00000020460;ENSMUSG00000026429;ENSMUSG00000020390	Usp9x;Ube2e3;Cdc34;Ube2c;Ube2h;Usp7;Ubb;Ube2s;Rps27a;Ube2t;Ube2b
15	Signal Transduction	R-MMU-5658442	Regulation of RAS by GAPs	15/ 1008	50/ 8793	0.3	0.00032443	0.00200035	ENSMUSG00000025487;ENSMUSG00000026914;ENSMUSG00000021737;ENSMUSG00000032869;ENSMUSG00000002102;ENSMUSG00000029440;ENSMUSG00000031429;ENSMUSG00000021178;ENSMUSG00000021832;ENSMUSG00000020460;ENSMUSG00000026869;ENSMUSG00000040850;ENSMUSG00000078652;ENSMUSG00000020720;ENSMUSG00000026229	Psmd13;Psmd14;Psmd6;Psmf1;Psmc3;Psmd9;Psmd10;Psmc1;Psmc6;Rps27a;Psmd5;Psme4;Psme3;Psmd12;Psmd1
24	Hemostasis	R-MMU-983231	Factors involved in megakaryocyte development and platelet production	24/ 1008	101/ 8793	0.237624	0.000352583	0.00216199	ENSMUSG00000026494;ENSMUSG00000028678;ENSMUSG00000059060;ENSMUSG00000045328;ENSMUSG00000031162;ENSMUSG00000024795;ENSMUSG00000030677;ENSMUSG00000003779;ENSMUSG00000049577;ENSMUSG00000023015;ENSMUSG00000027115;ENSMUSG00000007646;ENSMUSG00000017831;ENSMUSG00000021693;ENSMUSG00000060743;ENSMUSG00000051378;ENSMUSG00000036768;ENSMUSG00000032254;ENSMUSG00000034311;ENSMUSG00000051510;ENSMUSG00000002997;…	Kif26b;Kif2c;Rad51b;Cenpe;Gata1;Kif20b;Kif22;Kif20a;Zfpm1;Racgap1;Kif18a;Rad51c;Rab5a;Kif2a;H3f3a;Kif18b;Kif15;Kif23;Kif4;Mafg;Prkar2b;Kifc5b;Kif11;Kifc1
220	Metabolism of proteins	R-MMU-392499	Metabolism of proteins	220/ 1008	1570/ 8793	0.140127	0.000358344	0.00218531	ENSMUSG00000030217;ENSMUSG00000020307;ENSMUSG00000026532;ENSMUSG00000026718;ENSMUSG00000008892;ENSMUSG00000050982;ENSMUSG00000028614;ENSMUSG00000032038;ENSMUSG00000022474;ENSMUSG00000001827;ENSMUSG00000001403;ENSMUSG00000027708;ENSMUSG00000027170;ENSMUSG00000025613;ENSMUSG00000017548;ENSMUSG00000035239;ENSMUSG00000068039;ENSMUSG00000017146;ENSMUSG00000020897;ENSMUSG00000019774;ENSMUSG00000025917;…	Art4;Cdc34;Spta1;Stam;Vdac3;Apol10a;Ndc1;St3gal4;Pmm1;Folr1;Ube2c;Dcun1d1;Eif3m;Cct8;Suz12;Neu3;Tcp1;Brca1;Aurkb;Mtrf1l;Cops5;Mrpl14;Nup62;Spsb3;Thsd7b;H2ac24;Rangap1;Uchl5;Psmd1;Arrb1;Psmd9;Adamts2;Josd2;Ifih1;Etf1;Ube2e3;Rps2;H4c16;Ccna2;Mrps11;Pigq;Cdc20;Ccnf;Eif2s2;Tuba1c;Stag2;Ube2t;Eif5;Apol11b;Fbxo7;Fn3krp;St3gal5;Copz1;Hif3a;Mrpl18;Eef1d;Spp1;Josd1;Otub2;Apol8;Mrpl35;Gng5;Cmas;Sp3;Usp7;Mr…
21	Metabolism of proteins	R-MMU-5689603	UCH proteinases	21/ 1008	84/ 8793	0.25	0.000390842	0.00237054	ENSMUSG00000026914;ENSMUSG00000025487;ENSMUSG00000021737;ENSMUSG00000032869;ENSMUSG00000094777;ENSMUSG00000002102;ENSMUSG00000018189;ENSMUSG00000019505;ENSMUSG00000031429;ENSMUSG00000040850;ENSMUSG00000026196;ENSMUSG00000021178;ENSMUSG00000021832;ENSMUSG00000020460;ENSMUSG00000029440;ENSMUSG00000061991;ENSMUSG00000026869;ENSMUSG00000078652;ENSMUSG00000071478;ENSMUSG00000020720;ENSMUSG00000026229	Psmd14;Psmd13;Psmd6;Psmf1;H2ac24;Psmc3;Uchl5;Ubb;Psmd10;Psme4;Bard1;Psmc1;Psmc6;Rps27a;Psmd9;H2ac10;Psmd5;Psme3;H2ac7;Psmd12;Psmd1
7	Cell Cycle	R-MMU-1538133	G0 and Early G1	7/ 1008	14/ 8793	0.5	0.000421947	0.00254537	ENSMUSG00000028212;ENSMUSG00000014859;ENSMUSG00000027715;ENSMUSG00000027641;ENSMUSG00000002068;ENSMUSG00000058729;ENSMUSG00000038482	Ccne2;E2f4;Ccna2;Rbl1;Ccne1;Lin9;Tfdp1
7	DNA Replication	R-MMU-69109	Leading Strand Synthesis	7/ 1008	14/ 8793	0.5	0.000421947	0.00254537	ENSMUSG00000026134;ENSMUSG00000006678;ENSMUSG00000027342;ENSMUSG00000022881;ENSMUSG00000025395;ENSMUSG00000033970;ENSMUSG00000029363	Prim2;Pola1;Pcna;Rfc4;Prim1;Rfc3;Rfc5
7	DNA Replication	R-MMU-69091	Polymerase switching	7/ 1008	14/ 8793	0.5	0.000421947	0.00254537	ENSMUSG00000026134;ENSMUSG00000006678;ENSMUSG00000027342;ENSMUSG00000022881;ENSMUSG00000025395;ENSMUSG00000033970;ENSMUSG00000029363	Prim2;Pola1;Pcna;Rfc4;Prim1;Rfc3;Rfc5
7	Metabolism	R-MMU-74217	Purine salvage	7/ 1008	14/ 8793	0.5	0.000421947	0.00254537	ENSMUSG00000068417;ENSMUSG00000039197;ENSMUSG00000000253;ENSMUSG00000115338;ENSMUSG00000029366;ENSMUSG00000025630;ENSMUSG00000005686	Pnp2;Adk;Gmpr;Pnp;Dck;Hprt;Ampd3
10	Organelle biogenesis and maintenance	R-MMU-1592230	Mitochondrial biogenesis	10/ 1008	27/ 8793	0.37037	0.000505322	0.00298381	ENSMUSG00000000563;ENSMUSG00000025393;ENSMUSG00000034566;ENSMUSG00000050856;ENSMUSG00000058927;ENSMUSG00000022956;ENSMUSG00000022890;ENSMUSG00000038690;ENSMUSG00000038717;ENSMUSG00000063694	Atp5pb;Atp5f1b;Atp5pd;Atp5me;Gm10053;Atp5po;Atp5pf;Atp5mf;Atp5mg;Cycs
19	Immune System	R-MMU-5607764	CLEC7A (Dectin-1) signaling	19/ 1008	74/ 8793	0.256757	0.000509527	0.0029928	ENSMUSG00000026914;ENSMUSG00000025487;ENSMUSG00000021737;ENSMUSG00000020307;ENSMUSG00000002102;ENSMUSG00000032869;ENSMUSG00000029440;ENSMUSG00000019505;ENSMUSG00000030061;ENSMUSG00000031429;ENSMUSG00000021178;ENSMUSG00000021832;ENSMUSG00000020460;ENSMUSG00000026869;ENSMUSG00000040850;ENSMUSG00000078652;ENSMUSG00000020720;ENSMUSG00000035476;ENSMUSG00000026229	Psmd14;Psmd13;Psmd6;Cdc34;Psmc3;Psmf1;Psmd9;Ubb;Uba3;Psmd10;Psmc1;Psmc6;Rps27a;Psmd5;Psme4;Psme3;Psmd12;Tab3;Psmd1
17	Metabolism of RNA	R-MMU-450531	Regulation of mRNA stability by proteins that bind AU-rich elements	17/ 1008	63/ 8793	0.269841	0.000533419	0.00311673	ENSMUSG00000025487;ENSMUSG00000026914;ENSMUSG00000021737;ENSMUSG00000020720;ENSMUSG00000032869;ENSMUSG00000002102;ENSMUSG00000027714;ENSMUSG00000029440;ENSMUSG00000031429;ENSMUSG00000021178;ENSMUSG00000021832;ENSMUSG00000020460;ENSMUSG00000026869;ENSMUSG00000040850;ENSMUSG00000078652;ENSMUSG00000033166;ENSMUSG00000026229	Psmd13;Psmd14;Psmd6;Psmd12;Psmf1;Psmc3;Exosc9;Psmd9;Psmd10;Psmc1;Psmc6;Rps27a;Psmd5;Psme4;Psme3;Dis3;Psmd1
18	Metabolism of proteins	R-MMU-3108214	SUMOylation of DNA damage response and repair proteins	18/ 1008	69/ 8793	0.26087	0.000577465	0.00335651	ENSMUSG00000028614;ENSMUSG00000020608;ENSMUSG00000109511;ENSMUSG00000022314;ENSMUSG00000025862;ENSMUSG00000026999;ENSMUSG00000024943;ENSMUSG00000114797;ENSMUSG00000017146;ENSMUSG00000014074;ENSMUSG00000020739;ENSMUSG00000051329;ENSMUSG00000030528;ENSMUSG00000000751;ENSMUSG00000040034;ENSMUSG00000016619;ENSMUSG00000020738;ENSMUSG00000003226	Ndc1;Smc6;Nup62;Rad21;Stag2;Nup35;Smc5;Gm49336;Brca1;Rnf168;Nup85;Nup160;Blm;Rpa1;Nup43;Nup50;Sumo2;Ranbp2
9	Metabolism	R-MMU-189445	Metabolism of porphyrins	9/ 1008	23/ 8793	0.391304	0.000603972	0.0034924	ENSMUSG00000030979;ENSMUSG00000028684;ENSMUSG00000024588;ENSMUSG00000062729;ENSMUSG00000022742;ENSMUSG00000025270;ENSMUSG00000032126;ENSMUSG00000040466;ENSMUSG00000028393	Uros;Urod;Fech;Ppox;Cpox;Alas2;Hmbs;Blvrb;Alad
9	DNA Repair	R-MMU-110373	Resolution of AP sites via the multiple-nucleotide patch replacement pathway	9/ 1008	23/ 8793	0.391304	0.000603972	0.0034924	ENSMUSG00000033970;ENSMUSG00000029363;ENSMUSG00000056394;ENSMUSG00000027342;ENSMUSG00000022881;ENSMUSG00000028394;ENSMUSG00000000751;ENSMUSG00000020974;ENSMUSG00000024742	Rfc3;Rfc5;Lig1;Pcna;Rfc4;Pole3;Rpa1;Pole2;Fen1
6	DNA Repair	R-MMU-110312	Translesion synthesis by REV1	6/ 1008	11/ 8793	0.545455	0.000620212	0.00354952	ENSMUSG00000027342;ENSMUSG00000020460;ENSMUSG00000022881;ENSMUSG00000000751;ENSMUSG00000033970;ENSMUSG00000029363	Pcna;Rps27a;Rfc4;Rpa1;Rfc3;Rfc5
4	Cell Cycle	R-MMU-2980767	Activation of NIMA Kinases NEK9, NEK6, NEK7	4/ 1008	5/ 8793	0.8	0.000780461	0.00444385	ENSMUSG00000030867;ENSMUSG00000032218;ENSMUSG00000019942;ENSMUSG00000041431	Plk1;Ccnb2;Cdk1;Ccnb1
4	Cell Cycle	R-MMU-75035	Chk1/Chk2(Cds1) mediated inactivation of Cyclin B:Cdk1 complex	4/ 1008	5/ 8793	0.8	0.000780461	0.00444385	ENSMUSG00000044201;ENSMUSG00000019942;ENSMUSG00000029521;ENSMUSG00000041431	Cdc25c;Cdk1;Chek2;Ccnb1
5	Cell Cycle	R-MMU-2514853	Condensation of Prometaphase Chromosomes	5/ 1008	8/ 8793	0.625	0.000815026	0.00459378	ENSMUSG00000015880;ENSMUSG00000038252;ENSMUSG00000034349;ENSMUSG00000034906;ENSMUSG00000028312	Ncapg;Ncapd2;Smc4;Ncaph;Smc2
5	DNA Replication	R-MMU-68952	DNA replication initiation	5/ 1008	8/ 8793	0.625	0.000815026	0.00459378	ENSMUSG00000028394;ENSMUSG00000025395;ENSMUSG00000006678;ENSMUSG00000020974;ENSMUSG00000026134	Pole3;Prim1;Pola1;Pole2;Prim2
9	Metabolism	R-MMU-8956321	Nucleotide salvage	9/ 1008	24/ 8793	0.375	0.000869089	0.00484951	ENSMUSG00000025630;ENSMUSG00000039197;ENSMUSG00000000253;ENSMUSG00000068417;ENSMUSG00000005686;ENSMUSG00000025574;ENSMUSG00000029366;ENSMUSG00000028755;ENSMUSG00000115338	Hprt;Adk;Gmpr;Pnp2;Ampd3;Tk1;Dck;Cda;Pnp
18	Metabolism of proteins	R-MMU-8852135	Protein ubiquitination	18/ 1008	72/ 8793	0.25	0.00099563	0.00552797	ENSMUSG00000031010;ENSMUSG00000027011;ENSMUSG00000020307;ENSMUSG00000024283;ENSMUSG00000001403;ENSMUSG00000039159;ENSMUSG00000022710;ENSMUSG00000068854;ENSMUSG00000019505;ENSMUSG00000060860;ENSMUSG00000061559;ENSMUSG00000030254;ENSMUSG00000022674;ENSMUSG00000020460;ENSMUSG00000026429;ENSMUSG00000020390;ENSMUSG00000027342;ENSMUSG00000114456	Usp9x;Ube2e3;Cdc34;Wac;Ube2c;Ube2h;Usp7;H2bc21;Ubb;Ube2s;Skic8;Rad18;Ube2v2;Rps27a;Ube2t;Ube2b;Pcna;H2bc9
8	Cell Cycle	R-MMU-141405	Inhibition of the proteolytic activity of APC/C required for the onset of anaphase by mitotic spindle checkpoint components	8/ 1008	20/ 8793	0.4	0.00102968	0.00568872	ENSMUSG00000040084;ENSMUSG00000001403;ENSMUSG00000006398;ENSMUSG00000066979;ENSMUSG00000029472;ENSMUSG00000060860;ENSMUSG00000020687;ENSMUSG00000036977	Bub1b;Ube2c;Cdc20;Bub3;Anapc5;Ube2s;Cdc27;Anapc10
8	Cell Cycle	R-MMU-141430	Inactivation of APC/C via direct inhibition of the APC/C complex	8/ 1008	20/ 8793	0.4	0.00102968	0.00568872	ENSMUSG00000040084;ENSMUSG00000001403;ENSMUSG00000006398;ENSMUSG00000066979;ENSMUSG00000029472;ENSMUSG00000060860;ENSMUSG00000020687;ENSMUSG00000036977	Bub1b;Ube2c;Cdc20;Bub3;Anapc5;Ube2s;Cdc27;Anapc10
8	Cell Cycle	R-MMU-176412	Phosphorylation of the APC/C	8/ 1008	20/ 8793	0.4	0.00102968	0.00568872	ENSMUSG00000041431;ENSMUSG00000001403;ENSMUSG00000019942;ENSMUSG00000029472;ENSMUSG00000060860;ENSMUSG00000030867;ENSMUSG00000020687;ENSMUSG00000036977	Ccnb1;Ube2c;Cdk1;Anapc5;Ube2s;Plk1;Cdc27;Anapc10
25	Signal Transduction	R-MMU-5358351	Signaling by Hedgehog	25/ 1008	115/ 8793	0.217391	0.00109743	0.00597432	ENSMUSG00000021737;ENSMUSG00000062380;ENSMUSG00000033282;ENSMUSG00000036752;ENSMUSG00000040850;ENSMUSG00000022994;ENSMUSG00000025487;ENSMUSG00000043091;ENSMUSG00000024576;ENSMUSG00000078652;ENSMUSG00000026229;ENSMUSG00000026914;ENSMUSG00000032869;ENSMUSG00000002102;ENSMUSG00000024169;ENSMUSG00000020460;ENSMUSG00000029440;ENSMUSG00000026202;ENSMUSG00000031429;ENSMUSG00000023004;ENSMUSG00000026869;…	Psmd6;Tubb3;Rpgrip1l;Tubb4b;Psme4;Adcy6;Psmd13;Tuba1c;Csnk1a1;Psme3;Psmd1;Psmd14;Psmf1;Psmc3;Ift140;Rps27a;Psmd9;Tuba4a;Psmd10;Tuba1b;Psmd5;Prkar2b;Psmc1;Psmc6;Psmd12
6	DNA Repair	R-MMU-5655862	Translesion synthesis by POLK	6/ 1008	12/ 8793	0.5	0.00112055	0.00607054	ENSMUSG00000027342;ENSMUSG00000020460;ENSMUSG00000022881;ENSMUSG00000000751;ENSMUSG00000033970;ENSMUSG00000029363	Pcna;Rps27a;Rfc4;Rpa1;Rfc3;Rfc5
6	DNA Replication	R-MMU-69166	Removal of the Flap Intermediate	6/ 1008	12/ 8793	0.5	0.00112055	0.00607054	ENSMUSG00000026134;ENSMUSG00000006678;ENSMUSG00000027342;ENSMUSG00000025395;ENSMUSG00000000751;ENSMUSG00000024742	Prim2;Pola1;Pcna;Prim1;Rpa1;Fen1
6	DNA Repair	R-MMU-5656121	Translesion synthesis by POLI	6/ 1008	12/ 8793	0.5	0.00112055	0.00607054	ENSMUSG00000027342;ENSMUSG00000020460;ENSMUSG00000022881;ENSMUSG00000000751;ENSMUSG00000033970;ENSMUSG00000029363	Pcna;Rps27a;Rfc4;Rpa1;Rfc3;Rfc5
7	Cell Cycle	R-MMU-174414	Processive synthesis on the C-strand of the telomere	7/ 1008	16/ 8793	0.4375	0.0011434	0.00610543	ENSMUSG00000056394;ENSMUSG00000031583;ENSMUSG00000025925;ENSMUSG00000030528;ENSMUSG00000000751;ENSMUSG00000024742;ENSMUSG00000027342	Lig1;Wrn;Terf1;Blm;Rpa1;Fen1;Pcna
7	Cell Cycle	R-MMU-2995383	Initiation of Nuclear Envelope (NE) Reformation	7/ 1008	16/ 8793	0.4375	0.0011434	0.00610543	ENSMUSG00000028063;ENSMUSG00000041431;ENSMUSG00000032218;ENSMUSG00000019942;ENSMUSG00000004880;ENSMUSG00000001440;ENSMUSG00000024590	Lmna;Ccnb1;Ccnb2;Cdk1;Lbr;Kpnb1;Lmnb1
15	Immune System	R-MMU-1168372	Downstream signaling events of B Cell Receptor (BCR)	15/ 1008	56/ 8793	0.267857	0.0012114	0.00637699	ENSMUSG00000026914;ENSMUSG00000025487;ENSMUSG00000021737;ENSMUSG00000032869;ENSMUSG00000002102;ENSMUSG00000029440;ENSMUSG00000031429;ENSMUSG00000021178;ENSMUSG00000021832;ENSMUSG00000020460;ENSMUSG00000026869;ENSMUSG00000040850;ENSMUSG00000078652;ENSMUSG00000020720;ENSMUSG00000026229	Psmd14;Psmd13;Psmd6;Psmf1;Psmc3;Psmd9;Psmd10;Psmc1;Psmc6;Rps27a;Psmd5;Psme4;Psme3;Psmd12;Psmd1
19	Metabolism of RNA	R-MMU-72202	Transport of Mature Transcript to Cytoplasm	19/ 1008	79/ 8793	0.240506	0.00120635	0.0063805	ENSMUSG00000030188;ENSMUSG00000109511;ENSMUSG00000053453;ENSMUSG00000028614;ENSMUSG00000036992;ENSMUSG00000078427;ENSMUSG00000026999;ENSMUSG00000016619;ENSMUSG00000018379;ENSMUSG00000041781;ENSMUSG00000114797;ENSMUSG00000003226;ENSMUSG00000004642;ENSMUSG00000020739;ENSMUSG00000051329;ENSMUSG00000028609;ENSMUSG00000040034;ENSMUSG00000005481;ENSMUSG00000025134	Magohb;Nup62;Thoc7;Ndc1;Nxt1;Sarnp;Nup35;Nup50;Srsf1;Cpsf2;Gm49336;Ranbp2;Slbp;Nup85;Nup160;Magoh;Nup43;Ddx39a;Alyref
11	Metabolism of RNA	R-MMU-159230	Transport of the SLBP Dependant Mature mRNA	11/ 1008	35/ 8793	0.314286	0.00131145	0.00687125	ENSMUSG00000028614;ENSMUSG00000109511;ENSMUSG00000040034;ENSMUSG00000026999;ENSMUSG00000114797;ENSMUSG00000003226;ENSMUSG00000004642;ENSMUSG00000020739;ENSMUSG00000051329;ENSMUSG00000016619;ENSMUSG00000025134	Ndc1;Nup62;Nup43;Nup35;Gm49336;Ranbp2;Slbp;Nup85;Nup160;Nup50;Alyref
28	Gene expression (Transcription)	R-MMU-8878171	Transcriptional regulation by RUNX1	28/ 1008	136/ 8793	0.205882	0.00138698	0.00723305	ENSMUSG00000061436;ENSMUSG00000021737;ENSMUSG00000034165;ENSMUSG00000031162;ENSMUSG00000026869;ENSMUSG00000040850;ENSMUSG00000025487;ENSMUSG00000049577;ENSMUSG00000028717;ENSMUSG00000094777;ENSMUSG00000078652;ENSMUSG00000071478;ENSMUSG00000026914;ENSMUSG00000032869;ENSMUSG00000002102;ENSMUSG00000060743;ENSMUSG00000000708;ENSMUSG00000024805;ENSMUSG00000042323;ENSMUSG00000020460;ENSMUSG00000029440;…	Hipk2;Psmd6;Ccnd3;Gata1;Psmd5;Psme4;Psmd13;Zfpm1;Tal1;H2ac24;Psme3;H2ac7;Psmd14;Psmf1;Psmc3;H3f3a;Kat2b;Pcgf5;Pbrm1;Rps27a;Psmd9;Psmd10;Lmo2;H2ac10;Psmc1;Psmc6;Psmd1;Psmd12
15	Signal Transduction	R-MMU-9013406	RHOQ GTPase cycle	15/ 1008	57/ 8793	0.263158	0.00147332	0.00764754	ENSMUSG00000026490;ENSMUSG00000036591;ENSMUSG00000028068;ENSMUSG00000030602;ENSMUSG00000021697;ENSMUSG00000027860;ENSMUSG00000026389;ENSMUSG00000026880;ENSMUSG00000022957;ENSMUSG00000022797;ENSMUSG00000036533;ENSMUSG00000022021;ENSMUSG00000057440;ENSMUSG00000041598;ENSMUSG00000036882	Cdc42bpa;Arhgap21;Iqgap3;Pak4;Depdc1b;Vangl1;Steap3;Stom;Itsn1;Tfrc;Cdc42ep3;Diaph3;Mpp7;Cdc42ep4;Arhgap33
5	Protein localization	R-MMU-1268020	Mitochondrial protein import	5/ 1008	9/ 8793	0.555556	0.00166095	0.00858157	ENSMUSG00000043510;ENSMUSG00000025980;ENSMUSG00000025393;ENSMUSG00000021193;ENSMUSG00000059363	Hscb;Hspd1;Atp5f1b;Pitrm1;Fxn
5	Cell Cycle	R-MMU-113510	E2F mediated regulation of DNA replication	5/ 1008	9/ 8793	0.555556	0.00166095	0.00858157	ENSMUSG00000032058;ENSMUSG00000025395;ENSMUSG00000006678;ENSMUSG00000022105;ENSMUSG00000026134	Ppp2r1b;Prim1;Pola1;Rb1;Prim2
5	Cell Cycle	R-MMU-113501	Inhibition of replication initiation of damaged DNA by RB1/E2F1	5/ 1008	9/ 8793	0.555556	0.00166095	0.00858157	ENSMUSG00000032058;ENSMUSG00000025395;ENSMUSG00000006678;ENSMUSG00000022105;ENSMUSG00000026134	Ppp2r1b;Prim1;Pola1;Rb1;Prim2
20	Metabolism of proteins	R-MMU-5419276	Mitochondrial translation termination	20/ 1008	88/ 8793	0.227273	0.00190435	0.00970434	ENSMUSG00000023939;ENSMUSG00000007338;ENSMUSG00000030037;ENSMUSG00000016833;ENSMUSG00000022370;ENSMUSG00000030611;ENSMUSG00000021967;ENSMUSG00000024181;ENSMUSG00000032459;ENSMUSG00000030335;ENSMUSG00000022706;ENSMUSG00000063787;ENSMUSG00000020477;ENSMUSG00000040269;ENSMUSG00000057388;ENSMUSG00000019774;ENSMUSG00000024829;ENSMUSG00000052962;ENSMUSG00000044018;ENSMUSG00000029066	Mrpl14;Mrpl49;Mrpl53;Mrps18c;Mrpl13;Mrps11;Mrpl57;Mrpl28;Mrps22;Mrpl51;Mrpl40;Chchd1;Mrps24;Mrps28;Mrpl18;Mtrf1l;Mrpl21;Mrpl35;Mrpl50;Mrpl20
19	Immune System	R-MMU-5668541	TNFR2 non-canonical NF-kB pathway	19/ 1008	82/ 8793	0.231707	0.001929	0.00978531	ENSMUSG00000025487;ENSMUSG00000031429;ENSMUSG00000021737;ENSMUSG00000032869;ENSMUSG00000002102;ENSMUSG00000034457;ENSMUSG00000019505;ENSMUSG00000030061;ENSMUSG00000026914;ENSMUSG00000042333;ENSMUSG00000021178;ENSMUSG00000021832;ENSMUSG00000020460;ENSMUSG00000029440;ENSMUSG00000040850;ENSMUSG00000078652;ENSMUSG00000026869;ENSMUSG00000020720;ENSMUSG00000026229	Psmd13;Psmd10;Psmd6;Psmf1;Psmc3;Eda2r;Ubb;Uba3;Psmd14;Tnfrsf14;Psmc1;Psmc6;Rps27a;Psmd9;Psme4;Psme3;Psmd5;Psmd12;Psmd1
12	Metabolism of RNA	R-MMU-159234	Transport of Mature mRNAs Derived from Intronless Transcripts	12/ 1008	42/ 8793	0.285714	0.00201726	0.0101867	ENSMUSG00000028614;ENSMUSG00000109511;ENSMUSG00000040034;ENSMUSG00000026999;ENSMUSG00000041781;ENSMUSG00000114797;ENSMUSG00000003226;ENSMUSG00000004642;ENSMUSG00000020739;ENSMUSG00000051329;ENSMUSG00000016619;ENSMUSG00000025134	Ndc1;Nup62;Nup43;Nup35;Cpsf2;Gm49336;Ranbp2;Slbp;Nup85;Nup160;Nup50;Alyref
15	Gene expression (Transcription)	R-MMU-8878159	Transcriptional regulation by RUNX3	15/ 1008	59/ 8793	0.254237	0.00214057	0.0106646	ENSMUSG00000025487;ENSMUSG00000026914;ENSMUSG00000021737;ENSMUSG00000032869;ENSMUSG00000002102;ENSMUSG00000000708;ENSMUSG00000031429;ENSMUSG00000021178;ENSMUSG00000021832;ENSMUSG00000020460;ENSMUSG00000029440;ENSMUSG00000026869;ENSMUSG00000078652;ENSMUSG00000020720;ENSMUSG00000026229	Psmd13;Psmd14;Psmd6;Psmf1;Psmc3;Kat2b;Psmd10;Psmc1;Psmc6;Rps27a;Psmd9;Psmd5;Psme3;Psmd12;Psmd1
15	Signal Transduction	R-MMU-5632684	Hedgehog 'on' state	15/ 1008	59/ 8793	0.254237	0.00214057	0.0106646	ENSMUSG00000025487;ENSMUSG00000026914;ENSMUSG00000021737;ENSMUSG00000032869;ENSMUSG00000002102;ENSMUSG00000029440;ENSMUSG00000031429;ENSMUSG00000021178;ENSMUSG00000021832;ENSMUSG00000020460;ENSMUSG00000040850;ENSMUSG00000026869;ENSMUSG00000078652;ENSMUSG00000020720;ENSMUSG00000026229	Psmd13;Psmd14;Psmd6;Psmf1;Psmc3;Psmd9;Psmd10;Psmc1;Psmc6;Rps27a;Psme4;Psmd5;Psme3;Psmd12;Psmd1
4	Cell Cycle	R-MMU-2470946	Cohesin Loading onto Chromatin	4/ 1008	6/ 8793	0.666667	0.00212829	0.010699	ENSMUSG00000041408;ENSMUSG00000022314;ENSMUSG00000022141;ENSMUSG00000029202	Wapl;Rad21;Nipbl;Pds5a
4	Cell Cycle	R-MMU-174113	SCF-beta-TrCP mediated degradation of Emi1	4/ 1008	6/ 8793	0.666667	0.00212829	0.010699	ENSMUSG00000006398;ENSMUSG00000020460;ENSMUSG00000020235;ENSMUSG00000019773	Cdc20;Rps27a;Fzr1;Fbxo5
11	DNA Repair	R-MMU-73884	Base Excision Repair	11/ 1008	37/ 8793	0.297297	0.00216801	0.0107058	ENSMUSG00000020974;ENSMUSG00000039396;ENSMUSG00000029363;ENSMUSG00000029591;ENSMUSG00000027342;ENSMUSG00000024742;ENSMUSG00000022881;ENSMUSG00000028394;ENSMUSG00000000751;ENSMUSG00000033970;ENSMUSG00000056394	Pole2;Neil3;Rfc5;Ung;Pcna;Fen1;Rfc4;Pole3;Rpa1;Rfc3;Lig1
20	Metabolism of proteins	R-MMU-5368287	Mitochondrial translation	20/ 1008	89/ 8793	0.224719	0.00219823	0.0108071	ENSMUSG00000023939;ENSMUSG00000007338;ENSMUSG00000030037;ENSMUSG00000016833;ENSMUSG00000022370;ENSMUSG00000030611;ENSMUSG00000021967;ENSMUSG00000024181;ENSMUSG00000032459;ENSMUSG00000030335;ENSMUSG00000022706;ENSMUSG00000063787;ENSMUSG00000020477;ENSMUSG00000040269;ENSMUSG00000057388;ENSMUSG00000019774;ENSMUSG00000024829;ENSMUSG00000052962;ENSMUSG00000044018;ENSMUSG00000029066	Mrpl14;Mrpl49;Mrpl53;Mrps18c;Mrpl13;Mrps11;Mrpl57;Mrpl28;Mrps22;Mrpl51;Mrpl40;Chchd1;Mrps24;Mrps28;Mrpl18;Mtrf1l;Mrpl21;Mrpl35;Mrpl50;Mrpl20
16	Gene expression (Transcription)	R-MMU-5628897	TP53 Regulates Metabolic Genes	16/ 1008	65/ 8793	0.246154	0.00221732	0.0108532	ENSMUSG00000017778;ENSMUSG00000067713;ENSMUSG00000028893;ENSMUSG00000044005;ENSMUSG00000064354;ENSMUSG00000035885;ENSMUSG00000031231;ENSMUSG00000061518;ENSMUSG00000058927;ENSMUSG00000064358;ENSMUSG00000041697;ENSMUSG00000020544;ENSMUSG00000026500;ENSMUSG00000063694;ENSMUSG00000029632;ENSMUSG00000028278	Cox7c;Prkag1;Sesn2;Gls2;mt-Co2;Cox8a;Cox7b;Cox5b;Gm10053;mt-Co3;Cox6a1;Cox11;Cox20;Cycs;Ndufa4;Rragd
9	Metabolism	R-MMU-499943	Interconversion of nucleotide di- and triphosphates	9/ 1008	27/ 8793	0.333333	0.00226825	0.0109583	ENSMUSG00000026281;ENSMUSG00000020649;ENSMUSG00000030978;ENSMUSG00000025747;ENSMUSG00000028633;ENSMUSG00000027203;ENSMUSG00000037601;ENSMUSG00000024177;ENSMUSG00000073435	Dtymk;Rrm2;Rrm1;Tyms;Ctps;Dut;Nme1;Nme4;Nme3
13	DNA Repair	R-MMU-5693571	Nonhomologous End-Joining (NHEJ)	13/ 1008	48/ 8793	0.270833	0.00226449	0.0109877	ENSMUSG00000028224;ENSMUSG00000057406;ENSMUSG00000096010;ENSMUSG00000022471;ENSMUSG00000060639;ENSMUSG00000036202;ENSMUSG00000002221;ENSMUSG00000026196;ENSMUSG00000017146;ENSMUSG00000014074;ENSMUSG00000043909;ENSMUSG00000049932;ENSMUSG00000022674	Nbn;Nsd2;H4c16;Xrcc6;H4c9;Rif1;Paxip1;Bard1;Brca1;Rnf168;Trp53bp1;H2ax;Ube2v2
17	Metabolism of RNA	R-MMU-159236	Transport of Mature mRNA derived from an Intron-Containing Transcript	17/ 1008	71/ 8793	0.239437	0.00225483	0.0109886	ENSMUSG00000030188;ENSMUSG00000028614;ENSMUSG00000053453;ENSMUSG00000109511;ENSMUSG00000036992;ENSMUSG00000078427;ENSMUSG00000016619;ENSMUSG00000018379;ENSMUSG00000114797;ENSMUSG00000003226;ENSMUSG00000026999;ENSMUSG00000020739;ENSMUSG00000051329;ENSMUSG00000028609;ENSMUSG00000040034;ENSMUSG00000005481;ENSMUSG00000025134	Magohb;Ndc1;Thoc7;Nup62;Nxt1;Sarnp;Nup50;Srsf1;Gm49336;Ranbp2;Nup35;Nup85;Nup160;Magoh;Nup43;Ddx39a;Alyref
18	Immune System	R-MMU-202424	Downstream TCR signaling	18/ 1008	78/ 8793	0.230769	0.00263098	0.0126559	ENSMUSG00000026914;ENSMUSG00000025487;ENSMUSG00000021737;ENSMUSG00000020307;ENSMUSG00000041417;ENSMUSG00000002102;ENSMUSG00000032869;ENSMUSG00000029440;ENSMUSG00000019505;ENSMUSG00000031429;ENSMUSG00000021178;ENSMUSG00000021832;ENSMUSG00000020460;ENSMUSG00000040850;ENSMUSG00000026869;ENSMUSG00000078652;ENSMUSG00000020720;ENSMUSG00000026229	Psmd14;Psmd13;Psmd6;Cdc34;Pik3r1;Psmc3;Psmf1;Psmd9;Ubb;Psmd10;Psmc1;Psmc6;Rps27a;Psme4;Psmd5;Psme3;Psmd12;Psmd1
37	Metabolism of RNA	R-MMU-72172	mRNA Splicing	37/ 1008	203/ 8793	0.182266	0.00270799	0.0129705	ENSMUSG00000090553;ENSMUSG00000031107;ENSMUSG00000038722;ENSMUSG00000018379;ENSMUSG00000044155;ENSMUSG00000059005;ENSMUSG00000060288;ENSMUSG00000025134;ENSMUSG00000030188;ENSMUSG00000091625;ENSMUSG00000001767;ENSMUSG00000028676;ENSMUSG00000027981;ENSMUSG00000020018;ENSMUSG00000061136;ENSMUSG00000038806;ENSMUSG00000015748;ENSMUSG00000005687;ENSMUSG00000031783;ENSMUSG00000057278;ENSMUSG00000022858;…	Snrpe;Rbmx2;Bud31;Srsf1;Lsm8;Hnrnpa3;Ppih;Alyref;Magohb;Lsm5;Crnkl1;Srsf10;Rnpc3;Snrpf;Prpf40a;Sde2;Prpf3;Bcas2;Polr2c;Snrpg;Tra2b;Snrnp27;Hnrnph2;Usp39;Ppwd1;Zcrb1;Snrpa1;Hnrnpa2b1;Polr2k;Phf5a;Prpf18;Mtrex;Prpf38a;Snrpd1;Magoh;Lsm3;Ppil1
23	Vesicle-mediated transport	R-MMU-8856688	Golgi-to-ER retrograde transport	23/ 1008	110/ 8793	0.209091	0.00290671	0.0138038	ENSMUSG00000026494;ENSMUSG00000023015;ENSMUSG00000060992;ENSMUSG00000009013;ENSMUSG00000045328;ENSMUSG00000024795;ENSMUSG00000030677;ENSMUSG00000030704;ENSMUSG00000003779;ENSMUSG00000028678;ENSMUSG00000027115;ENSMUSG00000021693;ENSMUSG00000051378;ENSMUSG00000020440;ENSMUSG00000036768;ENSMUSG00000032254;ENSMUSG00000034311;ENSMUSG00000003452;ENSMUSG00000000420;ENSMUSG00000024301;ENSMUSG00000012443;…	Kif26b;Racgap1;Copz1;Dynll1;Cenpe;Kif20b;Kif22;Rab6a;Kif20a;Kif2c;Kif18a;Kif2a;Kif18b;Arf5;Kif15;Kif23;Kif4;Bicd1;Galnt1;Kifc5b;Kif11;Kifc1;Pafah1b1
176	Metabolism of proteins	R-MMU-597592	Post-translational protein modification	176/ 1008	1273/ 8793	0.138256	0.00290616	0.0138602	ENSMUSG00000030217;ENSMUSG00000020307;ENSMUSG00000026020;ENSMUSG00000026718;ENSMUSG00000050982;ENSMUSG00000028614;ENSMUSG00000032038;ENSMUSG00000022474;ENSMUSG00000001827;ENSMUSG00000001403;ENSMUSG00000027708;ENSMUSG00000017548;ENSMUSG00000035239;ENSMUSG00000017146;ENSMUSG00000020897;ENSMUSG00000025917;ENSMUSG00000109511;ENSMUSG00000024160;ENSMUSG00000042581;ENSMUSG00000094777;ENSMUSG00000022391;…	Art4;Cdc34;Nop58;Stam;Apol10a;Ndc1;St3gal4;Pmm1;Folr1;Ube2c;Dcun1d1;Suz12;Neu3;Brca1;Aurkb;Cops5;Nup62;Spsb3;Thsd7b;H2ac24;Rangap1;Uchl5;Psmd1;Arrb1;Psmd9;Adamts2;Josd2;Ifih1;Etf1;Ube2e3;Rps2;H4c16;Ccna2;Pigq;Cdc20;Ccnf;Tuba1c;Lrr1;Ube2t;Zc3h15;Apol11b;Fbxo7;St3gal5;Copz1;Hif3a;Spp1;Josd1;Otub2;Apol8;Ube2f;Sp3;Usp7;Stag2;Spta1;Nanp;Sumo2;Nup85;Dcaf10;Cop1;H2ac7;Usp9x;Kctd7;Vcpip1;Ubb;Kat2b;Clspn;…
16	Signal Transduction	R-MMU-9013026	RHOB GTPase cycle	16/ 1008	67/ 8793	0.238806	0.00308748	0.0146001	ENSMUSG00000027699;ENSMUSG00000041417;ENSMUSG00000036591;ENSMUSG00000028068;ENSMUSG00000023015;ENSMUSG00000021697;ENSMUSG00000004591;ENSMUSG00000059495;ENSMUSG00000034574;ENSMUSG00000021215;ENSMUSG00000022797;ENSMUSG00000036777;ENSMUSG00000022021;ENSMUSG00000026880;ENSMUSG00000027860;ENSMUSG00000025060	Ect2;Pik3r1;Arhgap21;Iqgap3;Racgap1;Depdc1b;Pkn2;Arhgef12;Daam1;Net1;Tfrc;Anln;Diaph3;Stom;Vangl1;Slk
19	Metabolism of proteins	R-MMU-5389840	Mitochondrial translation elongation	19/ 1008	86/ 8793	0.22093	0.00343283	0.0161647	ENSMUSG00000023939;ENSMUSG00000007338;ENSMUSG00000030037;ENSMUSG00000016833;ENSMUSG00000022370;ENSMUSG00000030611;ENSMUSG00000021967;ENSMUSG00000024181;ENSMUSG00000032459;ENSMUSG00000030335;ENSMUSG00000022706;ENSMUSG00000063787;ENSMUSG00000020477;ENSMUSG00000040269;ENSMUSG00000057388;ENSMUSG00000024829;ENSMUSG00000052962;ENSMUSG00000044018;ENSMUSG00000029066	Mrpl14;Mrpl49;Mrpl53;Mrps18c;Mrpl13;Mrps11;Mrpl57;Mrpl28;Mrps22;Mrpl51;Mrpl40;Chchd1;Mrps24;Mrps28;Mrpl18;Mrpl21;Mrpl35;Mrpl50;Mrpl20
18	Vesicle-mediated transport	R-MMU-6811434	COPI-dependent Golgi-to-ER retrograde traffic	18/ 1008	80/ 8793	0.225	0.00352615	0.0165344	ENSMUSG00000012443;ENSMUSG00000026494;ENSMUSG00000023015;ENSMUSG00000003779;ENSMUSG00000024301;ENSMUSG00000045328;ENSMUSG00000032254;ENSMUSG00000028678;ENSMUSG00000034311;ENSMUSG00000024795;ENSMUSG00000036768;ENSMUSG00000051378;ENSMUSG00000021693;ENSMUSG00000020440;ENSMUSG00000060992;ENSMUSG00000027115;ENSMUSG00000079553;ENSMUSG00000030677	Kif11;Kif26b;Racgap1;Kif20a;Kifc5b;Cenpe;Kif23;Kif2c;Kif4;Kif20b;Kif15;Kif18b;Kif2a;Arf5;Copz1;Kif18a;Kifc1;Kif22
54	Immune System	R-MMU-983169	Class I MHC mediated antigen processing & presentation	54/ 1008	328/ 8793	0.164634	0.00360181	0.0168185	ENSMUSG00000001786;ENSMUSG00000032586;ENSMUSG00000021737;ENSMUSG00000020307;ENSMUSG00000001403;ENSMUSG00000029472;ENSMUSG00000040850;ENSMUSG00000026869;ENSMUSG00000018548;ENSMUSG00000030031;ENSMUSG00000025487;ENSMUSG00000034343;ENSMUSG00000026311;ENSMUSG00000054115;ENSMUSG00000030061;ENSMUSG00000038822;ENSMUSG00000029922;ENSMUSG00000038664;ENSMUSG00000078652;ENSMUSG00000036840;ENSMUSG00000022280;…	Fbxo7;Traip;Psmd6;Cdc34;Ube2c;Anapc5;Psme4;Psmd5;Trim37;Kbtbd8;Psmd13;Ube2f;Asb1;Skp2;Uba3;Hace1;Mkrn1;Herc1;Psme3;Siah1a;Rnf19a;Rnf123;Psmd1;Psmd14;Ube2h;Kctd7;Psmf1;Ube2l6;Fzr1;Psmc3;Klhl25;Cdc27;Ube2v2;Rps27a;Psmd9;Ube3a;Psmd10;Ube2o;Ube2e3;Ube2b;Herc6;Cdc20;Ccnf;Ube2s;Fbxo30;Dtx3l;Psmc1;Psmc6;Lrr1;Asb17;Ubac1;Anapc10;Psmd12;Klhl11
10	Gene expression (Transcription)	R-MMU-5578749	Transcriptional regulation by small RNAs	10/ 1008	34/ 8793	0.294118	0.00372242	0.0173093	ENSMUSG00000028614;ENSMUSG00000029430;ENSMUSG00000109511;ENSMUSG00000040034;ENSMUSG00000114797;ENSMUSG00000003226;ENSMUSG00000020739;ENSMUSG00000051329;ENSMUSG00000016619;ENSMUSG00000026999	Ndc1;Ran;Nup62;Nup43;Gm49336;Ranbp2;Nup85;Nup160;Nup50;Nup35
10	Metabolism of proteins	R-MMU-4085377	SUMOylation of SUMOylation proteins	10/ 1008	34/ 8793	0.294118	0.00372242	0.0173093	ENSMUSG00000028614;ENSMUSG00000109511;ENSMUSG00000040034;ENSMUSG00000114797;ENSMUSG00000003226;ENSMUSG00000020738;ENSMUSG00000020739;ENSMUSG00000051329;ENSMUSG00000016619;ENSMUSG00000026999	Ndc1;Nup62;Nup43;Gm49336;Ranbp2;Sumo2;Nup85;Nup160;Nup50;Nup35
10	Metabolism of RNA	R-MMU-159227	Transport of the SLBP independent Mature mRNA	10/ 1008	34/ 8793	0.294118	0.00372242	0.0173093	ENSMUSG00000028614;ENSMUSG00000109511;ENSMUSG00000040034;ENSMUSG00000114797;ENSMUSG00000003226;ENSMUSG00000026999;ENSMUSG00000020739;ENSMUSG00000051329;ENSMUSG00000016619;ENSMUSG00000025134	Ndc1;Nup62;Nup43;Gm49336;Ranbp2;Nup35;Nup85;Nup160;Nup50;Alyref
15	Gene expression (Transcription)	R-MMU-73856	RNA Polymerase II Transcription Termination	15/ 1008	63/ 8793	0.238095	0.00423286	0.0194398	ENSMUSG00000030188;ENSMUSG00000005481;ENSMUSG00000090553;ENSMUSG00000031754;ENSMUSG00000020018;ENSMUSG00000057278;ENSMUSG00000078427;ENSMUSG00000028609;ENSMUSG00000018379;ENSMUSG00000041781;ENSMUSG00000004642;ENSMUSG00000041328;ENSMUSG00000027079;ENSMUSG00000053453;ENSMUSG00000025134	Magohb;Ddx39a;Snrpe;Nudt21;Snrpf;Snrpg;Sarnp;Magoh;Srsf1;Cpsf2;Slbp;Pcf11;Clp1;Thoc7;Alyref
41	Metabolism	R-MMU-71291	Metabolism of amino acids and derivatives	41/ 1008	237/ 8793	0.172996	0.00439399	0.0200971	ENSMUSG00000021737;ENSMUSG00000035472;ENSMUSG00000026520;ENSMUSG00000040850;ENSMUSG00000026869;ENSMUSG00000044986;ENSMUSG00000029596;ENSMUSG00000025487;ENSMUSG00000028179;ENSMUSG00000010095;ENSMUSG00000002102;ENSMUSG00000017707;ENSMUSG00000024726;ENSMUSG00000027333;ENSMUSG00000022323;ENSMUSG00000030861;ENSMUSG00000078652;ENSMUSG00000071711;ENSMUSG00000048217;ENSMUSG00000026229;ENSMUSG00000026914;…	Psmd6;Slc25a21;Pycr2;Psme4;Psmd5;Tst;Sdsl;Psmd13;Cth;Slc3a2;Psmc3;Serinc3;Carnmt1;Smox;Rida;Acadsb;Psme3;Mpst;Nags;Psmd1;Psmd14;Psmf1;Psat1;Nqo1;Amd1;Oaz1;Nmral1;Psmd9;Arg1;Pycr1;Psmd10;Gls2;Slc7a5;Pdhx;Dld;Serinc1;Psmc1;Psmc6;Odc1;Psmd12;Azin1
19	Signal Transduction	R-MMU-6807070	PTEN Regulation	19/ 1008	88/ 8793	0.215909	0.00449103	0.0204571	ENSMUSG00000026914;ENSMUSG00000031429;ENSMUSG00000021737;ENSMUSG00000025487;ENSMUSG00000032869;ENSMUSG00000002102;ENSMUSG00000022710;ENSMUSG00000017548;ENSMUSG00000026869;ENSMUSG00000029922;ENSMUSG00000021178;ENSMUSG00000021832;ENSMUSG00000020460;ENSMUSG00000029440;ENSMUSG00000040850;ENSMUSG00000078652;ENSMUSG00000028278;ENSMUSG00000020720;ENSMUSG00000026229	Psmd14;Psmd10;Psmd6;Psmd13;Psmf1;Psmc3;Usp7;Suz12;Psmd5;Mkrn1;Psmc1;Psmc6;Rps27a;Psmd9;Psme4;Psme3;Rragd;Psmd12;Psmd1
19	Immune System	R-MMU-5621481	C-type lectin receptors (CLRs)	19/ 1008	88/ 8793	0.215909	0.00449103	0.0204571	ENSMUSG00000026914;ENSMUSG00000031429;ENSMUSG00000021737;ENSMUSG00000025487;ENSMUSG00000020307;ENSMUSG00000002102;ENSMUSG00000019505;ENSMUSG00000030061;ENSMUSG00000035476;ENSMUSG00000040850;ENSMUSG00000021178;ENSMUSG00000021832;ENSMUSG00000020460;ENSMUSG00000029440;ENSMUSG00000032869;ENSMUSG00000078652;ENSMUSG00000026869;ENSMUSG00000020720;ENSMUSG00000026229	Psmd14;Psmd10;Psmd6;Psmd13;Cdc34;Psmc3;Ubb;Uba3;Tab3;Psme4;Psmc1;Psmc6;Rps27a;Psmd9;Psmf1;Psme3;Psmd5;Psmd12;Psmd1
19	Immune System	R-MMU-9020702	Interleukin-1 signaling	19/ 1008	88/ 8793	0.215909	0.00449103	0.0204571	ENSMUSG00000026914;ENSMUSG00000031429;ENSMUSG00000021737;ENSMUSG00000025487;ENSMUSG00000032869;ENSMUSG00000002102;ENSMUSG00000047879;ENSMUSG00000019505;ENSMUSG00000040850;ENSMUSG00000066551;ENSMUSG00000021178;ENSMUSG00000021832;ENSMUSG00000020460;ENSMUSG00000029440;ENSMUSG00000035476;ENSMUSG00000078652;ENSMUSG00000026869;ENSMUSG00000020720;ENSMUSG00000026229	Psmd14;Psmd10;Psmd6;Psmd13;Psmf1;Psmc3;Usp14;Ubb;Psme4;Hmgb1;Psmc1;Psmc6;Rps27a;Psmd9;Tab3;Psme3;Psmd5;Psmd12;Psmd1
35	Metabolism of RNA	R-MMU-72163	mRNA Splicing - Major Pathway	35/ 1008	196/ 8793	0.178571	0.00488386	0.0219774	ENSMUSG00000090553;ENSMUSG00000031107;ENSMUSG00000038722;ENSMUSG00000018379;ENSMUSG00000044155;ENSMUSG00000059005;ENSMUSG00000060288;ENSMUSG00000025134;ENSMUSG00000030188;ENSMUSG00000091625;ENSMUSG00000001767;ENSMUSG00000028676;ENSMUSG00000020018;ENSMUSG00000061136;ENSMUSG00000038806;ENSMUSG00000015748;ENSMUSG00000005687;ENSMUSG00000031783;ENSMUSG00000057278;ENSMUSG00000022858;ENSMUSG00000001158;…	Snrpe;Rbmx2;Bud31;Srsf1;Lsm8;Hnrnpa3;Ppih;Alyref;Magohb;Lsm5;Crnkl1;Srsf10;Snrpf;Prpf40a;Sde2;Prpf3;Bcas2;Polr2c;Snrpg;Tra2b;Snrnp27;Hnrnph2;Usp39;Ppwd1;Snrpa1;Hnrnpa2b1;Polr2k;Phf5a;Prpf18;Mtrex;Prpf38a;Snrpd1;Magoh;Lsm3;Ppil1
7	Cell Cycle	R-MMU-176407	Conversion from APC/C:Cdc20 to APC/C:Cdh1 in late anaphase	7/ 1008	20/ 8793	0.35	0.00513388	0.0230097	ENSMUSG00000001403;ENSMUSG00000020235;ENSMUSG00000006398;ENSMUSG00000029472;ENSMUSG00000060860;ENSMUSG00000020687;ENSMUSG00000036977	Ube2c;Fzr1;Cdc20;Anapc5;Ube2s;Cdc27;Anapc10
11	Metabolism of RNA	R-MMU-159231	Transport of Mature mRNA Derived from an Intronless Transcript	11/ 1008	41/ 8793	0.268293	0.00522189	0.0233105	ENSMUSG00000028614;ENSMUSG00000109511;ENSMUSG00000040034;ENSMUSG00000041781;ENSMUSG00000114797;ENSMUSG00000003226;ENSMUSG00000026999;ENSMUSG00000020739;ENSMUSG00000051329;ENSMUSG00000016619;ENSMUSG00000025134	Ndc1;Nup62;Nup43;Cpsf2;Gm49336;Ranbp2;Nup35;Nup85;Nup160;Nup50;Alyref
3	DNA Replication	R-MMU-176974	Unwinding of DNA	3/ 1008	4/ 8793	0.75	0.00549477	0.0244309	ENSMUSG00000031546;ENSMUSG00000027454;ENSMUSG00000031669	Gins4;Gins1;Gins3
3	Cell Cycle	R-MMU-69200	Phosphorylation of proteins involved in G1/S transition by active Cyclin E:Cdk2 complexes	3/ 1008	4/ 8793	0.75	0.00549477	0.0244309	ENSMUSG00000022105;ENSMUSG00000028212;ENSMUSG00000002068	Rb1;Ccne2;Ccne1
3	Cell Cycle	R-MMU-69478	G2/M DNA replication checkpoint	3/ 1008	4/ 8793	0.75	0.00549477	0.0244309	ENSMUSG00000032218;ENSMUSG00000019942;ENSMUSG00000041431	Ccnb2;Cdk1;Ccnb1
12	Immune System	R-MMU-9833482	PKR-mediated signaling	12/ 1008	47/ 8793	0.255319	0.00556381	0.0244457	ENSMUSG00000055884;ENSMUSG00000025889;ENSMUSG00000035692;ENSMUSG00000047757;ENSMUSG00000019942;ENSMUSG00000024079;ENSMUSG00000007033;ENSMUSG00000032058;ENSMUSG00000073705;ENSMUSG00000030493;ENSMUSG00000027078;ENSMUSG00000004018	Fancm;Snca;Isg15;Fancb;Cdk1;Eif2ak2;Hspa1l;Ppp2r1b;Cenps;Faap24;Ube2l6;Fancl
10	DNA Repair	R-MMU-73933	Resolution of Abasic Sites (AP sites)	10/ 1008	36/ 8793	0.277778	0.00583709	0.0255459	ENSMUSG00000020974;ENSMUSG00000029363;ENSMUSG00000029591;ENSMUSG00000027342;ENSMUSG00000024742;ENSMUSG00000022881;ENSMUSG00000028394;ENSMUSG00000000751;ENSMUSG00000033970;ENSMUSG00000056394	Pole2;Rfc5;Ung;Pcna;Fen1;Rfc4;Pole3;Rpa1;Rfc3;Lig1
225	Metabolism	R-MMU-1430728	Metabolism	225/ 1008	1703/ 8793	0.13212	0.00718554	0.0313245	ENSMUSG00000022747;ENSMUSG00000038150;ENSMUSG00000020309;ENSMUSG00000061518;ENSMUSG00000058624;ENSMUSG00000064358;ENSMUSG00000005615;ENSMUSG00000062729;ENSMUSG00000025353;ENSMUSG00000064354;ENSMUSG00000029596;ENSMUSG00000028614;ENSMUSG00000032038;ENSMUSG00000022956;ENSMUSG00000017707;ENSMUSG00000026005;ENSMUSG00000035239;ENSMUSG00000050860;ENSMUSG00000001440;ENSMUSG00000035232;ENSMUSG00000021102;…	St3gal6;Ormdl3;Chac2;Cox5b;Gda;mt-Co3;Pcyt1a;Ppox;Ormdl2;mt-Co2;Sdsl;Ndc1;St3gal4;Atp5po;Serinc3;Rpe;Neu3;Phospho1;Kpnb1;Pdk3;Glrx5;Osbpl8;Nup62;Sumo2;Tmem86b;Car13;Nup85;Cyp4f39;Hscb;Itpa;Gpx4;Psmd9;Atp5mf;Arg1;Pfkm;Enpp6;Stard10;Atp5pb;Etfa;Nudt5;Slc7a5;Dld;Atp5me;Nadk2;Psmd1;Ptges3;Ran;Fxn;Mocs1;Aldh1a1;Gm10053;Pnp2;Pgm2l1;Uqcrh;Rap1a;Agpat4;Cyc1;Cycs;Tst;Ndufa4;Gng5;Cox7c;Pik3r1;Slc3a2;Chac1;…
5	Programmed Cell Death	R-MMU-140342	Apoptosis induced DNA fragmentation	5/ 1008	12/ 8793	0.416667	0.00777279	0.0337526	ENSMUSG00000066551;ENSMUSG00000022905;ENSMUSG00000054717;ENSMUSG00000031628;ENSMUSG00000001440	Hmgb1;Kpna1;Hmgb2;Casp3;Kpnb1
5	Metabolism	R-MMU-174403	Glutathione synthesis and recycling	5/ 1008	12/ 8793	0.416667	0.00777279	0.0337526	ENSMUSG00000027610;ENSMUSG00000027313;ENSMUSG00000032350;ENSMUSG00000020309;ENSMUSG00000028124	Gss;Chac1;Gclc;Chac2;Gclm
5	Metabolism of proteins	R-MMU-5689877	Josephin domain DUBs	5/ 1008	12/ 8793	0.416667	0.00777279	0.0337526	ENSMUSG00000022426;ENSMUSG00000019505;ENSMUSG00000038695;ENSMUSG00000020460;ENSMUSG00000003813	Josd1;Ubb;Josd2;Rps27a;Rad23a
5	Drug ADME	R-MMU-9755088	Ribavirin ADME	5/ 1008	12/ 8793	0.416667	0.00777279	0.0337526	ENSMUSG00000068417;ENSMUSG00000074797;ENSMUSG00000039197;ENSMUSG00000115338;ENSMUSG00000037601	Pnp2;Itpa;Adk;Pnp;Nme1
5	DNA Repair	R-MMU-5685939	HDR through MMEJ (alt-NHEJ)	5/ 1008	12/ 8793	0.416667	0.00777279	0.0337526	ENSMUSG00000028224;ENSMUSG00000034206;ENSMUSG00000024742;ENSMUSG00000041238;ENSMUSG00000041147	Nbn;Polq;Fen1;Rbbp8;Brca2
12	Programmed Cell Death	R-MMU-75153	Apoptotic execution phase	12/ 1008	49/ 8793	0.244898	0.00792783	0.0337689	ENSMUSG00000028063;ENSMUSG00000022905;ENSMUSG00000054717;ENSMUSG00000024290;ENSMUSG00000026413;ENSMUSG00000030516;ENSMUSG00000066551;ENSMUSG00000042489;ENSMUSG00000001440;ENSMUSG00000024590;ENSMUSG00000031628;ENSMUSG00000030498	Lmna;Kpna1;Hmgb2;Rock1;Pkp1;Tjp1;Hmgb1;Clspn;Kpnb1;Lmnb1;Casp3;Gas2
9	Transport of small molecules	R-MMU-352230	Amino acid transport across the plasma membrane	9/ 1008	32/ 8793	0.28125	0.00802584	0.0337994	ENSMUSG00000019838;ENSMUSG00000024131;ENSMUSG00000040010;ENSMUSG00000031170;ENSMUSG00000027737;ENSMUSG00000041313;ENSMUSG00000010095;ENSMUSG00000020142;ENSMUSG00000027075	Slc16a10;Slc3a1;Slc7a5;Slc38a5;Slc7a11;Slc7a1;Slc3a2;Slc1a4;Slc43a1
9	Metabolism	R-MMU-170822	Regulation of Glucokinase by Glucokinase Regulatory Protein	9/ 1008	32/ 8793	0.28125	0.00802584	0.0337994	ENSMUSG00000028614;ENSMUSG00000109511;ENSMUSG00000040034;ENSMUSG00000114797;ENSMUSG00000003226;ENSMUSG00000020739;ENSMUSG00000051329;ENSMUSG00000016619;ENSMUSG00000026999	Ndc1;Nup62;Nup43;Gm49336;Ranbp2;Nup85;Nup160;Nup50;Nup35
13	DNA Repair	R-MMU-5693565	Recruitment and ATM-mediated phosphorylation of repair and signaling proteins at DNA double strand breaks	13/ 1008	55/ 8793	0.236364	0.00799239	0.0339145	ENSMUSG00000028224;ENSMUSG00000057406;ENSMUSG00000020460;ENSMUSG00000029521;ENSMUSG00000096010;ENSMUSG00000060639;ENSMUSG00000019505;ENSMUSG00000026196;ENSMUSG00000017146;ENSMUSG00000014074;ENSMUSG00000043909;ENSMUSG00000049932;ENSMUSG00000022674	Nbn;Nsd2;Rps27a;Chek2;H4c16;H4c9;Ubb;Bard1;Brca1;Rnf168;Trp53bp1;H2ax;Ube2v2
13	DNA Repair	R-MMU-5693606	DNA Double Strand Break Response	13/ 1008	55/ 8793	0.236364	0.00799239	0.0339145	ENSMUSG00000028224;ENSMUSG00000057406;ENSMUSG00000020460;ENSMUSG00000029521;ENSMUSG00000096010;ENSMUSG00000060639;ENSMUSG00000019505;ENSMUSG00000026196;ENSMUSG00000017146;ENSMUSG00000014074;ENSMUSG00000043909;ENSMUSG00000049932;ENSMUSG00000022674	Nbn;Nsd2;Rps27a;Chek2;H4c16;H4c9;Ubb;Bard1;Brca1;Rnf168;Trp53bp1;H2ax;Ube2v2
10	Gene expression (Transcription)	R-MMU-211000	Gene Silencing by RNA	10/ 1008	38/ 8793	0.263158	0.00878705	0.0365908	ENSMUSG00000028614;ENSMUSG00000029430;ENSMUSG00000109511;ENSMUSG00000040034;ENSMUSG00000114797;ENSMUSG00000003226;ENSMUSG00000020739;ENSMUSG00000051329;ENSMUSG00000016619;ENSMUSG00000026999	Ndc1;Ran;Nup62;Nup43;Gm49336;Ranbp2;Nup85;Nup160;Nup50;Nup35
8	Cellular responses to stimuli	R-MMU-2559586	DNA Damage/Telomere Stress Induced Senescence	8/ 1008	27/ 8793	0.296296	0.00875426	0.0365908	ENSMUSG00000028224;ENSMUSG00000028212;ENSMUSG00000027715;ENSMUSG00000023067;ENSMUSG00000002068;ENSMUSG00000019857;ENSMUSG00000024590;ENSMUSG00000022105	Nbn;Ccne2;Ccna2;Cdkn1a;Ccne1;Asf1a;Lmnb1;Rb1
13	Metabolism	R-MMU-6799198	Complex I biogenesis	13/ 1008	56/ 8793	0.232143	0.00934645	0.0387756	ENSMUSG00000025968;ENSMUSG00000071014;ENSMUSG00000024099;ENSMUSG00000030647;ENSMUSG00000022354;ENSMUSG00000023089;ENSMUSG00000113902;ENSMUSG00000068184;ENSMUSG00000037152;ENSMUSG00000022820;ENSMUSG00000021606;ENSMUSG00000014294;ENSMUSG00000064360	Ndufs1;Ndufb6;Ndufv2;Ndufc2;Ndufb9;Ndufa5;Ndufb1;Ndufaf2;Ndufc1;Ndufb4;Ndufs6;Ndufa2;mt-Nd3
15	Immune System	R-MMU-1169410	Antiviral mechanism by IFN-stimulated genes	15/ 1008	69/ 8793	0.217391	0.0102283	0.0422771	ENSMUSG00000055884;ENSMUSG00000025889;ENSMUSG00000035692;ENSMUSG00000047757;ENSMUSG00000058355;ENSMUSG00000019942;ENSMUSG00000024079;ENSMUSG00000043702;ENSMUSG00000066800;ENSMUSG00000007033;ENSMUSG00000032058;ENSMUSG00000073705;ENSMUSG00000030493;ENSMUSG00000027078;ENSMUSG00000004018	Fancm;Snca;Isg15;Fancb;Abce1;Cdk1;Eif2ak2;Pde12;Rnasel;Hspa1l;Ppp2r1b;Cenps;Faap24;Ube2l6;Fancl
10	Metabolism of proteins	R-MMU-5689901	Metalloprotease DUBs	10/ 1008	39/ 8793	0.25641	0.0106342	0.0437925	ENSMUSG00000026914;ENSMUSG00000020460;ENSMUSG00000019505;ENSMUSG00000000708;ENSMUSG00000026718;ENSMUSG00000061991;ENSMUSG00000026196;ENSMUSG00000017146;ENSMUSG00000094777;ENSMUSG00000071478	Psmd14;Rps27a;Ubb;Kat2b;Stam;H2ac10;Bard1;Brca1;H2ac24;H2ac7
13	DNA Repair	R-MMU-6782210	Gap-filling DNA repair synthesis and ligation in TC-NER	13/ 1008	57/ 8793	0.22807	0.0108735	0.0446135	ENSMUSG00000033813;ENSMUSG00000045996;ENSMUSG00000020460;ENSMUSG00000020974;ENSMUSG00000022710;ENSMUSG00000029363;ENSMUSG00000027342;ENSMUSG00000031783;ENSMUSG00000022881;ENSMUSG00000028394;ENSMUSG00000000751;ENSMUSG00000033970;ENSMUSG00000056394	Tcea1;Polr2k;Rps27a;Pole2;Usp7;Rfc5;Pcna;Polr2c;Rfc4;Pole3;Rpa1;Rfc3;Lig1
15	Signal Transduction	R-MMU-9013106	RHOC GTPase cycle	15/ 1008	70/ 8793	0.214286	0.01168	0.0477467	ENSMUSG00000004880;ENSMUSG00000036591;ENSMUSG00000028068;ENSMUSG00000023015;ENSMUSG00000021697;ENSMUSG00000034574;ENSMUSG00000059495;ENSMUSG00000004591;ENSMUSG00000022797;ENSMUSG00000036777;ENSMUSG00000022021;ENSMUSG00000026880;ENSMUSG00000027860;ENSMUSG00000025060;ENSMUSG00000041417	Lbr;Arhgap21;Iqgap3;Racgap1;Depdc1b;Daam1;Arhgef12;Pkn2;Tfrc;Anln;Diaph3;Stom;Vangl1;Slk;Pik3r1
15	DNA Repair	R-MMU-6781827	Transcription-Coupled Nucleotide Excision Repair (TC-NER)	15/ 1008	70/ 8793	0.214286	0.01168	0.0477467	ENSMUSG00000033813;ENSMUSG00000045996;ENSMUSG00000020460;ENSMUSG00000020974;ENSMUSG00000022710;ENSMUSG00000029363;ENSMUSG00000027342;ENSMUSG00000027206;ENSMUSG00000031783;ENSMUSG00000022881;ENSMUSG00000028394;ENSMUSG00000000751;ENSMUSG00000033970;ENSMUSG00000056394;ENSMUSG00000025917	Tcea1;Polr2k;Rps27a;Pole2;Usp7;Rfc5;Pcna;Cops2;Polr2c;Rfc4;Pole3;Rpa1;Rfc3;Lig1;Cops5
9	Signal Transduction	R-MMU-9013424	RHOV GTPase cycle	9/ 1008	34/ 8793	0.264706	0.012178	0.0490636	ENSMUSG00000033904;ENSMUSG00000041417;ENSMUSG00000031010;ENSMUSG00000021697;ENSMUSG00000027860;ENSMUSG00000030602;ENSMUSG00000024583;ENSMUSG00000074923;ENSMUSG00000005699	Ccp110;Pik3r1;Usp9x;Depdc1b;Vangl1;Pak4;Txnl1;Pak6;Pard6a
20	DNA Repair	R-MMU-5696398	Nucleotide Excision Repair	20/ 1008	103/ 8793	0.194175	0.0121676	0.0493784	ENSMUSG00000033813;ENSMUSG00000045996;ENSMUSG00000020460;ENSMUSG00000031783;ENSMUSG00000033970;ENSMUSG00000022710;ENSMUSG00000019505;ENSMUSG00000027206;ENSMUSG00000029363;ENSMUSG00000040455;ENSMUSG00000027342;ENSMUSG00000022674;ENSMUSG00000020738;ENSMUSG00000022881;ENSMUSG00000028394;ENSMUSG00000000751;ENSMUSG00000020974;ENSMUSG00000056394;ENSMUSG00000025917;ENSMUSG00000003813	Tcea1;Polr2k;Rps27a;Polr2c;Rfc3;Usp7;Ubb;Cops2;Rfc5;Usp45;Pcna;Ube2v2;Sumo2;Rfc4;Pole3;Rpa1;Pole2;Lig1;Cops5;Rad23a
20	Immune System	R-MMU-446652	Interleukin-1 family signaling	20/ 1008	103/ 8793	0.194175	0.0121676	0.0493784	ENSMUSG00000026914;ENSMUSG00000031429;ENSMUSG00000021737;ENSMUSG00000025487;ENSMUSG00000032869;ENSMUSG00000002102;ENSMUSG00000047879;ENSMUSG00000019505;ENSMUSG00000026069;ENSMUSG00000040850;ENSMUSG00000066551;ENSMUSG00000021178;ENSMUSG00000021832;ENSMUSG00000020460;ENSMUSG00000029440;ENSMUSG00000035476;ENSMUSG00000078652;ENSMUSG00000026869;ENSMUSG00000020720;ENSMUSG00000026229	Psmd14;Psmd10;Psmd6;Psmd13;Psmf1;Psmc3;Usp14;Ubb;Il1rl1;Psme4;Hmgb1;Psmc1;Psmc6;Rps27a;Psmd9;Tab3;Psme3;Psmd5;Psmd12;Psmd1
6	Metabolism	R-MMU-74259	Purine catabolism	6/ 1008	18/ 8793	0.333333	0.0123037	0.0493918	ENSMUSG00000040658;ENSMUSG00000058624;ENSMUSG00000068417;ENSMUSG00000074797;ENSMUSG00000115338;ENSMUSG00000025817	Dnph1;Gda;Pnp2;Itpa;Pnp;Nudt5
3	Immune System	R-MMU-8983711	OAS antiviral response	3/ 1008	5/ 8793	0.6	0.0125662	0.0502649	ENSMUSG00000043702;ENSMUSG00000058355;ENSMUSG00000066800	Pde12;Abce1;Rnasel
3	Cell Cycle	R-MMU-156711	Polo-like kinase mediated events	3/ 1008	5/ 8793	0.6	0.0125662	0.0502649	ENSMUSG00000030867;ENSMUSG00000044201;ENSMUSG00000001517	Plk1;Cdc25c;Foxm1
11	Metabolism of proteins	R-MMU-4570464	SUMOylation of RNA binding proteins	11/ 1008	46/ 8793	0.23913	0.0129534	0.051445	ENSMUSG00000028614;ENSMUSG00000109511;ENSMUSG00000040034;ENSMUSG00000026020;ENSMUSG00000114797;ENSMUSG00000003226;ENSMUSG00000020738;ENSMUSG00000020739;ENSMUSG00000051329;ENSMUSG00000016619;ENSMUSG00000026999	Ndc1;Nup62;Nup43;Nop58;Gm49336;Ranbp2;Sumo2;Nup85;Nup160;Nup50;Nup35
2	Cell Cycle	R-MMU-68881	Mitotic Metaphase/Anaphase Transition	2/ 1008	2/ 8793	1	0.01313	0.0519613	ENSMUSG00000030867;ENSMUSG00000019773	Plk1;Fbxo5
2	Signal Transduction	R-MMU-5625900	RHO GTPases activate CIT	2/ 1008	2/ 8793	1	0.01313	0.0519613	ENSMUSG00000041498;ENSMUSG00000038943	Kif14;Prc1
8	Metabolism of RNA	R-MMU-75067	Processing of Capped Intronless Pre-mRNA	8/ 1008	29/ 8793	0.275862	0.0137677	0.0541011	ENSMUSG00000090553;ENSMUSG00000031754;ENSMUSG00000020018;ENSMUSG00000057278;ENSMUSG00000041781;ENSMUSG00000004642;ENSMUSG00000041328;ENSMUSG00000027079	Snrpe;Nudt21;Snrpf;Snrpg;Cpsf2;Slbp;Pcf11;Clp1
9	Cellular responses to stimuli	R-MMU-2559582	Senescence-Associated Secretory Phenotype (SASP)	9/ 1008	35/ 8793	0.257143	0.0147711	0.0578403	ENSMUSG00000001403;ENSMUSG00000020235;ENSMUSG00000027715;ENSMUSG00000023067;ENSMUSG00000029472;ENSMUSG00000060860;ENSMUSG00000020687;ENSMUSG00000020460;ENSMUSG00000036977	Ube2c;Fzr1;Ccna2;Cdkn1a;Anapc5;Ube2s;Cdc27;Rps27a;Anapc10
18	Immune System	R-MMU-2132295	MHC class II antigen presentation	18/ 1008	92/ 8793	0.195652	0.0156153	0.0609325	ENSMUSG00000012443;ENSMUSG00000004552;ENSMUSG00000028678;ENSMUSG00000003779;ENSMUSG00000021693;ENSMUSG00000032254;ENSMUSG00000023015;ENSMUSG00000045328;ENSMUSG00000034311;ENSMUSG00000027115;ENSMUSG00000044252;ENSMUSG00000060279;ENSMUSG00000022841;ENSMUSG00000002957;ENSMUSG00000009013;ENSMUSG00000036768;ENSMUSG00000083282;ENSMUSG00000030677	Kif11;Ctse;Kif2c;Kif20a;Kif2a;Kif23;Racgap1;Cenpe;Kif4;Kif18a;Osbpl1a;Ap2a1;Ap2m1;Ap2a2;Dynll1;Kif15;Ctsf;Kif22
24	Signal Transduction	R-MMU-201681	TCF dependent signaling in response to WNT	24/ 1008	133/ 8793	0.180451	0.0157132	0.0611008	ENSMUSG00000021737;ENSMUSG00000026869;ENSMUSG00000040850;ENSMUSG00000045005;ENSMUSG00000025487;ENSMUSG00000002102;ENSMUSG00000032058;ENSMUSG00000051910;ENSMUSG00000024576;ENSMUSG00000078652;ENSMUSG00000026229;ENSMUSG00000026914;ENSMUSG00000032869;ENSMUSG00000031429;ENSMUSG00000056342;ENSMUSG00000020460;ENSMUSG00000029440;ENSMUSG00000024867;ENSMUSG00000020290;ENSMUSG00000009900;ENSMUSG00000024777;…	Psmd6;Psmd5;Psme4;Fzd5;Psmd13;Psmc3;Ppp2r1b;Sox6;Csnk1a1;Psme3;Psmd1;Psmd14;Psmf1;Psmd10;Usp34;Rps27a;Psmd9;Pip5k1b;Xpo1;Wnt3a;Ppp2r5b;Psmc1;Psmc6;Psmd12
5	Cell Cycle	R-MMU-174437	Removal of the Flap Intermediate from the C-strand	5/ 1008	14/ 8793	0.357143	0.0161674	0.0626486	ENSMUSG00000025925;ENSMUSG00000000751;ENSMUSG00000031583;ENSMUSG00000024742;ENSMUSG00000027342	Terf1;Rpa1;Wrn;Fen1;Pcna
17	Cellular responses to stimuli	R-MMU-2559583	Cellular Senescence	17/ 1008	86/ 8793	0.197674	0.0167555	0.0647031	ENSMUSG00000028224;ENSMUSG00000028212;ENSMUSG00000020235;ENSMUSG00000001403;ENSMUSG00000027715;ENSMUSG00000029472;ENSMUSG00000023067;ENSMUSG00000002068;ENSMUSG00000017548;ENSMUSG00000020687;ENSMUSG00000060860;ENSMUSG00000020460;ENSMUSG00000019857;ENSMUSG00000018932;ENSMUSG00000024590;ENSMUSG00000036977;ENSMUSG00000022105	Nbn;Ccne2;Fzr1;Ube2c;Ccna2;Anapc5;Cdkn1a;Ccne1;Suz12;Cdc27;Ube2s;Rps27a;Asf1a;Map2k3;Lmnb1;Anapc10;Rb1
9	Gene expression (Transcription)	R-MMU-6806003	Regulation of TP53 Expression and Degradation	9/ 1008	36/ 8793	0.25	0.017749	0.0683032	ENSMUSG00000029521;ENSMUSG00000027715;ENSMUSG00000022710;ENSMUSG00000019942;ENSMUSG00000019505;ENSMUSG00000032058;ENSMUSG00000020696;ENSMUSG00000020460;ENSMUSG00000020326	Chek2;Ccna2;Usp7;Cdk1;Ubb;Ppp2r1b;Rffl;Rps27a;Ccng1
9	Metabolism of proteins	R-MMU-3232142	SUMOylation of ubiquitinylation proteins	9/ 1008	36/ 8793	0.25	0.017749	0.0683032	ENSMUSG00000028614;ENSMUSG00000109511;ENSMUSG00000040034;ENSMUSG00000114797;ENSMUSG00000003226;ENSMUSG00000020739;ENSMUSG00000051329;ENSMUSG00000016619;ENSMUSG00000026999	Ndc1;Nup62;Nup43;Gm49336;Ranbp2;Nup85;Nup160;Nup50;Nup35
9	Gene expression (Transcription)	R-MMU-6804757	Regulation of TP53 Degradation	9/ 1008	36/ 8793	0.25	0.017749	0.0683032	ENSMUSG00000029521;ENSMUSG00000027715;ENSMUSG00000022710;ENSMUSG00000019942;ENSMUSG00000019505;ENSMUSG00000032058;ENSMUSG00000020696;ENSMUSG00000020460;ENSMUSG00000020326	Chek2;Ccna2;Usp7;Cdk1;Ubb;Ppp2r1b;Rffl;Rps27a;Ccng1
7	Metabolism of proteins	R-MMU-8955332	Carboxyterminal post-translational modifications of tubulin	7/ 1008	25/ 8793	0.28	0.0191324	0.0728728	ENSMUSG00000043091;ENSMUSG00000062380;ENSMUSG00000023004;ENSMUSG00000036752;ENSMUSG00000016757;ENSMUSG00000026202;ENSMUSG00000012609	Tuba1c;Tubb3;Tuba1b;Tubb4b;Ttll12;Tuba4a;Ttll5
18	Immune System	R-MMU-202403	TCR signaling	18/ 1008	95/ 8793	0.189474	0.0212954	0.0808357	ENSMUSG00000026914;ENSMUSG00000031429;ENSMUSG00000021737;ENSMUSG00000025487;ENSMUSG00000020307;ENSMUSG00000041417;ENSMUSG00000002102;ENSMUSG00000019505;ENSMUSG00000040850;ENSMUSG00000021178;ENSMUSG00000021832;ENSMUSG00000020460;ENSMUSG00000029440;ENSMUSG00000032869;ENSMUSG00000078652;ENSMUSG00000026869;ENSMUSG00000020720;ENSMUSG00000026229	Psmd14;Psmd10;Psmd6;Psmd13;Cdc34;Pik3r1;Psmc3;Ubb;Psme4;Psmc1;Psmc6;Rps27a;Psmd9;Psmf1;Psme3;Psmd5;Psmd12;Psmd1
3	Gene expression (Transcription)	R-MMU-9617629	Regulation of FOXO transcriptional activity by acetylation	3/ 1008	6/ 8793	0.5	0.0230042	0.087026	ENSMUSG00000048756;ENSMUSG00000020063;ENSMUSG00000000708	Foxo3;Sirt1;Kat2b
15	DNA Repair	R-MMU-5696399	Global Genome Nucleotide Excision Repair (GG-NER)	15/ 1008	76/ 8793	0.197368	0.024044	0.0906524	ENSMUSG00000020460;ENSMUSG00000020974;ENSMUSG00000003813;ENSMUSG00000019505;ENSMUSG00000040455;ENSMUSG00000027342;ENSMUSG00000022674;ENSMUSG00000020738;ENSMUSG00000022881;ENSMUSG00000028394;ENSMUSG00000000751;ENSMUSG00000033970;ENSMUSG00000029363;ENSMUSG00000025917;ENSMUSG00000027206	Rps27a;Pole2;Rad23a;Ubb;Usp45;Pcna;Ube2v2;Sumo2;Rfc4;Pole3;Rpa1;Rfc3;Rfc5;Cops5;Cops2
13	Metabolism of proteins	R-MMU-4551638	SUMOylation of chromatin organization proteins	13/ 1008	63/ 8793	0.206349	0.0244531	0.0918843	ENSMUSG00000109511;ENSMUSG00000096010;ENSMUSG00000028614;ENSMUSG00000060639;ENSMUSG00000040034;ENSMUSG00000017548;ENSMUSG00000114797;ENSMUSG00000003226;ENSMUSG00000020738;ENSMUSG00000020739;ENSMUSG00000051329;ENSMUSG00000016619;ENSMUSG00000026999	Nup62;H4c16;Ndc1;H4c9;Nup43;Suz12;Gm49336;Ranbp2;Sumo2;Nup85;Nup160;Nup50;Nup35
12	DNA Repair	R-MMU-6782135	Dual incision in TC-NER	12/ 1008	58/ 8793	0.206897	0.0293819	0.108218	ENSMUSG00000033813;ENSMUSG00000045996;ENSMUSG00000020460;ENSMUSG00000020974;ENSMUSG00000022710;ENSMUSG00000027342;ENSMUSG00000031783;ENSMUSG00000022881;ENSMUSG00000028394;ENSMUSG00000000751;ENSMUSG00000033970;ENSMUSG00000029363	Tcea1;Polr2k;Rps27a;Pole2;Usp7;Pcna;Polr2c;Rfc4;Pole3;Rpa1;Rfc3;Rfc5
32	Signal Transduction	R-MMU-195721	Signaling by WNT	32/ 1008	199/ 8793	0.160804	0.0293778	0.108562	ENSMUSG00000021737;ENSMUSG00000002957;ENSMUSG00000040850;ENSMUSG00000026869;ENSMUSG00000045005;ENSMUSG00000068523;ENSMUSG00000071658;ENSMUSG00000034574;ENSMUSG00000032058;ENSMUSG00000051910;ENSMUSG00000021178;ENSMUSG00000024576;ENSMUSG00000078652;ENSMUSG00000026229;ENSMUSG00000026914;ENSMUSG00000025487;ENSMUSG00000032869;ENSMUSG00000002102;ENSMUSG00000056342;ENSMUSG00000020460;ENSMUSG00000029440;…	Psmd6;Ap2a2;Psme4;Psmd5;Fzd5;Gng5;Gng3;Daam1;Ppp2r1b;Sox6;Psmc1;Csnk1a1;Psme3;Psmd1;Psmd14;Psmd13;Psmf1;Psmc3;Usp34;Rps27a;Psmd9;Pip5k1b;Xpo1;Pard6a;Wnt3a;Psmd10;Ppp2r5b;Ap2a1;Ap2m1;Psmc6;Vps35;Psmd12
5	Transport of small molecules	R-MMU-8866427	VLDLR internalisation and degradation	5/ 1008	16/ 8793	0.3125	0.0290675	0.108857	ENSMUSG00000060279;ENSMUSG00000022841;ENSMUSG00000019505;ENSMUSG00000002957;ENSMUSG00000020460	Ap2a1;Ap2m1;Ubb;Ap2a2;Rps27a
4	Cellular responses to stimuli	R-MMU-9707616	Heme signaling	4/ 1008	11/ 8793	0.363636	0.0292457	0.109158	ENSMUSG00000069919;ENSMUSG00000020290;ENSMUSG00000052305;ENSMUSG00000073940	Hba-a1;Xpo1;Hbb-bs;Hbb-bt
4	Metabolism of RNA	R-MMU-77588	SLBP Dependent Processing of Replication-Dependent Histone Pre-mRNAs	4/ 1008	11/ 8793	0.363636	0.0292457	0.109158	ENSMUSG00000057278;ENSMUSG00000090553;ENSMUSG00000004642;ENSMUSG00000020018	Snrpg;Snrpe;Slbp;Snrpf
4	Cellular responses to stimuli	R-MMU-3371568	Attenuation phase	4/ 1008	11/ 8793	0.363636	0.0292457	0.109158	ENSMUSG00000071072;ENSMUSG00000005483;ENSMUSG00000021270;ENSMUSG00000007033	Ptges3;Dnajb1;Hsp90aa1;Hspa1l
15	Gene expression (Transcription)	R-MMU-674695	RNA Polymerase II Pre-transcription Events	15/ 1008	78/ 8793	0.192308	0.0298104	0.109436	ENSMUSG00000033813;ENSMUSG00000078941;ENSMUSG00000035726;ENSMUSG00000045996;ENSMUSG00000052293;ENSMUSG00000051316;ENSMUSG00000025049;ENSMUSG00000016253;ENSMUSG00000061559;ENSMUSG00000020485;ENSMUSG00000031585;ENSMUSG00000028496;ENSMUSG00000031783;ENSMUSG00000021890;ENSMUSG00000079658	Tcea1;Ak6;Supt16;Polr2k;Taf9;Taf7;Taf5;Nelfcd;Skic8;Supt4a;Gtf2e2;Mllt3;Polr2c;Eaf1;Eloc
9	Metabolism of proteins	R-MMU-72662	Activation of the mRNA upon binding of the cap-binding complex and eIFs, and subsequent binding to 43S	9/ 1008	40/ 8793	0.225	0.0340722	0.124671	ENSMUSG00000044533;ENSMUSG00000030738;ENSMUSG00000027170;ENSMUSG00000027236;ENSMUSG00000031490;ENSMUSG00000074656;ENSMUSG00000043424;ENSMUSG00000067194;ENSMUSG00000036781	Rps2;Eif3c;Eif3m;Eif3j1;Eif4ebp1;Eif2s2;Eif3j2;Eif1ax;Rps27l
9	Metabolism of proteins	R-MMU-72702	Ribosomal scanning and start codon recognition	9/ 1008	40/ 8793	0.225	0.0340722	0.124671	ENSMUSG00000044533;ENSMUSG00000030738;ENSMUSG00000027170;ENSMUSG00000027236;ENSMUSG00000074656;ENSMUSG00000043424;ENSMUSG00000067194;ENSMUSG00000036781;ENSMUSG00000021282	Rps2;Eif3c;Eif3m;Eif3j1;Eif2s2;Eif3j2;Eif1ax;Rps27l;Eif5
3	Developmental Biology	R-MMU-445095	Interaction between L1 and Ankyrins	3/ 1008	7/ 8793	0.428571	0.0368704	0.131461	ENSMUSG00000031543;ENSMUSG00000021061;ENSMUSG00000026532	Ank1;Sptb;Spta1
17	Programmed Cell Death	R-MMU-109581	Apoptosis	17/ 1008	94/ 8793	0.180851	0.0372063	0.132236	ENSMUSG00000028063;ENSMUSG00000022905;ENSMUSG00000054717;ENSMUSG00000024290;ENSMUSG00000009013;ENSMUSG00000007659;ENSMUSG00000026413;ENSMUSG00000058927;ENSMUSG00000066551;ENSMUSG00000042489;ENSMUSG00000030516;ENSMUSG00000010911;ENSMUSG00000001440;ENSMUSG00000024590;ENSMUSG00000063694;ENSMUSG00000031628;ENSMUSG00000030498	Lmna;Kpna1;Hmgb2;Rock1;Dynll1;Bcl2l1;Pkp1;Gm10053;Hmgb1;Clspn;Tjp1;Apip;Kpnb1;Lmnb1;Cycs;Casp3;Gas2
2	Metabolism	R-MMU-8849175	Threonine catabolism	2/ 1008	3/ 8793	0.666667	0.036385	0.132266	ENSMUSG00000022323;ENSMUSG00000029596	Rida;Sdsl
2	Transport of small molecules	R-MMU-1369007	Mitochondrial ABC transporters	2/ 1008	3/ 8793	0.666667	0.036385	0.132266	ENSMUSG00000026198;ENSMUSG00000031333	Abcb6;Abcb7
2	Gene expression (Transcription)	R-MMU-8986944	Transcriptional Regulation by MECP2	2/ 1008	3/ 8793	0.666667	0.036385	0.132266	ENSMUSG00000061436;ENSMUSG00000004880	Hipk2;Lbr
2	Gene expression (Transcription)	R-MMU-9022692	Regulation of MECP2 expression and activity	2/ 1008	3/ 8793	0.666667	0.036385	0.132266	ENSMUSG00000061436;ENSMUSG00000004880	Hipk2;Lbr
2	Programmed Cell Death	R-MMU-352238	Breakdown of the nuclear lamina	2/ 1008	3/ 8793	0.666667	0.036385	0.132266	ENSMUSG00000028063;ENSMUSG00000024590	Lmna;Lmnb1
2	Developmental Biology	R-MMU-447043	Neurofascin interactions	2/ 1008	3/ 8793	0.666667	0.036385	0.132266	ENSMUSG00000031543;ENSMUSG00000028249	Ank1;Sdcbp
11	Metabolism of RNA	R-MMU-72187	mRNA 3'-end processing	11/ 1008	54/ 8793	0.203704	0.0399982	0.139494	ENSMUSG00000030188;ENSMUSG00000005481;ENSMUSG00000053453;ENSMUSG00000078427;ENSMUSG00000028609;ENSMUSG00000018379;ENSMUSG00000041781;ENSMUSG00000031754;ENSMUSG00000041328;ENSMUSG00000027079;ENSMUSG00000025134	Magohb;Ddx39a;Thoc7;Sarnp;Magoh;Srsf1;Cpsf2;Nudt21;Pcf11;Clp1;Alyref
4	Metabolism	R-MMU-1362409	Mitochondrial iron-sulfur cluster biogenesis	4/ 1008	12/ 8793	0.333333	0.0399821	0.141651	ENSMUSG00000043510;ENSMUSG00000044792;ENSMUSG00000059363;ENSMUSG00000021102	Hscb;Isca1;Fxn;Glrx5
4	Cell Cycle	R-MMU-4419969	Depolymerization of the Nuclear Lamina	4/ 1008	12/ 8793	0.333333	0.0399821	0.141651	ENSMUSG00000028063;ENSMUSG00000024590;ENSMUSG00000019942;ENSMUSG00000041431	Lmna;Lmnb1;Cdk1;Ccnb1
4	Signal Transduction	R-MMU-5140745	WNT5A-dependent internalization of FZD2, FZD5 and ROR2	4/ 1008	12/ 8793	0.333333	0.0399821	0.141651	ENSMUSG00000060279;ENSMUSG00000022841;ENSMUSG00000045005;ENSMUSG00000002957	Ap2a1;Ap2m1;Fzd5;Ap2a2
4	DNA Repair	R-MMU-5358565	Mismatch repair (MMR) directed by MSH2:MSH6 (MutSalpha)	4/ 1008	12/ 8793	0.333333	0.0399821	0.141651	ENSMUSG00000039748;ENSMUSG00000000751;ENSMUSG00000027342;ENSMUSG00000056394	Exo1;Rpa1;Pcna;Lig1
4	Cell Cycle	R-MMU-174430	Telomere C-strand synthesis initiation	4/ 1008	12/ 8793	0.333333	0.0399821	0.141651	ENSMUSG00000025925;ENSMUSG00000025395;ENSMUSG00000006678;ENSMUSG00000026134	Terf1;Prim1;Pola1;Prim2
8	Signal Transduction	R-MMU-9013420	RHOU GTPase cycle	8/ 1008	35/ 8793	0.228571	0.0408523	0.142028	ENSMUSG00000031010;ENSMUSG00000041417;ENSMUSG00000021697;ENSMUSG00000026718;ENSMUSG00000027860;ENSMUSG00000030602;ENSMUSG00000024583;ENSMUSG00000005699	Usp9x;Pik3r1;Depdc1b;Stam;Vangl1;Pak4;Txnl1;Pard6a
8	DNA Repair	R-MMU-5696400	Dual Incision in GG-NER	8/ 1008	35/ 8793	0.228571	0.0408523	0.142028	ENSMUSG00000020974;ENSMUSG00000027342;ENSMUSG00000020460;ENSMUSG00000022881;ENSMUSG00000028394;ENSMUSG00000000751;ENSMUSG00000033970;ENSMUSG00000029363	Pole2;Pcna;Rps27a;Rfc4;Pole3;Rpa1;Rfc3;Rfc5
13	Signal Transduction	R-MMU-9013408	RHOG GTPase cycle	13/ 1008	68/ 8793	0.191176	0.0430514	0.148747	ENSMUSG00000030602;ENSMUSG00000041417;ENSMUSG00000036591;ENSMUSG00000023089;ENSMUSG00000073676;ENSMUSG00000021697;ENSMUSG00000027860;ENSMUSG00000022957;ENSMUSG00000022797;ENSMUSG00000004880;ENSMUSG00000022021;ENSMUSG00000057440;ENSMUSG00000025403	Pak4;Pik3r1;Arhgap21;Ndufa5;Hspe1;Depdc1b;Vangl1;Itsn1;Tfrc;Lbr;Diaph3;Mpp7;Shmt2
8	Metabolism	R-MMU-156590	Glutathione conjugation	8/ 1008	36/ 8793	0.222222	0.0474532	0.16345	ENSMUSG00000028124;ENSMUSG00000020309;ENSMUSG00000026688;ENSMUSG00000004032;ENSMUSG00000027610;ENSMUSG00000032350;ENSMUSG00000021996;ENSMUSG00000027313	Gclm;Chac2;Mgst3;Gstm5;Gss;Gclc;Esd;Chac1
8	Metabolism of proteins	R-MMU-72695	Formation of the ternary complex, and subsequently, the 43S complex	8/ 1008	36/ 8793	0.222222	0.0474532	0.16345	ENSMUSG00000044533;ENSMUSG00000030738;ENSMUSG00000027170;ENSMUSG00000027236;ENSMUSG00000074656;ENSMUSG00000043424;ENSMUSG00000067194;ENSMUSG00000036781	Rps2;Eif3c;Eif3m;Eif3j1;Eif2s2;Eif3j2;Eif1ax;Rps27l
10	Signal Transduction	R-MMU-9013405	RHOD GTPase cycle	10/ 1008	49/ 8793	0.204082	0.0483341	0.165463	ENSMUSG00000041417;ENSMUSG00000036591;ENSMUSG00000023015;ENSMUSG00000021697;ENSMUSG00000027860;ENSMUSG00000026389;ENSMUSG00000004880;ENSMUSG00000022021;ENSMUSG00000024590;ENSMUSG00000074923	Pik3r1;Arhgap21;Racgap1;Depdc1b;Vangl1;Steap3;Lbr;Diaph3;Lmnb1;Pak6
21	Programmed Cell Death	R-MMU-5357801	Programmed Cell Death	21/ 1008	126/ 8793	0.166667	0.0493418	0.168396	ENSMUSG00000028063;ENSMUSG00000022905;ENSMUSG00000054717;ENSMUSG00000024290;ENSMUSG00000028249;ENSMUSG00000009013;ENSMUSG00000007659;ENSMUSG00000019505;ENSMUSG00000026413;ENSMUSG00000058927;ENSMUSG00000021270;ENSMUSG00000066551;ENSMUSG00000042489;ENSMUSG00000020460;ENSMUSG00000030516;ENSMUSG00000010911;ENSMUSG00000001440;ENSMUSG00000024590;ENSMUSG00000063694;ENSMUSG00000031628;ENSMUSG00000030498	Lmna;Kpna1;Hmgb2;Rock1;Sdcbp;Dynll1;Bcl2l1;Ubb;Pkp1;Gm10053;Hsp90aa1;Hmgb1;Clspn;Rps27a;Tjp1;Apip;Kpnb1;Lmnb1;Cycs;Casp3;Gas2
12	Metabolism	R-MMU-70171	Glycolysis	12/ 1008	63/ 8793	0.190476	0.0518814	0.176523	ENSMUSG00000030729;ENSMUSG00000109511;ENSMUSG00000028614;ENSMUSG00000040034;ENSMUSG00000114797;ENSMUSG00000026999;ENSMUSG00000020739;ENSMUSG00000051329;ENSMUSG00000025271;ENSMUSG00000033065;ENSMUSG00000016619;ENSMUSG00000003226	Pgm2l1;Nup62;Ndc1;Nup43;Gm49336;Nup35;Nup85;Nup160;Pfkfb1;Pfkm;Nup50;Ranbp2
4	DNA Repair	R-MMU-5358508	Mismatch Repair	4/ 1008	13/ 8793	0.307692	0.0526606	0.17863	ENSMUSG00000039748;ENSMUSG00000000751;ENSMUSG00000027342;ENSMUSG00000056394	Exo1;Rpa1;Pcna;Lig1
14	Immune System	R-MMU-1236975	Antigen processing-Cross presentation	14/ 1008	78/ 8793	0.179487	0.0581959	0.196213	ENSMUSG00000025487;ENSMUSG00000026914;ENSMUSG00000021737;ENSMUSG00000032869;ENSMUSG00000002102;ENSMUSG00000029440;ENSMUSG00000031429;ENSMUSG00000021178;ENSMUSG00000021832;ENSMUSG00000026869;ENSMUSG00000040850;ENSMUSG00000078652;ENSMUSG00000020720;ENSMUSG00000026229	Psmd13;Psmd14;Psmd6;Psmf1;Psmc3;Psmd9;Psmd10;Psmc1;Psmc6;Psmd5;Psme4;Psme3;Psmd12;Psmd1
5	Developmental Biology	R-MMU-437239	Recycling pathway of L1	5/ 1008	19/ 8793	0.263158	0.0580475	0.196306	ENSMUSG00000032050;ENSMUSG00000060279;ENSMUSG00000022841;ENSMUSG00000034311;ENSMUSG00000002957	Rdx;Ap2a1;Ap2m1;Kif4;Ap2a2
26	Vesicle-mediated transport	R-MMU-6811442	Intra-Golgi and retrograde Golgi-to-ER traffic	26/ 1008	167/ 8793	0.155689	0.0639359	0.214917	ENSMUSG00000026494;ENSMUSG00000028678;ENSMUSG00000060992;ENSMUSG00000009013;ENSMUSG00000045328;ENSMUSG00000024795;ENSMUSG00000030677;ENSMUSG00000018001;ENSMUSG00000003779;ENSMUSG00000023015;ENSMUSG00000070953;ENSMUSG00000027115;ENSMUSG00000021693;ENSMUSG00000063253;ENSMUSG00000030704;ENSMUSG00000051378;ENSMUSG00000020440;ENSMUSG00000036768;ENSMUSG00000032254;ENSMUSG00000034311;ENSMUSG00000003452;…	Kif26b;Kif2c;Copz1;Dynll1;Cenpe;Kif20b;Kif22;Cyth3;Kif20a;Racgap1;Rabepk;Kif18a;Kif2a;Scoc;Rab6a;Kif18b;Arf5;Kif15;Kif23;Kif4;Bicd1;Galnt1;Kifc5b;Kif11;Kifc1;Pafah1b1
7	Metabolism of proteins	R-MMU-5689896	Ovarian tumor domain proteases	7/ 1008	32/ 8793	0.21875	0.0663946	0.222511	ENSMUSG00000045210;ENSMUSG00000020460;ENSMUSG00000031438;ENSMUSG00000019942;ENSMUSG00000019505;ENSMUSG00000046404;ENSMUSG00000021203	Vcpip1;Rps27a;Rnf128;Cdk1;Ubb;Yod1;Otub2
7	Metabolism of proteins	R-MMU-4085001	Sialic acid metabolism	7/ 1008	32/ 8793	0.21875	0.0663946	0.222511	ENSMUSG00000030282;ENSMUSG00000032038;ENSMUSG00000056091;ENSMUSG00000053916;ENSMUSG00000035239;ENSMUSG00000022747;ENSMUSG00000031749	Cmas;St3gal4;St3gal5;Nanp;Neu3;St3gal6;St3gal2
7	Cellular responses to stimuli	R-MMU-3371497	HSP90 chaperone cycle for steroid hormone receptors (SHR) in the presence of ligand	7/ 1008	32/ 8793	0.21875	0.0663946	0.222511	ENSMUSG00000071072;ENSMUSG00000009013;ENSMUSG00000021270;ENSMUSG00000005483;ENSMUSG00000028410;ENSMUSG00000032285;ENSMUSG00000007033	Ptges3;Dynll1;Hsp90aa1;Dnajb1;Dnaja1;Dnaja4;Hspa1l
2	Cellular responses to stimuli	R-MMU-9708530	Regulation of BACH1 activity	2/ 1008	4/ 8793	0.5	0.0672752	0.22345	ENSMUSG00000054115;ENSMUSG00000020460	Skp2;Rps27a
2	Signal Transduction	R-MMU-205025	NADE modulates death signalling	2/ 1008	4/ 8793	0.5	0.0672752	0.22345	ENSMUSG00000031628;ENSMUSG00000046432	Casp3;Bex3
18	Immune System	R-MMU-913531	Interferon Signaling	18/ 1008	109/ 8793	0.165138	0.0701145	0.231502	ENSMUSG00000055884;ENSMUSG00000025889;ENSMUSG00000035692;ENSMUSG00000047757;ENSMUSG00000058355;ENSMUSG00000019942;ENSMUSG00000024079;ENSMUSG00000022905;ENSMUSG00000066800;ENSMUSG00000007033;ENSMUSG00000032058;ENSMUSG00000073705;ENSMUSG00000043702;ENSMUSG00000030493;ENSMUSG00000020460;ENSMUSG00000027078;ENSMUSG00000001440;ENSMUSG00000004018	Fancm;Snca;Isg15;Fancb;Abce1;Cdk1;Eif2ak2;Kpna1;Rnasel;Hspa1l;Ppp2r1b;Cenps;Pde12;Faap24;Rps27a;Ube2l6;Kpnb1;Fancl
8	Metabolism of proteins	R-MMU-72649	Translation initiation complex formation	8/ 1008	39/ 8793	0.205128	0.0712516	0.234563	ENSMUSG00000044533;ENSMUSG00000030738;ENSMUSG00000027170;ENSMUSG00000027236;ENSMUSG00000074656;ENSMUSG00000043424;ENSMUSG00000067194;ENSMUSG00000036781	Rps2;Eif3c;Eif3m;Eif3j1;Eif2s2;Eif3j2;Eif1ax;Rps27l
3	Metabolism	R-MMU-977347	Serine biosynthesis	3/ 1008	9/ 8793	0.333333	0.0743629	0.24337	ENSMUSG00000019877;ENSMUSG00000024640;ENSMUSG00000017707	Serinc1;Psat1;Serinc3
9	Developmental Biology	R-MMU-373760	L1CAM interactions	9/ 1008	46/ 8793	0.195652	0.074231	0.243652	ENSMUSG00000031543;ENSMUSG00000028249;ENSMUSG00000034311;ENSMUSG00000026532;ENSMUSG00000021061;ENSMUSG00000060279;ENSMUSG00000022841;ENSMUSG00000002957;ENSMUSG00000032050	Ank1;Sdcbp;Kif4;Spta1;Sptb;Ap2a1;Ap2m1;Ap2a2;Rdx
14	Metabolism	R-MMU-70326	Glucose metabolism	14/ 1008	81/ 8793	0.17284	0.075432	0.246147	ENSMUSG00000030729;ENSMUSG00000109511;ENSMUSG00000003226;ENSMUSG00000020739;ENSMUSG00000024892;ENSMUSG00000114797;ENSMUSG00000028614;ENSMUSG00000040618;ENSMUSG00000051329;ENSMUSG00000025271;ENSMUSG00000033065;ENSMUSG00000040034;ENSMUSG00000016619;ENSMUSG00000026999	Pgm2l1;Nup62;Ranbp2;Nup85;Pcx;Gm49336;Ndc1;Pck2;Nup160;Pfkfb1;Pfkm;Nup43;Nup50;Nup35
9	Metabolism of RNA	R-MMU-72165	mRNA Splicing - Minor Pathway	9/ 1008	47/ 8793	0.191489	0.0829348	0.26984	ENSMUSG00000045996;ENSMUSG00000090553;ENSMUSG00000020018;ENSMUSG00000057278;ENSMUSG00000002477;ENSMUSG00000018379;ENSMUSG00000031783;ENSMUSG00000027981;ENSMUSG00000022635	Polr2k;Snrpe;Snrpf;Snrpg;Snrpd1;Srsf1;Polr2c;Rnpc3;Zcrb1
10	Gene expression (Transcription)	R-MMU-112382	Formation of RNA Pol II elongation complex	10/ 1008	54/ 8793	0.185185	0.0840576	0.272698	ENSMUSG00000033813;ENSMUSG00000021890;ENSMUSG00000045996;ENSMUSG00000035726;ENSMUSG00000016253;ENSMUSG00000061559;ENSMUSG00000020485;ENSMUSG00000028496;ENSMUSG00000031783;ENSMUSG00000079658	Tcea1;Eaf1;Polr2k;Supt16;Nelfcd;Skic8;Supt4a;Mllt3;Polr2c;Eloc
10	Gene expression (Transcription)	R-MMU-75955	RNA Polymerase II Transcription Elongation	10/ 1008	54/ 8793	0.185185	0.0840576	0.272698	ENSMUSG00000033813;ENSMUSG00000021890;ENSMUSG00000045996;ENSMUSG00000035726;ENSMUSG00000016253;ENSMUSG00000061559;ENSMUSG00000020485;ENSMUSG00000028496;ENSMUSG00000031783;ENSMUSG00000079658	Tcea1;Eaf1;Polr2k;Supt16;Nelfcd;Skic8;Supt4a;Mllt3;Polr2c;Eloc
9	Metabolism of proteins	R-MMU-8866654	E3 ubiquitin ligases ubiquitinate target proteins	9/ 1008	48/ 8793	0.1875	0.0922259	0.297469	ENSMUSG00000020390;ENSMUSG00000024283;ENSMUSG00000068854;ENSMUSG00000061559;ENSMUSG00000030254;ENSMUSG00000022674;ENSMUSG00000020460;ENSMUSG00000027342;ENSMUSG00000114456	Ube2b;Wac;H2bc21;Skic8;Rad18;Ube2v2;Rps27a;Pcna;H2bc9
3	Metabolism of RNA	R-MMU-111367	SLBP independent Processing of Histone Pre-mRNAs	3/ 1008	10/ 8793	0.3	0.0974773	0.3135	ENSMUSG00000057278;ENSMUSG00000090553;ENSMUSG00000020018	Snrpg;Snrpe;Snrpf
3	Metabolism	R-MMU-70635	Urea cycle	3/ 1008	10/ 8793	0.3	0.0974773	0.3135	ENSMUSG00000048217;ENSMUSG00000019987;ENSMUSG00000063445	Nags;Arg1;Nmral1
3	Metabolism of proteins	R-MMU-390471	Association of TriC/CCT with target proteins during biosynthesis	3/ 1008	10/ 8793	0.3	0.0974773	0.3135	ENSMUSG00000068039;ENSMUSG00000025613;ENSMUSG00000030007	Tcp1;Cct8;Cct7
3	Signal Transduction	R-MMU-177504	Retrograde neurotrophin signalling	3/ 1008	10/ 8793	0.3	0.0974773	0.3135	ENSMUSG00000060279;ENSMUSG00000022841;ENSMUSG00000002957	Ap2a1;Ap2m1;Ap2a2
4	Programmed Cell Death	R-MMU-111471	Apoptotic factor-mediated response	4/ 1008	16/ 8793	0.25	0.101926	0.324074	ENSMUSG00000010911;ENSMUSG00000031628;ENSMUSG00000063694;ENSMUSG00000058927	Apip;Casp3;Cycs;Gm10053
4	Metabolism of RNA	R-MMU-429958	mRNA decay by 3' to 5' exoribonuclease	4/ 1008	16/ 8793	0.25	0.101926	0.324074	ENSMUSG00000061559;ENSMUSG00000027714;ENSMUSG00000019977;ENSMUSG00000033166	Skic8;Exosc9;Hbs1l;Dis3
4	Metabolism	R-MMU-196757	Metabolism of folate and pterines	4/ 1008	16/ 8793	0.25	0.101926	0.324074	ENSMUSG00000005667;ENSMUSG00000025403;ENSMUSG00000029009;ENSMUSG00000021707	Mthfd2;Shmt2;Mthfr;Dhfr
2	Cell Cycle	R-MMU-68911	G2 Phase	2/ 1008	5/ 8793	0.4	0.103748	0.327069	ENSMUSG00000027715;ENSMUSG00000027490	Ccna2;E2f1
2	Metabolism of proteins	R-MMU-204626	Hypusine synthesis from eIF5A-lysine	2/ 1008	5/ 8793	0.4	0.103748	0.327069	ENSMUSG00000078812;ENSMUSG00000050192	Eif5a;Eif5a2
2	Signal Transduction	R-MMU-8948747	Regulation of PTEN localization	2/ 1008	5/ 8793	0.4	0.103748	0.327069	ENSMUSG00000022710;ENSMUSG00000020460	Usp7;Rps27a
7	Programmed Cell Death	R-MMU-111465	Apoptotic cleavage of cellular proteins	7/ 1008	36/ 8793	0.194444	0.110952	0.346843	ENSMUSG00000028063;ENSMUSG00000024290;ENSMUSG00000026413;ENSMUSG00000042489;ENSMUSG00000024590;ENSMUSG00000030516;ENSMUSG00000030498	Lmna;Rock1;Pkp1;Clspn;Lmnb1;Tjp1;Gas2
7	Metabolism	R-MMU-8956319	Nucleotide catabolism	7/ 1008	36/ 8793	0.194444	0.110952	0.346843	ENSMUSG00000025817;ENSMUSG00000029780;ENSMUSG00000058624;ENSMUSG00000068417;ENSMUSG00000074797;ENSMUSG00000115338;ENSMUSG00000040658	Nudt5;Nt5c3;Gda;Pnp2;Itpa;Pnp;Dnph1
5	Metabolism	R-MMU-70268	Pyruvate metabolism	5/ 1008	23/ 8793	0.217391	0.115138	0.353005	ENSMUSG00000020664;ENSMUSG00000024158;ENSMUSG00000035232;ENSMUSG00000024026;ENSMUSG00000010914	Dld;Hagh;Pdk3;Glo1;Pdhx
1	Metabolism of proteins	R-MMU-379716	Cytosolic tRNA aminoacylation	1/ 1008	1/ 8793	1	0.114637	0.356363	ENSMUSG00000020089	Ppa1
1	Metabolism	R-MMU-1855231	Synthesis of IPs in the ER lumen	1/ 1008	1/ 8793	1	0.114637	0.356363	ENSMUSG00000024896	Minpp1
1	Cellular responses to stimuli	R-MMU-381042	PERK regulates gene expression	1/ 1008	1/ 8793	1	0.114637	0.356363	ENSMUSG00000074656	Eif2s2
1	Metabolism of proteins	R-MMU-901032	ER Quality Control Compartment (ERQC)	1/ 1008	1/ 8793	1	0.114637	0.356363	ENSMUSG00000020460	Rps27a
1	Metabolism	R-MMU-1483152	Hydrolysis of LPE	1/ 1008	1/ 8793	1	0.114637	0.356363	ENSMUSG00000033847	Pla2g4c
12	Gene expression (Transcription)	R-MMU-6807505	RNA polymerase II transcribes snRNA genes	12/ 1008	72/ 8793	0.166667	0.116811	0.357154	ENSMUSG00000035161;ENSMUSG00000045996;ENSMUSG00000078941;ENSMUSG00000001542;ENSMUSG00000052293;ENSMUSG00000040738;ENSMUSG00000025049;ENSMUSG00000040250;ENSMUSG00000020485;ENSMUSG00000031585;ENSMUSG00000031783;ENSMUSG00000041328	Ints6;Polr2k;Ak6;Ell2;Taf9;Ints8;Taf5;Ints13;Supt4a;Gtf2e2;Polr2c;Pcf11
6	Programmed Cell Death	R-MMU-109606	Intrinsic Pathway for Apoptosis	6/ 1008	30/ 8793	0.2	0.121469	0.370382	ENSMUSG00000009013;ENSMUSG00000058927;ENSMUSG00000007659;ENSMUSG00000010911;ENSMUSG00000031628;ENSMUSG00000063694	Dynll1;Gm10053;Bcl2l1;Apip;Casp3;Cycs
13	Metabolism of proteins	R-MMU-72737	Cap-dependent Translation Initiation	13/ 1008	80/ 8793	0.1625	0.122561	0.372693	ENSMUSG00000044533;ENSMUSG00000030738;ENSMUSG00000078193;ENSMUSG00000027170;ENSMUSG00000027236;ENSMUSG00000031490;ENSMUSG00000074656;ENSMUSG00000019505;ENSMUSG00000043424;ENSMUSG00000079435;ENSMUSG00000067194;ENSMUSG00000036781;ENSMUSG00000021282	Rps2;Eif3c;Gm2000;Eif3m;Eif3j1;Eif4ebp1;Eif2s2;Ubb;Eif3j2;Rpl36a;Eif1ax;Rps27l;Eif5
3	Metabolism of proteins	R-MMU-532668	N-glycan trimming in the ER and Calnexin/Calreticulin cycle	3/ 1008	11/ 8793	0.272727	0.123064	0.373205	ENSMUSG00000031751;ENSMUSG00000020460;ENSMUSG00000021178	Amfr;Rps27a;Psmc1
3	Metabolism	R-MMU-73614	Pyrimidine salvage	3/ 1008	11/ 8793	0.272727	0.123064	0.373205	ENSMUSG00000029366;ENSMUSG00000028755;ENSMUSG00000025574	Dck;Cda;Tk1
3	Immune System	R-MMU-937042	IRAK2 mediated activation of TAK1 complex	3/ 1008	11/ 8793	0.272727	0.123064	0.373205	ENSMUSG00000035476;ENSMUSG00000019505;ENSMUSG00000020460	Tab3;Ubb;Rps27a
3	Metabolism	R-MMU-73817	Purine ribonucleoside monophosphate biosynthesis	3/ 1008	11/ 8793	0.272727	0.123064	0.373205	ENSMUSG00000027823;ENSMUSG00000029247;ENSMUSG00000029246	Gmps;Paics;Ppat
13	Metabolism of proteins	R-MMU-72613	Eukaryotic Translation Initiation	13/ 1008	81/ 8793	0.160494	0.131571	0.394714	ENSMUSG00000044533;ENSMUSG00000030738;ENSMUSG00000078193;ENSMUSG00000027170;ENSMUSG00000027236;ENSMUSG00000031490;ENSMUSG00000074656;ENSMUSG00000019505;ENSMUSG00000043424;ENSMUSG00000079435;ENSMUSG00000067194;ENSMUSG00000036781;ENSMUSG00000021282	Rps2;Eif3c;Gm2000;Eif3m;Eif3j1;Eif4ebp1;Eif2s2;Ubb;Eif3j2;Rpl36a;Eif1ax;Rps27l;Eif5
9	Organelle biogenesis and maintenance	R-MMU-5620924	Intraflagellar transport	9/ 1008	52/ 8793	0.173077	0.135159	0.404391	ENSMUSG00000043091;ENSMUSG00000027778;ENSMUSG00000009013;ENSMUSG00000024169;ENSMUSG00000116780;ENSMUSG00000062380;ENSMUSG00000036752;ENSMUSG00000026202;ENSMUSG00000023004	Tuba1c;Ift80;Dynll1;Ift140;Dynlt2a3;Tubb3;Tubb4b;Tuba4a;Tuba1b
12	Metabolism of proteins	R-MMU-72706	GTP hydrolysis and joining of the 60S ribosomal subunit	12/ 1008	74/ 8793	0.162162	0.135697	0.404915	ENSMUSG00000044533;ENSMUSG00000030738;ENSMUSG00000078193;ENSMUSG00000027170;ENSMUSG00000027236;ENSMUSG00000074656;ENSMUSG00000019505;ENSMUSG00000043424;ENSMUSG00000079435;ENSMUSG00000067194;ENSMUSG00000036781;ENSMUSG00000021282	Rps2;Eif3c;Gm2000;Eif3m;Eif3j1;Eif2s2;Ubb;Eif3j2;Rpl36a;Eif1ax;Rps27l;Eif5
7	Signal Transduction	R-MMU-9696273	RND1 GTPase cycle	7/ 1008	38/ 8793	0.184211	0.137948	0.410532	ENSMUSG00000041417;ENSMUSG00000021697;ENSMUSG00000027860;ENSMUSG00000041498;ENSMUSG00000020841;ENSMUSG00000024583;ENSMUSG00000022797	Pik3r1;Depdc1b;Vangl1;Kif14;Cpd;Txnl1;Tfrc
7	Signal Transduction	R-MMU-9696264	RND3 GTPase cycle	7/ 1008	38/ 8793	0.184211	0.137948	0.410532	ENSMUSG00000041417;ENSMUSG00000039361;ENSMUSG00000036591;ENSMUSG00000021697;ENSMUSG00000027860;ENSMUSG00000020841;ENSMUSG00000024583	Pik3r1;Picalm;Arhgap21;Depdc1b;Vangl1;Cpd;Txnl1
4	Cellular responses to stimuli	R-MMU-3371571	HSF1-dependent transactivation	4/ 1008	18/ 8793	0.222222	0.14313	0.423695	ENSMUSG00000071072;ENSMUSG00000005483;ENSMUSG00000021270;ENSMUSG00000007033	Ptges3;Dnajb1;Hsp90aa1;Hspa1l
4	Transport of small molecules	R-MMU-8964038	LDL clearance	4/ 1008	18/ 8793	0.222222	0.14313	0.423695	ENSMUSG00000060279;ENSMUSG00000022841;ENSMUSG00000023045;ENSMUSG00000002957	Ap2a1;Ap2m1;Soat2;Ap2a2
2	Metabolism of proteins	R-MMU-72764	Eukaryotic Translation Termination	2/ 1008	6/ 8793	0.333333	0.14412	0.424373	ENSMUSG00000024360;ENSMUSG00000032590	Etf1;Apeh
2	Metabolism	R-MMU-1655829	Regulation of cholesterol biosynthesis by SREBP (SREBF)	2/ 1008	6/ 8793	0.333333	0.14412	0.424373	ENSMUSG00000001440;ENSMUSG00000029430	Kpnb1;Ran
2	Metabolism	R-MMU-2142770	Synthesis of 15-eicosatetraenoic acid derivatives	2/ 1008	6/ 8793	0.333333	0.14412	0.424373	ENSMUSG00000063856;ENSMUSG00000075706	Gpx1;Gpx4
6	Cellular responses to stimuli	R-MMU-3299685	Detoxification of Reactive Oxygen Species	6/ 1008	32/ 8793	0.1875	0.153135	0.439329	ENSMUSG00000075704;ENSMUSG00000030562;ENSMUSG00000058927;ENSMUSG00000063856;ENSMUSG00000024997;ENSMUSG00000063694	Txnrd2;Nox4;Gm10053;Gpx1;Prdx3;Cycs
7	DNA Repair	R-MMU-5696395	Formation of Incision Complex in GG-NER	7/ 1008	39/ 8793	0.179487	0.152537	0.439875	ENSMUSG00000020460;ENSMUSG00000019505;ENSMUSG00000040455;ENSMUSG00000022674;ENSMUSG00000020738;ENSMUSG00000000751;ENSMUSG00000003813	Rps27a;Ubb;Usp45;Ube2v2;Sumo2;Rpa1;Rad23a
7	Signal Transduction	R-MMU-9035034	RHOF GTPase cycle	7/ 1008	39/ 8793	0.179487	0.152537	0.439875	ENSMUSG00000041417;ENSMUSG00000036591;ENSMUSG00000021697;ENSMUSG00000027860;ENSMUSG00000026389;ENSMUSG00000022021;ENSMUSG00000024590	Pik3r1;Arhgap21;Depdc1b;Vangl1;Steap3;Diaph3;Lmnb1
3	Metabolism	R-MMU-8964539	Glutamate and glutamine metabolism	3/ 1008	12/ 8793	0.25	0.150758	0.440435	ENSMUSG00000026520;ENSMUSG00000025140;ENSMUSG00000044005	Pycr2;Pycr1;Gls2
3	Signal Transduction	R-MMU-5625740	RHO GTPases activate PKNs	3/ 1008	12/ 8793	0.25	0.150758	0.440435	ENSMUSG00000044201;ENSMUSG00000004591;ENSMUSG00000014956	Cdc25c;Pkn2;Ppp1cb
3	Immune System	R-MMU-9645460	Alpha-protein kinase 1 signaling pathway	3/ 1008	12/ 8793	0.25	0.150758	0.440435	ENSMUSG00000035476;ENSMUSG00000019505;ENSMUSG00000020460	Tab3;Ubb;Rps27a
3	Metabolism	R-MMU-1614558	Degradation of cysteine and homocysteine	3/ 1008	12/ 8793	0.25	0.150758	0.440435	ENSMUSG00000028179;ENSMUSG00000071711;ENSMUSG00000044986	Cth;Mpst;Tst
3	Metabolism of proteins	R-MMU-3232118	SUMOylation of transcription factors	3/ 1008	12/ 8793	0.25	0.150758	0.440435	ENSMUSG00000027109;ENSMUSG00000020738;ENSMUSG00000043909	Sp3;Sumo2;Trp53bp1
4	Gene expression (Transcription)	R-MMU-2173796	SMAD2/SMAD3:SMAD4 heterotrimer regulates transcription	4/ 1008	19/ 8793	0.210526	0.165819	0.474497	ENSMUSG00000027641;ENSMUSG00000014859;ENSMUSG00000020460;ENSMUSG00000038482	Rbl1;E2f4;Rps27a;Tfdp1
20	Signal Transduction	R-MMU-8980692	RHOA GTPase cycle	20/ 1008	139/ 8793	0.143885	0.168269	0.480278	ENSMUSG00000027699;ENSMUSG00000049807;ENSMUSG00000041417;ENSMUSG00000025060;ENSMUSG00000004880;ENSMUSG00000028068;ENSMUSG00000023015;ENSMUSG00000021697;ENSMUSG00000034574;ENSMUSG00000059495;ENSMUSG00000027860;ENSMUSG00000036591;ENSMUSG00000021215;ENSMUSG00000022797;ENSMUSG00000036777;ENSMUSG00000025154;ENSMUSG00000022021;ENSMUSG00000026880;ENSMUSG00000004591;ENSMUSG00000041219	Ect2;Arhgap23;Pik3r1;Slk;Lbr;Iqgap3;Racgap1;Depdc1b;Daam1;Arhgef12;Vangl1;Arhgap21;Net1;Tfrc;Anln;Arhgap19;Diaph3;Stom;Pkn2;Arhgap11a
28	Signal Transduction	R-MMU-1257604	PIP3 activates AKT signaling	28/ 1008	203/ 8793	0.137931	0.171958	0.489555	ENSMUSG00000048756;ENSMUSG00000021737;ENSMUSG00000026869;ENSMUSG00000040850;ENSMUSG00000025487;ENSMUSG00000041417;ENSMUSG00000022710;ENSMUSG00000003541;ENSMUSG00000017548;ENSMUSG00000032058;ENSMUSG00000026069;ENSMUSG00000029922;ENSMUSG00000078652;ENSMUSG00000026229;ENSMUSG00000026914;ENSMUSG00000032869;ENSMUSG00000032715;ENSMUSG00000002102;ENSMUSG00000020460;ENSMUSG00000029440;ENSMUSG00000024867;…	Foxo3;Psmd6;Psmd5;Psme4;Psmd13;Pik3r1;Usp7;Ier3;Suz12;Ppp2r1b;Il1rl1;Mkrn1;Psme3;Psmd1;Psmd14;Psmf1;Trib3;Psmc3;Rps27a;Psmd9;Pip5k1b;Rragd;Psmd10;Cdkn1a;Ppp2r5b;Psmc1;Psmc6;Psmd12
30	Signal Transduction	R-MMU-9006925	Intracellular signaling by second messengers	30/ 1008	221/ 8793	0.135747	0.184938	0.525167	ENSMUSG00000048756;ENSMUSG00000021737;ENSMUSG00000026869;ENSMUSG00000040850;ENSMUSG00000022994;ENSMUSG00000025487;ENSMUSG00000041417;ENSMUSG00000002997;ENSMUSG00000022710;ENSMUSG00000003541;ENSMUSG00000017548;ENSMUSG00000032058;ENSMUSG00000026069;ENSMUSG00000029922;ENSMUSG00000078652;ENSMUSG00000026229;ENSMUSG00000026914;ENSMUSG00000032869;ENSMUSG00000032715;ENSMUSG00000002102;ENSMUSG00000020460;…	Foxo3;Psmd6;Psmd5;Psme4;Adcy6;Psmd13;Pik3r1;Prkar2b;Usp7;Ier3;Suz12;Ppp2r1b;Il1rl1;Mkrn1;Psme3;Psmd1;Psmd14;Psmf1;Trib3;Psmc3;Rps27a;Psmd9;Pip5k1b;Rragd;Psmd10;Cdkn1a;Ppp2r5b;Psmc1;Psmc6;Psmd12
6	Transport of small molecules	R-MMU-8964043	Plasma lipoprotein clearance	6/ 1008	34/ 8793	0.176471	0.188025	0.527225	ENSMUSG00000023045;ENSMUSG00000019505;ENSMUSG00000060279;ENSMUSG00000022841;ENSMUSG00000002957;ENSMUSG00000020460	Soat2;Ubb;Ap2a1;Ap2m1;Ap2a2;Rps27a
2	Programmed Cell Death	R-MMU-111457	Release of apoptotic factors from the mitochondria	2/ 1008	7/ 8793	0.285714	0.187019	0.52973	ENSMUSG00000063694;ENSMUSG00000058927	Cycs;Gm10053
2	Metabolism	R-MMU-2142712	Synthesis of 12-eicosatetraenoic acid derivatives	2/ 1008	7/ 8793	0.285714	0.187019	0.52973	ENSMUSG00000063856;ENSMUSG00000075706	Gpx1;Gpx4
2	Gene expression (Transcription)	R-MMU-6803204	TP53 Regulates Transcription of Genes Involved in Cytochrome C Release	2/ 1008	7/ 8793	0.285714	0.187019	0.52973	ENSMUSG00000022051;ENSMUSG00000026389	Bnip3l;Steap3
2	Cellular responses to stimuli	R-MMU-3371511	HSF1 activation	2/ 1008	7/ 8793	0.285714	0.187019	0.52973	ENSMUSG00000071072;ENSMUSG00000021270	Ptges3;Hsp90aa1
4	Signal Transduction	R-MMU-9013418	RHOBTB2 GTPase cycle	4/ 1008	20/ 8793	0.2	0.189679	0.53053	ENSMUSG00000022858;ENSMUSG00000024583;ENSMUSG00000021270;ENSMUSG00000030007	Tra2b;Txnl1;Hsp90aa1;Cct7
4	Metabolism of RNA	R-MMU-77595	Processing of Intronless Pre-mRNAs	4/ 1008	20/ 8793	0.2	0.189679	0.53053	ENSMUSG00000041328;ENSMUSG00000027079;ENSMUSG00000041781;ENSMUSG00000031754	Pcf11;Clp1;Cpsf2;Nudt21
7	Gene expression (Transcription)	R-MMU-6796648	TP53 Regulates Transcription of DNA Repair Genes	7/ 1008	42/ 8793	0.166667	0.200226	0.557237	ENSMUSG00000033813;ENSMUSG00000045996;ENSMUSG00000035726;ENSMUSG00000016253;ENSMUSG00000020485;ENSMUSG00000031783;ENSMUSG00000079658	Tcea1;Polr2k;Supt16;Nelfcd;Supt4a;Polr2c;Eloc
11	Metabolism of proteins	R-MMU-156827	L13a-mediated translational silencing of Ceruloplasmin expression	11/ 1008	73/ 8793	0.150685	0.210383	0.584049	ENSMUSG00000044533;ENSMUSG00000030738;ENSMUSG00000078193;ENSMUSG00000027170;ENSMUSG00000027236;ENSMUSG00000074656;ENSMUSG00000019505;ENSMUSG00000043424;ENSMUSG00000079435;ENSMUSG00000067194;ENSMUSG00000036781	Rps2;Eif3c;Gm2000;Eif3m;Eif3j1;Eif2s2;Ubb;Eif3j2;Rpl36a;Eif1ax;Rps27l
3	Signal Transduction	R-MMU-5099900	WNT5A-dependent internalization of FZD4	3/ 1008	14/ 8793	0.214286	0.210986	0.58427	ENSMUSG00000060279;ENSMUSG00000022841;ENSMUSG00000002957	Ap2a1;Ap2m1;Ap2a2
3	Metabolism	R-MMU-8956320	Nucleotide biosynthesis	3/ 1008	14/ 8793	0.214286	0.210986	0.58427	ENSMUSG00000027823;ENSMUSG00000029247;ENSMUSG00000029246	Gmps;Paics;Ppat
4	Gene expression (Transcription)	R-MMU-8953750	Transcriptional Regulation by E2F6	4/ 1008	21/ 8793	0.190476	0.214537	0.591167	ENSMUSG00000032113;ENSMUSG00000038482;ENSMUSG00000057469;ENSMUSG00000017548	Chek1;Tfdp1;E2f6;Suz12
4	Signal Transduction	R-MMU-9013422	RHOBTB1 GTPase cycle	4/ 1008	21/ 8793	0.190476	0.214537	0.591167	ENSMUSG00000022858;ENSMUSG00000024583;ENSMUSG00000027206;ENSMUSG00000030007	Tra2b;Txnl1;Cops2;Cct7
1	Vesicle-mediated transport	R-MMU-191650	Regulation of gap junction activity	1/ 1008	2/ 8793	0.5	0.216143	0.592668	ENSMUSG00000030516	Tjp1
1	Metabolism	R-MMU-73843	5-Phosphoribose 1-diphosphate biosynthesis	1/ 1008	2/ 8793	0.5	0.216143	0.592668	ENSMUSG00000031432	Prps1
1	Metabolism	R-MMU-1483101	Synthesis of PS	1/ 1008	2/ 8793	0.5	0.216143	0.592668	ENSMUSG00000025495	Ptdss2
1	Immune System	R-MMU-166020	Transfer of LPS from LBP carrier to CD14	1/ 1008	2/ 8793	0.5	0.216143	0.592668	ENSMUSG00000016024	Lbp
1	Cellular responses to stimuli	R-MMU-9818027	NFE2L2 regulating anti-oxidant/detoxification enzymes	1/ 1008	2/ 8793	0.5	0.216143	0.592668	ENSMUSG00000032802	Srxn1
1	Cell Cycle	R-MMU-2465910	MASTL Facilitates Mitotic Progression	1/ 1008	2/ 8793	0.5	0.216143	0.592668	ENSMUSG00000026779	Mastl
1	Metabolism	R-MMU-141334	PAOs oxidise polyamines to amines	1/ 1008	2/ 8793	0.5	0.216143	0.592668	ENSMUSG00000027333	Smox
1	Cell Cycle	R-MMU-8854521	Interaction between PHLDA1 and AURKA	1/ 1008	2/ 8793	0.5	0.216143	0.592668	ENSMUSG00000027496	Aurka
1	Neuronal System	R-MMU-379398	Enzymatic degradation of Dopamine by monoamine oxidase	1/ 1008	2/ 8793	0.5	0.216143	0.592668	ENSMUSG00000000326	Comt
1	Metabolism of proteins	R-MMU-9793242	SUMOylation of nuclear envelope proteins	1/ 1008	2/ 8793	0.5	0.216143	0.592668	ENSMUSG00000022391	Rangap1
1	Metabolism	R-MMU-1614603	Cysteine formation from homocysteine	1/ 1008	2/ 8793	0.5	0.216143	0.592668	ENSMUSG00000028179	Cth
1	Metabolism of proteins	R-MMU-379724	tRNA Aminoacylation	1/ 1008	2/ 8793	0.5	0.216143	0.592668	ENSMUSG00000020089	Ppa1
6	Signal Transduction	R-MMU-165159	MTOR signalling	6/ 1008	36/ 8793	0.166667	0.22564	0.600988	ENSMUSG00000035064;ENSMUSG00000067713;ENSMUSG00000026027;ENSMUSG00000031490;ENSMUSG00000003068;ENSMUSG00000028278	Eef2k;Prkag1;Stradb;Eif4ebp1;Stk11;Rragd
2	DNA Repair	R-MMU-110362	POLB-Dependent Long Patch Base Excision Repair	2/ 1008	8/ 8793	0.25	0.231338	0.614699	ENSMUSG00000024742;ENSMUSG00000056394	Fen1;Lig1
2	DNA Repair	R-MMU-5358606	Mismatch repair (MMR) directed by MSH2:MSH3 (MutSbeta)	2/ 1008	8/ 8793	0.25	0.231338	0.614699	ENSMUSG00000000751;ENSMUSG00000056394	Rpa1;Lig1
5	Gene expression (Transcription)	R-MMU-5250913	Positive epigenetic regulation of rRNA expression	5/ 1008	29/ 8793	0.172414	0.233606	0.617784	ENSMUSG00000045996;ENSMUSG00000021377;ENSMUSG00000031715;ENSMUSG00000000708;ENSMUSG00000002748	Polr2k;Dek;Smarca5;Kat2b;Baz1b
5	Gene expression (Transcription)	R-MMU-5250924	B-WICH complex positively regulates rRNA expression	5/ 1008	29/ 8793	0.172414	0.233606	0.617784	ENSMUSG00000045996;ENSMUSG00000021377;ENSMUSG00000031715;ENSMUSG00000000708;ENSMUSG00000002748	Polr2k;Dek;Smarca5;Kat2b;Baz1b
5	Immune System	R-MMU-909733	Interferon alpha/beta signaling	5/ 1008	29/ 8793	0.172414	0.233606	0.617784	ENSMUSG00000001440;ENSMUSG00000058355;ENSMUSG00000020460;ENSMUSG00000022905;ENSMUSG00000066800	Kpnb1;Abce1;Rps27a;Kpna1;Rnasel
5	Signal Transduction	R-MMU-4641262	Disassembly of the destruction complex and recruitment of AXIN to the membrane	5/ 1008	29/ 8793	0.172414	0.233606	0.617784	ENSMUSG00000032058;ENSMUSG00000009900;ENSMUSG00000045005;ENSMUSG00000024576;ENSMUSG00000024777	Ppp2r1b;Wnt3a;Fzd5;Csnk1a1;Ppp2r5b
4	Signal Transduction	R-MMU-9648002	RAS processing	4/ 1008	22/ 8793	0.181818	0.240218	0.629304	ENSMUSG00000033373;ENSMUSG00000019505;ENSMUSG00000020460;ENSMUSG00000007659	Fntb;Ubb;Rps27a;Bcl2l1
4	Transport of small molecules	R-MMU-432040	Vasopressin regulates renal water homeostasis via Aquaporins	4/ 1008	22/ 8793	0.181818	0.240218	0.629304	ENSMUSG00000068523;ENSMUSG00000002997;ENSMUSG00000071658;ENSMUSG00000004655	Gng5;Prkar2b;Gng3;Aqp1
3	Neuronal System	R-MMU-416993	Trafficking of GluR2-containing AMPA receptors	3/ 1008	15/ 8793	0.2	0.242805	0.633108	ENSMUSG00000060279;ENSMUSG00000022841;ENSMUSG00000002957	Ap2a1;Ap2m1;Ap2a2
3	Metabolism	R-MMU-400042	Adrenaline,noradrenaline inhibits insulin secretion	3/ 1008	15/ 8793	0.2	0.242805	0.633108	ENSMUSG00000068523;ENSMUSG00000071658;ENSMUSG00000022994	Gng5;Gng3;Adcy6
3	Gene expression (Transcription)	R-MMU-6804760	Regulation of TP53 Activity through Methylation	3/ 1008	15/ 8793	0.2	0.242805	0.633108	ENSMUSG00000029521;ENSMUSG00000020460;ENSMUSG00000049327	Chek2;Rps27a;Kmt5a
3	Gene expression (Transcription)	R-MMU-5633008	TP53 Regulates Transcription of Cell Death Genes	3/ 1008	15/ 8793	0.2	0.242805	0.633108	ENSMUSG00000026389;ENSMUSG00000022051;ENSMUSG00000038975	Steap3;Bnip3l;Rabggtb
3	Gene expression (Transcription)	R-MMU-9614085	FOXO-mediated transcription	3/ 1008	15/ 8793	0.2	0.242805	0.633108	ENSMUSG00000048756;ENSMUSG00000020063;ENSMUSG00000000708	Foxo3;Sirt1;Kat2b
10	Metabolism of proteins	R-MMU-72689	Formation of a pool of free 40S subunits	10/ 1008	68/ 8793	0.147059	0.248429	0.640292	ENSMUSG00000044533;ENSMUSG00000030738;ENSMUSG00000078193;ENSMUSG00000027170;ENSMUSG00000027236;ENSMUSG00000019505;ENSMUSG00000043424;ENSMUSG00000079435;ENSMUSG00000067194;ENSMUSG00000036781	Rps2;Eif3c;Gm2000;Eif3m;Eif3j1;Ubb;Eif3j2;Rpl36a;Eif1ax;Rps27l
9	Signal Transduction	R-MMU-204998	Cell death signalling via NRAGE, NRIF and NADE	9/ 1008	62/ 8793	0.145161	0.276952	0.69145	ENSMUSG00000027699;ENSMUSG00000051517;ENSMUSG00000059495;ENSMUSG00000046432;ENSMUSG00000021215;ENSMUSG00000020460;ENSMUSG00000028549;ENSMUSG00000031628;ENSMUSG00000022957	Ect2;Arhgef39;Arhgef12;Bex3;Net1;Rps27a;Itgb3bp;Casp3;Itsn1
13	Vesicle-mediated transport	R-MMU-8856825	Cargo recognition for clathrin-mediated endocytosis	13/ 1008	94/ 8793	0.138298	0.277897	0.69226	ENSMUSG00000039361;ENSMUSG00000028923;ENSMUSG00000026718;ENSMUSG00000028552;ENSMUSG00000060279;ENSMUSG00000022841;ENSMUSG00000002957;ENSMUSG00000020460;ENSMUSG00000027206;ENSMUSG00000040855;ENSMUSG00000022957;ENSMUSG00000025917;ENSMUSG00000022797	Picalm;Necap2;Stam;Eps15;Ap2a1;Ap2m1;Ap2a2;Rps27a;Cops2;Reps2;Itsn1;Cops5;Tfrc
5	Vesicle-mediated transport	R-MMU-6811436	COPI-independent Golgi-to-ER retrograde traffic	5/ 1008	31/ 8793	0.16129	0.27895	0.693336	ENSMUSG00000000420;ENSMUSG00000009013;ENSMUSG00000030704;ENSMUSG00000020745;ENSMUSG00000003452	Galnt1;Dynll1;Rab6a;Pafah1b1;Bicd1
5	Metabolism of proteins	R-MMU-6814122	Cooperation of PDCL (PhLP1) and TRiC/CCT in G-protein beta folding	5/ 1008	31/ 8793	0.16129	0.27895	0.693336	ENSMUSG00000068523;ENSMUSG00000068039;ENSMUSG00000071658;ENSMUSG00000025613;ENSMUSG00000030007	Gng5;Tcp1;Gng3;Cct8;Cct7
5	Signal Transduction	R-MMU-9706574	RHOBTB GTPase Cycle	5/ 1008	31/ 8793	0.16129	0.27895	0.693336	ENSMUSG00000022858;ENSMUSG00000024583;ENSMUSG00000021270;ENSMUSG00000027206;ENSMUSG00000030007	Tra2b;Txnl1;Hsp90aa1;Cops2;Cct7
2	Signal Transduction	R-MMU-9027276	Erythropoietin activates Phosphoinositide-3-kinase (PI3K)	2/ 1008	9/ 8793	0.222222	0.276188	0.694203	ENSMUSG00000041417;ENSMUSG00000006235	Pik3r1;Epor
2	Programmed Cell Death	R-MMU-351906	Apoptotic cleavage of cell adhesion proteins	2/ 1008	9/ 8793	0.222222	0.276188	0.694203	ENSMUSG00000030516;ENSMUSG00000026413	Tjp1;Pkp1
2	Signal Transduction	R-MMU-205043	NRIF signals cell death from the nucleus	2/ 1008	9/ 8793	0.222222	0.276188	0.694203	ENSMUSG00000028549;ENSMUSG00000020460	Itgb3bp;Rps27a
15	Metabolism	R-MMU-196849	Metabolism of water-soluble vitamins and cofactors	15/ 1008	110/ 8793	0.136364	0.276063	0.695454	ENSMUSG00000024354;ENSMUSG00000040918;ENSMUSG00000018659;ENSMUSG00000032392;ENSMUSG00000029009;ENSMUSG00000025403;ENSMUSG00000064120;ENSMUSG00000021707;ENSMUSG00000024892;ENSMUSG00000022253;ENSMUSG00000024228;ENSMUSG00000005667;ENSMUSG00000015668;ENSMUSG00000022574;ENSMUSG00000026766	Slc23a1;Slc19a2;Pnpo;Parp16;Mthfr;Shmt2;Mocs1;Dhfr;Pcx;Nadk2;Nudt12;Mthfd2;Pdzd11;Naprt;Mmadhc
7	DNA Repair	R-MMU-6781823	Formation of TC-NER Pre-Incision Complex	7/ 1008	48/ 8793	0.145833	0.308971	0.700836	ENSMUSG00000033813;ENSMUSG00000045996;ENSMUSG00000031783;ENSMUSG00000022710;ENSMUSG00000027206;ENSMUSG00000020460;ENSMUSG00000025917	Tcea1;Polr2k;Polr2c;Usp7;Cops2;Rps27a;Cops5
10	Metabolism of proteins	R-MMU-446193	Biosynthesis of the N-glycan precursor (dolichol lipid-linked oligosaccharide, LLO) and transfer to a nascent protein	10/ 1008	72/ 8793	0.138889	0.308715	0.701682	ENSMUSG00000030282;ENSMUSG00000032038;ENSMUSG00000056091;ENSMUSG00000041718;ENSMUSG00000073792;ENSMUSG00000053916;ENSMUSG00000035239;ENSMUSG00000022747;ENSMUSG00000022474;ENSMUSG00000031749	Cmas;St3gal4;St3gal5;Alg13;Alg6;Nanp;Neu3;St3gal6;Pmm1;St3gal2
6	Signal Transduction	R-MMU-5362517	Signaling by Retinoic Acid	6/ 1008	39/ 8793	0.153846	0.285951	0.70602	ENSMUSG00000022210;ENSMUSG00000053279;ENSMUSG00000020664;ENSMUSG00000027533;ENSMUSG00000035232;ENSMUSG00000010914	Dhrs4;Aldh1a1;Dld;Fabp5;Pdk3;Pdhx
3	Developmental Biology	R-MMU-3928664	Ephrin signaling	3/ 1008	16/ 8793	0.1875	0.275315	0.707954	ENSMUSG00000032537;ENSMUSG00000028249;ENSMUSG00000003934	Ephb1;Sdcbp;Efnb3
3	Transport of small molecules	R-MMU-8949664	Processing of SMDT1	3/ 1008	16/ 8793	0.1875	0.275315	0.707954	ENSMUSG00000026775;ENSMUSG00000028455;ENSMUSG00000022452	Yme1l1;Stoml2;Smdt1
3	Immune System	R-MMU-912631	Regulation of signaling by CBL	3/ 1008	16/ 8793	0.1875	0.275315	0.707954	ENSMUSG00000019505;ENSMUSG00000041417;ENSMUSG00000020460	Ubb;Pik3r1;Rps27a
3	Immune System	R-MMU-6788467	IL-6-type cytokine receptor ligand interactions	3/ 1008	16/ 8793	0.1875	0.275315	0.707954	ENSMUSG00000079415;ENSMUSG00000058755;ENSMUSG00000007888	Cntf;Osm;Crlf1
3	Signal Transduction	R-MMU-9013409	RHOJ GTPase cycle	3/ 1008	16/ 8793	0.1875	0.275315	0.707954	ENSMUSG00000036591;ENSMUSG00000041417;ENSMUSG00000021697	Arhgap21;Pik3r1;Depdc1b
3	Immune System	R-MMU-975163	IRAK2 mediated activation of TAK1 complex upon TLR7/8 or 9 stimulation	3/ 1008	16/ 8793	0.1875	0.275315	0.707954	ENSMUSG00000035476;ENSMUSG00000019505;ENSMUSG00000020460	Tab3;Ubb;Rps27a
3	Cellular responses to stimuli	R-MMU-2559584	Formation of Senescence-Associated Heterochromatin Foci (SAHF)	3/ 1008	16/ 8793	0.1875	0.275315	0.707954	ENSMUSG00000019857;ENSMUSG00000024590;ENSMUSG00000022105	Asf1a;Lmnb1;Rb1
3	Signal Transduction	R-MMU-196299	Beta-catenin phosphorylation cascade	3/ 1008	16/ 8793	0.1875	0.275315	0.707954	ENSMUSG00000032058;ENSMUSG00000024777;ENSMUSG00000024576	Ppp2r1b;Ppp2r5b;Csnk1a1
3	Metabolism	R-MMU-204174	Regulation of pyruvate dehydrogenase (PDH) complex	3/ 1008	16/ 8793	0.1875	0.275315	0.707954	ENSMUSG00000020664;ENSMUSG00000035232;ENSMUSG00000010914	Dld;Pdk3;Pdhx
3	Signal Transduction	R-MMU-9634597	GPER1 signaling	3/ 1008	17/ 8793	0.176471	0.308216	0.709214	ENSMUSG00000068523;ENSMUSG00000002997;ENSMUSG00000071658	Gng5;Prkar2b;Gng3
3	Transport of small molecules	R-MMU-8949215	Mitochondrial calcium ion transport	3/ 1008	17/ 8793	0.176471	0.308216	0.709214	ENSMUSG00000026775;ENSMUSG00000028455;ENSMUSG00000022452	Yme1l1;Stoml2;Smdt1
3	Signal Transduction	R-MMU-2028269	Signaling by Hippo	3/ 1008	17/ 8793	0.176471	0.308216	0.709214	ENSMUSG00000006262;ENSMUSG00000030516;ENSMUSG00000022329	Mob1b;Tjp1;Stk3
3	Immune System	R-MMU-937072	TRAF6-mediated induction of TAK1 complex within TLR4 complex	3/ 1008	17/ 8793	0.176471	0.308216	0.709214	ENSMUSG00000035476;ENSMUSG00000019505;ENSMUSG00000020460	Tab3;Ubb;Rps27a
3	Signal Transduction	R-MMU-4641263	Regulation of FZD by ubiquitination	3/ 1008	17/ 8793	0.176471	0.308216	0.709214	ENSMUSG00000009900;ENSMUSG00000045005;ENSMUSG00000020460	Wnt3a;Fzd5;Rps27a
3	Signal Transduction	R-MMU-6807004	Negative regulation of MET activity	3/ 1008	17/ 8793	0.176471	0.308216	0.709214	ENSMUSG00000028552;ENSMUSG00000026718;ENSMUSG00000020460	Eps15;Stam;Rps27a
33	Signal Transduction	R-MMU-5683057	MAPK family signaling cascades	33/ 1008	263/ 8793	0.125475	0.315458	0.714099	ENSMUSG00000048756;ENSMUSG00000021737;ENSMUSG00000034165;ENSMUSG00000068798;ENSMUSG00000040850;ENSMUSG00000036533;ENSMUSG00000026869;ENSMUSG00000025487;ENSMUSG00000032058;ENSMUSG00000041417;ENSMUSG00000019942;ENSMUSG00000026532;ENSMUSG00000014956;ENSMUSG00000021061;ENSMUSG00000037887;ENSMUSG00000078652;ENSMUSG00000026229;ENSMUSG00000026914;ENSMUSG00000032869;ENSMUSG00000002102;ENSMUSG00000019505;…	Foxo3;Psmd6;Ccnd3;Rap1a;Psme4;Cdc42ep3;Psmd5;Psmd13;Ppp2r1b;Pik3r1;Cdk1;Spta1;Ppp1cb;Sptb;Dusp8;Psme3;Psmd1;Psmd14;Psmf1;Psmc3;Ubb;Dnajb1;Rps27a;Psmd9;Fntb;Gfra1;Psmd10;Artn;Ppp2r5b;Psmc1;Psmc6;Bcl2l1;Psmd12
7	Gene expression (Transcription)	R-MMU-76042	RNA Polymerase II Transcription Initiation And Promoter Clearance	7/ 1008	47/ 8793	0.148936	0.289957	0.714331	ENSMUSG00000078941;ENSMUSG00000045996;ENSMUSG00000052293;ENSMUSG00000031585;ENSMUSG00000025049;ENSMUSG00000051316;ENSMUSG00000031783	Ak6;Polr2k;Taf9;Gtf2e2;Taf5;Taf7;Polr2c
7	Gene expression (Transcription)	R-MMU-73776	RNA Polymerase II Promoter Escape	7/ 1008	47/ 8793	0.148936	0.289957	0.714331	ENSMUSG00000078941;ENSMUSG00000045996;ENSMUSG00000052293;ENSMUSG00000031585;ENSMUSG00000025049;ENSMUSG00000051316;ENSMUSG00000031783	Ak6;Polr2k;Taf9;Gtf2e2;Taf5;Taf7;Polr2c
7	Gene expression (Transcription)	R-MMU-8936459	RUNX1 regulates genes involved in megakaryocyte differentiation and platelet function	7/ 1008	47/ 8793	0.148936	0.289957	0.714331	ENSMUSG00000049577;ENSMUSG00000060743;ENSMUSG00000000708;ENSMUSG00000031162;ENSMUSG00000061991;ENSMUSG00000094777;ENSMUSG00000071478	Zfpm1;H3f3a;Kat2b;Gata1;H2ac10;H2ac24;H2ac7
7	Gene expression (Transcription)	R-MMU-75953	RNA Polymerase II Transcription Initiation	7/ 1008	47/ 8793	0.148936	0.289957	0.714331	ENSMUSG00000078941;ENSMUSG00000045996;ENSMUSG00000052293;ENSMUSG00000031585;ENSMUSG00000025049;ENSMUSG00000051316;ENSMUSG00000031783	Ak6;Polr2k;Taf9;Gtf2e2;Taf5;Taf7;Polr2c
7	Gene expression (Transcription)	R-MMU-73779	RNA Polymerase II Transcription Pre-Initiation And Promoter Opening	7/ 1008	47/ 8793	0.148936	0.289957	0.714331	ENSMUSG00000078941;ENSMUSG00000045996;ENSMUSG00000052293;ENSMUSG00000031585;ENSMUSG00000025049;ENSMUSG00000051316;ENSMUSG00000031783	Ak6;Polr2k;Taf9;Gtf2e2;Taf5;Taf7;Polr2c
4	Immune System	R-MMU-450302	activated TAK1 mediates p38 MAPK activation	4/ 1008	24/ 8793	0.166667	0.293367	0.714841	ENSMUSG00000035476;ENSMUSG00000019505;ENSMUSG00000020460;ENSMUSG00000018932	Tab3;Ubb;Rps27a;Map2k3
11	Signal Transduction	R-MMU-9013404	RAC2 GTPase cycle	11/ 1008	81/ 8793	0.135802	0.322247	0.719254	ENSMUSG00000041417;ENSMUSG00000041598;ENSMUSG00000036591;ENSMUSG00000023015;ENSMUSG00000030602;ENSMUSG00000021697;ENSMUSG00000022797;ENSMUSG00000004880;ENSMUSG00000022021;ENSMUSG00000057440;ENSMUSG00000027860	Pik3r1;Cdc42ep4;Arhgap21;Racgap1;Pak4;Depdc1b;Tfrc;Lbr;Diaph3;Mpp7;Vangl1
2	Metabolism	R-MMU-71240	Tryptophan catabolism	2/ 1008	10/ 8793	0.2	0.320866	0.723407	ENSMUSG00000010095;ENSMUSG00000040010	Slc3a2;Slc7a5
2	Organelle biogenesis and maintenance	R-MMU-2151201	Transcriptional activation of mitochondrial biogenesis	2/ 1008	10/ 8793	0.2	0.320866	0.723407	ENSMUSG00000063694;ENSMUSG00000058927	Cycs;Gm10053
2	Programmed Cell Death	R-MMU-111461	Cytochrome c-mediated apoptotic response	2/ 1008	10/ 8793	0.2	0.320866	0.723407	ENSMUSG00000010911;ENSMUSG00000031628	Apip;Casp3
2	Signal Transduction	R-MMU-8964315	G beta:gamma signalling through BTK	2/ 1008	10/ 8793	0.2	0.320866	0.723407	ENSMUSG00000068523;ENSMUSG00000071658	Gng5;Gng3
2	Immune System	R-MMU-936440	Negative regulators of DDX58/IFIH1 signaling	2/ 1008	10/ 8793	0.2	0.320866	0.723407	ENSMUSG00000020460;ENSMUSG00000004535	Rps27a;Tax1bp1
4	Transport of small molecules	R-MMU-5223345	Miscellaneous transport and binding events	4/ 1008	25/ 8793	0.16	0.320504	0.724054	ENSMUSG00000030000;ENSMUSG00000070639;ENSMUSG00000022099;ENSMUSG00000047037	Add2;Lrrc8b;Dmtn;Nipa1
6	Signal Transduction	R-MMU-9696270	RND2 GTPase cycle	6/ 1008	41/ 8793	0.146341	0.327899	0.73041	ENSMUSG00000041417;ENSMUSG00000021697;ENSMUSG00000027860;ENSMUSG00000041498;ENSMUSG00000022797;ENSMUSG00000024583	Pik3r1;Depdc1b;Vangl1;Kif14;Tfrc;Txnl1
13	Autophagy	R-MMU-9612973	Autophagy	13/ 1008	96/ 8793	0.135417	0.304189	0.733207	ENSMUSG00000026280;ENSMUSG00000079418;ENSMUSG00000067713;ENSMUSG00000029512;ENSMUSG00000034354;ENSMUSG00000009013;ENSMUSG00000002820;ENSMUSG00000041895;ENSMUSG00000020460;ENSMUSG00000031950;ENSMUSG00000029578;ENSMUSG00000025907;ENSMUSG00000028278	Atg4b;Atg4a;Prkag1;Ulk1;Mtmr3;Dynll1;Atg4d;Wipi1;Rps27a;Gabarapl2;Wipi2;Rb1cc1;Rragd
13	Autophagy	R-MMU-1632852	Macroautophagy	13/ 1008	96/ 8793	0.135417	0.304189	0.733207	ENSMUSG00000026280;ENSMUSG00000079418;ENSMUSG00000067713;ENSMUSG00000029512;ENSMUSG00000034354;ENSMUSG00000009013;ENSMUSG00000002820;ENSMUSG00000041895;ENSMUSG00000020460;ENSMUSG00000031950;ENSMUSG00000029578;ENSMUSG00000025907;ENSMUSG00000028278	Atg4b;Atg4a;Prkag1;Ulk1;Mtmr3;Dynll1;Atg4d;Wipi1;Rps27a;Gabarapl2;Wipi2;Rb1cc1;Rragd
1	Neuronal System	R-MMU-442720	CREB1 phosphorylation through the activation of Adenylate Cyclase	1/ 1008	3/ 8793	0.333333	0.306022	0.734454	ENSMUSG00000002997	Prkar2b
1	Metabolism	R-MMU-964975	Vitamin B6 activation to pyridoxal phosphate	1/ 1008	3/ 8793	0.333333	0.306022	0.734454	ENSMUSG00000018659	Pnpo
1	Developmental Biology	R-MMU-9010553	Regulation of expression of SLITs and ROBOs	1/ 1008	3/ 8793	0.333333	0.306022	0.734454	ENSMUSG00000020460	Rps27a
1	Immune System	R-MMU-9014843	Interleukin-33 signaling	1/ 1008	3/ 8793	0.333333	0.306022	0.734454	ENSMUSG00000026069	Il1rl1
1	Neuronal System	R-MMU-888593	Reuptake of GABA	1/ 1008	3/ 8793	0.333333	0.306022	0.734454	ENSMUSG00000030108	Slc6a13
1	Programmed Cell Death	R-MMU-111446	Activation of BIM and translocation to mitochondria	1/ 1008	3/ 8793	0.333333	0.306022	0.734454	ENSMUSG00000009013	Dynll1
1	Metabolism	R-MMU-6814848	Glycerophospholipid catabolism	1/ 1008	3/ 8793	0.333333	0.306022	0.734454	ENSMUSG00000038173	Enpp6
1	Immune System	R-MMU-6803544	Ion influx/efflux at host-pathogen interface	1/ 1008	3/ 8793	0.333333	0.306022	0.734454	ENSMUSG00000015668	Pdzd11
1	Metabolism	R-MMU-71737	Pyrophosphate hydrolysis	1/ 1008	3/ 8793	0.333333	0.306022	0.734454	ENSMUSG00000020089	Ppa1
1	Metabolism	R-MMU-9020265	Biosynthesis of aspirin-triggered D-series resolvins	1/ 1008	3/ 8793	0.333333	0.306022	0.734454	ENSMUSG00000075706	Gpx4
1	Transport of small molecules	R-MMU-444411	Rhesus glycoproteins mediate ammonium transport.	1/ 1008	3/ 8793	0.333333	0.306022	0.734454	ENSMUSG00000023926	Rhag
1	Transport of small molecules	R-MMU-435368	Zinc efflux and compartmentalization by the SLC30 family	1/ 1008	3/ 8793	0.333333	0.306022	0.734454	ENSMUSG00000037434	Slc30a1
1	Immune System	R-MMU-844455	The NLRP1 inflammasome	1/ 1008	3/ 8793	0.333333	0.306022	0.734454	ENSMUSG00000007659	Bcl2l1
1	Metabolism of proteins	R-MMU-446205	Synthesis of GDP-mannose	1/ 1008	3/ 8793	0.333333	0.306022	0.734454	ENSMUSG00000022474	Pmm1
1	Neuronal System	R-MMU-379397	Enzymatic degradation of dopamine by COMT	1/ 1008	3/ 8793	0.333333	0.306022	0.734454	ENSMUSG00000000326	Comt
1	Metabolism of proteins	R-MMU-901042	Calnexin/calreticulin cycle	1/ 1008	3/ 8793	0.333333	0.306022	0.734454	ENSMUSG00000020460	Rps27a
1	Metabolism	R-MMU-164378	PKA activation in glucagon signalling	1/ 1008	3/ 8793	0.333333	0.306022	0.734454	ENSMUSG00000002997	Prkar2b
1	Gene expression (Transcription)	R-MMU-6803205	TP53 regulates transcription of several additional cell death genes whose specific roles in p53-dependent apoptosis remain uncertain	1/ 1008	3/ 8793	0.333333	0.306022	0.734454	ENSMUSG00000038975	Rabggtb
1	Metabolism	R-MMU-6806664	Metabolism of vitamin K	1/ 1008	3/ 8793	0.333333	0.306022	0.734454	ENSMUSG00000066735	Vkorc1l1
1	Metabolism	R-MMU-351200	Interconversion of polyamines	1/ 1008	3/ 8793	0.333333	0.306022	0.734454	ENSMUSG00000027333	Smox
5	Metabolism of proteins	R-MMU-391251	Protein folding	5/ 1008	32/ 8793	0.15625	0.302248	0.734879	ENSMUSG00000068523;ENSMUSG00000068039;ENSMUSG00000071658;ENSMUSG00000025613;ENSMUSG00000030007	Gng5;Tcp1;Gng3;Cct8;Cct7
5	Metabolism of proteins	R-MMU-390466	Chaperonin-mediated protein folding	5/ 1008	32/ 8793	0.15625	0.302248	0.734879	ENSMUSG00000068523;ENSMUSG00000068039;ENSMUSG00000071658;ENSMUSG00000025613;ENSMUSG00000030007	Gng5;Tcp1;Gng3;Cct8;Cct7
5	Signal Transduction	R-MMU-9013407	RHOH GTPase cycle	5/ 1008	32/ 8793	0.15625	0.302248	0.734879	ENSMUSG00000074923;ENSMUSG00000026880;ENSMUSG00000030602;ENSMUSG00000022797;ENSMUSG00000027860	Pak6;Stom;Pak4;Tfrc;Vangl1
5	Gene expression (Transcription)	R-MMU-2173793	Transcriptional activity of SMAD2/SMAD3:SMAD4 heterotrimer	5/ 1008	32/ 8793	0.15625	0.302248	0.734879	ENSMUSG00000031010;ENSMUSG00000027641;ENSMUSG00000014859;ENSMUSG00000020460;ENSMUSG00000038482	Usp9x;Rbl1;E2f4;Rps27a;Tfdp1
13	Protein localization	R-MMU-9609507	Protein localization	13/ 1008	98/ 8793	0.132653	0.331122	0.73612	ENSMUSG00000031010;ENSMUSG00000025980;ENSMUSG00000020460;ENSMUSG00000059363;ENSMUSG00000034875;ENSMUSG00000022210;ENSMUSG00000030629;ENSMUSG00000026853;ENSMUSG00000043510;ENSMUSG00000056999;ENSMUSG00000021193;ENSMUSG00000078974;ENSMUSG00000025393	Usp9x;Hspd1;Rps27a;Fxn;Nudt19;Dhrs4;Zfand6;Crat;Hscb;Ide;Pitrm1;Sec61g;Atp5f1b
3	Programmed Cell Death	R-MMU-5620971	Pyroptosis	3/ 1008	18/ 8793	0.166667	0.341233	0.757089	ENSMUSG00000066551;ENSMUSG00000063694;ENSMUSG00000058927	Hmgb1;Cycs;Gm10053
3	Metabolism	R-MMU-197264	Nicotinamide salvaging	3/ 1008	18/ 8793	0.166667	0.341233	0.757089	ENSMUSG00000024228;ENSMUSG00000022574;ENSMUSG00000032392	Nudt12;Naprt;Parp16
5	Vesicle-mediated transport	R-MMU-8854214	TBC/RABGAPs	5/ 1008	34/ 8793	0.147059	0.349586	0.76648	ENSMUSG00000031950;ENSMUSG00000036943;ENSMUSG00000030704;ENSMUSG00000029512;ENSMUSG00000036473	Gabarapl2;Rab8b;Rab6a;Ulk1;Tbc1d24
6	Metabolism of RNA	R-MMU-429914	Deadenylation-dependent mRNA decay	6/ 1008	42/ 8793	0.142857	0.349178	0.767092	ENSMUSG00000091625;ENSMUSG00000034192;ENSMUSG00000019977;ENSMUSG00000061559;ENSMUSG00000027714;ENSMUSG00000033166	Lsm5;Lsm3;Hbs1l;Skic8;Exosc9;Dis3
4	Signal Transduction	R-MMU-380972	Energy dependent regulation of mTOR by LKB1-AMPK	4/ 1008	26/ 8793	0.153846	0.347812	0.76711	ENSMUSG00000067713;ENSMUSG00000026027;ENSMUSG00000003068;ENSMUSG00000028278	Prkag1;Stradb;Stk11;Rragd
4	Metabolism	R-MMU-1483191	Synthesis of PC	4/ 1008	26/ 8793	0.153846	0.347812	0.76711	ENSMUSG00000005615;ENSMUSG00000030688;ENSMUSG00000035246;ENSMUSG00000050860	Pcyt1a;Stard10;Pcyt1b;Phospho1
7	Programmed Cell Death	R-MMU-5218859	Regulated Necrosis	7/ 1008	50/ 8793	0.14	0.347632	0.768232	ENSMUSG00000028249;ENSMUSG00000019505;ENSMUSG00000021270;ENSMUSG00000058927;ENSMUSG00000066551;ENSMUSG00000020460;ENSMUSG00000063694	Sdcbp;Ubb;Hsp90aa1;Gm10053;Hmgb1;Rps27a;Cycs
64	Vesicle-mediated transport	R-MMU-199991	Membrane Trafficking	64/ 1008	533/ 8793	0.120075	0.363004	0.794337	ENSMUSG00000026494;ENSMUSG00000057123;ENSMUSG00000029512;ENSMUSG00000060992;ENSMUSG00000020460;ENSMUSG00000026532;ENSMUSG00000045328;ENSMUSG00000026718;ENSMUSG00000027115;ENSMUSG00000028552;ENSMUSG00000024795;ENSMUSG00000020841;ENSMUSG00000028437;ENSMUSG00000016664;ENSMUSG00000040855;ENSMUSG00000036473;ENSMUSG00000024480;ENSMUSG00000018001;ENSMUSG00000001827;ENSMUSG00000017831;ENSMUSG00000068686;…	Kif26b;Gja5;Ulk1;Copz1;Rps27a;Spta1;Cenpe;Stam;Kif18a;Eps15;Kif20b;Cpd;Ubap1;Pacsin2;Reps2;Tbc1d24;Ap3s1;Cyth3;Folr1;Rab5a;Cd59b;Racgap1;Rabepk;Dennd4a;Dnajc6;Sptb;Rab8b;Itsn1;Kif22;Dynll1;Rab10;Rab3il1;Cops5;Picalm;Kif2a;Scoc;Ubb;Rab6a;Rabgef1;Tfrc;Kif18b;Arf5;Kif20a;Kif15;Dennd2c;Tjp1;Ank1;Arrb1;Necap2;Kif23;Kif4;Bicd1;Galnt1;Agfg1;Ap2a1;Ap2m1;Cops2;Kifc5b;Gabarapl2;Kif11;Kifc1;Kif2c;Pafah1b1;A…
2	Transport of small molecules	R-MMU-435354	Zinc transporters	2/ 1008	11/ 8793	0.181818	0.364822	0.796755	ENSMUSG00000053897;ENSMUSG00000037434	Slc39a8;Slc30a1
2	Signal Transduction	R-MMU-198323	AKT phosphorylates targets in the cytosol	2/ 1008	11/ 8793	0.181818	0.364822	0.796755	ENSMUSG00000029922;ENSMUSG00000023067	Mkrn1;Cdkn1a
2	Metabolism	R-MMU-196780	Biotin transport and metabolism	2/ 1008	11/ 8793	0.181818	0.364822	0.796755	ENSMUSG00000024892;ENSMUSG00000015668	Pcx;Pdzd11
2	Signal Transduction	R-MMU-9006335	Signaling by Erythropoietin	2/ 1008	11/ 8793	0.181818	0.364822	0.796755	ENSMUSG00000041417;ENSMUSG00000006235	Pik3r1;Epor
2	DNA Repair	R-MMU-73929	Base-Excision Repair, AP Site Formation	2/ 1008	11/ 8793	0.181818	0.364822	0.796755	ENSMUSG00000029591;ENSMUSG00000039396	Ung;Neil3
4	Metabolism	R-MMU-1482788	Acyl chain remodelling of PC	4/ 1008	27/ 8793	0.148148	0.375145	0.808228	ENSMUSG00000045282;ENSMUSG00000020646;ENSMUSG00000027999;ENSMUSG00000033847	Tmem86b;Mboat2;Pla2g12a;Pla2g4c
3	Cell Cycle	R-MMU-171319	Telomere Extension By Telomerase	3/ 1008	19/ 8793	0.157895	0.374123	0.80915	ENSMUSG00000027715;ENSMUSG00000025925;ENSMUSG00000031403	Ccna2;Terf1;Dkc1
3	Gene expression (Transcription)	R-MMU-8864260	Transcriptional regulation by the AP-2 (TFAP2) family of transcription factors	3/ 1008	19/ 8793	0.157895	0.374123	0.80915	ENSMUSG00000021377;ENSMUSG00000022360;ENSMUSG00000070803	Dek;Atad2;Cited4
17	Vesicle-mediated transport	R-MMU-8856828	Clathrin-mediated endocytosis	17/ 1008	135/ 8793	0.125926	0.378314	0.813485	ENSMUSG00000017831;ENSMUSG00000039361;ENSMUSG00000028923;ENSMUSG00000026718;ENSMUSG00000028528;ENSMUSG00000028552;ENSMUSG00000026159;ENSMUSG00000060279;ENSMUSG00000022841;ENSMUSG00000002957;ENSMUSG00000020460;ENSMUSG00000016664;ENSMUSG00000027206;ENSMUSG00000040855;ENSMUSG00000022957;ENSMUSG00000025917;ENSMUSG00000022797	Rab5a;Picalm;Necap2;Stam;Dnajc6;Eps15;Agfg1;Ap2a1;Ap2m1;Ap2a2;Rps27a;Pacsin2;Cops2;Reps2;Itsn1;Cops5;Tfrc
8	Chromatin organization	R-MMU-3214847	HATs acetylate histones	8/ 1008	60/ 8793	0.133333	0.38169	0.817593	ENSMUSG00000096010;ENSMUSG00000060639;ENSMUSG00000068854;ENSMUSG00000037315;ENSMUSG00000114456;ENSMUSG00000063952;ENSMUSG00000027018;ENSMUSG00000056895	H4c16;H4c9;H2bc21;Jade3;H2bc9;Brpf3;Hat1;H2bc27
21	Immune System	R-MMU-2871837	FCERI mediated NF-kB activation	21/ 1008	169/ 8793	0.12426	0.3812	0.818114	ENSMUSG00000026914;ENSMUSG00000031429;ENSMUSG00000021737;ENSMUSG00000025487;ENSMUSG00000020307;ENSMUSG00000040850;ENSMUSG00000032869;ENSMUSG00000029440;ENSMUSG00000019505;ENSMUSG00000096150;ENSMUSG00000026869;ENSMUSG00000002102;ENSMUSG00000021178;ENSMUSG00000021832;ENSMUSG00000020460;ENSMUSG00000087642;ENSMUSG00000035476;ENSMUSG00000078652;ENSMUSG00000079543;ENSMUSG00000020720;ENSMUSG00000026229	Psmd14;Psmd10;Psmd6;Psmd13;Cdc34;Psme4;Psmf1;Psmd9;Ubb;Ighv1-85;Psmd5;Psmc3;Psmc1;Psmc6;Rps27a;Ighe;Tab3;Psme3;Igkv13-85;Psmd12;Psmd1
8	Metabolism of proteins	R-MMU-446219	Synthesis of substrates in N-glycan biosythesis	8/ 1008	61/ 8793	0.131148	0.3999	0.821893	ENSMUSG00000030282;ENSMUSG00000032038;ENSMUSG00000056091;ENSMUSG00000053916;ENSMUSG00000035239;ENSMUSG00000022747;ENSMUSG00000022474;ENSMUSG00000031749	Cmas;St3gal4;St3gal5;Nanp;Neu3;St3gal6;Pmm1;St3gal2
1	Metabolism	R-MMU-6783984	Glycine degradation	1/ 1008	4/ 8793	0.25	0.385605	0.824397	ENSMUSG00000020664	Dld
1	Signal Transduction	R-MMU-8851907	MET activates PI3K/AKT signaling	1/ 1008	4/ 8793	0.25	0.385605	0.824397	ENSMUSG00000041417	Pik3r1
1	Neuronal System	R-MMU-379401	Dopamine clearance from the synaptic cleft	1/ 1008	4/ 8793	0.25	0.385605	0.824397	ENSMUSG00000000326	Comt
1	Signal Transduction	R-MMU-8849470	PTK6 Regulates Cell Cycle	1/ 1008	4/ 8793	0.25	0.385605	0.824397	ENSMUSG00000002068	Ccne1
1	Signal Transduction	R-MMU-165158	Activation of AKT2	1/ 1008	4/ 8793	0.25	0.385605	0.824397	ENSMUSG00000032715	Trib3
1	Signal Transduction	R-MMU-9013425	RHOT1 GTPase cycle	1/ 1008	4/ 8793	0.25	0.385605	0.824397	ENSMUSG00000026028	Trak2
1	Gene expression (Transcription)	R-MMU-8866910	TFAP2 (AP-2) family regulates transcription of growth factors and their receptors	1/ 1008	4/ 8793	0.25	0.385605	0.824397	ENSMUSG00000022360	Atad2
1	Programmed Cell Death	R-MMU-418889	Caspase activation via Dependence Receptors in the absence of ligand	1/ 1008	4/ 8793	0.25	0.385605	0.824397	ENSMUSG00000031628	Casp3
1	Metabolism	R-MMU-9634600	Regulation of glycolysis by fructose 2,6-bisphosphate metabolism	1/ 1008	4/ 8793	0.25	0.385605	0.824397	ENSMUSG00000025271	Pfkfb1
1	Cell Cycle	R-MMU-9754119	Drug-mediated inhibition of CDK4/CDK6 activity	1/ 1008	4/ 8793	0.25	0.385605	0.824397	ENSMUSG00000034165	Ccnd3
1	Signal Transduction	R-MMU-9652282	Drug-mediated inhibition of ERBB2 signaling	1/ 1008	4/ 8793	0.25	0.385605	0.824397	ENSMUSG00000021270	Hsp90aa1
1	Metabolism	R-MMU-1483248	Synthesis of PIPs at the ER membrane	1/ 1008	4/ 8793	0.25	0.385605	0.824397	ENSMUSG00000029186	Pi4k2b
1	Signal Transduction	R-MMU-170984	ARMS-mediated activation	1/ 1008	4/ 8793	0.25	0.385605	0.824397	ENSMUSG00000068798	Rap1a
1	DNA Repair	R-MMU-110331	Cleavage of the damaged purine	1/ 1008	4/ 8793	0.25	0.385605	0.824397	ENSMUSG00000039396	Neil3
1	Metabolism	R-MMU-9018676	Biosynthesis of D-series resolvins	1/ 1008	4/ 8793	0.25	0.385605	0.824397	ENSMUSG00000075706	Gpx4
1	DNA Repair	R-MMU-73927	Depurination	1/ 1008	4/ 8793	0.25	0.385605	0.824397	ENSMUSG00000039396	Neil3
1	Metabolism	R-MMU-9023661	Biosynthesis of E-series 18(R)-resolvins	1/ 1008	4/ 8793	0.25	0.385605	0.824397	ENSMUSG00000075706	Gpx4
1	DNA Repair	R-MMU-5693548	Sensing of DNA Double Strand Breaks	1/ 1008	4/ 8793	0.25	0.385605	0.824397	ENSMUSG00000028224	Nbn
1	Gene expression (Transcription)	R-MMU-9617828	FOXO-mediated transcription of cell cycle genes	1/ 1008	4/ 8793	0.25	0.385605	0.824397	ENSMUSG00000048756	Foxo3
1	Extracellular matrix organization	R-MMU-8941237	Invadopodia formation	1/ 1008	4/ 8793	0.25	0.385605	0.824397	ENSMUSG00000054555	Adam12
1	Metabolism	R-MMU-140179	Amine Oxidase reactions	1/ 1008	4/ 8793	0.25	0.385605	0.824397	ENSMUSG00000027333	Smox
4	Metabolism	R-MMU-2022854	Keratan sulfate biosynthesis	4/ 1008	28/ 8793	0.142857	0.402374	0.825458	ENSMUSG00000031749;ENSMUSG00000036446;ENSMUSG00000032038;ENSMUSG00000022747	St3gal2;Lum;St3gal4;St3gal6
2	Signal Transduction	R-MMU-8964616	G beta:gamma signalling through CDC42	2/ 1008	12/ 8793	0.166667	0.407635	0.831665	ENSMUSG00000068523;ENSMUSG00000071658	Gng5;Gng3
2	Metabolism	R-MMU-71064	Lysine catabolism	2/ 1008	12/ 8793	0.166667	0.407635	0.831665	ENSMUSG00000020664;ENSMUSG00000035472	Dld;Slc25a21
2	Signal Transduction	R-MMU-163615	PKA activation	2/ 1008	12/ 8793	0.166667	0.407635	0.831665	ENSMUSG00000002997;ENSMUSG00000022994	Prkar2b;Adcy6
2	Immune System	R-MMU-9758274	Regulation of NF-kappa B signaling	2/ 1008	12/ 8793	0.166667	0.407635	0.831665	ENSMUSG00000020460;ENSMUSG00000047879	Rps27a;Usp14
2	Signal Transduction	R-MMU-180024	DARPP-32 events	2/ 1008	12/ 8793	0.166667	0.407635	0.831665	ENSMUSG00000032058;ENSMUSG00000002997	Ppp2r1b;Prkar2b
2	Signal Transduction	R-MMU-111931	PKA-mediated phosphorylation of CREB	2/ 1008	12/ 8793	0.166667	0.407635	0.831665	ENSMUSG00000002997;ENSMUSG00000022994	Prkar2b;Adcy6
2	Metabolism	R-MMU-2160916	Hyaluronan uptake and degradation	2/ 1008	12/ 8793	0.166667	0.407635	0.831665	ENSMUSG00000036091;ENSMUSG00000020330	Hyal3;Hmmr
2	Metabolism	R-MMU-1475029	Reversible hydration of carbon dioxide	2/ 1008	12/ 8793	0.166667	0.407635	0.831665	ENSMUSG00000027555;ENSMUSG00000027562	Car13;Car2
2	Hemostasis	R-MMU-392851	Prostacyclin signalling through prostacyclin receptor	2/ 1008	12/ 8793	0.166667	0.407635	0.831665	ENSMUSG00000068523;ENSMUSG00000071658	Gng5;Gng3
2	Signal Transduction	R-MMU-2173791	TGF-beta receptor signaling in EMT (epithelial to mesenchymal transition)	2/ 1008	12/ 8793	0.166667	0.407635	0.831665	ENSMUSG00000005699;ENSMUSG00000020460	Pard6a;Rps27a
3	Drug ADME	R-MMU-9748787	Azathioprine ADME	3/ 1008	20/ 8793	0.15	0.406672	0.832745	ENSMUSG00000027823;ENSMUSG00000025630;ENSMUSG00000037601	Gmps;Hprt;Nme1
3	Transport of small molecules	R-MMU-425410	Metal ion SLC transporters	3/ 1008	20/ 8793	0.15	0.406672	0.832745	ENSMUSG00000023030;ENSMUSG00000053897;ENSMUSG00000037434	Slc11a2;Slc39a8;Slc30a1
5	Immune System	R-MMU-445989	TAK1-dependent IKK and NF-kappa-B activation	5/ 1008	37/ 8793	0.135135	0.421012	0.843536	ENSMUSG00000066551;ENSMUSG00000035476;ENSMUSG00000019505;ENSMUSG00000020460;ENSMUSG00000047879	Hmgb1;Tab3;Ubb;Rps27a;Usp14
4	Gene expression (Transcription)	R-MMU-212300	PRC2 methylates histones and DNA	4/ 1008	29/ 8793	0.137931	0.429377	0.858754	ENSMUSG00000061991;ENSMUSG00000071478;ENSMUSG00000094777;ENSMUSG00000017548	H2ac10;H2ac7;H2ac24;Suz12
4	Immune System	R-MMU-168928	DDX58/IFIH1-mediated induction of interferon-alpha/beta	4/ 1008	29/ 8793	0.137931	0.429377	0.858754	ENSMUSG00000066551;ENSMUSG00000021270;ENSMUSG00000020460;ENSMUSG00000004535	Hmgb1;Hsp90aa1;Rps27a;Tax1bp1
4	Vesicle-mediated transport	R-MMU-917729	Endosomal Sorting Complex Required For Transport (ESCRT)	4/ 1008	29/ 8793	0.137931	0.429377	0.858754	ENSMUSG00000020460;ENSMUSG00000019505;ENSMUSG00000028437;ENSMUSG00000026718	Rps27a;Ubb;Ubap1;Stam
4	Transport of small molecules	R-MMU-445717	Aquaporin-mediated transport	4/ 1008	29/ 8793	0.137931	0.429377	0.858754	ENSMUSG00000068523;ENSMUSG00000002997;ENSMUSG00000071658;ENSMUSG00000004655	Gng5;Prkar2b;Gng3;Aqp1
8	Chromatin organization	R-MMU-3214841	PKMTs methylate histone lysines	8/ 1008	63/ 8793	0.126984	0.436295	0.866379	ENSMUSG00000057406;ENSMUSG00000039231;ENSMUSG00000096010;ENSMUSG00000060639;ENSMUSG00000026646;ENSMUSG00000017548;ENSMUSG00000049327;ENSMUSG00000059851	Nsd2;Suv39h1;H4c16;H4c9;Suv39h2;Suz12;Kmt5a;Kmt5c
3	Signal Transduction	R-MMU-166208	mTORC1-mediated signalling	3/ 1008	21/ 8793	0.142857	0.438695	0.868056	ENSMUSG00000035064;ENSMUSG00000031490;ENSMUSG00000028278	Eef2k;Eif4ebp1;Rragd
3	Immune System	R-MMU-6783589	Interleukin-6 family signaling	3/ 1008	21/ 8793	0.142857	0.438695	0.868056	ENSMUSG00000079415;ENSMUSG00000058755;ENSMUSG00000007888	Cntf;Osm;Crlf1
29	Signal Transduction	R-MMU-5684996	MAPK1/MAPK3 signaling	29/ 1008	243/ 8793	0.119342	0.438133	0.868483	ENSMUSG00000021737;ENSMUSG00000068798;ENSMUSG00000040850;ENSMUSG00000026869;ENSMUSG00000025487;ENSMUSG00000032058;ENSMUSG00000041417;ENSMUSG00000019942;ENSMUSG00000026532;ENSMUSG00000014956;ENSMUSG00000021061;ENSMUSG00000037887;ENSMUSG00000078652;ENSMUSG00000026229;ENSMUSG00000026914;ENSMUSG00000032869;ENSMUSG00000002102;ENSMUSG00000019505;ENSMUSG00000020460;ENSMUSG00000029440;ENSMUSG00000033373;…	Psmd6;Rap1a;Psme4;Psmd5;Psmd13;Ppp2r1b;Pik3r1;Cdk1;Spta1;Ppp1cb;Sptb;Dusp8;Psme3;Psmd1;Psmd14;Psmf1;Psmc3;Ubb;Rps27a;Psmd9;Fntb;Gfra1;Psmd10;Artn;Ppp2r5b;Psmc1;Psmc6;Bcl2l1;Psmd12
20	Signal Transduction	R-MMU-9013149	RAC1 GTPase cycle	20/ 1008	166/ 8793	0.120482	0.442074	0.871651	ENSMUSG00000030602;ENSMUSG00000049807;ENSMUSG00000005699;ENSMUSG00000027699;ENSMUSG00000004880;ENSMUSG00000051517;ENSMUSG00000028068;ENSMUSG00000023015;ENSMUSG00000021697;ENSMUSG00000004591;ENSMUSG00000041417;ENSMUSG00000036591;ENSMUSG00000022797;ENSMUSG00000074923;ENSMUSG00000022021;ENSMUSG00000057440;ENSMUSG00000027860;ENSMUSG00000036882;ENSMUSG00000041598;ENSMUSG00000026490	Pak4;Arhgap23;Pard6a;Ect2;Lbr;Arhgef39;Iqgap3;Racgap1;Depdc1b;Pkn2;Pik3r1;Arhgap21;Tfrc;Pak6;Diaph3;Mpp7;Vangl1;Arhgap33;Cdc42ep4;Cdc42bpa
28	Signal Transduction	R-MMU-5673001	RAF/MAP kinase cascade	28/ 1008	237/ 8793	0.118143	0.462755	0.876799	ENSMUSG00000021737;ENSMUSG00000068798;ENSMUSG00000026869;ENSMUSG00000040850;ENSMUSG00000025487;ENSMUSG00000032058;ENSMUSG00000041417;ENSMUSG00000026532;ENSMUSG00000014956;ENSMUSG00000021061;ENSMUSG00000037887;ENSMUSG00000078652;ENSMUSG00000026229;ENSMUSG00000026914;ENSMUSG00000032869;ENSMUSG00000002102;ENSMUSG00000019505;ENSMUSG00000020460;ENSMUSG00000029440;ENSMUSG00000033373;ENSMUSG00000025089;…	Psmd6;Rap1a;Psmd5;Psme4;Psmd13;Ppp2r1b;Pik3r1;Spta1;Ppp1cb;Sptb;Dusp8;Psme3;Psmd1;Psmd14;Psmf1;Psmc3;Ubb;Rps27a;Psmd9;Fntb;Gfra1;Psmd10;Artn;Ppp2r5b;Psmc1;Psmc6;Bcl2l1;Psmd12
7	Signal Transduction	R-MMU-187037	Signaling by NTRK1 (TRKA)	7/ 1008	55/ 8793	0.127273	0.44553	0.876916	ENSMUSG00000023027;ENSMUSG00000041417;ENSMUSG00000032058;ENSMUSG00000060279;ENSMUSG00000022841;ENSMUSG00000068798;ENSMUSG00000002957	Atf1;Pik3r1;Ppp2r1b;Ap2a1;Ap2m1;Rap1a;Ap2a2
2	Metabolism	R-MMU-71336	Pentose phosphate pathway	2/ 1008	13/ 8793	0.153846	0.448989	0.882169	ENSMUSG00000031432;ENSMUSG00000026005	Prps1;Rpe
2	Hemostasis	R-MMU-392170	ADP signalling through P2Y purinoceptor 12	2/ 1008	13/ 8793	0.153846	0.448989	0.882169	ENSMUSG00000068523;ENSMUSG00000071658	Gng5;Gng3
2	Signal Transduction	R-MMU-418217	G beta:gamma signalling through PLC beta	2/ 1008	13/ 8793	0.153846	0.448989	0.882169	ENSMUSG00000068523;ENSMUSG00000071658	Gng5;Gng3
1	Metabolism	R-MMU-163359	Glucagon signaling in metabolic regulation	1/ 1008	5/ 8793	0.2	0.456069	0.88826	ENSMUSG00000002997	Prkar2b
1	Signal Transduction	R-MMU-8852405	Signaling by MST1	1/ 1008	5/ 8793	0.2	0.456069	0.88826	ENSMUSG00000032591	Mst1
1	Metabolism	R-MMU-9018896	Biosynthesis of E-series 18(S)-resolvins	1/ 1008	5/ 8793	0.2	0.456069	0.88826	ENSMUSG00000075706	Gpx4
1	Immune System	R-MMU-879415	Advanced glycosylation endproduct receptor signaling	1/ 1008	5/ 8793	0.2	0.456069	0.88826	ENSMUSG00000066551	Hmgb1
1	Metabolism of proteins	R-MMU-156842	Eukaryotic Translation Elongation	1/ 1008	5/ 8793	0.2	0.456069	0.88826	ENSMUSG00000055762	Eef1d
1	Developmental Biology	R-MMU-1181150	Signaling by NODAL	1/ 1008	5/ 8793	0.2	0.456069	0.88826	ENSMUSG00000048756	Foxo3
1	Developmental Biology	R-MMU-9616222	Transcriptional regulation of granulopoiesis	1/ 1008	5/ 8793	0.2	0.456069	0.88826	ENSMUSG00000023067	Cdkn1a
1	Metabolism	R-MMU-70350	Fructose catabolism	1/ 1008	5/ 8793	0.2	0.456069	0.88826	ENSMUSG00000053279	Aldh1a1
1	Signal Transduction	R-MMU-380095	Tachykinin receptors bind tachykinins	1/ 1008	5/ 8793	0.2	0.456069	0.88826	ENSMUSG00000025400	Tac2
1	Programmed Cell Death	R-MMU-111459	Activation of caspases through apoptosome-mediated cleavage	1/ 1008	5/ 8793	0.2	0.456069	0.88826	ENSMUSG00000031628	Casp3
1	Metabolism	R-MMU-196819	Vitamin B1 (thiamin) metabolism	1/ 1008	5/ 8793	0.2	0.456069	0.88826	ENSMUSG00000040918	Slc19a2
1	Metabolism	R-MMU-947581	Molybdenum cofactor biosynthesis	1/ 1008	5/ 8793	0.2	0.456069	0.88826	ENSMUSG00000064120	Mocs1
1	Signal Transduction	R-MMU-8849469	PTK6 Regulates RTKs and Their Effectors AKT1 and DOK1	1/ 1008	5/ 8793	0.2	0.456069	0.88826	ENSMUSG00000020460	Rps27a
1	Immune System	R-MMU-199920	CREB phosphorylation	1/ 1008	5/ 8793	0.2	0.456069	0.88826	ENSMUSG00000023027	Atf1
1	Hemostasis	R-MMU-426048	Arachidonate production from DAG	1/ 1008	5/ 8793	0.2	0.456069	0.88826	ENSMUSG00000033174	Mgll
1	Signal Transduction	R-MMU-198203	PI3K/AKT activation	1/ 1008	5/ 8793	0.2	0.456069	0.88826	ENSMUSG00000041417	Pik3r1
3	Metabolism	R-MMU-381676	Glucagon-like Peptide-1 (GLP1) regulates insulin secretion	3/ 1008	22/ 8793	0.136364	0.470033	0.88908	ENSMUSG00000068523;ENSMUSG00000071658;ENSMUSG00000068798	Gng5;Gng3;Rap1a
4	Metabolism	R-MMU-196807	Nicotinate metabolism	4/ 1008	30/ 8793	0.133333	0.456045	0.889766	ENSMUSG00000024228;ENSMUSG00000022574;ENSMUSG00000022253;ENSMUSG00000032392	Nudt12;Naprt;Nadk2;Parp16
6	Metabolism	R-MMU-71406	Pyruvate metabolism and Citric Acid (TCA) cycle	6/ 1008	47/ 8793	0.12766	0.455922	0.891084	ENSMUSG00000045316;ENSMUSG00000020664;ENSMUSG00000024158;ENSMUSG00000035232;ENSMUSG00000024026;ENSMUSG00000010914	Fahd1;Dld;Hagh;Pdk3;Glo1;Pdhx
47	Immune System	R-MMU-1280215	Cytokine Signaling in Immune system	47/ 1008	403/ 8793	0.116625	0.473327	0.893794	ENSMUSG00000026914;ENSMUSG00000021737;ENSMUSG00000047757;ENSMUSG00000024079;ENSMUSG00000066800;ENSMUSG00000035476;ENSMUSG00000042333;ENSMUSG00000058755;ENSMUSG00000026869;ENSMUSG00000040850;ENSMUSG00000047879;ENSMUSG00000025487;ENSMUSG00000041417;ENSMUSG00000058355;ENSMUSG00000019942;ENSMUSG00000030061;ENSMUSG00000007888;ENSMUSG00000032058;ENSMUSG00000026069;ENSMUSG00000030493;ENSMUSG00000001440;…	Psmd14;Psmd6;Fancb;Eif2ak2;Rnasel;Tab3;Tnfrsf14;Osm;Psmd5;Psme4;Usp14;Psmd13;Pik3r1;Abce1;Cdk1;Uba3;Crlf1;Ppp2r1b;Il1rl1;Faap24;Kpnb1;Psme3;Fancl;Psmd1;Foxo3;Kpna1;Psmf1;Psmc3;Ubb;Snca;Cenps;Rps27a;Psmd9;Fancm;Psmd10;Pde12;Isg15;Eda2r;Cntf;Hspa1l;Atf1;Hmgb1;Psmc1;Psmc6;Ube2l6;Map2k3;Psmd12
9	Signal Transduction	R-MMU-193704	p75 NTR receptor-mediated signalling	9/ 1008	74/ 8793	0.121622	0.478808	0.902617	ENSMUSG00000027699;ENSMUSG00000051517;ENSMUSG00000059495;ENSMUSG00000046432;ENSMUSG00000021215;ENSMUSG00000020460;ENSMUSG00000028549;ENSMUSG00000031628;ENSMUSG00000022957	Ect2;Arhgef39;Arhgef12;Bex3;Net1;Rps27a;Itgb3bp;Casp3;Itsn1
4	Neuronal System	R-MMU-6794361	Neurexins and neuroligins	4/ 1008	31/ 8793	0.129032	0.482281	0.907632	ENSMUSG00000031302;ENSMUSG00000028906;ENSMUSG00000007617;ENSMUSG00000025813	Nlgn3;Epb41;Homer1;Homer2
2	Immune System	R-MMU-975144	IRAK1 recruits IKK complex upon TLR7/8 or 9 stimulation	2/ 1008	14/ 8793	0.142857	0.488656	0.918081	ENSMUSG00000019505;ENSMUSG00000020460	Ubb;Rps27a
2	Metabolism	R-MMU-9037629	Lewis blood group biosynthesis	2/ 1008	14/ 8793	0.142857	0.488656	0.918081	ENSMUSG00000032038;ENSMUSG00000022747	St3gal4;St3gal6
2	Metabolism of RNA	R-MMU-430039	mRNA decay by 5' to 3' exoribonuclease	2/ 1008	14/ 8793	0.142857	0.488656	0.918081	ENSMUSG00000091625;ENSMUSG00000034192	Lsm5;Lsm3
2	Neuronal System	R-MMU-500657	Presynaptic function of Kainate receptors	2/ 1008	14/ 8793	0.142857	0.488656	0.918081	ENSMUSG00000068523;ENSMUSG00000071658	Gng5;Gng3
2	Immune System	R-MMU-937039	IRAK1 recruits IKK complex	2/ 1008	14/ 8793	0.142857	0.488656	0.918081	ENSMUSG00000019505;ENSMUSG00000020460	Ubb;Rps27a
3	Immune System	R-MMU-1169408	ISG15 antiviral mechanism	3/ 1008	23/ 8793	0.130435	0.500555	0.932588	ENSMUSG00000027078;ENSMUSG00000024079;ENSMUSG00000035692	Ube2l6;Eif2ak2;Isg15
3	Immune System	R-MMU-9607240	FLT3 Signaling	3/ 1008	23/ 8793	0.130435	0.500555	0.932588	ENSMUSG00000048756;ENSMUSG00000041417;ENSMUSG00000020460	Foxo3;Pik3r1;Rps27a
11	Gene expression (Transcription)	R-MMU-212165	Epigenetic regulation of gene expression	11/ 1008	93/ 8793	0.11828	0.504417	0.936654	ENSMUSG00000045996;ENSMUSG00000028484;ENSMUSG00000000708;ENSMUSG00000017548;ENSMUSG00000061991;ENSMUSG00000002221;ENSMUSG00000021377;ENSMUSG00000094777;ENSMUSG00000002748;ENSMUSG00000031715;ENSMUSG00000071478	Polr2k;Psip1;Kat2b;Suz12;H2ac10;Paxip1;Dek;H2ac24;Baz1b;Smarca5;H2ac7
4	Gene expression (Transcription)	R-MMU-113418	Formation of the Early Elongation Complex	4/ 1008	32/ 8793	0.125	0.508	0.941742	ENSMUSG00000045996;ENSMUSG00000020485;ENSMUSG00000031783;ENSMUSG00000016253	Polr2k;Supt4a;Polr2c;Nelfcd
4	Programmed Cell Death	R-MMU-5675482	Regulation of necroptotic cell death	4/ 1008	32/ 8793	0.125	0.508	0.941742	ENSMUSG00000021270;ENSMUSG00000019505;ENSMUSG00000020460;ENSMUSG00000028249	Hsp90aa1;Ubb;Rps27a;Sdcbp
4	Programmed Cell Death	R-MMU-5213460	RIPK1-mediated regulated necrosis	4/ 1008	32/ 8793	0.125	0.508	0.941742	ENSMUSG00000021270;ENSMUSG00000019505;ENSMUSG00000020460;ENSMUSG00000028249	Hsp90aa1;Ubb;Rps27a;Sdcbp
46	Signal Transduction	R-MMU-9012999	RHO GTPase cycle	46/ 1008	401/ 8793	0.114713	0.522558	0.949795	ENSMUSG00000026490;ENSMUSG00000033904;ENSMUSG00000028068;ENSMUSG00000073676;ENSMUSG00000059495;ENSMUSG00000030602;ENSMUSG00000020841;ENSMUSG00000036777;ENSMUSG00000036533;ENSMUSG00000025154;ENSMUSG00000026880;ENSMUSG00000036882;ENSMUSG00000057440;ENSMUSG00000049807;ENSMUSG00000041417;ENSMUSG00000023015;ENSMUSG00000004591;ENSMUSG00000027860;ENSMUSG00000041498;ENSMUSG00000022957;ENSMUSG00000041219;…	Cdc42bpa;Ccp110;Iqgap3;Hspe1;Arhgef12;Pak4;Cpd;Anln;Cdc42ep3;Arhgap19;Stom;Arhgap33;Mpp7;Arhgap23;Pik3r1;Racgap1;Pkn2;Vangl1;Kif14;Itsn1;Arhgap11a;Lmnb1;Shmt2;Cops2;Usp9x;Picalm;Ndufa5;Hsp90aa1;Depdc1b;Ect2;Net1;Stam;Lbr;Tra2b;Pak6;Cct7;Pard6a;Arhgap21;Arhgef39;Slk;Cdc42ep4;Steap3;Daam1;Diaph3;Txnl1;Tfrc
3	Immune System	R-MMU-450321	JNK (c-Jun kinases) phosphorylation and activation mediated by activated human TAK1	3/ 1008	24/ 8793	0.125	0.530154	0.951209	ENSMUSG00000035476;ENSMUSG00000019505;ENSMUSG00000020460	Tab3;Ubb;Rps27a
83	Immune System	R-MMU-1280218	Adaptive Immune System	83/ 1008	726/ 8793	0.114325	0.530025	0.952508	ENSMUSG00000001786;ENSMUSG00000032586;ENSMUSG00000021737;ENSMUSG00000028678;ENSMUSG00000020307;ENSMUSG00000001403;ENSMUSG00000009013;ENSMUSG00000045328;ENSMUSG00000042333;ENSMUSG00000068798;ENSMUSG00000002957;ENSMUSG00000026869;ENSMUSG00000040850;ENSMUSG00000018548;ENSMUSG00000083282;ENSMUSG00000030031;ENSMUSG00000025487;ENSMUSG00000034343;ENSMUSG00000004552;ENSMUSG00000026311;ENSMUSG00000003779;…	Fbxo7;Traip;Psmd6;Kif2c;Cdc34;Ube2c;Dynll1;Cenpe;Tnfrsf14;Rap1a;Ap2a2;Psmd5;Psme4;Trim37;Ctsf;Kbtbd8;Psmd13;Ube2f;Ctse;Asb1;Kif20a;Pik3r1;Herc1;Ppp2r5b;Icam5;Cdc27;Racgap1;Skp2;Ap2a1;Uba3;Kif22;Ppp2r1b;Hace1;Mkrn1;Psmc1;Ubac1;Anapc5;Osbpl1a;Psme3;Siah1a;Rnf19a;Rnf123;Psmd1;Psmd14;Ube2h;Kctd7;Psmf1;Trib3;Psmc3;Kif2a;Ubb;Klhl25;Ube2l6;Ube2v2;Rps27a;Psmd9;Ube3a;Ube2b;Kif15;Kif18a;Psmd10;Ube2o;Ube2e3…
4	DNA Repair	R-MMU-5696394	DNA Damage Recognition in GG-NER	4/ 1008	33/ 8793	0.121212	0.533128	0.955009	ENSMUSG00000027206;ENSMUSG00000020460;ENSMUSG00000025917;ENSMUSG00000003813	Cops2;Rps27a;Cops5;Rad23a
2	Signal Transduction	R-MMU-9012852	Signaling by NOTCH3	2/ 1008	15/ 8793	0.133333	0.52648	0.955368	ENSMUSG00000054693;ENSMUSG00000020460	Adam10;Rps27a
2	Signal Transduction	R-MMU-9013507	NOTCH3 Activation and Transmission of Signal to the Nucleus	2/ 1008	15/ 8793	0.133333	0.52648	0.955368	ENSMUSG00000054693;ENSMUSG00000020460	Adam10;Rps27a
2	Hemostasis	R-MMU-432142	Platelet sensitization by LDL	2/ 1008	15/ 8793	0.133333	0.52648	0.955368	ENSMUSG00000032058;ENSMUSG00000024777	Ppp2r1b;Ppp2r5b
2	Signal Transduction	R-MMU-1980143	Signaling by NOTCH1	2/ 1008	15/ 8793	0.133333	0.52648	0.955368	ENSMUSG00000000708;ENSMUSG00000020460	Kat2b;Rps27a
2	Metabolism of RNA	R-MMU-450604	KSRP (KHSRP) binds and destabilizes mRNA	2/ 1008	15/ 8793	0.133333	0.52648	0.955368	ENSMUSG00000027714;ENSMUSG00000033166	Exosc9;Dis3
2	Hemostasis	R-MMU-428930	Thromboxane signalling through TP receptor	2/ 1008	15/ 8793	0.133333	0.52648	0.955368	ENSMUSG00000068523;ENSMUSG00000071658	Gng5;Gng3
1	Signal Transduction	R-MMU-9027284	Erythropoietin activates RAS	1/ 1008	6/ 8793	0.166667	0.518459	0.956364	ENSMUSG00000006235	Epor
1	Gene expression (Transcription)	R-MMU-8934593	Regulation of RUNX1 Expression and Activity	1/ 1008	6/ 8793	0.166667	0.518459	0.956364	ENSMUSG00000034165	Ccnd3
1	Cell-Cell communication	R-MMU-420029	Tight junction interactions	1/ 1008	6/ 8793	0.166667	0.518459	0.956364	ENSMUSG00000005699	Pard6a
1	Metabolism of proteins	R-MMU-72731	Recycling of eIF2:GDP	1/ 1008	6/ 8793	0.166667	0.518459	0.956364	ENSMUSG00000074656	Eif2s2
1	Metabolism of proteins	R-MMU-3065679	SUMO is proteolytically processed	1/ 1008	6/ 8793	0.166667	0.518459	0.956364	ENSMUSG00000020738	Sumo2
1	Metabolism	R-MMU-9018679	Biosynthesis of EPA-derived SPMs	1/ 1008	6/ 8793	0.166667	0.518459	0.956364	ENSMUSG00000075706	Gpx4
1	Metabolism of proteins	R-MMU-5676934	Protein repair	1/ 1008	6/ 8793	0.166667	0.518459	0.956364	ENSMUSG00000019795	Pcmt1
1	Signal Transduction	R-MMU-1253288	Downregulation of ERBB4 signaling	1/ 1008	6/ 8793	0.166667	0.518459	0.956364	ENSMUSG00000020460	Rps27a
1	Signal Transduction	R-MMU-9013419	RHOT2 GTPase cycle	1/ 1008	6/ 8793	0.166667	0.518459	0.956364	ENSMUSG00000026028	Trak2
7	Metabolism of proteins	R-MMU-1799339	SRP-dependent cotranslational protein targeting to membrane	7/ 1008	60/ 8793	0.116667	0.540556	0.966764	ENSMUSG00000036323;ENSMUSG00000044533;ENSMUSG00000078193;ENSMUSG00000019505;ENSMUSG00000079435;ENSMUSG00000112449;ENSMUSG00000036781	Srp72;Rps2;Gm2000;Ubb;Rpl36a;Srp54b;Rps27l
9	Metabolism of RNA	R-MMU-927802	Nonsense-Mediated Decay (NMD)	9/ 1008	78/ 8793	0.115385	0.544814	0.97282	ENSMUSG00000030188;ENSMUSG00000024360;ENSMUSG00000044533;ENSMUSG00000028675;ENSMUSG00000078193;ENSMUSG00000019505;ENSMUSG00000028609;ENSMUSG00000079435;ENSMUSG00000036781	Magohb;Etf1;Rps2;Pnrc2;Gm2000;Ubb;Magoh;Rpl36a;Rps27l
9	Metabolism of RNA	R-MMU-975957	Nonsense Mediated Decay (NMD) enhanced by the Exon Junction Complex (EJC)	9/ 1008	78/ 8793	0.115385	0.544814	0.97282	ENSMUSG00000030188;ENSMUSG00000024360;ENSMUSG00000044533;ENSMUSG00000028675;ENSMUSG00000078193;ENSMUSG00000019505;ENSMUSG00000028609;ENSMUSG00000079435;ENSMUSG00000036781	Magohb;Etf1;Rps2;Pnrc2;Gm2000;Ubb;Magoh;Rpl36a;Rps27l
10	Signal Transduction	R-MMU-9013423	RAC3 GTPase cycle	10/ 1008	89/ 8793	0.11236	0.576928	0.984482	ENSMUSG00000041417;ENSMUSG00000036591;ENSMUSG00000023015;ENSMUSG00000030602;ENSMUSG00000021697;ENSMUSG00000022797;ENSMUSG00000004880;ENSMUSG00000022021;ENSMUSG00000057440;ENSMUSG00000027860	Pik3r1;Arhgap21;Racgap1;Pak4;Depdc1b;Tfrc;Lbr;Diaph3;Mpp7;Vangl1
7	Protein localization	R-MMU-9033241	Peroxisomal protein import	7/ 1008	62/ 8793	0.112903	0.576694	0.987101	ENSMUSG00000031010;ENSMUSG00000022210;ENSMUSG00000030629;ENSMUSG00000026853;ENSMUSG00000034875;ENSMUSG00000056999;ENSMUSG00000020460	Usp9x;Dhrs4;Zfand6;Crat;Nudt19;Ide;Rps27a
7	Signal Transduction	R-MMU-416482	G alpha (12/13) signalling events	7/ 1008	62/ 8793	0.112903	0.576694	0.987101	ENSMUSG00000068523;ENSMUSG00000027699;ENSMUSG00000021215;ENSMUSG00000071658;ENSMUSG00000051517;ENSMUSG00000059495;ENSMUSG00000022957	Gng5;Ect2;Net1;Gng3;Arhgef39;Arhgef12;Itsn1
4	Metabolism of proteins	R-MMU-3899300	SUMOylation of transcription cofactors	4/ 1008	35/ 8793	0.114286	0.581364	0.989027	ENSMUSG00000061436;ENSMUSG00000028282;ENSMUSG00000094870;ENSMUSG00000020738	Hipk2;Casp8ap2;Zfp131;Sumo2
16	Signal Transduction	R-MMU-9006931	Signaling by Nuclear Receptors	16/ 1008	143/ 8793	0.111888	0.581073	0.990042	ENSMUSG00000068523;ENSMUSG00000071072;ENSMUSG00000071658;ENSMUSG00000048756;ENSMUSG00000041417;ENSMUSG00000045996;ENSMUSG00000021270;ENSMUSG00000022210;ENSMUSG00000053279;ENSMUSG00000000708;ENSMUSG00000010914;ENSMUSG00000020664;ENSMUSG00000031783;ENSMUSG00000027533;ENSMUSG00000035232;ENSMUSG00000027804	Gng5;Ptges3;Gng3;Foxo3;Pik3r1;Polr2k;Hsp90aa1;Dhrs4;Aldh1a1;Kat2b;Pdhx;Dld;Polr2c;Fabp5;Pdk3;Ppid
7	Signal Transduction	R-MMU-166520	Signaling by NTRKs	7/ 1008	65/ 8793	0.107692	0.628193	0.993008	ENSMUSG00000023027;ENSMUSG00000041417;ENSMUSG00000032058;ENSMUSG00000060279;ENSMUSG00000022841;ENSMUSG00000068798;ENSMUSG00000002957	Atf1;Pik3r1;Ppp2r1b;Ap2a1;Ap2m1;Rap1a;Ap2a2
8	Transport of small molecules	R-MMU-425366	Transport of bile salts and organic acids, metal ions and amine compounds	8/ 1008	70/ 8793	0.114286	0.559753	0.993138	ENSMUSG00000037434;ENSMUSG00000023926;ENSMUSG00000053897;ENSMUSG00000059336;ENSMUSG00000023030;ENSMUSG00000028542;ENSMUSG00000030108;ENSMUSG00000020334	Slc30a1;Rhag;Slc39a8;Slc14a1;Slc11a2;Slc6a9;Slc6a13;Slc22a4
6	Metabolism of proteins	R-MMU-163841	Gamma carboxylation, hypusinylation, hydroxylation, and arylsulfatase activation	6/ 1008	54/ 8793	0.111111	0.596279	0.993206	ENSMUSG00000039253;ENSMUSG00000024360;ENSMUSG00000025175;ENSMUSG00000027091;ENSMUSG00000078812;ENSMUSG00000050192	Fn3krp;Etf1;Fn3k;Zc3h15;Eif5a;Eif5a2
3	Signal Transduction	R-MMU-182971	EGFR downregulation	3/ 1008	25/ 8793	0.12	0.558742	0.994508	ENSMUSG00000028552;ENSMUSG00000020460;ENSMUSG00000026718	Eps15;Rps27a;Stam
3	Metabolism	R-MMU-1614635	Sulfur amino acid metabolism	3/ 1008	25/ 8793	0.12	0.558742	0.994508	ENSMUSG00000028179;ENSMUSG00000071711;ENSMUSG00000044986	Cth;Mpst;Tst
3	Developmental Biology	R-MMU-3928662	EPHB-mediated forward signaling	3/ 1008	26/ 8793	0.115385	0.586255	0.995831	ENSMUSG00000032537;ENSMUSG00000022957;ENSMUSG00000003934	Ephb1;Itsn1;Efnb3
3	Signal Transduction	R-MMU-418597	G alpha (z) signalling events	3/ 1008	26/ 8793	0.115385	0.586255	0.995831	ENSMUSG00000068523;ENSMUSG00000071658;ENSMUSG00000022994	Gng5;Gng3;Adcy6
3	Metabolism	R-MMU-1482839	Acyl chain remodelling of PE	3/ 1008	26/ 8793	0.115385	0.586255	0.995831	ENSMUSG00000020646;ENSMUSG00000027999;ENSMUSG00000033847	Mboat2;Pla2g12a;Pla2g4c
3	Gene expression (Transcription)	R-MMU-77075	RNA Pol II CTD phosphorylation and interaction with CE	3/ 1008	26/ 8793	0.115385	0.586255	0.995831	ENSMUSG00000045996;ENSMUSG00000028274;ENSMUSG00000031783	Polr2k;Rngtt;Polr2c
2	Metabolism	R-MMU-9033658	Blood group systems biosynthesis	2/ 1008	16/ 8793	0.125	0.56236	0.996181	ENSMUSG00000032038;ENSMUSG00000022747	St3gal4;St3gal6
2	Signal Transduction	R-MMU-392451	G beta:gamma signalling through PI3Kgamma	2/ 1008	16/ 8793	0.125	0.56236	0.996181	ENSMUSG00000068523;ENSMUSG00000071658	Gng5;Gng3
2	Metabolism of RNA	R-MMU-450513	Tristetraprolin (TTP, ZFP36) binds and destabilizes mRNA	2/ 1008	16/ 8793	0.125	0.56236	0.996181	ENSMUSG00000027714;ENSMUSG00000033166	Exosc9;Dis3
2	Metabolism of RNA	R-MMU-450385	Butyrate Response Factor 1 (BRF1) binds and destabilizes mRNA	2/ 1008	16/ 8793	0.125	0.56236	0.996181	ENSMUSG00000027714;ENSMUSG00000033166	Exosc9;Dis3
5	Signal Transduction	R-MMU-9018519	Estrogen-dependent gene expression	5/ 1008	45/ 8793	0.111111	0.599421	0.99695	ENSMUSG00000071072;ENSMUSG00000021270;ENSMUSG00000000708;ENSMUSG00000031783;ENSMUSG00000045996	Ptges3;Hsp90aa1;Kat2b;Polr2c;Polr2k
6	Metabolism of proteins	R-MMU-913709	O-linked glycosylation of mucins	6/ 1008	56/ 8793	0.107143	0.632715	0.998741	ENSMUSG00000032038;ENSMUSG00000042460;ENSMUSG00000000420;ENSMUSG00000038843;ENSMUSG00000031749;ENSMUSG00000020520	St3gal4;C1galt1;Galnt1;Gcnt1;St3gal2;Galnt10
4	Signal Transduction	R-MMU-5675221	Negative regulation of MAPK pathway	4/ 1008	37/ 8793	0.108108	0.626602	0.998982	ENSMUSG00000032058;ENSMUSG00000024777;ENSMUSG00000020460;ENSMUSG00000037887	Ppp2r1b;Ppp2r5b;Rps27a;Dusp8
2	Metabolism of proteins	R-MMU-977068	Termination of O-glycan biosynthesis	2/ 1008	18/ 8793	0.111111	0.628123	0.999979	ENSMUSG00000031749;ENSMUSG00000032038	St3gal2;St3gal4
2	Immune System	R-MMU-5686938	Regulation of TLR by endogenous ligand	2/ 1008	18/ 8793	0.111111	0.628123	0.999979	ENSMUSG00000066551;ENSMUSG00000016024	Hmgb1;Lbp
2	Transport of small molecules	R-MMU-442660	Na+/Cl- dependent neurotransmitter transporters	2/ 1008	18/ 8793	0.111111	0.628123	0.999979	ENSMUSG00000030108;ENSMUSG00000028542	Slc6a13;Slc6a9
2	Metabolism of proteins	R-MMU-9629569	Protein hydroxylation	2/ 1008	18/ 8793	0.111111	0.628123	0.999979	ENSMUSG00000024360;ENSMUSG00000027091	Etf1;Zc3h15
2	Signal Transduction	R-MMU-1489509	DAG and IP3 signaling	2/ 1008	18/ 8793	0.111111	0.628123	0.999979	ENSMUSG00000002997;ENSMUSG00000022994	Prkar2b;Adcy6
11	Signal Transduction	R-MMU-500792	GPCR ligand binding	11/ 1008	384/ 8793	0.0286458	1	1	ENSMUSG00000068523;ENSMUSG00000071658;ENSMUSG00000029866;ENSMUSG00000042770;ENSMUSG00000040016;ENSMUSG00000015342;ENSMUSG00000049409;ENSMUSG00000043953;ENSMUSG00000034997;ENSMUSG00000040552;ENSMUSG00000025400	Gng5;Gng3;Kel;Hebp1;Ptger3;Xk;Prokr1;Ccrl2;Htr2a;C3ar1;Tac2
1	Metabolism	R-MMU-2393930	Phosphate bond hydrolysis by NUDT proteins	1/ 1008	7/ 8793	0.142857	0.573699	1	ENSMUSG00000025817	Nudt5
1	Metabolism	R-MMU-5652084	Fructose metabolism	1/ 1008	7/ 8793	0.142857	0.573699	1	ENSMUSG00000053279	Aldh1a1
1	Metabolism	R-MMU-9759218	Cobalamin (Cbl) metabolism	1/ 1008	7/ 8793	0.142857	0.573699	1	ENSMUSG00000026766	Mmadhc
1	Metabolism	R-MMU-70921	Histidine catabolism	1/ 1008	7/ 8793	0.142857	0.573699	1	ENSMUSG00000024726	Carnmt1
1	Programmed Cell Death	R-MMU-111453	BH3-only proteins associate with and inactivate anti-apoptotic BCL-2 members	1/ 1008	7/ 8793	0.142857	0.573699	1	ENSMUSG00000007659	Bcl2l1
1	Muscle contraction	R-MMU-5576894	Phase 1 - inactivation of fast Na+ channels	1/ 1008	7/ 8793	0.142857	0.573699	1	ENSMUSG00000009731	Kcnd1
1	Autophagy	R-MMU-9664873	Pexophagy	1/ 1008	7/ 8793	0.142857	0.573699	1	ENSMUSG00000020460	Rps27a
1	Signal Transduction	R-MMU-9715370	Miro GTPase Cycle	1/ 1008	7/ 8793	0.142857	0.573699	1	ENSMUSG00000026028	Trak2
1	Neuronal System	R-MMU-1296052	Ca2+ activated K+ channels	1/ 1008	7/ 8793	0.142857	0.573699	1	ENSMUSG00000054342	Kcnn4
1	Metabolism	R-MMU-1482883	Acyl chain remodeling of DAG and TAG	1/ 1008	7/ 8793	0.142857	0.573699	1	ENSMUSG00000033174	Mgll
1	Metabolism	R-MMU-1474151	Tetrahydrobiopterin (BH4) synthesis, recycling, salvage and regulation	1/ 1008	7/ 8793	0.142857	0.573699	1	ENSMUSG00000021270	Hsp90aa1
1	Developmental Biology	R-MMU-416572	Sema4D induced cell migration and growth-cone collapse	1/ 1008	7/ 8793	0.142857	0.573699	1	ENSMUSG00000059495	Arhgef12
1	Metabolism	R-MMU-8937144	Aryl hydrocarbon receptor signalling	1/ 1008	7/ 8793	0.142857	0.573699	1	ENSMUSG00000071072	Ptges3
1	Gene expression (Transcription)	R-MMU-2032785	YAP1- and WWTR1 (TAZ)-stimulated gene expression	1/ 1008	7/ 8793	0.142857	0.573699	1	ENSMUSG00000000708	Kat2b
1	Immune System	R-MMU-166665	Terminal pathway of complement	1/ 1008	7/ 8793	0.142857	0.573699	1	ENSMUSG00000079105	C7
1	Signal Transduction	R-MMU-2122948	Activated NOTCH1 Transmits Signal to the Nucleus	1/ 1008	7/ 8793	0.142857	0.573699	1	ENSMUSG00000020460	Rps27a
1	Metabolism	R-MMU-196791	Vitamin D (calciferol) metabolism	1/ 1008	7/ 8793	0.142857	0.573699	1	ENSMUSG00000020738	Sumo2
1	Signal Transduction	R-MMU-1250342	PI3K events in ERBB4 signaling	1/ 1008	7/ 8793	0.142857	0.573699	1	ENSMUSG00000041417	Pik3r1
2	Hemostasis	R-MMU-418592	ADP signalling through P2Y purinoceptor 1	2/ 1008	17/ 8793	0.117647	0.596246	1	ENSMUSG00000068523;ENSMUSG00000071658	Gng5;Gng3
2	Immune System	R-MMU-389513	CTLA4 inhibitory signaling	2/ 1008	17/ 8793	0.117647	0.596246	1	ENSMUSG00000032058;ENSMUSG00000024777	Ppp2r1b;Ppp2r5b
2	Metabolism	R-MMU-1482922	Acyl chain remodelling of PI	2/ 1008	17/ 8793	0.117647	0.596246	1	ENSMUSG00000027999;ENSMUSG00000033847	Pla2g12a;Pla2g4c
2	Autophagy	R-MMU-9646399	Aggrephagy	2/ 1008	17/ 8793	0.117647	0.596246	1	ENSMUSG00000009013;ENSMUSG00000020460	Dynll1;Rps27a
2	Signal Transduction	R-MMU-111997	CaM pathway	2/ 1008	17/ 8793	0.117647	0.596246	1	ENSMUSG00000002997;ENSMUSG00000022994	Prkar2b;Adcy6
2	Signal Transduction	R-MMU-6803529	FGFR2 alternative splicing	2/ 1008	17/ 8793	0.117647	0.596246	1	ENSMUSG00000045996;ENSMUSG00000031783	Polr2k;Polr2c
2	Signal Transduction	R-MMU-5627123	RHO GTPases activate PAKs	2/ 1008	17/ 8793	0.117647	0.596246	1	ENSMUSG00000020900;ENSMUSG00000014956	Myh10;Ppp1cb
2	Metabolism	R-MMU-2142845	Hyaluronan metabolism	2/ 1008	17/ 8793	0.117647	0.596246	1	ENSMUSG00000036091;ENSMUSG00000020330	Hyal3;Hmmr
2	Signal Transduction	R-MMU-111933	Calmodulin induced events	2/ 1008	17/ 8793	0.117647	0.596246	1	ENSMUSG00000002997;ENSMUSG00000022994	Prkar2b;Adcy6
4	Signal Transduction	R-MMU-1227986	Signaling by ERBB2	4/ 1008	36/ 8793	0.111111	0.604376	1	ENSMUSG00000058704;ENSMUSG00000021270;ENSMUSG00000041417;ENSMUSG00000020460	Memo1;Hsp90aa1;Pik3r1;Rps27a
4	Metabolism	R-MMU-1638074	Keratan sulfate/keratin metabolism	4/ 1008	36/ 8793	0.111111	0.604376	1	ENSMUSG00000031749;ENSMUSG00000036446;ENSMUSG00000032038;ENSMUSG00000022747	St3gal2;Lum;St3gal4;St3gal6
3	Signal Transduction	R-MMU-3769402	Deactivation of the beta-catenin transactivating complex	3/ 1008	27/ 8793	0.111111	0.612644	1	ENSMUSG00000020290;ENSMUSG00000051910;ENSMUSG00000020460	Xpo1;Sox6;Rps27a
6	Vesicle-mediated transport	R-MMU-432722	Golgi Associated Vesicle Biogenesis	6/ 1008	55/ 8793	0.109091	0.614738	1	ENSMUSG00000024480;ENSMUSG00000039361;ENSMUSG00000028528;ENSMUSG00000020841;ENSMUSG00000018909;ENSMUSG00000022797	Ap3s1;Picalm;Dnajc6;Cpd;Arrb1;Tfrc
27	Immune System	R-MMU-449147	Signaling by Interleukins	27/ 1008	245/ 8793	0.110204	0.617943	1	ENSMUSG00000021737;ENSMUSG00000035476;ENSMUSG00000058755;ENSMUSG00000026869;ENSMUSG00000040850;ENSMUSG00000025487;ENSMUSG00000041417;ENSMUSG00000047879;ENSMUSG00000007888;ENSMUSG00000032058;ENSMUSG00000026069;ENSMUSG00000078652;ENSMUSG00000026229;ENSMUSG00000026914;ENSMUSG00000032869;ENSMUSG00000002102;ENSMUSG00000019505;ENSMUSG00000020460;ENSMUSG00000029440;ENSMUSG00000031429;ENSMUSG00000079415;…	Psmd6;Tab3;Osm;Psmd5;Psme4;Psmd13;Pik3r1;Usp14;Crlf1;Ppp2r1b;Il1rl1;Psme3;Psmd1;Psmd14;Psmf1;Psmc3;Ubb;Rps27a;Psmd9;Psmd10;Cntf;Atf1;Hmgb1;Psmc1;Psmc6;Map2k3;Psmd12
70	Transport of small molecules	R-MMU-382551	Transport of small molecules	70/ 1008	628/ 8793	0.111465	0.622083	1	ENSMUSG00000021737;ENSMUSG00000052305;ENSMUSG00000027562;ENSMUSG00000006574;ENSMUSG00000032741;ENSMUSG00000023926;ENSMUSG00000047037;ENSMUSG00000002957;ENSMUSG00000026869;ENSMUSG00000040850;ENSMUSG00000026880;ENSMUSG00000026198;ENSMUSG00000002997;ENSMUSG00000025487;ENSMUSG00000027737;ENSMUSG00000071658;ENSMUSG00000026456;ENSMUSG00000010095;ENSMUSG00000042476;ENSMUSG00000032131;ENSMUSG00000041313;…	Psmd6;Hbb-bs;Car2;Slc4a1;Tpcn1;Rhag;Nipa1;Ap2a2;Psmd5;Psme4;Stom;Abcb6;Prkar2b;Psmd13;Slc7a11;Gng3;Cyb5r1;Slc3a2;Abcb4;Abcg4;Slc7a1;Slc11a2;Psmc3;Psmc1;Slc3a1;Yme1l1;Psme3;Smdt1;Pdzd11;Psmd1;Psmd14;Gng5;Atp6v0d2;Psmf1;Hbb-bt;Slc16a10;Hba-a1;Slc14a1;Slc39a8;Ubb;Slc38a5;Trpv5;Slc6a9;Dmtn;Tfrc;Rps27a;Psmd9;Slc6a13;Add2;Aqp1;Abcb7;Psmd10;Stoml2;Soat2;Slc30a1;Abca4;Atp2b4;Lrrc8b;Slc7a5;Steap3;Clcn2;Ei…
1	Signal Transduction	R-MMU-190377	FGFR2b ligand binding and activation	1/ 1008	8/ 8793	0.125	0.622608	1	ENSMUSG00000047632	Fgfbp3
1	DNA Repair	R-MMU-110329	Cleavage of the damaged pyrimidine	1/ 1008	8/ 8793	0.125	0.622608	1	ENSMUSG00000029591	Ung
1	Programmed Cell Death	R-MMU-111458	Formation of apoptosome	1/ 1008	8/ 8793	0.125	0.622608	1	ENSMUSG00000010911	Apip
1	Vesicle-mediated transport	R-MMU-3000480	Scavenging by Class A Receptors	1/ 1008	8/ 8793	0.125	0.622608	1	ENSMUSG00000025044	Msr1
1	Metabolism	R-MMU-389887	Beta-oxidation of pristanoyl-CoA	1/ 1008	8/ 8793	0.125	0.622608	1	ENSMUSG00000026853	Crat
1	Signal Transduction	R-MMU-201688	WNT mediated activation of DVL	1/ 1008	8/ 8793	0.125	0.622608	1	ENSMUSG00000024867	Pip5k1b
1	Metabolism	R-MMU-196836	Vitamin C (ascorbate) metabolism	1/ 1008	8/ 8793	0.125	0.622608	1	ENSMUSG00000024354	Slc23a1
1	Transport of small molecules	R-MMU-442380	Zinc influx into cells by the SLC39 gene family	1/ 1008	8/ 8793	0.125	0.622608	1	ENSMUSG00000053897	Slc39a8
1	Signal Transduction	R-MMU-209543	p75NTR recruits signalling complexes	1/ 1008	8/ 8793	0.125	0.622608	1	ENSMUSG00000020460	Rps27a
1	Signal Transduction	R-MMU-391908	Prostanoid ligand receptors	1/ 1008	8/ 8793	0.125	0.622608	1	ENSMUSG00000040016	Ptger3
1	Metabolism	R-MMU-71384	Ethanol oxidation	1/ 1008	8/ 8793	0.125	0.622608	1	ENSMUSG00000053279	Aldh1a1
1	Transport of small molecules	R-MMU-549127	Organic cation transport	1/ 1008	8/ 8793	0.125	0.622608	1	ENSMUSG00000020334	Slc22a4
1	Metabolism	R-MMU-1483115	Hydrolysis of LPC	1/ 1008	8/ 8793	0.125	0.622608	1	ENSMUSG00000033847	Pla2g4c
1	Signal Transduction	R-MMU-9634638	Estrogen-dependent nuclear events downstream of ESR-membrane signaling	1/ 1008	8/ 8793	0.125	0.622608	1	ENSMUSG00000048756	Foxo3
1	Neuronal System	R-MMU-112311	Neurotransmitter clearance	1/ 1008	8/ 8793	0.125	0.622608	1	ENSMUSG00000000326	Comt
1	Signal Transduction	R-MMU-8875555	MET activates RAP1 and RAC1	1/ 1008	8/ 8793	0.125	0.622608	1	ENSMUSG00000068798	Rap1a
1	Programmed Cell Death	R-MMU-9627069	Regulation of the apoptosome activity	1/ 1008	8/ 8793	0.125	0.622608	1	ENSMUSG00000010911	Apip
1	Metabolism	R-MMU-1855167	Synthesis of pyrophosphates in the cytosol	1/ 1008	8/ 8793	0.125	0.622608	1	ENSMUSG00000020029	Nudt4
1	Cellular responses to stimuli	R-MMU-381119	Unfolded Protein Response (UPR)	1/ 1008	8/ 8793	0.125	0.622608	1	ENSMUSG00000074656	Eif2s2
1	Gene expression (Transcription)	R-MMU-9614399	Regulation of localization of FOXO transcription factors	1/ 1008	8/ 8793	0.125	0.622608	1	ENSMUSG00000048756	Foxo3
1	DNA Repair	R-MMU-73928	Depyrimidination	1/ 1008	8/ 8793	0.125	0.622608	1	ENSMUSG00000029591	Ung
1	Signal Transduction	R-MMU-209560	NF-kB is activated and signals survival	1/ 1008	8/ 8793	0.125	0.622608	1	ENSMUSG00000020460	Rps27a
21	Chromatin organization	R-MMU-3247509	Chromatin modifying enzymes	21/ 1008	193/ 8793	0.108808	0.635515	1	ENSMUSG00000057406;ENSMUSG00000049327;ENSMUSG00000068854;ENSMUSG00000039231;ENSMUSG00000044533;ENSMUSG00000096010;ENSMUSG00000059851;ENSMUSG00000056895;ENSMUSG00000068457;ENSMUSG00000026646;ENSMUSG00000017548;ENSMUSG00000061991;ENSMUSG00000037315;ENSMUSG00000042323;ENSMUSG00000114456;ENSMUSG00000094777;ENSMUSG00000063952;ENSMUSG00000060639;ENSMUSG00000042599;ENSMUSG00000027018;ENSMUSG00000071478	Nsd2;Kmt5a;H2bc21;Suv39h1;Rps2;H4c16;Kmt5c;H2bc27;Uty;Suv39h2;Suz12;H2ac10;Jade3;Pbrm1;H2bc9;H2ac24;Brpf3;H4c9;Kdm7a;Hat1;H2ac7
21	Chromatin organization	R-MMU-4839726	Chromatin organization	21/ 1008	193/ 8793	0.108808	0.635515	1	ENSMUSG00000057406;ENSMUSG00000049327;ENSMUSG00000068854;ENSMUSG00000039231;ENSMUSG00000044533;ENSMUSG00000096010;ENSMUSG00000059851;ENSMUSG00000056895;ENSMUSG00000068457;ENSMUSG00000026646;ENSMUSG00000017548;ENSMUSG00000061991;ENSMUSG00000037315;ENSMUSG00000042323;ENSMUSG00000114456;ENSMUSG00000094777;ENSMUSG00000063952;ENSMUSG00000060639;ENSMUSG00000042599;ENSMUSG00000027018;ENSMUSG00000071478	Nsd2;Kmt5a;H2bc21;Suv39h1;Rps2;H4c16;Kmt5c;H2bc27;Uty;Suv39h2;Suz12;H2ac10;Jade3;Pbrm1;H2bc9;H2ac24;Brpf3;H4c9;Kdm7a;Hat1;H2ac7
3	Neuronal System	R-MMU-399721	Glutamate binding, activation of AMPA receptors and synaptic plasticity	3/ 1008	28/ 8793	0.107143	0.637876	1	ENSMUSG00000060279;ENSMUSG00000022841;ENSMUSG00000002957	Ap2a1;Ap2m1;Ap2a2
3	Metabolism of RNA	R-MMU-72086	mRNA Capping	3/ 1008	28/ 8793	0.107143	0.637876	1	ENSMUSG00000045996;ENSMUSG00000028274;ENSMUSG00000031783	Polr2k;Rngtt;Polr2c
3	Neuronal System	R-MMU-399719	Trafficking of AMPA receptors	3/ 1008	28/ 8793	0.107143	0.637876	1	ENSMUSG00000060279;ENSMUSG00000022841;ENSMUSG00000002957	Ap2a1;Ap2m1;Ap2a2
5	Metabolism	R-MMU-1660499	Synthesis of PIPs at the plasma membrane	5/ 1008	47/ 8793	0.106383	0.638978	1	ENSMUSG00000029186;ENSMUSG00000024867;ENSMUSG00000034354;ENSMUSG00000017831;ENSMUSG00000041417	Pi4k2b;Pip5k1b;Mtmr3;Rab5a;Pik3r1
8	Metabolism of proteins	R-MMU-6807878	COPI-mediated anterograde transport	8/ 1008	76/ 8793	0.105263	0.655351	1	ENSMUSG00000031543;ENSMUSG00000060992;ENSMUSG00000009013;ENSMUSG00000026532;ENSMUSG00000021061;ENSMUSG00000020440;ENSMUSG00000001827;ENSMUSG00000068686	Ank1;Copz1;Dynll1;Spta1;Sptb;Arf5;Folr1;Cd59b
2	Signal Transduction	R-MMU-5365859	RA biosynthesis pathway	2/ 1008	19/ 8793	0.105263	0.658005	1	ENSMUSG00000022210;ENSMUSG00000053279	Dhrs4;Aldh1a1
2	Gene expression (Transcription)	R-MMU-2173795	Downregulation of SMAD2/3:SMAD4 transcriptional activity	2/ 1008	19/ 8793	0.105263	0.658005	1	ENSMUSG00000031010;ENSMUSG00000020460	Usp9x;Rps27a
2	Signal Transduction	R-MMU-111996	Ca-dependent events	2/ 1008	19/ 8793	0.105263	0.658005	1	ENSMUSG00000002997;ENSMUSG00000022994	Prkar2b;Adcy6
3	Vesicle-mediated transport	R-MMU-157858	Gap junction trafficking and regulation	3/ 1008	29/ 8793	0.103448	0.661934	1	ENSMUSG00000057123;ENSMUSG00000022841;ENSMUSG00000030516	Gja5;Ap2m1;Tjp1
3	Signal Transduction	R-MMU-5673000	RAF activation	3/ 1008	29/ 8793	0.103448	0.661934	1	ENSMUSG00000032058;ENSMUSG00000024777;ENSMUSG00000014956	Ppp2r1b;Ppp2r5b;Ppp1cb
9	Vesicle-mediated transport	R-MMU-8876198	RAB GEFs exchange GTP for GDP on RABs	9/ 1008	86/ 8793	0.104651	0.665311	1	ENSMUSG00000030704;ENSMUSG00000029512;ENSMUSG00000017831;ENSMUSG00000053641;ENSMUSG00000036943;ENSMUSG00000025340;ENSMUSG00000020671;ENSMUSG00000024663;ENSMUSG00000007379	Rab6a;Ulk1;Rab5a;Dennd4a;Rab8b;Rabgef1;Rab10;Rab3il1;Dennd2c
1	DNA Repair	R-MMU-110357	Displacement of DNA glycosylase by APEX1	1/ 1008	9/ 8793	0.111111	0.66591	1	ENSMUSG00000029591	Ung
1	Immune System	R-MMU-9020956	Interleukin-27 signaling	1/ 1008	9/ 8793	0.111111	0.66591	1	ENSMUSG00000007888	Crlf1
1	Metabolism	R-MMU-211979	Eicosanoids	1/ 1008	9/ 8793	0.111111	0.66591	1	ENSMUSG00000061126	Cyp4f39
1	Metabolism of proteins	R-MMU-3215018	Processing and activation of SUMO	1/ 1008	9/ 8793	0.111111	0.66591	1	ENSMUSG00000020738	Sumo2
1	Signal Transduction	R-MMU-110056	MAPK3 (ERK1) activation	1/ 1008	9/ 8793	0.111111	0.66591	1	ENSMUSG00000019942	Cdk1
1	Signal Transduction	R-MMU-8851805	MET activates RAS signaling	1/ 1008	9/ 8793	0.111111	0.66591	1	ENSMUSG00000037415	Ranbp10
1	Cell Cycle	R-MMU-162658	Golgi Cisternae Pericentriolar Stack Reorganization	1/ 1008	9/ 8793	0.111111	0.66591	1	ENSMUSG00000030867	Plk1
1	Immune System	R-MMU-5684264	MAP3K8 (TPL2)-dependent MAPK1/3 activation	1/ 1008	9/ 8793	0.111111	0.66591	1	ENSMUSG00000020460	Rps27a
1	Signal Transduction	R-MMU-2122947	NOTCH1 Intracellular Domain Regulates Transcription	1/ 1008	9/ 8793	0.111111	0.66591	1	ENSMUSG00000000708	Kat2b
1	Signal Transduction	R-MMU-170968	Frs2-mediated activation	1/ 1008	9/ 8793	0.111111	0.66591	1	ENSMUSG00000068798	Rap1a
6	Immune System	R-MMU-450294	MAP kinase activation	6/ 1008	58/ 8793	0.103448	0.667149	1	ENSMUSG00000023027;ENSMUSG00000019505;ENSMUSG00000032058;ENSMUSG00000020460;ENSMUSG00000035476;ENSMUSG00000018932	Atf1;Ubb;Ppp2r1b;Rps27a;Tab3;Map2k3
6	Immune System	R-MMU-448424	Interleukin-17 signaling	6/ 1008	58/ 8793	0.103448	0.667149	1	ENSMUSG00000023027;ENSMUSG00000019505;ENSMUSG00000032058;ENSMUSG00000020460;ENSMUSG00000035476;ENSMUSG00000018932	Atf1;Ubb;Ppp2r1b;Rps27a;Tab3;Map2k3
74	Vesicle-mediated transport	R-MMU-5653656	Vesicle-mediated transport	74/ 1008	672/ 8793	0.110119	0.667994	1	ENSMUSG00000026494;ENSMUSG00000057123;ENSMUSG00000029512;ENSMUSG00000060992;ENSMUSG00000020460;ENSMUSG00000018001;ENSMUSG00000026532;ENSMUSG00000045328;ENSMUSG00000026718;ENSMUSG00000027115;ENSMUSG00000028552;ENSMUSG00000024795;ENSMUSG00000050982;ENSMUSG00000020841;ENSMUSG00000028437;ENSMUSG00000016664;ENSMUSG00000056656;ENSMUSG00000052305;ENSMUSG00000040855;ENSMUSG00000036473;ENSMUSG00000024480;…	Kif26b;Gja5;Ulk1;Copz1;Rps27a;Cyth3;Spta1;Cenpe;Stam;Kif18a;Eps15;Kif20b;Apol10a;Cpd;Ubap1;Pacsin2;Apol8;Hbb-bs;Reps2;Tbc1d24;Ap3s1;Rab6a;Msr1;Folr1;Rab5a;Cd59b;Racgap1;Rabepk;Dennd4a;Dnajc6;Sptb;Rab8b;Itsn1;Kif22;Dynll1;Rab10;Rab3il1;Igkv13-85;Cops5;Hbb-bt;Picalm;Hba-a1;Kif2a;Scoc;Ubb;Kif2c;Rabgef1;Tfrc;Kif18b;Arf5;Kif20a;Kif15;Dennd2c;Tjp1;Ank1;Arrb1;Necap2;Kif23;Kif4;Apol11a;Bicd1;Ighv1-85;Gal…
4	Signal Transduction	R-MMU-177929	Signaling by EGFR	4/ 1008	39/ 8793	0.102564	0.668598	1	ENSMUSG00000028552;ENSMUSG00000020460;ENSMUSG00000041417;ENSMUSG00000026718	Eps15;Rps27a;Pik3r1;Stam
22	Immune System	R-MMU-2454202	Fc epsilon receptor (FCERI) signaling	22/ 1008	206/ 8793	0.106796	0.672359	1	ENSMUSG00000021737;ENSMUSG00000020307;ENSMUSG00000087642;ENSMUSG00000026869;ENSMUSG00000040850;ENSMUSG00000025487;ENSMUSG00000041417;ENSMUSG00000078652;ENSMUSG00000079543;ENSMUSG00000026229;ENSMUSG00000026914;ENSMUSG00000032869;ENSMUSG00000002102;ENSMUSG00000019505;ENSMUSG00000020460;ENSMUSG00000029440;ENSMUSG00000031429;ENSMUSG00000096150;ENSMUSG00000021178;ENSMUSG00000021832;ENSMUSG00000035476;…	Psmd6;Cdc34;Ighe;Psmd5;Psme4;Psmd13;Pik3r1;Psme3;Igkv13-85;Psmd1;Psmd14;Psmf1;Psmc3;Ubb;Rps27a;Psmd9;Psmd10;Ighv1-85;Psmc1;Psmc6;Tab3;Psmd12
12	Metabolism	R-MMU-1483206	Glycerophospholipid biosynthesis	12/ 1008	115/ 8793	0.104348	0.679801	1	ENSMUSG00000020189;ENSMUSG00000045282;ENSMUSG00000025495;ENSMUSG00000027999;ENSMUSG00000050860;ENSMUSG00000035246;ENSMUSG00000033847;ENSMUSG00000033174;ENSMUSG00000005615;ENSMUSG00000020646;ENSMUSG00000023827;ENSMUSG00000030688	Osbpl8;Tmem86b;Ptdss2;Pla2g12a;Phospho1;Pcyt1b;Pla2g4c;Mgll;Pcyt1a;Mboat2;Agpat4;Stard10
3	Immune System	R-MMU-168638	NOD1/2 Signaling Pathway	3/ 1008	30/ 8793	0.1	0.68481	1	ENSMUSG00000035476;ENSMUSG00000019505;ENSMUSG00000020460	Tab3;Ubb;Rps27a
3	Signal Transduction	R-MMU-4086398	Ca2+ pathway	3/ 1008	30/ 8793	0.1	0.68481	1	ENSMUSG00000068523;ENSMUSG00000071658;ENSMUSG00000045005	Gng5;Gng3;Fzd5
2	Metabolism	R-MMU-70895	Branched-chain amino acid catabolism	2/ 1008	20/ 8793	0.1	0.685931	1	ENSMUSG00000020664;ENSMUSG00000030861	Dld;Acadsb
2	Immune System	R-MMU-389357	CD28 dependent PI3K/Akt signaling	2/ 1008	20/ 8793	0.1	0.685931	1	ENSMUSG00000041417;ENSMUSG00000032715	Pik3r1;Trib3
7	Chromatin organization	R-MMU-3214858	RMTs methylate histone arginines	7/ 1008	69/ 8793	0.101449	0.691029	1	ENSMUSG00000044533;ENSMUSG00000096010;ENSMUSG00000060639;ENSMUSG00000061991;ENSMUSG00000042323;ENSMUSG00000094777;ENSMUSG00000071478	Rps2;H4c16;H4c9;H2ac10;Pbrm1;H2ac24;H2ac7
5	Signal Transduction	R-MMU-193648	NRAGE signals death through JNK	5/ 1008	50/ 8793	0.1	0.693567	1	ENSMUSG00000027699;ENSMUSG00000021215;ENSMUSG00000022957;ENSMUSG00000059495;ENSMUSG00000051517	Ect2;Net1;Itsn1;Arhgef12;Arhgef39
8	Immune System	R-MMU-168164	Toll Like Receptor 3 (TLR3) Cascade	8/ 1008	79/ 8793	0.101266	0.69828	1	ENSMUSG00000023027;ENSMUSG00000047879;ENSMUSG00000019505;ENSMUSG00000032058;ENSMUSG00000066551;ENSMUSG00000020460;ENSMUSG00000035476;ENSMUSG00000018932	Atf1;Usp14;Ubb;Ppp2r1b;Hmgb1;Rps27a;Tab3;Map2k3
6	Metabolism of RNA	R-MMU-975956	Nonsense Mediated Decay (NMD) independent of the Exon Junction Complex (EJC)	6/ 1008	60/ 8793	0.1	0.69947	1	ENSMUSG00000024360;ENSMUSG00000044533;ENSMUSG00000078193;ENSMUSG00000019505;ENSMUSG00000079435;ENSMUSG00000036781	Etf1;Rps2;Gm2000;Ubb;Rpl36a;Rps27l
6	Transport of small molecules	R-MMU-174824	Plasma lipoprotein assembly, remodeling, and clearance	6/ 1008	60/ 8793	0.1	0.69947	1	ENSMUSG00000023045;ENSMUSG00000019505;ENSMUSG00000060279;ENSMUSG00000022841;ENSMUSG00000002957;ENSMUSG00000020460	Soat2;Ubb;Ap2a1;Ap2m1;Ap2a2;Rps27a
1	Signal Transduction	R-MMU-1358803	Downregulation of ERBB2:ERBB3 signaling	1/ 1008	10/ 8793	0.1	0.704248	1	ENSMUSG00000020460	Rps27a
1	Vesicle-mediated transport	R-MMU-196025	Formation of annular gap junctions	1/ 1008	10/ 8793	0.1	0.704248	1	ENSMUSG00000022841	Ap2m1
1	Signal Transduction	R-MMU-170660	Adenylate cyclase activating pathway	1/ 1008	10/ 8793	0.1	0.704248	1	ENSMUSG00000022994	Adcy6
1	Autophagy	R-MMU-8934903	Receptor Mediated Mitophagy	1/ 1008	10/ 8793	0.1	0.704248	1	ENSMUSG00000029512	Ulk1
1	Immune System	R-MMU-9706369	Negative regulation of FLT3	1/ 1008	10/ 8793	0.1	0.704248	1	ENSMUSG00000020460	Rps27a
1	Signal Transduction	R-MMU-1295596	Spry regulation of FGF signaling	1/ 1008	10/ 8793	0.1	0.704248	1	ENSMUSG00000020460	Rps27a
1	Signal Transduction	R-MMU-198693	AKT phosphorylates targets in the nucleus	1/ 1008	10/ 8793	0.1	0.704248	1	ENSMUSG00000048756	Foxo3
1	Signal Transduction	R-MMU-5626467	RHO GTPases activate IQGAPs	1/ 1008	10/ 8793	0.1	0.704248	1	ENSMUSG00000028068	Iqgap3
1	Metabolism	R-MMU-163560	Triglyceride catabolism	1/ 1008	10/ 8793	0.1	0.704248	1	ENSMUSG00000027533	Fabp5
1	Metabolism	R-MMU-211935	Fatty acids	1/ 1008	10/ 8793	0.1	0.704248	1	ENSMUSG00000061126	Cyp4f39
1	Developmental Biology	R-MMU-400685	Sema4D in semaphorin signaling	1/ 1008	10/ 8793	0.1	0.704248	1	ENSMUSG00000059495	Arhgef12
1	Gene expression (Transcription)	R-MMU-8941856	RUNX3 regulates NOTCH signaling	1/ 1008	10/ 8793	0.1	0.704248	1	ENSMUSG00000000708	Kat2b
1	Transport of small molecules	R-MMU-425381	Bicarbonate transporters	1/ 1008	10/ 8793	0.1	0.704248	1	ENSMUSG00000006574	Slc4a1
1	Metabolism	R-MMU-9840309	Glycosphingolipid biosynthesis	1/ 1008	10/ 8793	0.1	0.704248	1	ENSMUSG00000032854	Ugt8a
1	Immune System	R-MMU-3134975	Regulation of innate immune responses to cytosolic DNA	1/ 1008	10/ 8793	0.1	0.704248	1	ENSMUSG00000020460	Rps27a
1	Developmental Biology	R-MMU-399954	Sema3A PAK dependent Axon repulsion	1/ 1008	10/ 8793	0.1	0.704248	1	ENSMUSG00000021270	Hsp90aa1
1	Signal Transduction	R-MMU-9706019	RHOBTB3 ATPase cycle	1/ 1008	10/ 8793	0.1	0.704248	1	ENSMUSG00000002068	Ccne1
3	Cellular responses to stimuli	R-MMU-2559580	Oxidative Stress Induced Senescence	3/ 1008	31/ 8793	0.0967742	0.70651	1	ENSMUSG00000018932;ENSMUSG00000020460;ENSMUSG00000017548	Map2k3;Rps27a;Suz12
3	Immune System	R-MMU-512988	Interleukin-3, Interleukin-5 and GM-CSF signaling	3/ 1008	31/ 8793	0.0967742	0.70651	1	ENSMUSG00000019505;ENSMUSG00000041417;ENSMUSG00000020460	Ubb;Pik3r1;Rps27a
3	Transport of small molecules	R-MMU-917977	Transferrin endocytosis and recycling	3/ 1008	31/ 8793	0.0967742	0.70651	1	ENSMUSG00000026389;ENSMUSG00000028238;ENSMUSG00000022797	Steap3;Atp6v0d2;Tfrc
8	Immune System	R-MMU-168176	Toll Like Receptor 5 (TLR5) Cascade	8/ 1008	80/ 8793	0.1	0.7118	1	ENSMUSG00000023027;ENSMUSG00000047879;ENSMUSG00000019505;ENSMUSG00000032058;ENSMUSG00000066551;ENSMUSG00000020460;ENSMUSG00000035476;ENSMUSG00000018932	Atf1;Usp14;Ubb;Ppp2r1b;Hmgb1;Rps27a;Tab3;Map2k3
8	Immune System	R-MMU-168142	Toll Like Receptor 10 (TLR10) Cascade	8/ 1008	80/ 8793	0.1	0.7118	1	ENSMUSG00000023027;ENSMUSG00000047879;ENSMUSG00000019505;ENSMUSG00000032058;ENSMUSG00000066551;ENSMUSG00000020460;ENSMUSG00000035476;ENSMUSG00000018932	Atf1;Usp14;Ubb;Ppp2r1b;Hmgb1;Rps27a;Tab3;Map2k3
8	Immune System	R-MMU-975871	MyD88 cascade initiated on plasma membrane	8/ 1008	80/ 8793	0.1	0.7118	1	ENSMUSG00000023027;ENSMUSG00000047879;ENSMUSG00000019505;ENSMUSG00000032058;ENSMUSG00000066551;ENSMUSG00000020460;ENSMUSG00000035476;ENSMUSG00000018932	Atf1;Usp14;Ubb;Ppp2r1b;Hmgb1;Rps27a;Tab3;Map2k3
2	Signal Transduction	R-MMU-397795	G-protein beta:gamma signalling	2/ 1008	21/ 8793	0.0952381	0.711956	1	ENSMUSG00000068523;ENSMUSG00000071658	Gng5;Gng3
2	Hemostasis	R-MMU-392518	Signal amplification	2/ 1008	21/ 8793	0.0952381	0.711956	1	ENSMUSG00000068523;ENSMUSG00000071658	Gng5;Gng3
2	Signal Transduction	R-MMU-202040	G-protein activation	2/ 1008	21/ 8793	0.0952381	0.711956	1	ENSMUSG00000068523;ENSMUSG00000071658	Gng5;Gng3
2	Neuronal System	R-MMU-451326	Activation of kainate receptors upon glutamate binding	2/ 1008	21/ 8793	0.0952381	0.711956	1	ENSMUSG00000068523;ENSMUSG00000071658	Gng5;Gng3
10	Signal Transduction	R-MMU-8939211	ESR-mediated signaling	10/ 1008	99/ 8793	0.10101	0.712071	1	ENSMUSG00000068523;ENSMUSG00000071072;ENSMUSG00000071658;ENSMUSG00000048756;ENSMUSG00000041417;ENSMUSG00000045996;ENSMUSG00000021270;ENSMUSG00000000708;ENSMUSG00000031783;ENSMUSG00000027804	Gng5;Ptges3;Gng3;Foxo3;Pik3r1;Polr2k;Hsp90aa1;Kat2b;Polr2c;Ppid
6	Signal Transduction	R-MMU-6806834	Signaling by MET	6/ 1008	61/ 8793	0.0983607	0.714816	1	ENSMUSG00000041417;ENSMUSG00000026718;ENSMUSG00000028552;ENSMUSG00000068798;ENSMUSG00000037415;ENSMUSG00000020460	Pik3r1;Stam;Eps15;Rap1a;Ranbp10;Rps27a
17	Metabolism	R-MMU-196854	Metabolism of vitamins and cofactors	17/ 1008	165/ 8793	0.10303	0.717544	1	ENSMUSG00000024354;ENSMUSG00000040918;ENSMUSG00000018659;ENSMUSG00000032392;ENSMUSG00000029009;ENSMUSG00000025403;ENSMUSG00000064120;ENSMUSG00000021270;ENSMUSG00000021707;ENSMUSG00000024892;ENSMUSG00000022253;ENSMUSG00000024228;ENSMUSG00000066735;ENSMUSG00000005667;ENSMUSG00000015668;ENSMUSG00000022574;ENSMUSG00000026766	Slc23a1;Slc19a2;Pnpo;Parp16;Mthfr;Shmt2;Mocs1;Hsp90aa1;Dhfr;Pcx;Nadk2;Nudt12;Vkorc1l1;Mthfd2;Pdzd11;Naprt;Mmadhc
8	Immune System	R-MMU-168188	Toll Like Receptor TLR6:TLR2 Cascade	8/ 1008	81/ 8793	0.0987654	0.724916	1	ENSMUSG00000023027;ENSMUSG00000047879;ENSMUSG00000019505;ENSMUSG00000032058;ENSMUSG00000066551;ENSMUSG00000020460;ENSMUSG00000035476;ENSMUSG00000018932	Atf1;Usp14;Ubb;Ppp2r1b;Hmgb1;Rps27a;Tab3;Map2k3
8	Immune System	R-MMU-168179	Toll Like Receptor TLR1:TLR2 Cascade	8/ 1008	81/ 8793	0.0987654	0.724916	1	ENSMUSG00000023027;ENSMUSG00000047879;ENSMUSG00000019505;ENSMUSG00000032058;ENSMUSG00000066551;ENSMUSG00000020460;ENSMUSG00000035476;ENSMUSG00000018932	Atf1;Usp14;Ubb;Ppp2r1b;Hmgb1;Rps27a;Tab3;Map2k3
8	Immune System	R-MMU-166058	MyD88:MAL(TIRAP) cascade initiated on plasma membrane	8/ 1008	81/ 8793	0.0987654	0.724916	1	ENSMUSG00000023027;ENSMUSG00000047879;ENSMUSG00000019505;ENSMUSG00000032058;ENSMUSG00000066551;ENSMUSG00000020460;ENSMUSG00000035476;ENSMUSG00000018932	Atf1;Usp14;Ubb;Ppp2r1b;Hmgb1;Rps27a;Tab3;Map2k3
8	Immune System	R-MMU-181438	Toll Like Receptor 2 (TLR2) Cascade	8/ 1008	81/ 8793	0.0987654	0.724916	1	ENSMUSG00000023027;ENSMUSG00000047879;ENSMUSG00000019505;ENSMUSG00000032058;ENSMUSG00000066551;ENSMUSG00000020460;ENSMUSG00000035476;ENSMUSG00000018932	Atf1;Usp14;Ubb;Ppp2r1b;Hmgb1;Rps27a;Tab3;Map2k3
3	Developmental Biology	R-MMU-8853659	RET signaling	3/ 1008	32/ 8793	0.09375	0.727046	1	ENSMUSG00000028539;ENSMUSG00000025089;ENSMUSG00000041417	Artn;Gfra1;Pik3r1
2	Metabolism	R-MMU-71403	Citric acid cycle (TCA cycle)	2/ 1008	22/ 8793	0.0909091	0.736148	1	ENSMUSG00000020664;ENSMUSG00000045316	Dld;Fahd1
2	Neuronal System	R-MMU-1296059	G protein gated Potassium channels	2/ 1008	22/ 8793	0.0909091	0.736148	1	ENSMUSG00000068523;ENSMUSG00000071658	Gng5;Gng3
2	Hemostasis	R-MMU-456926	Thrombin signalling through proteinase activated receptors (PARs)	2/ 1008	22/ 8793	0.0909091	0.736148	1	ENSMUSG00000068523;ENSMUSG00000071658	Gng5;Gng3
2	Signal Transduction	R-MMU-112409	RAF-independent MAPK1/3 activation	2/ 1008	22/ 8793	0.0909091	0.736148	1	ENSMUSG00000019942;ENSMUSG00000037887	Cdk1;Dusp8
2	Neuronal System	R-MMU-1296041	Activation of G protein gated Potassium channels	2/ 1008	22/ 8793	0.0909091	0.736148	1	ENSMUSG00000068523;ENSMUSG00000071658	Gng5;Gng3
2	Metabolism	R-MMU-1482801	Acyl chain remodelling of PS	2/ 1008	22/ 8793	0.0909091	0.736148	1	ENSMUSG00000020189;ENSMUSG00000027999	Osbpl8;Pla2g12a
2	Neuronal System	R-MMU-997272	Inhibition of voltage gated Ca2+ channels via Gbeta/gamma subunits	2/ 1008	22/ 8793	0.0909091	0.736148	1	ENSMUSG00000068523;ENSMUSG00000071658	Gng5;Gng3
1	Signal Transduction	R-MMU-193639	p75NTR signals via NF-kB	1/ 1008	11/ 8793	0.0909091	0.738191	1	ENSMUSG00000020460	Rps27a
1	Programmed Cell Death	R-MMU-264870	Caspase-mediated cleavage of cytoskeletal proteins	1/ 1008	11/ 8793	0.0909091	0.738191	1	ENSMUSG00000030498	Gas2
1	Signal Transduction	R-MMU-169893	Prolonged ERK activation events	1/ 1008	11/ 8793	0.0909091	0.738191	1	ENSMUSG00000068798	Rap1a
1	Programmed Cell Death	R-MMU-114452	Activation of BH3-only proteins	1/ 1008	11/ 8793	0.0909091	0.738191	1	ENSMUSG00000009013	Dynll1
1	Signal Transduction	R-MMU-390666	Serotonin receptors	1/ 1008	11/ 8793	0.0909091	0.738191	1	ENSMUSG00000034997	Htr2a
1	Metabolism	R-MMU-73621	Pyrimidine catabolism	1/ 1008	11/ 8793	0.0909091	0.738191	1	ENSMUSG00000029780	Nt5c3
1	Signal Transduction	R-MMU-2173788	Downregulation of TGF-beta receptor signaling	1/ 1008	11/ 8793	0.0909091	0.738191	1	ENSMUSG00000020460	Rps27a
1	Immune System	R-MMU-392517	Rap1 signalling	1/ 1008	11/ 8793	0.0909091	0.738191	1	ENSMUSG00000068798	Rap1a
1	Immune System	R-MMU-9705462	Inactivation of CSF3 (G-CSF) signaling	1/ 1008	11/ 8793	0.0909091	0.738191	1	ENSMUSG00000020460	Rps27a
1	Vesicle-mediated transport	R-MMU-190873	Gap junction degradation	1/ 1008	11/ 8793	0.0909091	0.738191	1	ENSMUSG00000022841	Ap2m1
1	Metabolism	R-MMU-2162123	Synthesis of Prostaglandins (PG) and Thromboxanes (TX)	1/ 1008	11/ 8793	0.0909091	0.738191	1	ENSMUSG00000071072	Ptges3
1	Hemostasis	R-MMU-418359	Reduction of cytosolic Ca++ levels	1/ 1008	11/ 8793	0.0909091	0.738191	1	ENSMUSG00000026463	Atp2b4
1	Transport of small molecules	R-MMU-432047	Passive transport by Aquaporins	1/ 1008	11/ 8793	0.0909091	0.738191	1	ENSMUSG00000004655	Aqp1
1	Neuronal System	R-MMU-438064	Post NMDA receptor activation events	1/ 1008	11/ 8793	0.0909091	0.738191	1	ENSMUSG00000002997	Prkar2b
1	Metabolism	R-MMU-189483	Heme degradation	1/ 1008	11/ 8793	0.0909091	0.738191	1	ENSMUSG00000040466	Blvrb
1	Gene expression (Transcription)	R-MMU-8866907	Activation of the TFAP2 (AP-2) family of transcription factors	1/ 1008	11/ 8793	0.0909091	0.738191	1	ENSMUSG00000070803	Cited4
1	Gene expression (Transcription)	R-MMU-6804115	TP53 regulates transcription of additional cell cycle genes whose exact role in the p53 pathway remain uncertain	1/ 1008	11/ 8793	0.0909091	0.738191	1	ENSMUSG00000044201	Cdc25c
9	Signal Transduction	R-MMU-9013148	CDC42 GTPase cycle	9/ 1008	92/ 8793	0.0978261	0.742097	1	ENSMUSG00000027699;ENSMUSG00000041417;ENSMUSG00000036591;ENSMUSG00000023015;ENSMUSG00000021697;ENSMUSG00000059495;ENSMUSG00000022957;ENSMUSG00000004880;ENSMUSG00000036882	Ect2;Pik3r1;Arhgap21;Racgap1;Depdc1b;Arhgef12;Itsn1;Lbr;Arhgap33
9	Metabolism	R-MMU-156580	Phase II - Conjugation of compounds	9/ 1008	92/ 8793	0.0978261	0.742097	1	ENSMUSG00000028124;ENSMUSG00000020309;ENSMUSG00000026688;ENSMUSG00000000326;ENSMUSG00000004032;ENSMUSG00000027610;ENSMUSG00000032350;ENSMUSG00000021996;ENSMUSG00000027313	Gclm;Chac2;Mgst3;Comt;Gstm5;Gss;Gclc;Esd;Chac1
5	Signal Transduction	R-MMU-5654738	Signaling by FGFR2	5/ 1008	53/ 8793	0.0943396	0.742219	1	ENSMUSG00000045996;ENSMUSG00000047632;ENSMUSG00000031783;ENSMUSG00000041417;ENSMUSG00000020460	Polr2k;Fgfbp3;Polr2c;Pik3r1;Rps27a
5	Signal Transduction	R-MMU-9009391	Extra-nuclear estrogen signaling	5/ 1008	53/ 8793	0.0943396	0.742219	1	ENSMUSG00000048756;ENSMUSG00000068523;ENSMUSG00000071658;ENSMUSG00000021270;ENSMUSG00000041417	Foxo3;Gng5;Gng3;Hsp90aa1;Pik3r1
5	Transport of small molecules	R-MMU-917937	Iron uptake and transport	5/ 1008	53/ 8793	0.0943396	0.742219	1	ENSMUSG00000023030;ENSMUSG00000026389;ENSMUSG00000028238;ENSMUSG00000022797;ENSMUSG00000020460	Slc11a2;Steap3;Atp6v0d2;Tfrc;Rps27a
11	Vesicle-mediated transport	R-MMU-9007101	Rab regulation of trafficking	11/ 1008	112/ 8793	0.0982143	0.751312	1	ENSMUSG00000030704;ENSMUSG00000029512;ENSMUSG00000017831;ENSMUSG00000053641;ENSMUSG00000036943;ENSMUSG00000025340;ENSMUSG00000031950;ENSMUSG00000020671;ENSMUSG00000024663;ENSMUSG00000007379;ENSMUSG00000036473	Rab6a;Ulk1;Rab5a;Dennd4a;Rab8b;Rabgef1;Gabarapl2;Rab10;Rab3il1;Dennd2c;Tbc1d24
2	Signal Transduction	R-MMU-8863795	Downregulation of ERBB2 signaling	2/ 1008	23/ 8793	0.0869565	0.758585	1	ENSMUSG00000021270;ENSMUSG00000020460	Hsp90aa1;Rps27a
4	Immune System	R-MMU-168643	Nucleotide-binding domain, leucine rich repeat containing receptor (NLR) signaling pathways	4/ 1008	44/ 8793	0.0909091	0.758857	1	ENSMUSG00000035476;ENSMUSG00000019505;ENSMUSG00000020460;ENSMUSG00000007659	Tab3;Ubb;Rps27a;Bcl2l1
3	Neuronal System	R-MMU-991365	Activation of GABAB receptors	3/ 1008	34/ 8793	0.0882353	0.764712	1	ENSMUSG00000068523;ENSMUSG00000071658;ENSMUSG00000022994	Gng5;Gng3;Adcy6
3	Signal Transduction	R-MMU-5357956	TNFR1-induced NF-kappa-B signaling pathway	3/ 1008	34/ 8793	0.0882353	0.764712	1	ENSMUSG00000035476;ENSMUSG00000019505;ENSMUSG00000020460	Tab3;Ubb;Rps27a
3	Neuronal System	R-MMU-977444	GABA B receptor activation	3/ 1008	34/ 8793	0.0882353	0.764712	1	ENSMUSG00000068523;ENSMUSG00000071658;ENSMUSG00000022994	Gng5;Gng3;Adcy6
10	Transport of small molecules	R-MMU-425393	Transport of inorganic cations/anions and amino acids/oligopeptides	10/ 1008	104/ 8793	0.0961538	0.768129	1	ENSMUSG00000019838;ENSMUSG00000006574;ENSMUSG00000010095;ENSMUSG00000027075;ENSMUSG00000040010;ENSMUSG00000031170;ENSMUSG00000027737;ENSMUSG00000041313;ENSMUSG00000024131;ENSMUSG00000020142	Slc16a10;Slc4a1;Slc3a2;Slc43a1;Slc7a5;Slc38a5;Slc7a11;Slc7a1;Slc3a1;Slc1a4
1	Metabolism	R-MMU-203615	eNOS activation	1/ 1008	12/ 8793	0.0833333	0.768241	1	ENSMUSG00000021270	Hsp90aa1
1	Metabolism	R-MMU-196108	Pregnenolone biosynthesis	1/ 1008	12/ 8793	0.0833333	0.768241	1	ENSMUSG00000041736	Tspo
1	Metabolism	R-MMU-1483213	Synthesis of PE	1/ 1008	12/ 8793	0.0833333	0.768241	1	ENSMUSG00000050860	Phospho1
1	Neuronal System	R-MMU-170670	Adenylate cyclase inhibitory pathway	1/ 1008	12/ 8793	0.0833333	0.768241	1	ENSMUSG00000022994	Adcy6
1	Hemostasis	R-MMU-430116	GP1b-IX-V activation signalling	1/ 1008	12/ 8793	0.0833333	0.768241	1	ENSMUSG00000041417	Pik3r1
1	Signal Transduction	R-MMU-444473	Formyl peptide receptors bind formyl peptides and many other ligands	1/ 1008	12/ 8793	0.0833333	0.768241	1	ENSMUSG00000042770	Hebp1
1	Metabolism	R-MMU-8978934	Metabolism of cofactors	1/ 1008	12/ 8793	0.0833333	0.768241	1	ENSMUSG00000021270	Hsp90aa1
1	Transport of small molecules	R-MMU-549132	Organic cation/anion/zwitterion transport	1/ 1008	12/ 8793	0.0833333	0.768241	1	ENSMUSG00000020334	Slc22a4
1	Cellular responses to stimuli	R-MMU-2559585	Oncogene Induced Senescence	1/ 1008	12/ 8793	0.0833333	0.768241	1	ENSMUSG00000020460	Rps27a
1	Signal Transduction	R-MMU-6785631	ERBB2 Regulates Cell Motility	1/ 1008	12/ 8793	0.0833333	0.768241	1	ENSMUSG00000058704	Memo1
1	Signal Transduction	R-MMU-1963642	PI3K events in ERBB2 signaling	1/ 1008	12/ 8793	0.0833333	0.768241	1	ENSMUSG00000041417	Pik3r1
13	Signal Transduction	R-MMU-73887	Death Receptor Signaling	13/ 1008	133/ 8793	0.0977444	0.76985	1	ENSMUSG00000027699;ENSMUSG00000029512;ENSMUSG00000051517;ENSMUSG00000019505;ENSMUSG00000059495;ENSMUSG00000046432;ENSMUSG00000021215;ENSMUSG00000020460;ENSMUSG00000004535;ENSMUSG00000028549;ENSMUSG00000035476;ENSMUSG00000031628;ENSMUSG00000022957	Ect2;Ulk1;Arhgef39;Ubb;Arhgef12;Bex3;Net1;Rps27a;Tax1bp1;Itgb3bp;Tab3;Casp3;Itsn1
6	Signal Transduction	R-MMU-170834	Signaling by TGF-beta Receptor Complex	6/ 1008	65/ 8793	0.0923077	0.770723	1	ENSMUSG00000031010;ENSMUSG00000014859;ENSMUSG00000027641;ENSMUSG00000005699;ENSMUSG00000020460;ENSMUSG00000038482	Usp9x;E2f4;Rbl1;Pard6a;Rps27a;Tfdp1
8	Immune System	R-MMU-975138	TRAF6 mediated induction of NFkB and MAP kinases upon TLR7/8 or 9 activation	8/ 1008	85/ 8793	0.0941176	0.773297	1	ENSMUSG00000023027;ENSMUSG00000047879;ENSMUSG00000019505;ENSMUSG00000032058;ENSMUSG00000066551;ENSMUSG00000020460;ENSMUSG00000035476;ENSMUSG00000018932	Atf1;Usp14;Ubb;Ppp2r1b;Hmgb1;Rps27a;Tab3;Map2k3
4	Chromatin organization	R-MMU-3214842	HDMs demethylate histones	4/ 1008	45/ 8793	0.0888889	0.774412	1	ENSMUSG00000060639;ENSMUSG00000068457;ENSMUSG00000096010;ENSMUSG00000042599	H4c9;Uty;H4c16;Kdm7a
2	Immune System	R-MMU-937041	IKK complex recruitment mediated by RIP1	2/ 1008	24/ 8793	0.0833333	0.779352	1	ENSMUSG00000019505;ENSMUSG00000020460	Ubb;Rps27a
2	Metabolism	R-MMU-1660661	Sphingolipid de novo biosynthesis	2/ 1008	24/ 8793	0.0833333	0.779352	1	ENSMUSG00000025353;ENSMUSG00000038150	Ormdl2;Ormdl3
2	Immune System	R-MMU-5669034	TNFs bind their physiological receptors	2/ 1008	24/ 8793	0.0833333	0.779352	1	ENSMUSG00000042333;ENSMUSG00000034457	Tnfrsf14;Eda2r
3	Muscle contraction	R-MMU-390522	Striated Muscle Contraction	3/ 1008	35/ 8793	0.0857143	0.781901	1	ENSMUSG00000006457;ENSMUSG00000028328;ENSMUSG00000031972	Actn3;Tmod1;Acta1
3	Signal Transduction	R-MMU-157118	Signaling by NOTCH	3/ 1008	35/ 8793	0.0857143	0.781901	1	ENSMUSG00000054693;ENSMUSG00000020460;ENSMUSG00000000708	Adam10;Rps27a;Kat2b
3	Gene expression (Transcription)	R-MMU-8939243	RUNX1 interacts with co-factors whose precise effect on RUNX1 targets is not known	3/ 1008	35/ 8793	0.0857143	0.781901	1	ENSMUSG00000061436;ENSMUSG00000024805;ENSMUSG00000042323	Hipk2;Pcgf5;Pbrm1
8	Immune System	R-MMU-975155	MyD88 dependent cascade initiated on endosome	8/ 1008	86/ 8793	0.0930233	0.784373	1	ENSMUSG00000032058;ENSMUSG00000047879;ENSMUSG00000019505;ENSMUSG00000023027;ENSMUSG00000066551;ENSMUSG00000020460;ENSMUSG00000035476;ENSMUSG00000018932	Ppp2r1b;Usp14;Ubb;Atf1;Hmgb1;Rps27a;Tab3;Map2k3
5	Signal Transduction	R-MMU-111885	Opioid Signalling	5/ 1008	56/ 8793	0.0892857	0.78494	1	ENSMUSG00000068523;ENSMUSG00000032058;ENSMUSG00000071658;ENSMUSG00000022994;ENSMUSG00000002997	Gng5;Ppp2r1b;Gng3;Adcy6;Prkar2b
1	Protein localization	R-MMU-9609523	Insertion of tail-anchored proteins into the endoplasmic reticulum membrane	1/ 1008	13/ 8793	0.0769231	0.794846	1	ENSMUSG00000078974	Sec61g
1	Immune System	R-MMU-447115	Interleukin-12 family signaling	1/ 1008	13/ 8793	0.0769231	0.794846	1	ENSMUSG00000007888	Crlf1
1	Metabolism	R-MMU-2024101	CS/DS degradation	1/ 1008	13/ 8793	0.0769231	0.794846	1	ENSMUSG00000036091	Hyal3
1	Immune System	R-MMU-936964	Activation of IRF3, IRF7 mediated by TBK1, IKBKE	1/ 1008	13/ 8793	0.0769231	0.794846	1	ENSMUSG00000020460	Rps27a
1	Signal Transduction	R-MMU-201556	Signaling by ALK	1/ 1008	13/ 8793	0.0769231	0.794846	1	ENSMUSG00000041417	Pik3r1
1	Immune System	R-MMU-202670	ERKs are inactivated	1/ 1008	13/ 8793	0.0769231	0.794846	1	ENSMUSG00000032058	Ppp2r1b
1	Signal Transduction	R-MMU-391903	Eicosanoid ligand-binding receptors	1/ 1008	13/ 8793	0.0769231	0.794846	1	ENSMUSG00000040016	Ptger3
1	Metabolism	R-MMU-200425	Carnitine metabolism	1/ 1008	13/ 8793	0.0769231	0.794846	1	ENSMUSG00000008035	Mid1ip1
1	Signal Transduction	R-MMU-5658623	FGFRL1 modulation of FGFR1 signaling	1/ 1008	13/ 8793	0.0769231	0.794846	1	ENSMUSG00000008090	Fgfrl1
1	Developmental Biology	R-MMU-5682910	LGI-ADAM interactions	1/ 1008	13/ 8793	0.0769231	0.794846	1	ENSMUSG00000039252	Lgi2
1	Organelle biogenesis and maintenance	R-MMU-5620922	BBSome-mediated cargo-targeting to cilium	1/ 1008	13/ 8793	0.0769231	0.794846	1	ENSMUSG00000006464	Bbs1
1	Hemostasis	R-MMU-75205	Dissolution of Fibrin Clot	1/ 1008	13/ 8793	0.0769231	0.794846	1	ENSMUSG00000038224	Serpinf2
8	Immune System	R-MMU-168181	Toll Like Receptor 7/8 (TLR7/8) Cascade	8/ 1008	87/ 8793	0.091954	0.795045	1	ENSMUSG00000032058;ENSMUSG00000047879;ENSMUSG00000019505;ENSMUSG00000023027;ENSMUSG00000066551;ENSMUSG00000020460;ENSMUSG00000035476;ENSMUSG00000018932	Ppp2r1b;Usp14;Ubb;Atf1;Hmgb1;Rps27a;Tab3;Map2k3
5	Signal Transduction	R-MMU-75893	TNF signaling	5/ 1008	57/ 8793	0.0877193	0.797896	1	ENSMUSG00000035476;ENSMUSG00000029512;ENSMUSG00000019505;ENSMUSG00000020460;ENSMUSG00000004535	Tab3;Ulk1;Ubb;Rps27a;Tax1bp1
3	Gene expression (Transcription)	R-MMU-9772755	Formation of WDR5-containing histone-modifying complexes	3/ 1008	36/ 8793	0.0833333	0.798039	1	ENSMUSG00000028484;ENSMUSG00000002221;ENSMUSG00000000708	Psip1;Paxip1;Kat2b
2	Immune System	R-MMU-450282	MAPK targets/ Nuclear events mediated by MAP kinases	2/ 1008	25/ 8793	0.08	0.798535	1	ENSMUSG00000032058;ENSMUSG00000023027	Ppp2r1b;Atf1
2	Autophagy	R-MMU-5205647	Mitophagy	2/ 1008	25/ 8793	0.08	0.798535	1	ENSMUSG00000029512;ENSMUSG00000020460	Ulk1;Rps27a
2	Signal Transduction	R-MMU-198725	Nuclear Events (kinase and transcription factor activation)	2/ 1008	25/ 8793	0.08	0.798535	1	ENSMUSG00000032058;ENSMUSG00000023027	Ppp2r1b;Atf1
2	Signal Transduction	R-MMU-420092	Glucagon-type ligand receptors	2/ 1008	25/ 8793	0.08	0.798535	1	ENSMUSG00000068523;ENSMUSG00000071658	Gng5;Gng3
2	Metabolism	R-MMU-390918	Peroxisomal lipid metabolism	2/ 1008	25/ 8793	0.08	0.798535	1	ENSMUSG00000034875;ENSMUSG00000026853	Nudt19;Crat
2	Signal Transduction	R-MMU-3238698	WNT ligand biogenesis and trafficking	2/ 1008	25/ 8793	0.08	0.798535	1	ENSMUSG00000009900;ENSMUSG00000031696	Wnt3a;Vps35
18	Metabolism	R-MMU-1483257	Phospholipid metabolism	18/ 1008	185/ 8793	0.0972973	0.80454	1	ENSMUSG00000020189;ENSMUSG00000045282;ENSMUSG00000041417;ENSMUSG00000027999;ENSMUSG00000050860;ENSMUSG00000029186;ENSMUSG00000035246;ENSMUSG00000033847;ENSMUSG00000033174;ENSMUSG00000005615;ENSMUSG00000034354;ENSMUSG00000020646;ENSMUSG00000023827;ENSMUSG00000024867;ENSMUSG00000038173;ENSMUSG00000025495;ENSMUSG00000017831;ENSMUSG00000030688	Osbpl8;Tmem86b;Pik3r1;Pla2g12a;Phospho1;Pi4k2b;Pcyt1b;Pla2g4c;Mgll;Pcyt1a;Mtmr3;Mboat2;Agpat4;Pip5k1b;Enpp6;Ptdss2;Rab5a;Stard10
18	Immune System	R-MMU-983705	Signaling by the B Cell Receptor (BCR)	18/ 1008	185/ 8793	0.0972973	0.80454	1	ENSMUSG00000026914;ENSMUSG00000031429;ENSMUSG00000021737;ENSMUSG00000025487;ENSMUSG00000032869;ENSMUSG00000041417;ENSMUSG00000002102;ENSMUSG00000096150;ENSMUSG00000040850;ENSMUSG00000021178;ENSMUSG00000021832;ENSMUSG00000020460;ENSMUSG00000029440;ENSMUSG00000026869;ENSMUSG00000078652;ENSMUSG00000079543;ENSMUSG00000020720;ENSMUSG00000026229	Psmd14;Psmd10;Psmd6;Psmd13;Psmf1;Pik3r1;Psmc3;Ighv1-85;Psme4;Psmc1;Psmc6;Rps27a;Psmd9;Psmd5;Psme3;Igkv13-85;Psmd12;Psmd1
6	Signal Transduction	R-MMU-190236	Signaling by FGFR	6/ 1008	68/ 8793	0.0882353	0.806982	1	ENSMUSG00000045996;ENSMUSG00000020460;ENSMUSG00000041417;ENSMUSG00000008090;ENSMUSG00000047632;ENSMUSG00000031783	Polr2k;Rps27a;Pik3r1;Fgfrl1;Fgfbp3;Polr2c
2	Gene expression (Transcription)	R-MMU-76066	RNA Polymerase III Transcription Initiation From Type 2 Promoter	2/ 1008	26/ 8793	0.0769231	0.816225	1	ENSMUSG00000049658;ENSMUSG00000045996	Bdp1;Polr2k
2	Gene expression (Transcription)	R-MMU-76071	RNA Polymerase III Transcription Initiation From Type 3 Promoter	2/ 1008	26/ 8793	0.0769231	0.816225	1	ENSMUSG00000049658;ENSMUSG00000045996	Bdp1;Polr2k
2	Signal Transduction	R-MMU-1236394	Signaling by ERBB4	2/ 1008	26/ 8793	0.0769231	0.816225	1	ENSMUSG00000041417;ENSMUSG00000020460	Pik3r1;Rps27a
4	Signal Transduction	R-MMU-5357905	Regulation of TNFR1 signaling	4/ 1008	48/ 8793	0.0833333	0.816346	1	ENSMUSG00000029512;ENSMUSG00000019505;ENSMUSG00000020460;ENSMUSG00000004535	Ulk1;Ubb;Rps27a;Tax1bp1
15	Metabolism of RNA	R-MMU-6791226	Major pathway of rRNA processing in the nucleolus and cytosol	15/ 1008	158/ 8793	0.0949367	0.817456	1	ENSMUSG00000019505;ENSMUSG00000031527;ENSMUSG00000044533;ENSMUSG00000016018;ENSMUSG00000078193;ENSMUSG00000027714;ENSMUSG00000026020;ENSMUSG00000026234;ENSMUSG00000030521;ENSMUSG00000020116;ENSMUSG00000079435;ENSMUSG00000024800;ENSMUSG00000036781;ENSMUSG00000024404;ENSMUSG00000033166	Ubb;Eri1;Rps2;Mtrex;Gm2000;Exosc9;Nop58;Ncl;Mphosph10;Pno1;Rpl36a;Rpp30;Rps27l;Riok3;Dis3
15	Metabolism of RNA	R-MMU-8868773	rRNA processing in the nucleus and cytosol	15/ 1008	158/ 8793	0.0949367	0.817456	1	ENSMUSG00000019505;ENSMUSG00000031527;ENSMUSG00000044533;ENSMUSG00000016018;ENSMUSG00000078193;ENSMUSG00000027714;ENSMUSG00000026020;ENSMUSG00000026234;ENSMUSG00000030521;ENSMUSG00000020116;ENSMUSG00000079435;ENSMUSG00000024800;ENSMUSG00000036781;ENSMUSG00000024404;ENSMUSG00000033166	Ubb;Eri1;Rps2;Mtrex;Gm2000;Exosc9;Nop58;Ncl;Mphosph10;Pno1;Rpl36a;Rpp30;Rps27l;Riok3;Dis3
15	Metabolism of RNA	R-MMU-72312	rRNA processing	15/ 1008	158/ 8793	0.0949367	0.817456	1	ENSMUSG00000019505;ENSMUSG00000031527;ENSMUSG00000044533;ENSMUSG00000016018;ENSMUSG00000078193;ENSMUSG00000027714;ENSMUSG00000026020;ENSMUSG00000026234;ENSMUSG00000030521;ENSMUSG00000020116;ENSMUSG00000079435;ENSMUSG00000024800;ENSMUSG00000036781;ENSMUSG00000024404;ENSMUSG00000033166	Ubb;Eri1;Rps2;Mtrex;Gm2000;Exosc9;Nop58;Ncl;Mphosph10;Pno1;Rpl36a;Rpp30;Rps27l;Riok3;Dis3
1	Metabolism	R-MMU-1660516	Synthesis of PIPs at the early endosome membrane	1/ 1008	14/ 8793	0.0714286	0.818399	1	ENSMUSG00000029186	Pi4k2b
1	Immune System	R-MMU-622312	Inflammasomes	1/ 1008	14/ 8793	0.0714286	0.818399	1	ENSMUSG00000007659	Bcl2l1
1	Immune System	R-MMU-9674555	Signaling by CSF3 (G-CSF)	1/ 1008	14/ 8793	0.0714286	0.818399	1	ENSMUSG00000020460	Rps27a
1	Extracellular matrix organization	R-MMU-2243919	Crosslinking of collagen fibrils	1/ 1008	14/ 8793	0.0714286	0.818399	1	ENSMUSG00000024529	Lox
1	Hemostasis	R-MMU-354194	GRB2:SOS provides linkage to MAPK signaling for Integrins	1/ 1008	14/ 8793	0.0714286	0.818399	1	ENSMUSG00000068798	Rap1a
1	Hemostasis	R-MMU-210993	Tie2 Signaling	1/ 1008	14/ 8793	0.0714286	0.818399	1	ENSMUSG00000041417	Pik3r1
1	Signal Transduction	R-MMU-180292	GAB1 signalosome	1/ 1008	14/ 8793	0.0714286	0.818399	1	ENSMUSG00000041417	Pik3r1
1	Developmental Biology	R-MMU-376176	Signaling by ROBO receptors	1/ 1008	14/ 8793	0.0714286	0.818399	1	ENSMUSG00000020460	Rps27a
1	Immune System	R-MMU-933542	TRAF6 mediated NF-kB activation	1/ 1008	14/ 8793	0.0714286	0.818399	1	ENSMUSG00000066551	Hmgb1
1	Metabolism	R-MMU-196741	Cobalamin (Cbl, vitamin B12) transport and metabolism	1/ 1008	14/ 8793	0.0714286	0.818399	1	ENSMUSG00000026766	Mmadhc
1	Metabolism	R-MMU-199220	Vitamin B5 (pantothenate) metabolism	1/ 1008	14/ 8793	0.0714286	0.818399	1	ENSMUSG00000015668	Pdzd11
4	Metabolism	R-MMU-2142753	Arachidonic acid metabolism	4/ 1008	49/ 8793	0.0816327	0.828819	1	ENSMUSG00000063856;ENSMUSG00000071072;ENSMUSG00000061126;ENSMUSG00000075706	Gpx1;Ptges3;Cyp4f39;Gpx4
2	Signal Transduction	R-MMU-5218920	VEGFR2 mediated vascular permeability	2/ 1008	27/ 8793	0.0740741	0.832512	1	ENSMUSG00000021270;ENSMUSG00000032715	Hsp90aa1;Trib3
2	Signal Transduction	R-MMU-112043	PLC beta mediated events	2/ 1008	27/ 8793	0.0740741	0.832512	1	ENSMUSG00000002997;ENSMUSG00000022994	Prkar2b;Adcy6
2	Gene expression (Transcription)	R-MMU-76061	RNA Polymerase III Transcription Initiation From Type 1 Promoter	2/ 1008	27/ 8793	0.0740741	0.832512	1	ENSMUSG00000049658;ENSMUSG00000045996	Bdp1;Polr2k
2	Metabolism	R-MMU-191273	Cholesterol biosynthesis	2/ 1008	27/ 8793	0.0740741	0.832512	1	ENSMUSG00000058258;ENSMUSG00000004880	Idi1;Lbr
2	Immune System	R-MMU-389356	CD28 co-stimulation	2/ 1008	27/ 8793	0.0740741	0.832512	1	ENSMUSG00000041417;ENSMUSG00000032715	Pik3r1;Trib3
5	Immune System	R-MMU-388841	Costimulation by the CD28 family	5/ 1008	60/ 8793	0.0833333	0.833093	1	ENSMUSG00000032058;ENSMUSG00000042333;ENSMUSG00000041417;ENSMUSG00000032715;ENSMUSG00000024777	Ppp2r1b;Tnfrsf14;Pik3r1;Trib3;Ppp2r5b
8	Immune System	R-MMU-168138	Toll Like Receptor 9 (TLR9) Cascade	8/ 1008	91/ 8793	0.0879121	0.833794	1	ENSMUSG00000032058;ENSMUSG00000047879;ENSMUSG00000019505;ENSMUSG00000023027;ENSMUSG00000066551;ENSMUSG00000020460;ENSMUSG00000035476;ENSMUSG00000018932	Ppp2r1b;Usp14;Ubb;Atf1;Hmgb1;Rps27a;Tab3;Map2k3
6	Vesicle-mediated transport	R-MMU-199992	trans-Golgi Network Vesicle Budding	6/ 1008	71/ 8793	0.084507	0.838609	1	ENSMUSG00000024480;ENSMUSG00000039361;ENSMUSG00000028528;ENSMUSG00000020841;ENSMUSG00000018909;ENSMUSG00000022797	Ap3s1;Picalm;Dnajc6;Cpd;Arrb1;Tfrc
6	Metabolism	R-MMU-1483255	PI Metabolism	6/ 1008	71/ 8793	0.084507	0.838609	1	ENSMUSG00000034354;ENSMUSG00000017831;ENSMUSG00000029186;ENSMUSG00000024867;ENSMUSG00000038173;ENSMUSG00000041417	Mtmr3;Rab5a;Pi4k2b;Pip5k1b;Enpp6;Pik3r1
1	Hemostasis	R-MMU-372708	p130Cas linkage to MAPK signaling for integrins	1/ 1008	15/ 8793	0.0666667	0.83925	1	ENSMUSG00000068798	Rap1a
1	Metabolism	R-MMU-2022857	Keratan sulfate degradation	1/ 1008	15/ 8793	0.0666667	0.83925	1	ENSMUSG00000036446	Lum
1	Metabolism	R-MMU-9018677	Biosynthesis of DHA-derived SPMs	1/ 1008	15/ 8793	0.0666667	0.83925	1	ENSMUSG00000075706	Gpx4
1	Metabolism	R-MMU-156581	Methylation	1/ 1008	15/ 8793	0.0666667	0.83925	1	ENSMUSG00000000326	Comt
1	Signal Transduction	R-MMU-5654710	PI-3K cascade:FGFR3	1/ 1008	15/ 8793	0.0666667	0.83925	1	ENSMUSG00000041417	Pik3r1
1	Metabolism	R-MMU-202131	Metabolism of nitric oxide: NOS3 activation and regulation	1/ 1008	15/ 8793	0.0666667	0.83925	1	ENSMUSG00000021270	Hsp90aa1
1	Metabolism of proteins	R-MMU-975577	N-Glycan antennae elongation	1/ 1008	15/ 8793	0.0666667	0.83925	1	ENSMUSG00000032038	St3gal4
3	Metabolism of proteins	R-MMU-5173214	O-glycosylation of TSR domain-containing proteins	3/ 1008	39/ 8793	0.0769231	0.840549	1	ENSMUSG00000036545;ENSMUSG00000042581;ENSMUSG00000006403	Adamts2;Thsd7b;Adamts4
4	Metabolism	R-MMU-422356	Regulation of insulin secretion	4/ 1008	50/ 8793	0.08	0.84058	1	ENSMUSG00000068523;ENSMUSG00000022994;ENSMUSG00000071658;ENSMUSG00000068798	Gng5;Adcy6;Gng3;Rap1a
5	Metabolism of proteins	R-MMU-8873719	RAB geranylgeranylation	5/ 1008	61/ 8793	0.0819672	0.843654	1	ENSMUSG00000036943;ENSMUSG00000030704;ENSMUSG00000038975;ENSMUSG00000020671;ENSMUSG00000017831	Rab8b;Rab6a;Rabggtb;Rab10;Rab5a
5	Hemostasis	R-MMU-418346	Platelet homeostasis	5/ 1008	61/ 8793	0.0819672	0.843654	1	ENSMUSG00000068523;ENSMUSG00000032058;ENSMUSG00000071658;ENSMUSG00000024777;ENSMUSG00000026463	Gng5;Ppp2r1b;Gng3;Ppp2r5b;Atp2b4
7	Drug ADME	R-MMU-9748784	Drug ADME	7/ 1008	82/ 8793	0.0853659	0.844661	1	ENSMUSG00000027823;ENSMUSG00000068417;ENSMUSG00000039197;ENSMUSG00000025630;ENSMUSG00000074797;ENSMUSG00000115338;ENSMUSG00000037601	Gmps;Pnp2;Adk;Hprt;Itpa;Pnp;Nme1
2	Vesicle-mediated transport	R-MMU-190828	Gap junction trafficking	2/ 1008	28/ 8793	0.0714286	0.847484	1	ENSMUSG00000057123;ENSMUSG00000022841	Gja5;Ap2m1
2	Neuronal System	R-MMU-1296065	Inwardly rectifying K+ channels	2/ 1008	28/ 8793	0.0714286	0.847484	1	ENSMUSG00000068523;ENSMUSG00000071658	Gng5;Gng3
1	Immune System	R-MMU-912526	Interleukin receptor SHC signaling	1/ 1008	16/ 8793	0.0625	0.857709	1	ENSMUSG00000041417	Pik3r1
1	Metabolism	R-MMU-159418	Recycling of bile acids and salts	1/ 1008	16/ 8793	0.0625	0.857709	1	ENSMUSG00000035699	Slc51a
1	Metabolism	R-MMU-9018678	Biosynthesis of specialized proresolving mediators (SPMs)	1/ 1008	16/ 8793	0.0625	0.857709	1	ENSMUSG00000075706	Gpx4
1	Digestion and absorption	R-MMU-8935690	Digestion	1/ 1008	16/ 8793	0.0625	0.857709	1	ENSMUSG00000031379	Pir
2	Sensory Perception	R-MMU-2514859	Inactivation, recovery and regulation of the phototransduction cascade	2/ 1008	29/ 8793	0.0689655	0.861228	1	ENSMUSG00000033373;ENSMUSG00000036112	Fntb;Metap2
9	Metabolism of proteins	R-MMU-5173105	O-linked glycosylation	9/ 1008	106/ 8793	0.0849057	0.871571	1	ENSMUSG00000032038;ENSMUSG00000042581;ENSMUSG00000042460;ENSMUSG00000006403;ENSMUSG00000000420;ENSMUSG00000038843;ENSMUSG00000031749;ENSMUSG00000036545;ENSMUSG00000020520	St3gal4;Thsd7b;C1galt1;Adamts4;Galnt1;Gcnt1;St3gal2;Adamts2;Galnt10
4	Cellular responses to stimuli	R-MMU-9711097	Cellular response to starvation	4/ 1008	53/ 8793	0.0754717	0.871855	1	ENSMUSG00000061175;ENSMUSG00000028238;ENSMUSG00000028893;ENSMUSG00000028278	Fnip2;Atp6v0d2;Sesn2;Rragd
4	Developmental Biology	R-MMU-2682334	EPH-Ephrin signaling	4/ 1008	53/ 8793	0.0754717	0.871855	1	ENSMUSG00000032537;ENSMUSG00000028249;ENSMUSG00000022957;ENSMUSG00000003934	Ephb1;Sdcbp;Itsn1;Efnb3
4	Cellular responses to stimuli	R-MMU-9639288	Amino acids regulate mTORC1	4/ 1008	53/ 8793	0.0754717	0.871855	1	ENSMUSG00000061175;ENSMUSG00000028238;ENSMUSG00000028893;ENSMUSG00000028278	Fnip2;Atp6v0d2;Sesn2;Rragd
2	Signal Transduction	R-MMU-1433557	Signaling by SCF-KIT	2/ 1008	30/ 8793	0.0666667	0.873829	1	ENSMUSG00000032113;ENSMUSG00000041417	Chek1;Pik3r1
2	Developmental Biology	R-MMU-3928665	EPH-ephrin mediated repulsion of cells	2/ 1008	30/ 8793	0.0666667	0.873829	1	ENSMUSG00000032537;ENSMUSG00000003934	Ephb1;Efnb3
2	Signal Transduction	R-MMU-112040	G-protein mediated events	2/ 1008	30/ 8793	0.0666667	0.873829	1	ENSMUSG00000002997;ENSMUSG00000022994	Prkar2b;Adcy6
2	Sensory Perception	R-MMU-2514856	The phototransduction cascade	2/ 1008	30/ 8793	0.0666667	0.873829	1	ENSMUSG00000033373;ENSMUSG00000036112	Fntb;Metap2
2	Metabolism	R-MMU-389661	Glyoxylate metabolism and glycine degradation	2/ 1008	30/ 8793	0.0666667	0.873829	1	ENSMUSG00000020664;ENSMUSG00000010914	Dld;Pdhx
2	Signal Transduction	R-MMU-77387	Insulin receptor recycling	2/ 1008	30/ 8793	0.0666667	0.873829	1	ENSMUSG00000028238;ENSMUSG00000056999	Atp6v0d2;Ide
2	Developmental Biology	R-MMU-375165	NCAM signaling for neurite out-growth	2/ 1008	30/ 8793	0.0666667	0.873829	1	ENSMUSG00000021061;ENSMUSG00000026532	Sptb;Spta1
1	Metabolism of proteins	R-MMU-162710	Synthesis of glycosylphosphatidylinositol (GPI)	1/ 1008	17/ 8793	0.0588235	0.874051	1	ENSMUSG00000025728	Pigq
1	Metabolism	R-MMU-1660514	Synthesis of PIPs at the Golgi membrane	1/ 1008	17/ 8793	0.0588235	0.874051	1	ENSMUSG00000029186	Pi4k2b
1	Signal Transduction	R-MMU-190241	FGFR2 ligand binding and activation	1/ 1008	17/ 8793	0.0588235	0.874051	1	ENSMUSG00000047632	Fgfbp3
1	Immune System	R-MMU-198753	ERK/MAPK targets	1/ 1008	17/ 8793	0.0588235	0.874051	1	ENSMUSG00000032058	Ppp2r1b
1	Transport of small molecules	R-MMU-1369062	ABC transporters in lipid homeostasis	1/ 1008	17/ 8793	0.0588235	0.874051	1	ENSMUSG00000032131	Abcg4
1	Signal Transduction	R-MMU-5654720	PI-3K cascade:FGFR4	1/ 1008	17/ 8793	0.0588235	0.874051	1	ENSMUSG00000041417	Pik3r1
1	Metabolism of proteins	R-MMU-2022377	Metabolism of Angiotensinogen to Angiotensins	1/ 1008	17/ 8793	0.0588235	0.874051	1	ENSMUSG00000001865	Cpa3
3	Signal Transduction	R-MMU-5654736	Signaling by FGFR1	3/ 1008	42/ 8793	0.0714286	0.875091	1	ENSMUSG00000008090;ENSMUSG00000041417;ENSMUSG00000020460	Fgfrl1;Pik3r1;Rps27a
222	Signal Transduction	R-MMU-162582	Signal Transduction	222/ 1008	2060/ 8793	0.107767	0.876955	1	ENSMUSG00000031262;ENSMUSG00000040084;ENSMUSG00000029512;ENSMUSG00000026491;ENSMUSG00000026490;ENSMUSG00000021714;ENSMUSG00000045328;ENSMUSG00000073676;ENSMUSG00000059495;ENSMUSG00000024590;ENSMUSG00000002957;ENSMUSG00000074923;ENSMUSG00000036533;ENSMUSG00000026880;ENSMUSG00000045005;ENSMUSG00000036882;ENSMUSG00000029101;ENSMUSG00000032869;ENSMUSG00000043953;ENSMUSG00000017548;ENSMUSG00000021061;…	Cenpi;Bub1b;Ulk1;Ahctf1;Cdc42bpa;Cenpk;Cenpe;Hspe1;Arhgef12;Lmnb1;Ap2a2;Pak6;Cdc42ep3;Stom;Fzd5;Arhgap33;Rgs12;Psmf1;Ccrl2;Suz12;Sptb;Sox6;Csnk1a1;Dusp8;Aurkb;Pdk3;Nsl1;Atp6v0d2;Trib3;Rangap1;Kif2a;Ift140;Nup85;Depdc1b;Xk;Ccne1;Cdc25c;Net1;Stam;Psmd9;Mgll;Memo1;Gpr150;Pard6a;Stradb;Wnt3a;Artn;Ptger3;Cdkn1a;Ranbp10;Steap3;Ppp2r5b;Ap2m1;Ska1;Tfdp1;Pafah1b1;Ptges3;Ndc80;Fgfbp3;Aldh1a1;Bex3;Eps15;Txn…
8	Immune System	R-MMU-937061	TRIF(TICAM1)-mediated TLR4 signaling	8/ 1008	97/ 8793	0.0824742	0.880856	1	ENSMUSG00000032058;ENSMUSG00000047879;ENSMUSG00000019505;ENSMUSG00000023027;ENSMUSG00000066551;ENSMUSG00000020460;ENSMUSG00000035476;ENSMUSG00000018932	Ppp2r1b;Usp14;Ubb;Atf1;Hmgb1;Rps27a;Tab3;Map2k3
8	Immune System	R-MMU-166166	MyD88-independent TLR4 cascade	8/ 1008	97/ 8793	0.0824742	0.880856	1	ENSMUSG00000032058;ENSMUSG00000047879;ENSMUSG00000019505;ENSMUSG00000023027;ENSMUSG00000066551;ENSMUSG00000020460;ENSMUSG00000035476;ENSMUSG00000018932	Ppp2r1b;Usp14;Ubb;Atf1;Hmgb1;Rps27a;Tab3;Map2k3
6	Extracellular matrix organization	R-MMU-1474290	Collagen formation	6/ 1008	76/ 8793	0.0789474	0.881903	1	ENSMUSG00000024529;ENSMUSG00000050578;ENSMUSG00000068196;ENSMUSG00000004415;ENSMUSG00000068794;ENSMUSG00000036545	Lox;Mmp13;Col8a1;Col26a1;Col28a1;Adamts2
2	Signal Transduction	R-MMU-5654741	Signaling by FGFR3	2/ 1008	31/ 8793	0.0645161	0.885369	1	ENSMUSG00000041417;ENSMUSG00000020460	Pik3r1;Rps27a
5	Metabolism	R-MMU-163685	Integration of energy metabolism	5/ 1008	66/ 8793	0.0757576	0.888478	1	ENSMUSG00000068523;ENSMUSG00000022994;ENSMUSG00000071658;ENSMUSG00000068798;ENSMUSG00000002997	Gng5;Adcy6;Gng3;Rap1a;Prkar2b
1	Neuronal System	R-MMU-888590	GABA synthesis, release, reuptake and degradation	1/ 1008	18/ 8793	0.0555556	0.888517	1	ENSMUSG00000030108	Slc6a13
1	Signal Transduction	R-MMU-5654689	PI-3K cascade:FGFR1	1/ 1008	18/ 8793	0.0555556	0.888517	1	ENSMUSG00000041417	Pik3r1
1	Metabolism	R-MMU-1482925	Acyl chain remodelling of PG	1/ 1008	18/ 8793	0.0555556	0.888517	1	ENSMUSG00000027999	Pla2g12a
1	Vesicle-mediated transport	R-MMU-190861	Gap junction assembly	1/ 1008	18/ 8793	0.0555556	0.888517	1	ENSMUSG00000057123	Gja5
3	Autophagy	R-MMU-9663891	Selective autophagy	3/ 1008	44/ 8793	0.0681818	0.894269	1	ENSMUSG00000009013;ENSMUSG00000029512;ENSMUSG00000020460	Dynll1;Ulk1;Rps27a
2	Signal Transduction	R-MMU-5654743	Signaling by FGFR4	2/ 1008	32/ 8793	0.0625	0.895924	1	ENSMUSG00000041417;ENSMUSG00000020460	Pik3r1;Rps27a
2	Metabolism of proteins	R-MMU-5694530	Cargo concentration in the ER	2/ 1008	32/ 8793	0.0625	0.895924	1	ENSMUSG00000068686;ENSMUSG00000001827	Cd59b;Folr1
1	Metabolism	R-MMU-2142691	Synthesis of Leukotrienes (LT) and Eoxins (EX)	1/ 1008	19/ 8793	0.0526316	0.901323	1	ENSMUSG00000061126	Cyp4f39
1	Metabolism of proteins	R-MMU-8876725	Protein methylation	1/ 1008	19/ 8793	0.0526316	0.901323	1	ENSMUSG00000044533	Rps2
1	Signal Transduction	R-MMU-5654695	PI-3K cascade:FGFR2	1/ 1008	19/ 8793	0.0526316	0.901323	1	ENSMUSG00000041417	Pik3r1
1	Sensory Perception	R-MMU-2453902	The canonical retinoid cycle in rods (twilight vision)	1/ 1008	19/ 8793	0.0526316	0.901323	1	ENSMUSG00000028125	Abca4
1	Autophagy	R-MMU-5205685	PINK1-PRKN Mediated Mitophagy	1/ 1008	19/ 8793	0.0526316	0.901323	1	ENSMUSG00000020460	Rps27a
1	Programmed Cell Death	R-MMU-5357769	Caspase activation via extrinsic apoptotic signalling pathway	1/ 1008	19/ 8793	0.0526316	0.901323	1	ENSMUSG00000031628	Casp3
3	Vesicle-mediated transport	R-MMU-6811440	Retrograde transport at the Trans-Golgi-Network	3/ 1008	45/ 8793	0.0666667	0.90283	1	ENSMUSG00000030704;ENSMUSG00000063253;ENSMUSG00000070953	Rab6a;Scoc;Rabepk
1	Digestion and absorption	R-MMU-8963743	Digestion and absorption	1/ 1008	20/ 8793	0.05	0.91266	1	ENSMUSG00000031379	Pir
1	Signal Transduction	R-MMU-187687	Signalling to ERKs	1/ 1008	20/ 8793	0.05	0.91266	1	ENSMUSG00000068798	Rap1a
1	Gene expression (Transcription)	R-MMU-350054	Notch-HLH transcription pathway	1/ 1008	20/ 8793	0.05	0.91266	1	ENSMUSG00000000708	Kat2b
9	Immune System	R-MMU-166016	Toll Like Receptor 4 (TLR4) Cascade	9/ 1008	113/ 8793	0.079646	0.913069	1	ENSMUSG00000032058;ENSMUSG00000047879;ENSMUSG00000019505;ENSMUSG00000023027;ENSMUSG00000066551;ENSMUSG00000016024;ENSMUSG00000020460;ENSMUSG00000018932;ENSMUSG00000035476	Ppp2r1b;Usp14;Ubb;Atf1;Hmgb1;Lbp;Rps27a;Map2k3;Tab3
2	Vesicle-mediated transport	R-MMU-432720	Lysosome Vesicle Biogenesis	2/ 1008	34/ 8793	0.0588235	0.914371	1	ENSMUSG00000018909;ENSMUSG00000028528	Arrb1;Dnajc6
2	Gene expression (Transcription)	R-MMU-74158	RNA Polymerase III Transcription	2/ 1008	34/ 8793	0.0588235	0.914371	1	ENSMUSG00000049658;ENSMUSG00000045996	Bdp1;Polr2k
2	Metabolism	R-MMU-70263	Gluconeogenesis	2/ 1008	34/ 8793	0.0588235	0.914371	1	ENSMUSG00000024892;ENSMUSG00000040618	Pcx;Pck2
2	Gene expression (Transcription)	R-MMU-76046	RNA Polymerase III Transcription Initiation	2/ 1008	34/ 8793	0.0588235	0.914371	1	ENSMUSG00000049658;ENSMUSG00000045996	Bdp1;Polr2k
3	Signal Transduction	R-MMU-186797	Signaling by PDGF	3/ 1008	47/ 8793	0.0638298	0.918098	1	ENSMUSG00000029304;ENSMUSG00000041417;ENSMUSG00000028019	Spp1;Pik3r1;Pdgfc
1	Signal Transduction	R-MMU-5654708	Downstream signaling of activated FGFR3	1/ 1008	21/ 8793	0.047619	0.922695	1	ENSMUSG00000041417	Pik3r1
1	Metabolism	R-MMU-5423646	Aflatoxin activation and detoxification	1/ 1008	21/ 8793	0.047619	0.922695	1	ENSMUSG00000026688	Mgst3
53	Immune System	R-MMU-6798695	Neutrophil degranulation	53/ 1008	548/ 8793	0.0967153	0.926084	1	ENSMUSG00000021737;ENSMUSG00000038150;ENSMUSG00000024290;ENSMUSG00000028249;ENSMUSG00000009013;ENSMUSG00000039770;ENSMUSG00000019971;ENSMUSG00000068417;ENSMUSG00000068798;ENSMUSG00000002957;ENSMUSG00000036752;ENSMUSG00000026880;ENSMUSG00000019987;ENSMUSG00000073940;ENSMUSG00000029623;ENSMUSG00000030704;ENSMUSG00000030647;ENSMUSG00000040552;ENSMUSG00000022471;ENSMUSG00000092074;ENSMUSG00000052305;…	Psmd6;Ormdl3;Rock1;Sdcbp;Dynll1;Ypel5;Cep290;Pnp2;Rap1a;Ap2a2;Tubb4b;Stom;Arg1;Hbb-bt;Pdap1;Rab6a;Ndufc2;C3ar1;Xrcc6;Dynlt1a;Hbb-bs;Cct8;Pkp1;Ampd3;Svip;Kpnb1;Rab10;Psmd1;Psmd14;Psmd13;Apeh;Psmc3;Crisp2;Hsp90aa1;Syngr1;Pnp;Prdx4;Cda;Naprt;Cd59b;Psmb7;Psma5;Alad;Creg1;Dsn1;Adam10;Psmd12;Hmgb1;Psma2;Fabp5;Tubb5;Lyz2;Olfm4
2	Signal Transduction	R-MMU-109704	PI3K Cascade	2/ 1008	36/ 8793	0.0555556	0.929715	1	ENSMUSG00000041417;ENSMUSG00000032715	Pik3r1;Trib3
2	Signal Transduction	R-MMU-8943724	Regulation of PTEN gene transcription	2/ 1008	36/ 8793	0.0555556	0.929715	1	ENSMUSG00000028278;ENSMUSG00000017548	Rragd;Suz12
1	Metabolism	R-MMU-75876	Synthesis of very long-chain fatty acyl-CoAs	1/ 1008	22/ 8793	0.0454545	0.931578	1	ENSMUSG00000063275	Hacd1
1	Signal Transduction	R-MMU-5654732	Negative regulation of FGFR3 signaling	1/ 1008	22/ 8793	0.0454545	0.931578	1	ENSMUSG00000020460	Rps27a
21	Metabolism of proteins	R-MMU-446203	Asparagine N-linked glycosylation	21/ 1008	241/ 8793	0.0871369	0.932515	1	ENSMUSG00000031543;ENSMUSG00000030282;ENSMUSG00000032038;ENSMUSG00000022474;ENSMUSG00000060992;ENSMUSG00000041718;ENSMUSG00000009013;ENSMUSG00000073792;ENSMUSG00000026532;ENSMUSG00000031751;ENSMUSG00000053916;ENSMUSG00000021061;ENSMUSG00000031749;ENSMUSG00000022747;ENSMUSG00000056091;ENSMUSG00000020460;ENSMUSG00000035239;ENSMUSG00000020440;ENSMUSG00000001827;ENSMUSG00000068686;ENSMUSG00000021178	Ank1;Cmas;St3gal4;Pmm1;Copz1;Alg13;Dynll1;Alg6;Spta1;Amfr;Nanp;Sptb;St3gal2;St3gal6;St3gal5;Rps27a;Neu3;Arf5;Folr1;Cd59b;Psmc1
2	Metabolism	R-MMU-1483166	Synthesis of PA	2/ 1008	37/ 8793	0.0540541	0.936375	1	ENSMUSG00000023827;ENSMUSG00000027999	Agpat4;Pla2g12a
2	Signal Transduction	R-MMU-112399	IRS-mediated signalling	2/ 1008	37/ 8793	0.0540541	0.936375	1	ENSMUSG00000041417;ENSMUSG00000032715	Pik3r1;Trib3
2	Extracellular matrix organization	R-MMU-1566948	Elastic fibre formation	2/ 1008	37/ 8793	0.0540541	0.936375	1	ENSMUSG00000024529;ENSMUSG00000024053	Lox;Emilin2
3	Neuronal System	R-MMU-977443	GABA receptor activation	3/ 1008	50/ 8793	0.06	0.936927	1	ENSMUSG00000068523;ENSMUSG00000071658;ENSMUSG00000022994	Gng5;Gng3;Adcy6
18	Developmental Biology	R-MMU-422475	Axon guidance	18/ 1008	213/ 8793	0.084507	0.939031	1	ENSMUSG00000031543;ENSMUSG00000032537;ENSMUSG00000041417;ENSMUSG00000028249;ENSMUSG00000028539;ENSMUSG00000003934;ENSMUSG00000026532;ENSMUSG00000034311;ENSMUSG00000059495;ENSMUSG00000021061;ENSMUSG00000060279;ENSMUSG00000022841;ENSMUSG00000002957;ENSMUSG00000020460;ENSMUSG00000032050;ENSMUSG00000021270;ENSMUSG00000025089;ENSMUSG00000022957	Ank1;Ephb1;Pik3r1;Sdcbp;Artn;Efnb3;Spta1;Kif4;Arhgef12;Sptb;Ap2a1;Ap2m1;Ap2a2;Rps27a;Rdx;Hsp90aa1;Gfra1;Itsn1
1	Signal Transduction	R-MMU-5654716	Downstream signaling of activated FGFR4	1/ 1008	23/ 8793	0.0434783	0.939442	1	ENSMUSG00000041417	Pik3r1
1	Metabolism	R-MMU-8979227	Triglyceride metabolism	1/ 1008	23/ 8793	0.0434783	0.939442	1	ENSMUSG00000027533	Fabp5
1	Immune System	R-MMU-1266695	Interleukin-7 signaling	1/ 1008	23/ 8793	0.0434783	0.939442	1	ENSMUSG00000041417	Pik3r1
23	Metabolism	R-MMU-71387	Metabolism of carbohydrates	23/ 1008	264/ 8793	0.0871212	0.940588	1	ENSMUSG00000053279;ENSMUSG00000030729;ENSMUSG00000051329;ENSMUSG00000036446;ENSMUSG00000032038;ENSMUSG00000031432;ENSMUSG00000026005;ENSMUSG00000003226;ENSMUSG00000040618;ENSMUSG00000109511;ENSMUSG00000028614;ENSMUSG00000020739;ENSMUSG00000114797;ENSMUSG00000026999;ENSMUSG00000031749;ENSMUSG00000033065;ENSMUSG00000016619;ENSMUSG00000036091;ENSMUSG00000024892;ENSMUSG00000022747;ENSMUSG00000040034;…	Aldh1a1;Pgm2l1;Nup160;Lum;St3gal4;Prps1;Rpe;Ranbp2;Pck2;Nup62;Ndc1;Nup85;Gm49336;Nup35;St3gal2;Pfkm;Nup50;Hyal3;Pcx;St3gal6;Nup43;Pfkfb1;Hmmr
19	Transport of small molecules	R-MMU-425407	SLC-mediated transmembrane transport	19/ 1008	224/ 8793	0.0848214	0.941344	1	ENSMUSG00000019838;ENSMUSG00000037434;ENSMUSG00000006574;ENSMUSG00000010095;ENSMUSG00000053897;ENSMUSG00000027075;ENSMUSG00000023926;ENSMUSG00000040010;ENSMUSG00000031170;ENSMUSG00000027737;ENSMUSG00000059336;ENSMUSG00000028542;ENSMUSG00000041313;ENSMUSG00000024131;ENSMUSG00000030108;ENSMUSG00000020142;ENSMUSG00000015668;ENSMUSG00000020334;ENSMUSG00000023030	Slc16a10;Slc30a1;Slc4a1;Slc3a2;Slc39a8;Slc43a1;Rhag;Slc7a5;Slc38a5;Slc7a11;Slc14a1;Slc6a9;Slc7a1;Slc3a1;Slc6a13;Slc1a4;Pdzd11;Slc22a4;Slc11a2
18	Developmental Biology	R-MMU-9675108	Nervous system development	18/ 1008	214/ 8793	0.0841121	0.941809	1	ENSMUSG00000031543;ENSMUSG00000032537;ENSMUSG00000041417;ENSMUSG00000028249;ENSMUSG00000028539;ENSMUSG00000003934;ENSMUSG00000026532;ENSMUSG00000034311;ENSMUSG00000059495;ENSMUSG00000021061;ENSMUSG00000060279;ENSMUSG00000022841;ENSMUSG00000002957;ENSMUSG00000020460;ENSMUSG00000032050;ENSMUSG00000021270;ENSMUSG00000025089;ENSMUSG00000022957	Ank1;Ephb1;Pik3r1;Sdcbp;Artn;Efnb3;Spta1;Kif4;Arhgef12;Sptb;Ap2a1;Ap2m1;Ap2a2;Rps27a;Rdx;Hsp90aa1;Gfra1;Itsn1
4	Neuronal System	R-MMU-6794362	Protein-protein interactions at synapses	4/ 1008	64/ 8793	0.0625	0.945493	1	ENSMUSG00000031302;ENSMUSG00000028906;ENSMUSG00000007617;ENSMUSG00000025813	Nlgn3;Epb41;Homer1;Homer2
4	Extracellular matrix organization	R-MMU-216083	Integrin cell surface interactions	4/ 1008	64/ 8793	0.0625	0.945493	1	ENSMUSG00000029304;ENSMUSG00000036446;ENSMUSG00000032174;ENSMUSG00000001014	Spp1;Lum;Icam5;Icam4
4	Extracellular matrix organization	R-MMU-1650814	Collagen biosynthesis and modifying enzymes	4/ 1008	64/ 8793	0.0625	0.945493	1	ENSMUSG00000068794;ENSMUSG00000068196;ENSMUSG00000036545;ENSMUSG00000004415	Col28a1;Col8a1;Adamts2;Col26a1
7	Signal Transduction	R-MMU-199418	Negative regulation of the PI3K/AKT network	7/ 1008	99/ 8793	0.0707071	0.946376	1	ENSMUSG00000041417;ENSMUSG00000032715;ENSMUSG00000024777;ENSMUSG00000003541;ENSMUSG00000032058;ENSMUSG00000026069;ENSMUSG00000024867	Pik3r1;Trib3;Ppp2r5b;Ier3;Ppp2r1b;Il1rl1;Pip5k1b
1	Extracellular matrix organization	R-MMU-8948216	Collagen chain trimerization	1/ 1008	24/ 8793	0.0416667	0.946402	1	ENSMUSG00000004415	Col26a1
1	Signal Transduction	R-MMU-5654733	Negative regulation of FGFR4 signaling	1/ 1008	24/ 8793	0.0416667	0.946402	1	ENSMUSG00000020460	Rps27a
1	Metabolism of proteins	R-MMU-4090294	SUMOylation of intracellular receptors	1/ 1008	24/ 8793	0.0416667	0.946402	1	ENSMUSG00000020738	Sumo2
1	Neuronal System	R-MMU-210500	Glutamate Neurotransmitter Release Cycle	1/ 1008	24/ 8793	0.0416667	0.946402	1	ENSMUSG00000044005	Gls2
1	Hemostasis	R-MMU-418360	Platelet calcium homeostasis	1/ 1008	24/ 8793	0.0416667	0.946402	1	ENSMUSG00000026463	Atp2b4
1	Hemostasis	R-MMU-114508	Effects of PIP2 hydrolysis	1/ 1008	24/ 8793	0.0416667	0.946402	1	ENSMUSG00000033174	Mgll
1	Signal Transduction	R-MMU-186763	Downstream signal transduction	1/ 1008	24/ 8793	0.0416667	0.946402	1	ENSMUSG00000041417	Pik3r1
3	Transport of small molecules	R-MMU-936837	Ion transport by P-type ATPases	3/ 1008	52/ 8793	0.0576923	0.947166	1	ENSMUSG00000041329;ENSMUSG00000015668;ENSMUSG00000026463	Atp1b2;Pdzd11;Atp2b4
1	Immune System	R-MMU-2424491	DAP12 signaling	1/ 1008	25/ 8793	0.04	0.952563	1	ENSMUSG00000041417	Pik3r1
1	Signal Transduction	R-MMU-5654726	Negative regulation of FGFR1 signaling	1/ 1008	25/ 8793	0.04	0.952563	1	ENSMUSG00000020460	Rps27a
1	Signal Transduction	R-MMU-5654696	Downstream signaling of activated FGFR2	1/ 1008	25/ 8793	0.04	0.952563	1	ENSMUSG00000041417	Pik3r1
1	Metabolism of proteins	R-MMU-975576	N-glycan antennae elongation in the medial/trans-Golgi	1/ 1008	25/ 8793	0.04	0.952563	1	ENSMUSG00000032038	St3gal4
1	Gene expression (Transcription)	R-MMU-6804758	Regulation of TP53 Activity through Acetylation	1/ 1008	25/ 8793	0.04	0.952563	1	ENSMUSG00000063952	Brpf3
2	Signal Transduction	R-MMU-8848021	Signaling by PTK6	2/ 1008	40/ 8793	0.05	0.952944	1	ENSMUSG00000020460;ENSMUSG00000002068	Rps27a;Ccne1
2	Signal Transduction	R-MMU-9006927	Signaling by Non-Receptor Tyrosine Kinases	2/ 1008	40/ 8793	0.05	0.952944	1	ENSMUSG00000020460;ENSMUSG00000002068	Rps27a;Ccne1
2	Developmental Biology	R-MMU-373755	Semaphorin interactions	2/ 1008	40/ 8793	0.05	0.952944	1	ENSMUSG00000021270;ENSMUSG00000059495	Hsp90aa1;Arhgef12
2	Extracellular matrix organization	R-MMU-2022090	Assembly of collagen fibrils and other multimeric structures	2/ 1008	40/ 8793	0.05	0.952944	1	ENSMUSG00000024529;ENSMUSG00000050578	Lox;Mmp13
2	Metabolism	R-MMU-194068	Bile acid and bile salt metabolism	2/ 1008	40/ 8793	0.05	0.952944	1	ENSMUSG00000044252;ENSMUSG00000035699	Osbpl1a;Slc51a
2	Signal Transduction	R-MMU-2428924	IGF1R signaling cascade	2/ 1008	41/ 8793	0.0487805	0.957485	1	ENSMUSG00000041417;ENSMUSG00000032715	Pik3r1;Trib3
2	Signal Transduction	R-MMU-2428928	IRS-related events triggered by IGF1R	2/ 1008	41/ 8793	0.0487805	0.957485	1	ENSMUSG00000041417;ENSMUSG00000032715	Pik3r1;Trib3
6	Signal Transduction	R-MMU-9006936	Signaling by TGFB family members	6/ 1008	91/ 8793	0.0659341	0.957766	1	ENSMUSG00000031010;ENSMUSG00000005699;ENSMUSG00000027641;ENSMUSG00000014859;ENSMUSG00000020460;ENSMUSG00000038482	Usp9x;Pard6a;Rbl1;E2f4;Rps27a;Tfdp1
1	Signal Transduction	R-MMU-5654727	Negative regulation of FGFR2 signaling	1/ 1008	26/ 8793	0.0384615	0.958017	1	ENSMUSG00000020460	Rps27a
1	Hemostasis	R-MMU-354192	Integrin signaling	1/ 1008	26/ 8793	0.0384615	0.958017	1	ENSMUSG00000068798	Rap1a
2	Signal Transduction	R-MMU-2404192	Signaling by Type 1 Insulin-like Growth Factor 1 Receptor (IGF1R)	2/ 1008	42/ 8793	0.047619	0.961605	1	ENSMUSG00000041417;ENSMUSG00000032715	Pik3r1;Trib3
2	Metabolism	R-MMU-1660662	Glycosphingolipid metabolism	2/ 1008	42/ 8793	0.047619	0.961605	1	ENSMUSG00000035239;ENSMUSG00000032854	Neu3;Ugt8a
2	Metabolism	R-MMU-1483249	Inositol phosphate metabolism	2/ 1008	42/ 8793	0.047619	0.961605	1	ENSMUSG00000024896;ENSMUSG00000020029	Minpp1;Nudt4
1	Signal Transduction	R-MMU-5654687	Downstream signaling of activated FGFR1	1/ 1008	27/ 8793	0.037037	0.962844	1	ENSMUSG00000041417	Pik3r1
6	Signal Transduction	R-MMU-6811558	PI5P, PP2A and IER3 Regulate PI3K/AKT Signaling	6/ 1008	93/ 8793	0.0645161	0.963508	1	ENSMUSG00000041417;ENSMUSG00000026069;ENSMUSG00000003541;ENSMUSG00000032058;ENSMUSG00000024777;ENSMUSG00000024867	Pik3r1;Il1rl1;Ier3;Ppp2r1b;Ppp2r5b;Pip5k1b
9	Vesicle-mediated transport	R-MMU-2168880	Scavenging of heme from plasma	9/ 1008	128/ 8793	0.0703125	0.965232	1	ENSMUSG00000073940;ENSMUSG00000069919;ENSMUSG00000052305;ENSMUSG00000091650;ENSMUSG00000096150;ENSMUSG00000050982;ENSMUSG00000056656;ENSMUSG00000079543;ENSMUSG00000091694	Hbb-bt;Hba-a1;Hbb-bs;Apol11a;Ighv1-85;Apol10a;Apol8;Igkv13-85;Apol11b
2	Signal Transduction	R-MMU-74751	Insulin receptor signalling cascade	2/ 1008	43/ 8793	0.0465116	0.96534	1	ENSMUSG00000041417;ENSMUSG00000032715	Pik3r1;Trib3
10	Vesicle-mediated transport	R-MMU-2173782	Binding and Uptake of Ligands by Scavenger Receptors	10/ 1008	140/ 8793	0.0714286	0.967099	1	ENSMUSG00000025044;ENSMUSG00000073940;ENSMUSG00000069919;ENSMUSG00000052305;ENSMUSG00000091650;ENSMUSG00000096150;ENSMUSG00000050982;ENSMUSG00000056656;ENSMUSG00000079543;ENSMUSG00000091694	Msr1;Hbb-bt;Hba-a1;Hbb-bs;Apol11a;Ighv1-85;Apol10a;Apol8;Igkv13-85;Apol11b
1	Transport of small molecules	R-MMU-3295583	TRP channels	1/ 1008	28/ 8793	0.0357143	0.967116	1	ENSMUSG00000036899	Trpv5
1	Signal Transduction	R-MMU-8875878	MET promotes cell motility	1/ 1008	28/ 8793	0.0357143	0.967116	1	ENSMUSG00000068798	Rap1a
4	Signal Transduction	R-MMU-74752	Signaling by Insulin receptor	4/ 1008	71/ 8793	0.056338	0.969508	1	ENSMUSG00000028238;ENSMUSG00000032715;ENSMUSG00000041417;ENSMUSG00000056999	Atp6v0d2;Trib3;Pik3r1;Ide
15	Metabolism	R-MMU-211859	Biological oxidations	15/ 1008	196/ 8793	0.0765306	0.970269	1	ENSMUSG00000032350;ENSMUSG00000071072;ENSMUSG00000061126;ENSMUSG00000027610;ENSMUSG00000028124;ENSMUSG00000026688;ENSMUSG00000020309;ENSMUSG00000053279;ENSMUSG00000000326;ENSMUSG00000004032;ENSMUSG00000027333;ENSMUSG00000019326;ENSMUSG00000078651;ENSMUSG00000021996;ENSMUSG00000027313	Gclc;Ptges3;Cyp4f39;Gss;Gclm;Mgst3;Chac2;Aldh1a1;Comt;Gstm5;Smox;Aoc3;Aoc2;Esd;Chac1
1	Neuronal System	R-MMU-442755	Activation of NMDA receptors and postsynaptic events	1/ 1008	29/ 8793	0.0344828	0.970898	1	ENSMUSG00000002997	Prkar2b
1	Immune System	R-MMU-1834949	Cytosolic sensors of pathogen-associated DNA	1/ 1008	29/ 8793	0.0344828	0.970898	1	ENSMUSG00000020460	Rps27a
1	Gene expression (Transcription)	R-MMU-73772	RNA Polymerase I Promoter Escape	1/ 1008	29/ 8793	0.0344828	0.970898	1	ENSMUSG00000045996	Polr2k
8	Metabolism of proteins	R-MMU-381426	Regulation of Insulin-like Growth Factor (IGF) transport and uptake by Insulin-like Growth Factor Binding Proteins (IGFBPs)	8/ 1008	120/ 8793	0.0666667	0.972124	1	ENSMUSG00000091650;ENSMUSG00000054693;ENSMUSG00000030824;ENSMUSG00000029304;ENSMUSG00000050982;ENSMUSG00000039323;ENSMUSG00000056656;ENSMUSG00000091694	Apol11a;Adam10;Nucb1;Spp1;Apol10a;Igfbp2;Apol8;Apol11b
8	Metabolism	R-MMU-8957322	Metabolism of steroids	8/ 1008	121/ 8793	0.0661157	0.973974	1	ENSMUSG00000029430;ENSMUSG00000004880;ENSMUSG00000044252;ENSMUSG00000035699;ENSMUSG00000058258;ENSMUSG00000041736;ENSMUSG00000020738;ENSMUSG00000001440	Ran;Lbr;Osbpl1a;Slc51a;Idi1;Tspo;Sumo2;Kpnb1
1	Hemostasis	R-MMU-114604	GPVI-mediated activation cascade	1/ 1008	30/ 8793	0.0333333	0.974245	1	ENSMUSG00000041417	Pik3r1
1	Extracellular matrix organization	R-MMU-2129379	Molecules associated with elastic fibres	1/ 1008	30/ 8793	0.0333333	0.974245	1	ENSMUSG00000024053	Emilin2
1	Metabolism	R-MMU-192105	Synthesis of bile acids and bile salts	1/ 1008	30/ 8793	0.0333333	0.974245	1	ENSMUSG00000044252	Osbpl1a
1	Gene expression (Transcription)	R-MMU-73863	RNA Polymerase I Transcription Termination	1/ 1008	30/ 8793	0.0333333	0.974245	1	ENSMUSG00000045996	Polr2k
1	Immune System	R-MMU-451927	Interleukin-2 family signaling	1/ 1008	30/ 8793	0.0333333	0.974245	1	ENSMUSG00000041417	Pik3r1
6	Metabolism	R-MMU-211945	Phase I - Functionalization of compounds	6/ 1008	98/ 8793	0.0612245	0.974882	1	ENSMUSG00000071072;ENSMUSG00000061126;ENSMUSG00000053279;ENSMUSG00000027333;ENSMUSG00000019326;ENSMUSG00000078651	Ptges3;Cyp4f39;Aldh1a1;Smox;Aoc3;Aoc2
1	Signal Transduction	R-MMU-2173789	TGF-beta receptor signaling activates SMADs	1/ 1008	31/ 8793	0.0322581	0.977208	1	ENSMUSG00000020460	Rps27a
1	Muscle contraction	R-MMU-445355	Smooth Muscle Contraction	1/ 1008	31/ 8793	0.0322581	0.977208	1	ENSMUSG00000030672	Mylpf
6	Extracellular matrix organization	R-MMU-1474228	Degradation of the extracellular matrix	6/ 1008	100/ 8793	0.06	0.978434	1	ENSMUSG00000021585;ENSMUSG00000054693;ENSMUSG00000006403;ENSMUSG00000029304;ENSMUSG00000004415;ENSMUSG00000050578	Cast;Adam10;Adamts4;Spp1;Col26a1;Mmp13
2	Muscle contraction	R-MMU-5578775	Ion homeostasis	2/ 1008	48/ 8793	0.0416667	0.979342	1	ENSMUSG00000041329;ENSMUSG00000026463	Atp1b2;Atp2b4
1	Extracellular matrix organization	R-MMU-1592389	Activation of Matrix Metalloproteinases	1/ 1008	32/ 8793	0.03125	0.97983	1	ENSMUSG00000050578	Mmp13
1	Metabolism	R-MMU-9840310	Glycosphingolipid catabolism	1/ 1008	32/ 8793	0.03125	0.97983	1	ENSMUSG00000035239	Neu3
8	Hemostasis	R-MMU-114608	Platelet degranulation	8/ 1008	125/ 8793	0.064	0.980304	1	ENSMUSG00000037419;ENSMUSG00000026456;ENSMUSG00000023952;ENSMUSG00000027108;ENSMUSG00000038793;ENSMUSG00000063952;ENSMUSG00000026202;ENSMUSG00000038224	Endod1;Cyb5r1;Gtpbp2;Ola1;Lefty1;Brpf3;Tuba4a;Serpinf2
2	Signal Transduction	R-MMU-373080	Class B/2 (Secretin family receptors)	2/ 1008	49/ 8793	0.0408163	0.981392	1	ENSMUSG00000068523;ENSMUSG00000071658	Gng5;Gng3
2	Extracellular matrix organization	R-MMU-1442490	Collagen degradation	2/ 1008	49/ 8793	0.0408163	0.981392	1	ENSMUSG00000004415;ENSMUSG00000050578	Col26a1;Mmp13
7	Metabolism of proteins	R-MMU-8957275	Post-translational protein phosphorylation	7/ 1008	114/ 8793	0.0614035	0.981417	1	ENSMUSG00000091650;ENSMUSG00000054693;ENSMUSG00000030824;ENSMUSG00000029304;ENSMUSG00000050982;ENSMUSG00000056656;ENSMUSG00000091694	Apol11a;Adam10;Nucb1;Spp1;Apol10a;Apol8;Apol11b
5	Transport of small molecules	R-MMU-2672351	Stimuli-sensing channels	5/ 1008	90/ 8793	0.0555556	0.982088	1	ENSMUSG00000022843;ENSMUSG00000026880;ENSMUSG00000036899;ENSMUSG00000020460;ENSMUSG00000032741	Clcn2;Stom;Trpv5;Rps27a;Tpcn1
1	Metabolism	R-MMU-75105	Fatty acyl-CoA biosynthesis	1/ 1008	33/ 8793	0.030303	0.982151	1	ENSMUSG00000063275	Hacd1
2	Neuronal System	R-MMU-112310	Neurotransmitter release cycle	2/ 1008	50/ 8793	0.04	0.983245	1	ENSMUSG00000030108;ENSMUSG00000044005	Slc6a13;Gls2
9	Immune System	R-MMU-168898	Toll-like Receptor Cascades	9/ 1008	140/ 8793	0.0642857	0.984401	1	ENSMUSG00000032058;ENSMUSG00000047879;ENSMUSG00000019505;ENSMUSG00000023027;ENSMUSG00000066551;ENSMUSG00000016024;ENSMUSG00000020460;ENSMUSG00000035476;ENSMUSG00000018932	Ppp2r1b;Usp14;Ubb;Atf1;Hmgb1;Lbp;Rps27a;Tab3;Map2k3
4	Metabolism	R-MMU-428157	Sphingolipid metabolism	4/ 1008	79/ 8793	0.0506329	0.984741	1	ENSMUSG00000025353;ENSMUSG00000035239;ENSMUSG00000038150;ENSMUSG00000032854	Ormdl2;Neu3;Ormdl3;Ugt8a
8	Hemostasis	R-MMU-76005	Response to elevated platelet cytosolic Ca2+	8/ 1008	129/ 8793	0.0620155	0.985187	1	ENSMUSG00000037419;ENSMUSG00000026456;ENSMUSG00000023952;ENSMUSG00000027108;ENSMUSG00000038793;ENSMUSG00000063952;ENSMUSG00000026202;ENSMUSG00000038224	Endod1;Cyb5r1;Gtpbp2;Ola1;Lefty1;Brpf3;Tuba4a;Serpinf2
8	Metabolism of proteins	R-MMU-199977	ER to Golgi Anterograde Transport	8/ 1008	129/ 8793	0.0620155	0.985187	1	ENSMUSG00000031543;ENSMUSG00000060992;ENSMUSG00000009013;ENSMUSG00000026532;ENSMUSG00000021061;ENSMUSG00000020440;ENSMUSG00000001827;ENSMUSG00000068686	Ank1;Copz1;Dynll1;Spta1;Sptb;Arf5;Folr1;Cd59b
1	Signal Transduction	R-MMU-5674135	MAP2K and MAPK activation	1/ 1008	36/ 8793	0.0277778	0.987631	1	ENSMUSG00000068798	Rap1a
1	Vesicle-mediated transport	R-MMU-6811438	Intra-Golgi traffic	1/ 1008	36/ 8793	0.0277778	0.987631	1	ENSMUSG00000018001	Cyth3
1	Immune System	R-MMU-1222556	ROS and RNS production in phagocytes	1/ 1008	36/ 8793	0.0277778	0.987631	1	ENSMUSG00000028238	Atp6v0d2
1	Hemostasis	R-MMU-76009	Platelet Aggregation (Plug Formation)	1/ 1008	36/ 8793	0.0277778	0.987631	1	ENSMUSG00000068798	Rap1a
1	Organelle biogenesis and maintenance	R-MMU-5620920	Cargo trafficking to the periciliary membrane	1/ 1008	38/ 8793	0.0263158	0.990315	1	ENSMUSG00000006464	Bbs1
1	Transport of small molecules	R-MMU-425397	Transport of vitamins, nucleosides, and related molecules	1/ 1008	39/ 8793	0.025641	0.99143	1	ENSMUSG00000015668	Pdzd11
1	Gene expression (Transcription)	R-MMU-73762	RNA Polymerase I Transcription Initiation	1/ 1008	39/ 8793	0.025641	0.99143	1	ENSMUSG00000045996	Polr2k
1	Gene expression (Transcription)	R-MMU-73854	RNA Polymerase I Promoter Clearance	1/ 1008	40/ 8793	0.025	0.992417	1	ENSMUSG00000045996	Polr2k
7	Neuronal System	R-MMU-112314	Neurotransmitter receptors and postsynaptic signal transmission	7/ 1008	126/ 8793	0.0555556	0.992545	1	ENSMUSG00000068523;ENSMUSG00000071658;ENSMUSG00000002997;ENSMUSG00000060279;ENSMUSG00000022841;ENSMUSG00000002957;ENSMUSG00000022994	Gng5;Gng3;Prkar2b;Ap2a1;Ap2m1;Ap2a2;Adcy6
1	Neuronal System	R-MMU-1296072	Voltage gated Potassium channels	1/ 1008	41/ 8793	0.0243902	0.99329	1	ENSMUSG00000009731	Kcnd1
1	Gene expression (Transcription)	R-MMU-73864	RNA Polymerase I Transcription	1/ 1008	41/ 8793	0.0243902	0.99329	1	ENSMUSG00000045996	Polr2k
1	Immune System	R-MMU-2172127	DAP12 interactions	1/ 1008	42/ 8793	0.0238095	0.994063	1	ENSMUSG00000041417	Pik3r1
1	Metabolism	R-MMU-196071	Metabolism of steroid hormones	1/ 1008	43/ 8793	0.0232558	0.994747	1	ENSMUSG00000041736	Tspo
4	Neuronal System	R-MMU-1296071	Potassium Channels	4/ 1008	91/ 8793	0.043956	0.994845	1	ENSMUSG00000068523;ENSMUSG00000071658;ENSMUSG00000054342;ENSMUSG00000009731	Gng5;Gng3;Kcnn4;Kcnd1
1	Signal Transduction	R-MMU-375280	Amine ligand-binding receptors	1/ 1008	44/ 8793	0.0227273	0.995352	1	ENSMUSG00000034997	Htr2a
1	Metabolism	R-MMU-6806667	Metabolism of fat-soluble vitamins	1/ 1008	44/ 8793	0.0227273	0.995352	1	ENSMUSG00000066735	Vkorc1l1
9	Metabolism of proteins	R-MMU-948021	Transport to the Golgi and subsequent modification	9/ 1008	159/ 8793	0.0566038	0.996047	1	ENSMUSG00000031543;ENSMUSG00000032038;ENSMUSG00000060992;ENSMUSG00000009013;ENSMUSG00000026532;ENSMUSG00000021061;ENSMUSG00000020440;ENSMUSG00000001827;ENSMUSG00000068686	Ank1;St3gal4;Copz1;Dynll1;Spta1;Sptb;Arf5;Folr1;Cd59b
1	Cell-Cell communication	R-MMU-421270	Cell-cell junction organization	1/ 1008	46/ 8793	0.0217391	0.996361	1	ENSMUSG00000005699	Pard6a
15	Extracellular matrix organization	R-MMU-1474244	Extracellular matrix organization	15/ 1008	232/ 8793	0.0646552	0.996569	1	ENSMUSG00000036446;ENSMUSG00000024529;ENSMUSG00000032174;ENSMUSG00000054555;ENSMUSG00000001014;ENSMUSG00000021585;ENSMUSG00000024053;ENSMUSG00000054693;ENSMUSG00000006403;ENSMUSG00000050578;ENSMUSG00000029304;ENSMUSG00000004415;ENSMUSG00000068794;ENSMUSG00000068196;ENSMUSG00000036545	Lum;Lox;Icam5;Adam12;Icam4;Cast;Emilin2;Adam10;Adamts4;Mmp13;Spp1;Col26a1;Col28a1;Col8a1;Adamts2
6	Metabolism	R-MMU-1630316	Glycosaminoglycan metabolism	6/ 1008	123/ 8793	0.0487805	0.996652	1	ENSMUSG00000036446;ENSMUSG00000032038;ENSMUSG00000036091;ENSMUSG00000022747;ENSMUSG00000031749;ENSMUSG00000020330	Lum;St3gal4;Hyal3;St3gal6;St3gal2;Hmmr
3	Signal Transduction	R-MMU-4420097	VEGFA-VEGFR2 Pathway	3/ 1008	81/ 8793	0.037037	0.996674	1	ENSMUSG00000021270;ENSMUSG00000041417;ENSMUSG00000032715	Hsp90aa1;Pik3r1;Trib3
1	Metabolism	R-MMU-1793185	Chondroitin sulfate/dermatan sulfate metabolism	1/ 1008	48/ 8793	0.0208333	0.997152	1	ENSMUSG00000036091	Hyal3
1	Signal Transduction	R-MMU-380108	Chemokine receptors bind chemokines	1/ 1008	48/ 8793	0.0208333	0.997152	1	ENSMUSG00000043953	Ccrl2
2	Metabolism of proteins	R-MMU-204005	COPII-mediated vesicle transport	2/ 1008	67/ 8793	0.0298507	0.997297	1	ENSMUSG00000068686;ENSMUSG00000001827	Cd59b;Folr1
9	Transport of small molecules	R-MMU-983712	Ion channel transport	9/ 1008	165/ 8793	0.0545455	0.997496	1	ENSMUSG00000036899;ENSMUSG00000028238;ENSMUSG00000026463;ENSMUSG00000032741;ENSMUSG00000022843;ENSMUSG00000020460;ENSMUSG00000041329;ENSMUSG00000026880;ENSMUSG00000015668	Trpv5;Atp6v0d2;Atp2b4;Tpcn1;Clcn2;Rps27a;Atp1b2;Stom;Pdzd11
3	Sensory Perception	R-MMU-2187338	Visual phototransduction	3/ 1008	86/ 8793	0.0348837	0.997991	1	ENSMUSG00000033373;ENSMUSG00000028125;ENSMUSG00000036112	Fntb;Abca4;Metap2
3	Signal Transduction	R-MMU-194138	Signaling by VEGF	3/ 1008	87/ 8793	0.0344828	0.998185	1	ENSMUSG00000021270;ENSMUSG00000041417;ENSMUSG00000032715	Hsp90aa1;Pik3r1;Trib3
8	Metabolism	R-MMU-8978868	Fatty acid metabolism	8/ 1008	157/ 8793	0.0509554	0.998266	1	ENSMUSG00000071072;ENSMUSG00000061126;ENSMUSG00000063275;ENSMUSG00000026853;ENSMUSG00000063856;ENSMUSG00000034875;ENSMUSG00000075706;ENSMUSG00000008035	Ptges3;Cyp4f39;Hacd1;Crat;Gpx1;Nudt19;Gpx4;Mid1ip1
3	Metabolism of proteins	R-MMU-163125	Post-translational modification: synthesis of GPI-anchored proteins	3/ 1008	89/ 8793	0.0337079	0.99852	1	ENSMUSG00000025728;ENSMUSG00000030217;ENSMUSG00000030075	Pigq;Art4;Cntn3
159	Immune System	R-MMU-168256	Immune System	159/ 1008	1697/ 8793	0.0936948	0.999091	1	ENSMUSG00000038150;ENSMUSG00000020307;ENSMUSG00000047757;ENSMUSG00000045328;ENSMUSG00000025326;ENSMUSG00000002957;ENSMUSG00000026880;ENSMUSG00000026311;ENSMUSG00000003779;ENSMUSG00000022471;ENSMUSG00000025613;ENSMUSG00000026413;ENSMUSG00000036752;ENSMUSG00000029922;ENSMUSG00000038664;ENSMUSG00000001440;ENSMUSG00000028238;ENSMUSG00000032715;ENSMUSG00000021693;ENSMUSG00000025889;ENSMUSG00000022415;…	Ormdl3;Cdc34;Fancb;Cenpe;Ube3a;Ap2a2;Stom;Asb1;Kif20a;Xrcc6;Cct8;Pkp1;Tubb4b;Mkrn1;Herc1;Kpnb1;Atp6v0d2;Trib3;Kif2a;Snca;Syngr1;Psmd9;Prdx4;Arg1;Kif18a;Eif2ak2;Creg1;Ube2e3;Kif23;Cdc20;Ccnf;Ighv1-85;Hmgb1;Ap2m1;Lrr1;Anapc10;Fbxo7;Rock1;Sdcbp;Ypel5;Pnp2;Tnfrsf14;Rap1a;Ighe;Kif22;Ube2f;Pik3r1;Ppp2r5b;Dynlt1a;Racgap1;Lbp;Ampd3;C3ar1;Pdzd11;Psmd1;Kpna1;Kctd7;Hbb-bt;Ubb;Ctse;Pnp;Map2k3;Kif15;Alad;Isg1…
1	Metabolism of proteins	R-MMU-2980736	Peptide hormone metabolism	1/ 1008	58/ 8793	0.0172414	0.999164	1	ENSMUSG00000001865	Cpa3
10	Neuronal System	R-MMU-112315	Transmission across Chemical Synapses	10/ 1008	192/ 8793	0.0520833	0.999183	1	ENSMUSG00000068523;ENSMUSG00000071658;ENSMUSG00000044005;ENSMUSG00000000326;ENSMUSG00000002997;ENSMUSG00000060279;ENSMUSG00000022841;ENSMUSG00000002957;ENSMUSG00000030108;ENSMUSG00000022994	Gng5;Gng3;Gls2;Comt;Prkar2b;Ap2a1;Ap2m1;Ap2a2;Slc6a13;Adcy6
3	Muscle contraction	R-MMU-5576891	Cardiac conduction	3/ 1008	96/ 8793	0.03125	0.99928	1	ENSMUSG00000041329;ENSMUSG00000009731;ENSMUSG00000026463	Atp1b2;Kcnd1;Atp2b4
7	Muscle contraction	R-MMU-397014	Muscle contraction	7/ 1008	157/ 8793	0.044586	0.999428	1	ENSMUSG00000026463;ENSMUSG00000028328;ENSMUSG00000030672;ENSMUSG00000031972;ENSMUSG00000006457;ENSMUSG00000041329;ENSMUSG00000009731	Atp2b4;Tmod1;Mylpf;Acta1;Actn3;Atp1b2;Kcnd1
1	Metabolism	R-MMU-211897	Cytochrome P450 - arranged by substrate type	1/ 1008	62/ 8793	0.016129	0.999488	1	ENSMUSG00000061126	Cyp4f39
13	Hemostasis	R-MMU-76002	Platelet activation, signaling and aggregation	13/ 1008	236/ 8793	0.0550847	0.999504	1	ENSMUSG00000068523;ENSMUSG00000027108;ENSMUSG00000037419;ENSMUSG00000071658;ENSMUSG00000041417;ENSMUSG00000026456;ENSMUSG00000023952;ENSMUSG00000033174;ENSMUSG00000068798;ENSMUSG00000038793;ENSMUSG00000063952;ENSMUSG00000026202;ENSMUSG00000038224	Gng5;Ola1;Endod1;Gng3;Pik3r1;Cyb5r1;Gtpbp2;Mgll;Rap1a;Lefty1;Brpf3;Tuba4a;Serpinf2
6	Immune System	R-MMU-977606	Regulation of Complement cascade	6/ 1008	145/ 8793	0.0413793	0.999515	1	ENSMUSG00000079543;ENSMUSG00000096150;ENSMUSG00000079105;ENSMUSG00000040552;ENSMUSG00000058952;ENSMUSG00000068686	Igkv13-85;Ighv1-85;C7;C3ar1;Cfi;Cd59b
4	Immune System	R-MMU-2730905	Role of LAT2/NTAL/LAB on calcium mobilization	4/ 1008	118/ 8793	0.0338983	0.999615	1	ENSMUSG00000087642;ENSMUSG00000079543;ENSMUSG00000041417;ENSMUSG00000096150	Ighe;Igkv13-85;Pik3r1;Ighv1-85
42	Hemostasis	R-MMU-109582	Hemostasis	42/ 1008	568/ 8793	0.0739437	0.999648	1	ENSMUSG00000026494;ENSMUSG00000028678;ENSMUSG00000038793;ENSMUSG00000059060;ENSMUSG00000045328;ENSMUSG00000031162;ENSMUSG00000033174;ENSMUSG00000024795;ENSMUSG00000068798;ENSMUSG00000030677;ENSMUSG00000068523;ENSMUSG00000071658;ENSMUSG00000003779;ENSMUSG00000041417;ENSMUSG00000049577;ENSMUSG00000026456;ENSMUSG00000023015;ENSMUSG00000023952;ENSMUSG00000032058;ENSMUSG00000026202;ENSMUSG00000007646;…	Kif26b;Kif2c;Lefty1;Rad51b;Cenpe;Gata1;Mgll;Kif20b;Rap1a;Kif22;Gng5;Gng3;Kif20a;Pik3r1;Zfpm1;Cyb5r1;Racgap1;Gtpbp2;Ppp2r1b;Tuba4a;Rad51c;Igkv13-85;Rab5a;Kif2a;H3f3a;Kif18b;Brpf3;Kif15;Kif18a;Endod1;Atp2b4;Kif23;Kif4;Mafg;Ighv1-85;Ola1;Ppp2r5b;Kifc5b;Kif11;Kifc1;Serpinf2;Prkar2b
24	Signal Transduction	R-MMU-9006934	Signaling by Receptor Tyrosine Kinases	24/ 1008	374/ 8793	0.0641711	0.999717	1	ENSMUSG00000028552;ENSMUSG00000026718;ENSMUSG00000029304;ENSMUSG00000068798;ENSMUSG00000002957;ENSMUSG00000041417;ENSMUSG00000032113;ENSMUSG00000056999;ENSMUSG00000032058;ENSMUSG00000031783;ENSMUSG00000047632;ENSMUSG00000028238;ENSMUSG00000032591;ENSMUSG00000032715;ENSMUSG00000008090;ENSMUSG00000021270;ENSMUSG00000020460;ENSMUSG00000058704;ENSMUSG00000028019;ENSMUSG00000045996;ENSMUSG00000037415;…	Eps15;Stam;Spp1;Rap1a;Ap2a2;Pik3r1;Chek1;Ide;Ppp2r1b;Polr2c;Fgfbp3;Atp6v0d2;Mst1;Trib3;Fgfrl1;Hsp90aa1;Rps27a;Memo1;Pdgfc;Polr2k;Ranbp10;Atf1;Ap2a1;Ap2m1
2	Immune System	R-MMU-6803157	Antimicrobial peptides	2/ 1008	89/ 8793	0.0224719	0.999765	1	ENSMUSG00000069516;ENSMUSG00000015668	Lyz2;Pdzd11
4	Signal Transduction	R-MMU-418555	G alpha (s) signalling events	4/ 1008	123/ 8793	0.0325203	0.999766	1	ENSMUSG00000068523;ENSMUSG00000002997;ENSMUSG00000071658;ENSMUSG00000045509	Gng5;Prkar2b;Gng3;Gpr150
1	Cell-Cell communication	R-MMU-446728	Cell junction organization	1/ 1008	69/ 8793	0.0144928	0.999783	1	ENSMUSG00000005699	Pard6a
6	Immune System	R-MMU-166658	Complement cascade	6/ 1008	155/ 8793	0.0387097	0.999806	1	ENSMUSG00000079543;ENSMUSG00000096150;ENSMUSG00000079105;ENSMUSG00000040552;ENSMUSG00000058952;ENSMUSG00000068686	Igkv13-85;Ighv1-85;C7;C3ar1;Cfi;Cd59b
8	Signal Transduction	R-MMU-416476	G alpha (q) signalling events	8/ 1008	187/ 8793	0.0427807	0.999862	1	ENSMUSG00000068523;ENSMUSG00000049409;ENSMUSG00000071658;ENSMUSG00000041417;ENSMUSG00000026678;ENSMUSG00000033174;ENSMUSG00000034997;ENSMUSG00000025400	Gng5;Prokr1;Gng3;Pik3r1;Rgs5;Mgll;Htr2a;Tac2
7	Signal Transduction	R-MMU-375276	Peptide ligand-binding receptors	7/ 1008	179/ 8793	0.0391061	0.99992	1	ENSMUSG00000029866;ENSMUSG00000042770;ENSMUSG00000015342;ENSMUSG00000049409;ENSMUSG00000043953;ENSMUSG00000040552;ENSMUSG00000025400	Kel;Hebp1;Xk;Prokr1;Ccrl2;C3ar1;Tac2
1	Developmental Biology	R-MMU-6809371	Formation of the cornified envelope	1/ 1008	82/ 8793	0.0121951	0.999956	1	ENSMUSG00000026413	Pkp1
39	Metabolism	R-MMU-556833	Metabolism of lipids	39/ 1008	576/ 8793	0.0677083	0.999964	1	ENSMUSG00000071072;ENSMUSG00000029430;ENSMUSG00000038150;ENSMUSG00000044252;ENSMUSG00000023827;ENSMUSG00000033174;ENSMUSG00000005615;ENSMUSG00000034354;ENSMUSG00000032854;ENSMUSG00000025353;ENSMUSG00000063856;ENSMUSG00000041417;ENSMUSG00000035239;ENSMUSG00000050860;ENSMUSG00000020738;ENSMUSG00000001440;ENSMUSG00000038173;ENSMUSG00000020189;ENSMUSG00000063275;ENSMUSG00000017831;ENSMUSG00000029186;…	Ptges3;Ran;Ormdl3;Osbpl1a;Agpat4;Mgll;Pcyt1a;Mtmr3;Ugt8a;Ormdl2;Gpx1;Pik3r1;Neu3;Phospho1;Sumo2;Kpnb1;Enpp6;Osbpl8;Hacd1;Rab5a;Pi4k2b;Pcyt1b;Pla2g4c;Nudt19;Idi1;Gpx4;Crat;Lbr;Pip5k1b;Stard10;Tmem86b;Cyp4f39;Ptdss2;Pla2g12a;Slc51a;Mboat2;Tspo;Fabp5;Mid1ip1
3	Immune System	R-MMU-2029485	Role of phospholipids in phagocytosis	3/ 1008	127/ 8793	0.023622	0.999973	1	ENSMUSG00000079543;ENSMUSG00000041417;ENSMUSG00000096150	Igkv13-85;Pik3r1;Ighv1-85
3	Immune System	R-MMU-2871809	FCERI mediated Ca+2 mobilization	3/ 1008	128/ 8793	0.0234375	0.999976	1	ENSMUSG00000087642;ENSMUSG00000079543;ENSMUSG00000096150	Ighe;Igkv13-85;Ighv1-85
3	Immune System	R-MMU-983695	Antigen activates B Cell Receptor (BCR) leading to generation of second messengers	3/ 1008	128/ 8793	0.0234375	0.999976	1	ENSMUSG00000079543;ENSMUSG00000041417;ENSMUSG00000096150	Igkv13-85;Pik3r1;Ighv1-85
2	Immune System	R-MMU-5690714	CD22 mediated BCR regulation	2/ 1008	110/ 8793	0.0181818	0.999978	1	ENSMUSG00000079543;ENSMUSG00000096150	Igkv13-85;Ighv1-85
16	Neuronal System	R-MMU-112316	Neuronal System	16/ 1008	316/ 8793	0.0506329	0.99998	1	ENSMUSG00000068523;ENSMUSG00000071658;ENSMUSG00000044005;ENSMUSG00000028906;ENSMUSG00000000326;ENSMUSG00000054342;ENSMUSG00000025813;ENSMUSG00000060279;ENSMUSG00000022841;ENSMUSG00000002957;ENSMUSG00000030108;ENSMUSG00000031302;ENSMUSG00000022994;ENSMUSG00000002997;ENSMUSG00000009731;ENSMUSG00000007617	Gng5;Gng3;Gls2;Epb41;Comt;Kcnn4;Homer2;Ap2a1;Ap2m1;Ap2a2;Slc6a13;Nlgn3;Adcy6;Prkar2b;Kcnd1;Homer1
1	Cell-Cell communication	R-MMU-1500931	Cell-Cell communication	1/ 1008	89/ 8793	0.011236	0.999981	1	ENSMUSG00000005699	Pard6a
11	Signal Transduction	R-MMU-418594	G alpha (i) signalling events	11/ 1008	252/ 8793	0.0436508	0.999983	1	ENSMUSG00000068523;ENSMUSG00000027883;ENSMUSG00000071658;ENSMUSG00000029101;ENSMUSG00000042770;ENSMUSG00000040016;ENSMUSG00000026678;ENSMUSG00000032058;ENSMUSG00000002997;ENSMUSG00000040552;ENSMUSG00000022994	Gng5;Gpsm2;Gng3;Rgs12;Hebp1;Ptger3;Rgs5;Ppp2r1b;Prkar2b;C3ar1;Adcy6
2	Immune System	R-MMU-173623	Classical antibody-mediated complement activation	2/ 1008	114/ 8793	0.0175439	0.999986	1	ENSMUSG00000079543;ENSMUSG00000096150	Igkv13-85;Ighv1-85
3	Immune System	R-MMU-2871796	FCERI mediated MAPK activation	3/ 1008	134/ 8793	0.0223881	0.999988	1	ENSMUSG00000087642;ENSMUSG00000079543;ENSMUSG00000096150	Ighe;Igkv13-85;Ighv1-85
81	Immune System	R-MMU-168249	Innate Immune System	81/ 1008	1043/ 8793	0.0776606	0.999988	1	ENSMUSG00000021737;ENSMUSG00000038150;ENSMUSG00000020307;ENSMUSG00000024290;ENSMUSG00000047879;ENSMUSG00000028249;ENSMUSG00000009013;ENSMUSG00000078652;ENSMUSG00000039770;ENSMUSG00000019971;ENSMUSG00000068417;ENSMUSG00000040713;ENSMUSG00000068798;ENSMUSG00000002957;ENSMUSG00000087642;ENSMUSG00000040850;ENSMUSG00000026880;ENSMUSG00000026413;ENSMUSG00000019987;ENSMUSG00000073940;ENSMUSG00000029623;…	Psmd6;Ormdl3;Cdc34;Rock1;Usp14;Sdcbp;Dynll1;Psme3;Ypel5;Cep290;Pnp2;Creg1;Rap1a;Ap2a2;Ighe;Psme4;Stom;Pkp1;Arg1;Hbb-bt;Pdap1;Atf1;Rab6a;Ndufc2;Pik3r1;Xrcc6;Hbb-bs;C3ar1;Lyz2;Cct8;Uba3;Ppp2r1b;Tax1bp1;Lbp;Ampd3;Svip;Kpnb1;Psmb7;Pdzd11;Psmd1;Psmd14;Ubb;Tubb4b;Atp6v0d2;Psmf1;Apeh;Psmc3;Crisp2;Hsp90aa1;Map2k3;Syngr1;Pnp;Rps27a;Psmd9;Prdx4;Cda;Naprt;Psmd13;Cd59b;Rab10;Psma5;Alad;Psmd10;Cfi;Igkv13-85;D…
2	Immune System	R-MMU-2029481	FCGR activation	2/ 1008	117/ 8793	0.017094	0.99999	1	ENSMUSG00000079543;ENSMUSG00000096150	Igkv13-85;Ighv1-85
2	Immune System	R-MMU-166786	Creation of C4 and C2 activators	2/ 1008	121/ 8793	0.0165289	0.999994	1	ENSMUSG00000079543;ENSMUSG00000096150	Igkv13-85;Ighv1-85
2	Immune System	R-MMU-166663	Initial triggering of complement	2/ 1008	128/ 8793	0.015625	0.999997	1	ENSMUSG00000079543;ENSMUSG00000096150	Igkv13-85;Ighv1-85
4	Immune System	R-MMU-2029480	Fcgamma receptor (FCGR) dependent phagocytosis	4/ 1008	171/ 8793	0.0233918	0.999998	1	ENSMUSG00000021270;ENSMUSG00000079543;ENSMUSG00000041417;ENSMUSG00000096150	Hsp90aa1;Igkv13-85;Pik3r1;Ighv1-85
3	Immune System	R-MMU-2029482	Regulation of actin dynamics for phagocytic cup formation	3/ 1008	155/ 8793	0.0193548	0.999999	1	ENSMUSG00000021270;ENSMUSG00000079543;ENSMUSG00000096150	Hsp90aa1;Igkv13-85;Ighv1-85
22	Developmental Biology	R-MMU-1266738	Developmental Biology	22/ 1008	431/ 8793	0.0510441	0.999999	1	ENSMUSG00000028249;ENSMUSG00000034311;ENSMUSG00000059495;ENSMUSG00000002957;ENSMUSG00000041417;ENSMUSG00000003934;ENSMUSG00000026532;ENSMUSG00000026413;ENSMUSG00000021061;ENSMUSG00000022957;ENSMUSG00000032050;ENSMUSG00000025089;ENSMUSG00000048756;ENSMUSG00000039252;ENSMUSG00000021270;ENSMUSG00000020460;ENSMUSG00000031543;ENSMUSG00000028539;ENSMUSG00000023067;ENSMUSG00000032537;ENSMUSG00000060279;…	Sdcbp;Kif4;Arhgef12;Ap2a2;Pik3r1;Efnb3;Spta1;Pkp1;Sptb;Itsn1;Rdx;Gfra1;Foxo3;Lgi2;Hsp90aa1;Rps27a;Ank1;Artn;Cdkn1a;Ephb1;Ap2a1;Ap2m1
3	Hemostasis	R-MMU-202733	Cell surface interactions at the vascular wall	3/ 1008	188/ 8793	0.0159574	1	1	ENSMUSG00000079543;ENSMUSG00000041417;ENSMUSG00000096150	Igkv13-85;Pik3r1;Ighv1-85
3	Sensory Perception	R-MMU-9709957	Sensory Perception	3/ 1008	190/ 8793	0.0157895	1	1	ENSMUSG00000033373;ENSMUSG00000028125;ENSMUSG00000036112	Fntb;Abca4;Metap2
4	Immune System	R-MMU-198933	Immunoregulatory interactions between a Lymphoid and a non-Lymphoid cell	4/ 1008	214/ 8793	0.0186916	1	1	ENSMUSG00000032174;ENSMUSG00000079543;ENSMUSG00000001014;ENSMUSG00000096150	Icam5;Igkv13-85;Icam4;Ighv1-85
9	Signal Transduction	R-MMU-373076	Class A/1 (Rhodopsin-like receptors)	9/ 1008	304/ 8793	0.0296053	1	1	ENSMUSG00000029866;ENSMUSG00000042770;ENSMUSG00000040016;ENSMUSG00000015342;ENSMUSG00000049409;ENSMUSG00000043953;ENSMUSG00000034997;ENSMUSG00000040552;ENSMUSG00000025400	Kel;Hebp1;Ptger3;Xk;Prokr1;Ccrl2;Htr2a;C3ar1;Tac2
1	Developmental Biology	R-MMU-6805567	Keratinization	1/ 1008	170/ 8793	0.00588235	1	1	ENSMUSG00000026413	Pkp1
25	Signal Transduction	R-MMU-372790	Signaling by GPCR	25/ 1008	573/ 8793	0.04363	1	1	ENSMUSG00000026678;ENSMUSG00000059495;ENSMUSG00000033174;ENSMUSG00000029866;ENSMUSG00000022994;ENSMUSG00000068523;ENSMUSG00000071658;ENSMUSG00000041417;ENSMUSG00000029101;ENSMUSG00000032058;ENSMUSG00000043953;ENSMUSG00000022957;ENSMUSG00000034997;ENSMUSG00000040552;ENSMUSG00000025400;ENSMUSG00000027699;ENSMUSG00000027883;ENSMUSG00000015342;ENSMUSG00000021215;ENSMUSG00000045509;ENSMUSG00000051517;…	Rgs5;Arhgef12;Mgll;Kel;Adcy6;Gng5;Gng3;Pik3r1;Rgs12;Ppp2r1b;Ccrl2;Itsn1;Htr2a;C3ar1;Tac2;Ect2;Gpsm2;Xk;Net1;Gpr150;Arhgef39;Hebp1;Ptger3;Prokr1;Prkar2b
22	Signal Transduction	R-MMU-388396	GPCR downstream signalling	22/ 1008	539/ 8793	0.0408163	1	1	ENSMUSG00000026678;ENSMUSG00000059495;ENSMUSG00000033174;ENSMUSG00000022994;ENSMUSG00000068523;ENSMUSG00000071658;ENSMUSG00000041417;ENSMUSG00000029101;ENSMUSG00000032058;ENSMUSG00000022957;ENSMUSG00000034997;ENSMUSG00000040552;ENSMUSG00000025400;ENSMUSG00000027699;ENSMUSG00000027883;ENSMUSG00000021215;ENSMUSG00000045509;ENSMUSG00000051517;ENSMUSG00000042770;ENSMUSG00000040016;ENSMUSG00000049409;…	Rgs5;Arhgef12;Mgll;Adcy6;Gng5;Gng3;Pik3r1;Rgs12;Ppp2r1b;Itsn1;Htr2a;C3ar1;Tac2;Ect2;Gpsm2;Net1;Gpr150;Arhgef39;Hebp1;Ptger3;Prokr1;Prkar2b
