# Supplementary material for: Immunosuppression of spleen in mice treated with erythropoietin: transcriptomic and immunological analysis
Source: Front Immunol. 2025 Mar 21;16:1560589. doi: 10.3389/fimmu.2025.1560589 (PMC11968373; doi:10.3389/fimmu.2025.1560589)
Supplement: Supplementary Table 7 — Reactome enrichment analysis of down-regulated DEGs in EPO vs Veh. [file Table7.xlsx]

## Sheet: Reactome_DOWN
Number	Category	Pathway ID	Pathway description	Ratio_in_study	Ratio_in_pop	Rich factor	Pvalue	Padjust	Gene_ids	Gene_names
397	Immune System	R-MMU-168256	Immune System	397/ 1311	1697/ 8793	0.233942	1.41137e-25	1.75151e-22	ENSMUSG00000096410;ENSMUSG00000028028;ENSMUSG00000030536;ENSMUSG00000037321;ENSMUSG00000055170;ENSMUSG00000037405;ENSMUSG00000027843;ENSMUSG00000000579;ENSMUSG00000068227;ENSMUSG00000052736;ENSMUSG00000095028;ENSMUSG00000030598;ENSMUSG00000027947;ENSMUSG00000076928;ENSMUSG00000030167;ENSMUSG00000030165;ENSMUSG00000037816;ENSMUSG00000015340;ENSMUSG00000032094;ENSMUSG00000074417;ENSMUSG00000032093;…	Ighv1-19;Alpk1;Iqgap1;Tap1;Ifng;Icam1;Ptpn22;Dynlt1c;Il2rb;Klrc2;Sirpb1b;Fbxo17;Il6ra;Trac;Klrc1;Klrd1;Fbxw17;Cybb;Cd3d;Pira12;Cd3e;Lyn;Pira13;Grap2;Crtam;Cd28;Trim36;Nod1;Tnfaip3;Ighv1-11;Brwd1;Sirpd;Ptafr;Sh3rf1;Rnase6;Blnk;Fbxl8;Pglyrp2;Il36g;Mefv;Cap1;Znrf1;Sting1;Sptan1;Cd74;Btnl2;Camk2a;Nedd4l;Cd300e;Ighv1-47;Cr2;Hk3;Lilrb4b;Anpep;Stx1a;Pik3ap1;Pld2;Nos2;Ifi205;Itpr3;Csf2rb;Ncf4;Cd1d1;H2-Q6…
436	Signal Transduction	R-MMU-162582	Signal Transduction	436/ 1311	2060/ 8793	0.21165	7.93015e-19	4.92066e-16	ENSMUSG00000053199;ENSMUSG00000058620;ENSMUSG00000009621;ENSMUSG00000041977;ENSMUSG00000027660;ENSMUSG00000005057;ENSMUSG00000068227;ENSMUSG00000026167;ENSMUSG00000038587;ENSMUSG00000031906;ENSMUSG00000075415;ENSMUSG00000031861;ENSMUSG00000033102;ENSMUSG00000048779;ENSMUSG00000027947;ENSMUSG00000024164;ENSMUSG00000063506;ENSMUSG00000024043;ENSMUSG00000048776;ENSMUSG00000015340;ENSMUSG00000045502;…	Arhgap20;Adra2b;Vav2;Arhgef11;Skil;Sh2b2;Il2rb;Wnt10a;Akap12;Smpd3;Fnbp1;Lpar2;Cdc14b;P2ry6;Il6ra;C3;Arhgap22;Arhgap28;Pthlh;Cybb;Hcar2;Flrt3;Epha2;Ccl5;Grap2;Ackr2;Cd28;Rasa2;Dtx2;Tnfaip3;Zdhhc9;S1pr4;Cnr2;Ptafr;Arhgap44;Sh3rf1;Tns4;Smpd2;Evc;Egr2;Fermt2;Gpsm1;Ccl19;Swap70;Bcr;Vim;Fmnl1;Csnk1e;Gmip;P2ry13;Camk2a;Tcf7;Nedd4l;C5ar1;Sema4f;Lpar6;Cxcl9;Add3;Pik3ap1;Pld2;Stap2;Ttc21b;Chrm3;Arhgef9;Ac…
80	Immune System	R-MMU-198933	Immunoregulatory interactions between a Lymphoid and a non-Lymphoid cell	80/ 1311	214/ 8793	0.373832	2.22123e-16	9.18849e-14	ENSMUSG00000020310;ENSMUSG00000076490;ENSMUSG00000096410;ENSMUSG00000067235;ENSMUSG00000030474;ENSMUSG00000064109;ENSMUSG00000030724;ENSMUSG00000079491;ENSMUSG00000056116;ENSMUSG00000030468;ENSMUSG00000016283;ENSMUSG00000094345;ENSMUSG00000017652;ENSMUSG00000076928;ENSMUSG00000001281;ENSMUSG00000051682;ENSMUSG00000103254;ENSMUSG00000016206;ENSMUSG00000037405;ENSMUSG00000001029;ENSMUSG00000005763;…	Madcam1;Trbc1;Ighv1-19;H2-Q10;Siglece;Hcst;Cd19;H2-T10;H2-T22;Siglecg;H2-M2;Igkv14-126;Cd40;Trac;Itgb7;Treml4;Ighv1-15;H2-M3;Icam1;Icam2;Cd247;Siglech;Col17a1;Cd1d1;Ighv1-55;Pvr;H2-Q2;Ighv8-12;Ighv1-53;Ighv3-6;Ighv4-1;Slamf6;Ighv5-16;Cd3g;H2-K1;Cd40lg;Igkv1-117;Ighv1-9;C3;Ifitm6;Ighv5-12;Ighv1-39;Klrk1;Sell;Pianp;Cd3d;Trbc2;H2-Q6;Cd3e;Igkv1-110;Cd22;Ighv1-64;Cd96;Cd8a;Ighv1-54;Ifitm1;Cd300lb;Slam…
186	Immune System	R-MMU-1280218	Adaptive Immune System	186/ 1311	726/ 8793	0.256198	2.20812e-15	6.85069e-13	ENSMUSG00000096410;ENSMUSG00000064109;ENSMUSG00000029757;ENSMUSG00000060586;ENSMUSG00000037321;ENSMUSG00000003379;ENSMUSG00000001281;ENSMUSG00000033016;ENSMUSG00000094335;ENSMUSG00000037405;ENSMUSG00000026009;ENSMUSG00000027843;ENSMUSG00000004266;ENSMUSG00000022657;ENSMUSG00000095589;ENSMUSG00000058317;ENSMUSG00000094694;ENSMUSG00000094194;ENSMUSG00000030598;ENSMUSG00000026395;ENSMUSG00000076928;…	Ighv1-19;Hcst;Dync1i1;H2-Eb1;Tap1;Cd79a;Itgb7;Nfatc1;Igkv1-117;Icam1;Icos;Ptpn22;Ptpn6;Cd96;Ighv1-55;Ube2e2;Ighv1-9;Ighv5-16;Fbxo17;Ptprc;Trac;C3;Rasgrp2;Fbxw17;Rel;Ighv1-39;Cybb;Siglece;Pik3cd;Cd3e;Igkv1-110;Cd22;Lyn;Ctsh;Lmo7;Grap2;H2-DMa;Lck;Crtam;Cd28;Cd4;Trim36;Ctla4;Kif5a;Treml2;Itgav;Plcg2;Trbv16;Clec4g;Dnm1;Zap70;Prkcb;Cd101;H2-T10;Btnl9;Siglecg;Iglc2;Asb2;Treml4;Ighv1-15;Sh3rf1;Cd247;Itp…
44	Signal Transduction	R-MMU-9013148	CDC42 GTPase cycle	44/ 1311	92/ 8793	0.478261	5.67804e-14	1.40929e-11	ENSMUSG00000024013;ENSMUSG00000053199;ENSMUSG00000037999;ENSMUSG00000032812;ENSMUSG00000048865;ENSMUSG00000031389;ENSMUSG00000031133;ENSMUSG00000038608;ENSMUSG00000030257;ENSMUSG00000031442;ENSMUSG00000041977;ENSMUSG00000017631;ENSMUSG00000050730;ENSMUSG00000033389;ENSMUSG00000025656;ENSMUSG00000002257;ENSMUSG00000052085;ENSMUSG00000016128;ENSMUSG00000022263;ENSMUSG00000025265;ENSMUSG00000071176;…	Fgd2;Arhgap20;Arap2;Arap1;Arhgap30;Arhgap4;Arhgef6;Dock10;Srgap3;Mcf2l;Arhgef11;Abr;Arhgap42;Arhgap44;Arhgef9;Def6;Dock8;Stard13;Trio;Fgd1;Arhgef10;Rasgrf2;Arhgap45;Arhgdib;Tagap;Bcr;Syde1;Arhgap22;Mcf2;Vav2;Dock6;Arhgap24;Plekhg2;Dock9;Arhgap26;Arhgap27;Dlc1;Arhgef5;Arhgap9;Gmip;Dnmbp;Arhgap32;Plekhg3;Fgd3
22	Immune System	R-MMU-202433	Generation of second messenger molecules	22/ 1311	28/ 8793	0.785714	8.55532e-14	1.76953e-11	ENSMUSG00000016933;ENSMUSG00000060586;ENSMUSG00000002699;ENSMUSG00000005763;ENSMUSG00000002033;ENSMUSG00000086564;ENSMUSG00000076928;ENSMUSG00000042351;ENSMUSG00000032094;ENSMUSG00000032093;ENSMUSG00000030742;ENSMUSG00000073421;ENSMUSG00000000409;ENSMUSG00000020395;ENSMUSG00000030774;ENSMUSG00000026117;ENSMUSG00000036594;ENSMUSG00000023274;ENSMUSG00000076490;ENSMUSG00000034330;ENSMUSG00000076498;…	Plcg1;H2-Eb1;Lcp2;Cd247;Cd3g;Cd101;Trac;Grap2;Cd3d;Cd3e;Lat;H2-Ab1;Lck;Itk;Pak1;Zap70;H2-Aa;Cd4;Trbc1;Plcg2;Trbc2;Trbv16
60	Signal Transduction	R-MMU-9013149	RAC1 GTPase cycle	60/ 1311	166/ 8793	0.361446	7.25541e-12	1.28628e-09	ENSMUSG00000053199;ENSMUSG00000037999;ENSMUSG00000032812;ENSMUSG00000048865;ENSMUSG00000031389;ENSMUSG00000031133;ENSMUSG00000038608;ENSMUSG00000025372;ENSMUSG00000004568;ENSMUSG00000020828;ENSMUSG00000030257;ENSMUSG00000031442;ENSMUSG00000041977;ENSMUSG00000017631;ENSMUSG00000050730;ENSMUSG00000033389;ENSMUSG00000033542;ENSMUSG00000030047;ENSMUSG00000026480;ENSMUSG00000002257;ENSMUSG00000052085;…	Arhgap20;Arap2;Arap1;Arhgap30;Arhgap4;Arhgef6;Dock10;Baiap2;Arhgef18;Pld2;Srgap3;Mcf2l;Arhgef11;Abr;Arhgap42;Arhgap44;Arhgef5;Arhgap25;Ncf2;Def6;Dock8;Trio;Amigo2;Fermt2;Pkn1;Arhgef10;Ncf4;Rasgrf2;Arhgdib;Tagap;Swap70;Fam13a;Bcr;Arhgap27;Arhgap22;Mcf2;Arhgap26;Cybb;Vav2;Noxo1;Iqgap1;Dock6;Cyfip2;Epha2;Arhgap24;Plekhg2;Dock9;Nckap1l;Dlc1;Pak1;Arhgap9;Arhgap15;Gmip;Cdc42ep1;Ncf1;Arhgap32;Fmnl1;Plek…
17	Immune System	R-MMU-202427	Phosphorylation of CD3 and TCR zeta chains	17/ 1311	21/ 8793	0.809524	2.67376e-11	4.14767e-09	ENSMUSG00000076490;ENSMUSG00000005763;ENSMUSG00000076928;ENSMUSG00000027843;ENSMUSG00000000409;ENSMUSG00000036594;ENSMUSG00000023274;ENSMUSG00000060586;ENSMUSG00000032094;ENSMUSG00000025314;ENSMUSG00000027508;ENSMUSG00000032093;ENSMUSG00000076498;ENSMUSG00000076473;ENSMUSG00000002033;ENSMUSG00000073421;ENSMUSG00000026395	Trbc1;Cd247;Trac;Ptpn22;Lck;H2-Aa;Cd4;H2-Eb1;Cd3d;Ptprj;Pag1;Cd3e;Trbc2;Trbv16;Cd3g;H2-Ab1;Ptprc
230	Immune System	R-MMU-168249	Innate Immune System	230/ 1311	1043/ 8793	0.220518	3.06961e-11	4.23265e-09	ENSMUSG00000096410;ENSMUSG00000090231;ENSMUSG00000028028;ENSMUSG00000064210;ENSMUSG00000029082;ENSMUSG00000030536;ENSMUSG00000027544;ENSMUSG00000074151;ENSMUSG00000040247;ENSMUSG00000029322;ENSMUSG00000022610;ENSMUSG00000093861;ENSMUSG00000040751;ENSMUSG00000033016;ENSMUSG00000054892;ENSMUSG00000039899;ENSMUSG00000021948;ENSMUSG00000024371;ENSMUSG00000044734;ENSMUSG00000045322;ENSMUSG00000004266;…	Ighv1-19;Cfb;Alpk1;Ano6;Bst1;Iqgap1;Nfatc2;Nlrc5;Tbc1d10c;Plac8;Mapk12;Igkv1-110;Lat2;Nfatc1;Txk;Fgl2;Prkcd;C2;Serpinb1a;Tlr9;Ptpn6;Adgre5;Pigr;Dynlt1c;Ighv1-55;Dusp6;Klrc2;Sirpb1b;Plau;Ighv5-16;Ighg3;Rab44;Ptprc;Lilrb4b;Igkv1-117;Klrc1;Klrd1;Ighv1-39;Stk10;Cybb;Siglece;Pira12;Casp1;Prkce;Mvp;Lcp2;Il1b;Gm49339;Lyn;Cd3g;Rhof;Pira13;Grap2;Nckap1l;Lck;Mmp9;Padi2;Cd4;Itgav;Nod1;Plcg2;Gmfg;Chrnb4;Stat…
143	Signal Transduction	R-MMU-372790	Signaling by GPCR	143/ 1311	573/ 8793	0.249564	4.72095e-11	5.8587e-09	ENSMUSG00000045087;ENSMUSG00000058620;ENSMUSG00000025855;ENSMUSG00000009621;ENSMUSG00000044338;ENSMUSG00000036437;ENSMUSG00000041977;ENSMUSG00000025357;ENSMUSG00000031779;ENSMUSG00000035735;ENSMUSG00000021948;ENSMUSG00000061353;ENSMUSG00000002885;ENSMUSG00000023078;ENSMUSG00000059810;ENSMUSG00000021108;ENSMUSG00000060509;ENSMUSG00000031861;ENSMUSG00000025265;ENSMUSG00000048779;ENSMUSG00000024164;…	S1pr5;Adra2b;Prkar1b;Vav2;Aplnr;Npy1r;Arhgef11;Dgka;Ccl22;Dagla;Prkcd;Cxcl12;Adgre5;Cxcl13;Rgs3;Prkch;Xcr1;Lpar2;Fgd1;P2ry6;C3;Ccl5;Pthlh;Pde2a;Prkce;Hcar2;Arhgef10l;Plekhg2;Ackr2;Gpr55;Arhgef3;Trpc3;Gpr83;Adcy5;Qrfp;Gpr132;Ccl21a;Ptgir;P2ry10;Gngt2;Ccr6;Ccr9;Gpsm1;Pde7a;S1pr4;Cnr2;Ptafr;Pde4b;Itpr2;Abr;Plppr3;Src;Dgkh;Arhgef10;Cysltr2;Avpr2;Ccl19;Gpr183;Grk3;Prkcg;Chrm3;Ramp1;Arhgef5;Hcrtr2;Hrh2…
135	Signal Transduction	R-MMU-388396	GPCR downstream signalling	135/ 1311	539/ 8793	0.250464	1.34049e-10	1.51232e-08	ENSMUSG00000045087;ENSMUSG00000058620;ENSMUSG00000025855;ENSMUSG00000009621;ENSMUSG00000044338;ENSMUSG00000036437;ENSMUSG00000041977;ENSMUSG00000025357;ENSMUSG00000035735;ENSMUSG00000021948;ENSMUSG00000061353;ENSMUSG00000023078;ENSMUSG00000059810;ENSMUSG00000021108;ENSMUSG00000060509;ENSMUSG00000031861;ENSMUSG00000025265;ENSMUSG00000048779;ENSMUSG00000024164;ENSMUSG00000035042;ENSMUSG00000048776;…	S1pr5;Adra2b;Prkar1b;Vav2;Aplnr;Npy1r;Arhgef11;Dgka;Dagla;Prkcd;Cxcl12;Cxcl13;Rgs3;Prkch;Xcr1;Lpar2;Fgd1;P2ry6;C3;Ccl5;Pthlh;Pde2a;Prkce;Hcar2;Arhgef10l;Plekhg2;Gpr55;Arhgef3;Trpc3;Gpr83;Adcy5;Qrfp;Gpr132;Ccl21a;P2ry10;Gngt2;Ccr6;Ccr9;Gpsm1;Pde7a;S1pr4;Cnr2;Ptafr;Pde4b;Itpr2;Abr;Src;Dgkh;Arhgef10;Cysltr2;Avpr2;Ccl19;Gpr183;Grk3;Prkcg;Chrm3;Ramp1;Arhgef5;Hcrtr2;Hrh2;P2ry13;Gpr176;Adcy7;C5ar1;Ffar3…
15	Immune System	R-MMU-202430	Translocation of ZAP-70 to Immunological synapse	15/ 1311	18/ 8793	0.833333	1.94965e-10	2.01626e-08	ENSMUSG00000076490;ENSMUSG00000005763;ENSMUSG00000076928;ENSMUSG00000027843;ENSMUSG00000000409;ENSMUSG00000026117;ENSMUSG00000036594;ENSMUSG00000023274;ENSMUSG00000060586;ENSMUSG00000032094;ENSMUSG00000032093;ENSMUSG00000076498;ENSMUSG00000076473;ENSMUSG00000002033;ENSMUSG00000073421	Trbc1;Cd247;Trac;Ptpn22;Lck;Zap70;H2-Aa;Cd4;H2-Eb1;Cd3d;Cd3e;Trbc2;Trbv16;Cd3g;H2-Ab1
106	Signal Transduction	R-MMU-9012999	RHO GTPase cycle	106/ 1311	401/ 8793	0.264339	6.02212e-10	5.74881e-08	ENSMUSG00000053199;ENSMUSG00000030774;ENSMUSG00000029204;ENSMUSG00000041977;ENSMUSG00000017631;ENSMUSG00000002257;ENSMUSG00000016128;ENSMUSG00000006445;ENSMUSG00000012126;ENSMUSG00000038587;ENSMUSG00000022075;ENSMUSG00000075415;ENSMUSG00000025265;ENSMUSG00000032714;ENSMUSG00000063506;ENSMUSG00000024043;ENSMUSG00000020272;ENSMUSG00000015340;ENSMUSG00000098188;ENSMUSG00000009621;ENSMUSG00000040964;…	Arhgap20;Pak1;Rhoh;Arhgef11;Abr;Def6;Stard13;Epha2;Ubxn11;Akap12;Rhobtb2;Fnbp1;Fgd1;Syde1;Arhgap22;Arhgap28;Stk10;Cybb;Sowahc;Vav2;Arhgef10l;Rhof;Arhgap24;Plekhg2;Nckap1l;Arhgef3;Lck;Dnmbp;Arap2;Arap1;Dock10;Arhgef18;Arhgap44;Sh3rf1;Prag1;Epsti1;Fermt2;Arhgef10;Actn1;Swap70;Bcr;Vim;Jup;Add3;Arhgap45;Fmnl3;Gmip;Fam13a;Plekhg3;Sema4f;Arhgap30;Zfp512b;Arhgap4;Arhgef17;Cyfip2;Pld2;Srgap3;Arhgef1;Arhg…
16	Immune System	R-MMU-389948	PD-1 signaling	16/ 1311	22/ 8793	0.727273	1.67958e-09	1.48882e-07	ENSMUSG00000076490;ENSMUSG00000005763;ENSMUSG00000076928;ENSMUSG00000000409;ENSMUSG00000004266;ENSMUSG00000036594;ENSMUSG00000023274;ENSMUSG00000060586;ENSMUSG00000032094;ENSMUSG00000016496;ENSMUSG00000032093;ENSMUSG00000076498;ENSMUSG00000076473;ENSMUSG00000002033;ENSMUSG00000073421;ENSMUSG00000016498	Trbc1;Cd247;Trac;Lck;Ptpn6;H2-Aa;Cd4;H2-Eb1;Cd3d;Cd274;Cd3e;Trbc2;Trbv16;Cd3g;H2-Ab1;Pdcd1lg2
103	Immune System	R-MMU-1280215	Cytokine Signaling in Immune system	103/ 1311	403/ 8793	0.255583	7.7473e-09	6.4096e-07	ENSMUSG00000042594;ENSMUSG00000028028;ENSMUSG00000095105;ENSMUSG00000062157;ENSMUSG00000055170;ENSMUSG00000057897;ENSMUSG00000010142;ENSMUSG00000021948;ENSMUSG00000004266;ENSMUSG00000068227;ENSMUSG00000019960;ENSMUSG00000023206;ENSMUSG00000027947;ENSMUSG00000020279;ENSMUSG00000025314;ENSMUSG00000039936;ENSMUSG00000027398;ENSMUSG00000042228;ENSMUSG00000018341;ENSMUSG00000042351;ENSMUSG00000000409;…	Sh2b3;Alpk1;Edaradd;Ifnlr1;Ifng;Camk2b;Tnfrsf13b;Prkcd;Ptpn6;Il2rb;Dusp6;Il15ra;Il6ra;Il9r;Ptprj;Pik3cd;Il1b;Lyn;Il12rb2;Grap2;Lck;Csf1;Cd4;Map3k14;Nod1;Stat6;Eif4e3;Brwd1;Il10ra;Il15;Il5ra;Nod2;Il12rb1;Tnfsf11;Il36g;Psme2b;Hck;Tnfrsf18;Sla2;Tnfrsf11a;Il13ra1;Birc3;Flt3l;Nlrc5;Ltb;Syk;Stx1a;Tnfsf14;Il2rg;Dusp7;Csf1r;Ebi3;Map3k8;Nfkb2;Nfkbia;Csf2rb;Il27ra;Irak3;Cd40lg;Map3k3;Fos;Ube2d1;Ager;Casp1;…
134	Hemostasis	R-MMU-109582	Hemostasis	134/ 1311	568/ 8793	0.235915	1.03255e-08	8.00872e-07	ENSMUSG00000096410;ENSMUSG00000026715;ENSMUSG00000000903;ENSMUSG00000058620;ENSMUSG00000042594;ENSMUSG00000025856;ENSMUSG00000010021;ENSMUSG00000031465;ENSMUSG00000025357;ENSMUSG00000059555;ENSMUSG00000035735;ENSMUSG00000021948;ENSMUSG00000005057;ENSMUSG00000026315;ENSMUSG00000026415;ENSMUSG00000063077;ENSMUSG00000095589;ENSMUSG00000021108;ENSMUSG00000021822;ENSMUSG00000004815;ENSMUSG00000094194;…	Ighv1-19;Serpinc1;Vpreb3;Adra2b;Sh2b3;Pdgfa;Kif19a;Angpt2;Dgka;Tor4a;Dagla;Prkcd;Sh2b2;Serpinb8;Fcamr;Kif1b;Ighv1-55;Prkch;Plau;Dgkq;Ighv5-16;Cd48;Igkv1-117;Rasgrp2;Ighv1-39;Prkar1b;Prkce;Igkv1-110;Maff;Kifc2;Lck;Trpc3;Kif5a;Actn1;Plcg2;Ighv1-11;Ceacam1;Dock10;Sirpd;Iglc2;Kif21a;Apoa1;Ighv1-15;Ctsw;Itpr2;Serpina1c;Plaur;Src;Ighv8-12;Dgkh;Timp3;Selplg;Itgav;Carmil1;Vav1;Itgax;Itgam;Rarres2;Prkcg;G…
46	Signal Transduction	R-MMU-8980692	RHOA GTPase cycle	46/ 1311	139/ 8793	0.330935	4.93885e-08	3.60536e-06	ENSMUSG00000053199;ENSMUSG00000037999;ENSMUSG00000032812;ENSMUSG00000048865;ENSMUSG00000031389;ENSMUSG00000032875;ENSMUSG00000004568;ENSMUSG00000031442;ENSMUSG00000041977;ENSMUSG00000017631;ENSMUSG00000050730;ENSMUSG00000033389;ENSMUSG00000057672;ENSMUSG00000040940;ENSMUSG00000002257;ENSMUSG00000016128;ENSMUSG00000022263;ENSMUSG00000031139;ENSMUSG00000071176;ENSMUSG00000021708;ENSMUSG00000030220;…	Arhgap20;Arap2;Arap1;Arhgap30;Arhgap4;Arhgef17;Arhgef18;Mcf2l;Arhgef11;Abr;Arhgap42;Arhgap44;Pkn1;Arhgef1;Def6;Stard13;Trio;Mcf2;Arhgef10;Rasgrf2;Arhgdib;Arhgef2;Fmnl3;Bcr;Arhgap22;Arhgap28;Stk10;Jup;Sowahc;Vav2;Iqgap1;Arhgef10l;Arhgap24;Arhgap45;Arhgap26;Arhgef3;Dlc1;Arhgef5;Arhgap9;Tagap;Gmip;Fam13a;Arhgap32;Plekhg3;Obscn;Dock2
23	Signal Transduction	R-MMU-380108	Chemokine receptors bind chemokines	23/ 1311	48/ 8793	0.479167	5.8364e-08	4.02388e-06	ENSMUSG00000029417;ENSMUSG00000040899;ENSMUSG00000029530;ENSMUSG00000031778;ENSMUSG00000031779;ENSMUSG00000048521;ENSMUSG00000061353;ENSMUSG00000023078;ENSMUSG00000050232;ENSMUSG00000018920;ENSMUSG00000060509;ENSMUSG00000079355;ENSMUSG00000071005;ENSMUSG00000047898;ENSMUSG00000034855;ENSMUSG00000026180;ENSMUSG00000035042;ENSMUSG00000044534;ENSMUSG00000047880;ENSMUSG00000052336;ENSMUSG00000094686;…	Cxcl9;Ccr6;Ccr9;Cx3cl1;Ccl22;Cxcr6;Cxcl12;Cxcl13;Cxcr3;Cxcl16;Xcr1;Ackr4;Ccl19;Ccr4;Cxcl10;Cxcr2;Ccl5;Ackr2;Cxcr5;Cx3cr1;Ccl21a;Ccr7;Ccr5
26	Immune System	R-MMU-388841	Costimulation by the CD28 family	26/ 1311	60/ 8793	0.433333	1.05052e-07	6.86153e-06	ENSMUSG00000000732;ENSMUSG00000060586;ENSMUSG00000005763;ENSMUSG00000004266;ENSMUSG00000036106;ENSMUSG00000024235;ENSMUSG00000002033;ENSMUSG00000076928;ENSMUSG00000034116;ENSMUSG00000032094;ENSMUSG00000026009;ENSMUSG00000016496;ENSMUSG00000032093;ENSMUSG00000016498;ENSMUSG00000073421;ENSMUSG00000000409;ENSMUSG00000042351;ENSMUSG00000030774;ENSMUSG00000026011;ENSMUSG00000026012;ENSMUSG00000036594;…	Icosl;H2-Eb1;Cd247;Ptpn6;Prr5;Map3k8;Cd3g;Trac;Vav1;Cd3d;Icos;Cd274;Cd3e;Pdcd1lg2;H2-Ab1;Lck;Grap2;Pak1;Ctla4;Cd28;H2-Aa;Cd4;Trbc1;Map3k14;Trbc2;Trbv16
34	Immune System	R-MMU-202403	TCR signaling	34/ 1311	95/ 8793	0.357895	3.4504e-07	2.14097e-05	ENSMUSG00000016933;ENSMUSG00000030774;ENSMUSG00000073421;ENSMUSG00000002699;ENSMUSG00000031537;ENSMUSG00000005763;ENSMUSG00000032688;ENSMUSG00000027843;ENSMUSG00000027508;ENSMUSG00000021025;ENSMUSG00000026778;ENSMUSG00000002033;ENSMUSG00000086564;ENSMUSG00000026395;ENSMUSG00000076928;ENSMUSG00000020395;ENSMUSG00000078153;ENSMUSG00000032094;ENSMUSG00000019927;ENSMUSG00000036526;ENSMUSG00000032093;…	Plcg1;Pak1;H2-Ab1;Lcp2;Ikbkb;Cd247;Malt1;Ptpn22;Pag1;Nfkbia;Prkcq;Cd3g;Cd101;Ptprc;Trac;Itk;Psme2b;Cd3d;Ube2d1;Card11;Cd3e;Lat;H2-Eb1;Grap2;Ptprj;Lck;Zap70;Nfkb1;H2-Aa;Cd4;Trbc1;Plcg2;Trbc2;Trbv16
22	Signal Transduction	R-MMU-193648	NRAGE signals death through JNK	22/ 1311	50/ 8793	0.44	7.29801e-07	4.31278e-05	ENSMUSG00000024013;ENSMUSG00000032875;ENSMUSG00000004568;ENSMUSG00000031442;ENSMUSG00000041977;ENSMUSG00000017631;ENSMUSG00000040940;ENSMUSG00000025656;ENSMUSG00000022263;ENSMUSG00000025265;ENSMUSG00000071176;ENSMUSG00000021708;ENSMUSG00000031133;ENSMUSG00000028059;ENSMUSG00000031139;ENSMUSG00000009621;ENSMUSG00000040964;ENSMUSG00000037552;ENSMUSG00000061462;ENSMUSG00000021895;ENSMUSG00000033542;…	Fgd2;Arhgef17;Arhgef18;Mcf2l;Arhgef11;Abr;Arhgef1;Arhgef9;Trio;Fgd1;Arhgef10;Rasgrf2;Arhgef6;Arhgef2;Mcf2;Vav2;Arhgef10l;Plekhg2;Obscn;Arhgef3;Arhgef5;Fgd3
25	Signal Transduction	R-MMU-416482	G alpha (12/13) signalling events	25/ 1311	62/ 8793	0.403226	9.6692e-07	5.45431e-05	ENSMUSG00000024013;ENSMUSG00000032875;ENSMUSG00000004568;ENSMUSG00000031442;ENSMUSG00000041977;ENSMUSG00000017631;ENSMUSG00000040940;ENSMUSG00000025656;ENSMUSG00000053646;ENSMUSG00000022263;ENSMUSG00000027335;ENSMUSG00000025265;ENSMUSG00000071176;ENSMUSG00000021708;ENSMUSG00000031133;ENSMUSG00000028059;ENSMUSG00000031139;ENSMUSG00000009621;ENSMUSG00000040964;ENSMUSG00000037552;ENSMUSG00000037946;…	Fgd2;Arhgef17;Arhgef18;Mcf2l;Arhgef11;Abr;Arhgef1;Arhgef9;Plxnb1;Trio;Adra1d;Fgd1;Arhgef10;Rasgrf2;Arhgef6;Arhgef2;Mcf2;Vav2;Arhgef10l;Plekhg2;Fgd3;Arhgef3;Arhgef5;Gngt2;Obscn
19	Immune System	R-MMU-2172127	DAP12 interactions	19/ 1311	42/ 8793	0.452381	2.50254e-06	0.000135029	ENSMUSG00000042351;ENSMUSG00000016283;ENSMUSG00000030167;ENSMUSG00000048498;ENSMUSG00000030165;ENSMUSG00000016933;ENSMUSG00000000409;ENSMUSG00000030149;ENSMUSG00000021457;ENSMUSG00000009621;ENSMUSG00000078783;ENSMUSG00000030468;ENSMUSG00000030742;ENSMUSG00000052736;ENSMUSG00000095028;ENSMUSG00000034330;ENSMUSG00000002699;ENSMUSG00000063193;ENSMUSG00000074677	Grap2;H2-M2;Klrc1;Cd300e;Klrd1;Plcg1;Lck;Klrk1;Syk;Vav2;Sirpd;Siglecg;Lat;Klrc2;Sirpb1b;Plcg2;Lcp2;Cd300lb;Sirpb1c
122	Signal Transduction	R-MMU-194315	Signaling by Rho GTPases	122/ 1311	557/ 8793	0.219031	3.31939e-06	0.00017164	ENSMUSG00000053199;ENSMUSG00000030774;ENSMUSG00000029757;ENSMUSG00000021262;ENSMUSG00000029204;ENSMUSG00000041977;ENSMUSG00000017631;ENSMUSG00000029053;ENSMUSG00000021948;ENSMUSG00000002257;ENSMUSG00000016128;ENSMUSG00000006445;ENSMUSG00000012126;ENSMUSG00000038587;ENSMUSG00000022075;ENSMUSG00000075415;ENSMUSG00000025265;ENSMUSG00000032714;ENSMUSG00000063506;ENSMUSG00000024043;ENSMUSG00000020272;…	Arhgap20;Pak1;Dync1i1;Evl;Rhoh;Arhgef11;Abr;Prkcz;Prkcd;Def6;Stard13;Epha2;Ubxn11;Akap12;Rhobtb2;Fnbp1;Fgd1;Syde1;Arhgap22;Arhgap28;Stk10;Cybb;Sowahc;Vav2;Arhgef10l;Rhof;Arhgap24;Plekhg2;Nckap1l;Arhgef3;Lck;Mrtfa;Dnmbp;Kif5a;Arap2;Arap1;Dock10;Arhgef18;Arhgap44;Sh3rf1;Prag1;Epsti1;Fermt2;Arhgef10;Actn1;Swap70;Bcr;Vim;Jup;Ppp1r14a;Pfn2;Arhgap45;Fmnl3;Gmip;Add3;Fam13a;Plekhg3;Sema4f;Arhgap30;Zfp512…
51	Immune System	R-MMU-983705	Signaling by the B Cell Receptor (BCR)	51/ 1311	185/ 8793	0.275676	5.25607e-06	0.000260911	ENSMUSG00000096410;ENSMUSG00000030724;ENSMUSG00000027544;ENSMUSG00000021457;ENSMUSG00000040990;ENSMUSG00000025017;ENSMUSG00000076937;ENSMUSG00000094345;ENSMUSG00000003379;ENSMUSG00000103254;ENSMUSG00000034116;ENSMUSG00000031537;ENSMUSG00000030287;ENSMUSG00000032688;ENSMUSG00000004266;ENSMUSG00000061132;ENSMUSG00000095589;ENSMUSG00000042644;ENSMUSG00000033016;ENSMUSG00000076731;ENSMUSG00000093894;…	Ighv1-19;Cd19;Nfatc2;Syk;Sh3kbp1;Pik3ap1;Iglc2;Igkv14-126;Cd79a;Ighv1-15;Vav1;Ikbkb;Itpr2;Malt1;Ptpn6;Blnk;Ighv1-55;Itpr3;Nfatc1;Ighv8-12;Ighv1-53;Ighv1-9;Ighv4-1;Nfkbia;Ighv5-16;Nfkbie;Igkv1-117;Ighv3-6;Ighv1-39;Rel;Ighv5-12;Psme2b;Ighv1-64;Rasgrp3;Itpr1;Pik3cd;Cd79b;Igkv1-110;Cd22;Lyn;Ighv1-54;Iglc1;Ighv1-11;Nfkb1;Card11;Ighv1-69;Rasgrp1;Plcg2;Ighv1-26;Prkcb;Ighv1-47
40	Signal Transduction	R-MMU-73887	Death Receptor Signaling	40/ 1311	133/ 8793	0.300752	5.61665e-06	0.000268087	ENSMUSG00000024013;ENSMUSG00000032875;ENSMUSG00000022263;ENSMUSG00000004568;ENSMUSG00000031442;ENSMUSG00000041977;ENSMUSG00000017631;ENSMUSG00000031537;ENSMUSG00000040940;ENSMUSG00000025656;ENSMUSG00000019822;ENSMUSG00000049556;ENSMUSG00000042349;ENSMUSG00000031906;ENSMUSG00000019927;ENSMUSG00000024401;ENSMUSG00000025265;ENSMUSG00000071176;ENSMUSG00000021708;ENSMUSG00000031133;ENSMUSG00000028059;…	Fgd2;Arhgef17;Trio;Arhgef18;Mcf2l;Arhgef11;Abr;Ikbkb;Arhgef1;Arhgef9;Smpd2;Lingo1;Ikbke;Smpd3;Ube2d1;Tnf;Fgd1;Arhgef10;Rasgrf2;Arhgef6;Arhgef2;Fasl;Mcf2;Nfkbia;Traf1;Vav2;Mib2;Arhgef10l;Otud1;Plekhg2;Fgd3;Arhgef3;Arhgef5;Madd;Nfkb1;Birc3;Tnfsf10;Obscn;Fas;Tnfaip3
20	Muscle contraction	R-MMU-5578775	Ion homeostasis	20/ 1311	48/ 8793	0.416667	6.47618e-06	0.000287034	ENSMUSG00000057378;ENSMUSG00000059412;ENSMUSG00000026576;ENSMUSG00000030592;ENSMUSG00000040907;ENSMUSG00000036570;ENSMUSG00000053819;ENSMUSG00000042644;ENSMUSG00000021313;ENSMUSG00000030376;ENSMUSG00000030102;ENSMUSG00000030409;ENSMUSG00000024617;ENSMUSG00000057897;ENSMUSG00000020788;ENSMUSG00000030287;ENSMUSG00000007097;ENSMUSG00000066705;ENSMUSG00000035458;ENSMUSG00000029361	Ryr3;Fxyd2;Atp1b1;Ryr1;Atp1a3;Fxyd1;Camk2d;Itpr3;Ryr2;Slc8a2;Itpr1;Dmpk;Camk2a;Camk2b;Atp2a3;Itpr2;Atp1a2;Fxyd6;Tnni3;Nos1
15	Immune System	R-MMU-451927	Interleukin-2 family signaling	15/ 1311	30/ 8793	0.5	6.26038e-06	0.000287746	ENSMUSG00000059456;ENSMUSG00000020279;ENSMUSG00000000409;ENSMUSG00000004266;ENSMUSG00000026770;ENSMUSG00000004040;ENSMUSG00000068227;ENSMUSG00000005364;ENSMUSG00000039936;ENSMUSG00000071713;ENSMUSG00000023206;ENSMUSG00000021457;ENSMUSG00000031712;ENSMUSG00000031304;ENSMUSG00000030745	Ptk2b;Il9r;Lck;Ptpn6;Il2ra;Stat3;Il2rb;Il5ra;Pik3cd;Csf2rb;Il15ra;Syk;Il15;Il2rg;Il21r
123	Signal Transduction	R-MMU-9716542	Signaling by Rho GTPases, Miro GTPases and RHOBTB3	123/ 1311	572/ 8793	0.215035	7.86856e-06	0.00033672	ENSMUSG00000053199;ENSMUSG00000030774;ENSMUSG00000029757;ENSMUSG00000021262;ENSMUSG00000029204;ENSMUSG00000041977;ENSMUSG00000017631;ENSMUSG00000029053;ENSMUSG00000021948;ENSMUSG00000002257;ENSMUSG00000016128;ENSMUSG00000006445;ENSMUSG00000012126;ENSMUSG00000038587;ENSMUSG00000022075;ENSMUSG00000075415;ENSMUSG00000025265;ENSMUSG00000032714;ENSMUSG00000063506;ENSMUSG00000024043;ENSMUSG00000020272;…	Arhgap20;Pak1;Dync1i1;Evl;Rhoh;Arhgef11;Abr;Prkcz;Prkcd;Def6;Stard13;Epha2;Ubxn11;Akap12;Rhobtb2;Fnbp1;Fgd1;Syde1;Arhgap22;Arhgap28;Stk10;Cybb;Sowahc;Vav2;Arhgef10l;Rhof;Arhgap24;Plekhg2;Nckap1l;Arhgef3;Lck;Mrtfa;Dnmbp;Kif5a;Arap2;Arap1;Dock10;Arhgef18;Arhgap44;Sh3rf1;Prag1;Epsti1;Fermt2;Arhgef10;Actn1;Swap70;Bcr;Vim;Jup;Ppp1r14a;Pfn2;Arhgap45;Fmnl3;Gmip;Add3;Fam13a;Plekhg3;Sema4f;Arhgap30;Zfp512…
13	Hemostasis	R-MMU-114508	Effects of PIP2 hydrolysis	13/ 1311	24/ 8793	0.541667	8.46697e-06	0.00035025	ENSMUSG00000035735;ENSMUSG00000021948;ENSMUSG00000070738;ENSMUSG00000030287;ENSMUSG00000027716;ENSMUSG00000030102;ENSMUSG00000042644;ENSMUSG00000034731;ENSMUSG00000045038;ENSMUSG00000021108;ENSMUSG00000004815;ENSMUSG00000025357;ENSMUSG00000025277	Dagla;Prkcd;Dgkd;Itpr2;Trpc3;Itpr1;Itpr3;Dgkh;Prkce;Prkch;Dgkq;Dgka;Abhd6
62	Immune System	R-MMU-449147	Signaling by Interleukins	62/ 1311	245/ 8793	0.253061	1.11827e-05	0.000447667	ENSMUSG00000074151;ENSMUSG00000022914;ENSMUSG00000028028;ENSMUSG00000037104;ENSMUSG00000062157;ENSMUSG00000032089;ENSMUSG00000017057;ENSMUSG00000068227;ENSMUSG00000031712;ENSMUSG00000031304;ENSMUSG00000031537;ENSMUSG00000001741;ENSMUSG00000053716;ENSMUSG00000015452;ENSMUSG00000004266;ENSMUSG00000053137;ENSMUSG00000055994;ENSMUSG00000024621;ENSMUSG00000031750;ENSMUSG00000000791;ENSMUSG00000024235;…	Nlrc5;Brwd1;Alpk1;Socs5;Ifnlr1;Il10ra;Il13ra1;Il2rb;Il15;Il2rg;Ikbkb;Il16;Dusp7;Ager;Ptpn6;Mapk11;Nod2;Csf1r;Il34;Il12rb1;Map3k8;Dusp6;Nfkb2;Nfkbia;Csf2rb;Il27ra;Irak3;Il2ra;Gsdmd;Lif;Il6ra;Il9r;Map3k3;Il36g;Fos;Psme2b;Hck;Pik3cd;Il15ra;Il1b;Syk;Il7r;Il12rb2;Il21r;Il4ra;Il1rn;Casp1;Tnip2;Dusp4;Lck;Csf1;Clcf1;Stat3;Nfkb1;Stx1a;Cd4;Il5ra;Socs1;Nod1;Ptk2b;Ebi3;Stat6
26	Signal Transduction	R-MMU-193704	p75 NTR receptor-mediated signalling	26/ 1311	74/ 8793	0.351351	1.20011e-05	0.000465417	ENSMUSG00000024013;ENSMUSG00000032875;ENSMUSG00000022263;ENSMUSG00000004568;ENSMUSG00000031442;ENSMUSG00000041977;ENSMUSG00000017631;ENSMUSG00000031537;ENSMUSG00000040940;ENSMUSG00000025656;ENSMUSG00000049556;ENSMUSG00000021025;ENSMUSG00000025265;ENSMUSG00000071176;ENSMUSG00000021708;ENSMUSG00000031133;ENSMUSG00000028059;ENSMUSG00000031139;ENSMUSG00000009621;ENSMUSG00000040964;ENSMUSG00000037552;…	Fgd2;Arhgef17;Trio;Arhgef18;Mcf2l;Arhgef11;Abr;Ikbkb;Arhgef1;Arhgef9;Lingo1;Nfkbia;Fgd1;Arhgef10;Rasgrf2;Arhgef6;Arhgef2;Mcf2;Vav2;Arhgef10l;Plekhg2;Fgd3;Arhgef3;Arhgef5;Nfkb1;Obscn
44	Muscle contraction	R-MMU-397014	Muscle contraction	44/ 1311	157/ 8793	0.280255	1.46526e-05	0.000551027	ENSMUSG00000033910;ENSMUSG00000040896;ENSMUSG00000030376;ENSMUSG00000034868;ENSMUSG00000030409;ENSMUSG00000057897;ENSMUSG00000010066;ENSMUSG00000029361;ENSMUSG00000057378;ENSMUSG00000020788;ENSMUSG00000030287;ENSMUSG00000079056;ENSMUSG00000040907;ENSMUSG00000026414;ENSMUSG00000053819;ENSMUSG00000018830;ENSMUSG00000042644;ENSMUSG00000026208;ENSMUSG00000030592;ENSMUSG00000041695;ENSMUSG00000020061;…	Gucy1a1;Kcnd3;Slc8a2;Myl12b;Dmpk;Camk2b;Cacna2d2;Nos1;Ryr3;Atp2a3;Itpr2;Kcnip3;Atp1a3;Tnnt2;Camk2d;Myh11;Itpr3;Des;Ryr1;Kcnj2;Mybpc1;Fxyd6;Tnnt3;Myl4;Vim;Myh8;Ryr2;Itpr1;Npr2;Atp1b1;Sorbs3;Tnni2;Atp1a2;Fxyd2;Pak1;Fxyd1;Camk2a;Actn2;Mybpc2;Kcne4;Tmod2;Cacnb1;Kcnk3;Tnni3
10	Immune System	R-MMU-5676594	TNF receptor superfamily (TNFSF) members mediating non-canonical NF-kB pathway	10/ 1311	16/ 8793	0.625	1.77757e-05	0.000648814	ENSMUSG00000031132;ENSMUSG00000024399;ENSMUSG00000026321;ENSMUSG00000021277;ENSMUSG00000022015;ENSMUSG00000032000;ENSMUSG00000068105;ENSMUSG00000017652;ENSMUSG00000024402;ENSMUSG00000005824	Cd40lg;Ltb;Tnfrsf11a;Traf3;Tnfsf11;Birc3;Tnfrsf13c;Cd40;Lta;Tnfsf14
72	Signal Transduction	R-MMU-373076	Class A/1 (Rhodopsin-like receptors)	72/ 1311	304/ 8793	0.236842	2.64104e-05	0.000936439	ENSMUSG00000050921;ENSMUSG00000033446;ENSMUSG00000029417;ENSMUSG00000040899;ENSMUSG00000045087;ENSMUSG00000033470;ENSMUSG00000020178;ENSMUSG00000058620;ENSMUSG00000049241;ENSMUSG00000071005;ENSMUSG00000044338;ENSMUSG00000036437;ENSMUSG00000062585;ENSMUSG00000032360;ENSMUSG00000044453;ENSMUSG00000056529;ENSMUSG00000031778;ENSMUSG00000031779;ENSMUSG00000047880;ENSMUSG00000048521;ENSMUSG00000026180;…	P2ry10;Lpar6;Cxcl9;Ccr6;S1pr5;Cysltr2;Adora2a;Adra2b;Hcar1;Ccl19;Aplnr;Npy1r;Cnr2;Hcrtr2;Ffar1;Ptafr;Cx3cl1;Ccl22;Cxcr5;Cxcr6;Cxcr2;Ptger2;Cx3cr1;Cxcl12;Htr7;Plppr3;Cxcl13;Gpr4;Cxcr3;Kiss1r;Cxcl16;Gpr68;Adra1d;Gpr18;Xcr1;Lpar2;Ptgir;S1pr1;P2ry6;Avpr2;Ccr9;Ptger1;C3;F2rl1;Ffar3;P2ry2;S1pr3;Ffar2;Gpr183;Ccr4;Hcar2;Cxcl10;Chrm3;Ccl5;Plppr5;Ackr2;Gpr55;Fpr1;Gpr35;P2ry12;Hrh1;Hrh2;P2ry13;C5ar1;Qrfp;Gp…
37	Immune System	R-MMU-983695	Antigen activates B Cell Receptor (BCR) leading to generation of second messengers	37/ 1311	128/ 8793	0.289062	3.3105e-05	0.0011412	ENSMUSG00000096410;ENSMUSG00000030724;ENSMUSG00000021457;ENSMUSG00000040990;ENSMUSG00000025017;ENSMUSG00000076937;ENSMUSG00000094345;ENSMUSG00000003379;ENSMUSG00000103254;ENSMUSG00000034116;ENSMUSG00000030287;ENSMUSG00000004266;ENSMUSG00000061132;ENSMUSG00000095589;ENSMUSG00000042644;ENSMUSG00000076731;ENSMUSG00000093894;ENSMUSG00000076672;ENSMUSG00000076655;ENSMUSG00000094194;ENSMUSG00000094335;…	Ighv1-19;Cd19;Syk;Sh3kbp1;Pik3ap1;Iglc2;Igkv14-126;Cd79a;Ighv1-15;Vav1;Itpr2;Ptpn6;Blnk;Ighv1-55;Itpr3;Ighv8-12;Ighv1-53;Ighv3-6;Ighv4-1;Ighv5-16;Igkv1-117;Ighv1-9;Ighv5-12;Ighv1-39;Ighv1-64;Itpr1;Pik3cd;Cd79b;Igkv1-110;Cd22;Ighv1-54;Iglc1;Ighv1-11;Ighv1-69;Plcg2;Ighv1-26;Ighv1-47
49	Hemostasis	R-MMU-202733	Cell surface interactions at the vascular wall	49/ 1311	188/ 8793	0.260638	4.07217e-05	0.00136583	ENSMUSG00000096410;ENSMUSG00000102888;ENSMUSG00000074272;ENSMUSG00000020717;ENSMUSG00000000903;ENSMUSG00000016933;ENSMUSG00000015355;ENSMUSG00000078783;ENSMUSG00000031990;ENSMUSG00000094345;ENSMUSG00000031465;ENSMUSG00000103254;ENSMUSG00000004266;ENSMUSG00000105906;ENSMUSG00000095589;ENSMUSG00000076731;ENSMUSG00000093894;ENSMUSG00000076672;ENSMUSG00000076655;ENSMUSG00000094194;ENSMUSG00000048163;…	Ighv1-19;Ighv1-11;Ceacam1;Pecam1;Vpreb3;Plcg1;Cd48;Sirpd;Jam3;Igkv14-126;Angpt2;Ighv1-15;Ptpn6;Iglc1;Ighv1-55;Ighv8-12;Ighv1-53;Ighv3-6;Ighv4-1;Ighv5-16;Selplg;Itgav;Igkv1-117;Sirpb1b;Itgax;Itgam;Ighv5-12;Ighv1-39;Sell;Ighv1-64;Igha;Itgb2;Igkv1-110;Epcam;Ighv1-54;Cd244a;Itgal;Ceacam2;Jaml;Lck;Cd74;Ighv1-9;Ighv1-69;Fcamr;Sirpb1c;Ighv1-26;Iglc2;Cd84;Ighv1-47
22	Signal Transduction	R-MMU-204998	Cell death signalling via NRAGE, NRIF and NADE	22/ 1311	62/ 8793	0.354839	4.6675e-05	0.00152431	ENSMUSG00000024013;ENSMUSG00000032875;ENSMUSG00000004568;ENSMUSG00000031442;ENSMUSG00000041977;ENSMUSG00000017631;ENSMUSG00000040940;ENSMUSG00000025656;ENSMUSG00000022263;ENSMUSG00000025265;ENSMUSG00000071176;ENSMUSG00000021708;ENSMUSG00000031133;ENSMUSG00000028059;ENSMUSG00000031139;ENSMUSG00000009621;ENSMUSG00000040964;ENSMUSG00000037552;ENSMUSG00000037946;ENSMUSG00000021895;ENSMUSG00000033542;…	Fgd2;Arhgef17;Arhgef18;Mcf2l;Arhgef11;Abr;Arhgef1;Arhgef9;Trio;Fgd1;Arhgef10;Rasgrf2;Arhgef6;Arhgef2;Mcf2;Vav2;Arhgef10l;Plekhg2;Fgd3;Arhgef3;Arhgef5;Obscn
12	Immune System	R-MMU-2424491	DAP12 signaling	12/ 1311	25/ 8793	0.48	9.01314e-05	0.00286803	ENSMUSG00000042351;ENSMUSG00000030167;ENSMUSG00000030165;ENSMUSG00000016933;ENSMUSG00000000409;ENSMUSG00000030149;ENSMUSG00000021457;ENSMUSG00000030742;ENSMUSG00000009621;ENSMUSG00000052736;ENSMUSG00000034330;ENSMUSG00000002699	Grap2;Klrc1;Klrd1;Plcg1;Lck;Klrk1;Syk;Lat;Vav2;Klrc2;Plcg2;Lcp2
44	Immune System	R-MMU-2029480	Fcgamma receptor (FCGR) dependent phagocytosis	44/ 1311	171/ 8793	0.25731	0.000136467	0.00423389	ENSMUSG00000041112;ENSMUSG00000096410;ENSMUSG00000052160;ENSMUSG00000016933;ENSMUSG00000020340;ENSMUSG00000025372;ENSMUSG00000076937;ENSMUSG00000094345;ENSMUSG00000020828;ENSMUSG00000103254;ENSMUSG00000034116;ENSMUSG00000029622;ENSMUSG00000021948;ENSMUSG00000005763;ENSMUSG00000034593;ENSMUSG00000105906;ENSMUSG00000095589;ENSMUSG00000076731;ENSMUSG00000093894;ENSMUSG00000076672;ENSMUSG00000076655;…	Elmo1;Ighv1-19;Pld4;Plcg1;Cyfip2;Baiap2;Iglc2;Igkv14-126;Pld2;Ighv1-15;Vav1;Arpc1b;Prkcd;Cd247;Myo5a;Iglc1;Ighv1-55;Ighv8-12;Ighv1-53;Ighv3-6;Ighv4-1;Ighv5-16;Cd3g;Ighg3;Igkv1-117;Ighv1-9;Ighv5-12;Ighv1-39;Ighv1-64;Hck;Vav2;Igkv1-110;Syk;Ighv1-54;Nckap1l;Pak1;Ighv1-11;Limk1;Fgr;Ighv1-69;Plcg2;Ighv1-26;Prkce;Ighv1-47
27	Signal Transduction	R-MMU-9013423	RAC3 GTPase cycle	27/ 1311	89/ 8793	0.303371	0.000154249	0.00466886	ENSMUSG00000044393;ENSMUSG00000037999;ENSMUSG00000038608;ENSMUSG00000025372;ENSMUSG00000017631;ENSMUSG00000050730;ENSMUSG00000026480;ENSMUSG00000022263;ENSMUSG00000048218;ENSMUSG00000037712;ENSMUSG00000071715;ENSMUSG00000030220;ENSMUSG00000031015;ENSMUSG00000009681;ENSMUSG00000032714;ENSMUSG00000031139;ENSMUSG00000036452;ENSMUSG00000015340;ENSMUSG00000009621;ENSMUSG00000019320;ENSMUSG00000006445;…	Dsg2;Arap2;Dock10;Baiap2;Abr;Arhgap42;Ncf2;Trio;Amigo2;Fermt2;Ncf4;Arhgdib;Swap70;Bcr;Syde1;Mcf2;Arhgap26;Cybb;Vav2;Noxo1;Epha2;Nckap1l;Pak1;Arhgap32;Arhgap15;Cdc42ep1;Ncf1
25	Signal Transduction	R-MMU-9013404	RAC2 GTPase cycle	25/ 1311	81/ 8793	0.308642	0.000198072	0.00571646	ENSMUSG00000044393;ENSMUSG00000038608;ENSMUSG00000020828;ENSMUSG00000017631;ENSMUSG00000050730;ENSMUSG00000026480;ENSMUSG00000002257;ENSMUSG00000022263;ENSMUSG00000071715;ENSMUSG00000031015;ENSMUSG00000009681;ENSMUSG00000032714;ENSMUSG00000031139;ENSMUSG00000036452;ENSMUSG00000015340;ENSMUSG00000009621;ENSMUSG00000030536;ENSMUSG00000006445;ENSMUSG00000022488;ENSMUSG00000030774;ENSMUSG00000033220;…	Dsg2;Dock10;Pld2;Abr;Arhgap42;Ncf2;Def6;Trio;Ncf4;Swap70;Bcr;Syde1;Mcf2;Arhgap26;Cybb;Vav2;Iqgap1;Epha2;Nckap1l;Pak1;Rac2;Arhgap32;Cdc42ep1;Ncf1;Dock2
59	Signal Transduction	R-MMU-418594	G alpha (i) signalling events	59/ 1311	252/ 8793	0.234127	0.000193899	0.00572926	ENSMUSG00000029417;ENSMUSG00000040899;ENSMUSG00000045087;ENSMUSG00000058620;ENSMUSG00000025855;ENSMUSG00000044338;ENSMUSG00000044199;ENSMUSG00000000617;ENSMUSG00000062585;ENSMUSG00000031778;ENSMUSG00000047880;ENSMUSG00000048521;ENSMUSG00000021948;ENSMUSG00000037944;ENSMUSG00000040061;ENSMUSG00000026358;ENSMUSG00000049130;ENSMUSG00000061353;ENSMUSG00000036353;ENSMUSG00000052087;ENSMUSG00000025804;…	Cxcl9;Ccr6;S1pr5;Adra2b;Prkar1b;Aplnr;S1pr4;Grm6;Cnr2;Cx3cl1;Cxcr5;Cxcr6;Prkcd;Ccr7;Plcb2;Rgs1;C5ar1;Cxcl12;P2ry12;Rgs14;Ccr1;Cxcl13;Src;Cxcr3;Cx3cr1;Cxcl16;Adcy3;Gpr18;Pde4a;Lpar2;Gpsm1;Ccl19;C3;Rgs3;Pde4b;S1pr3;Gpr183;Ccr4;Hcar2;Cxcl10;Prkcg;Camkk1;Cxcr2;Hcar1;Ccl5;Gpr55;Fpr1;Gngt2;P2ry13;Adcy7;Gabbr1;Adcy5;Ccr9;Ccl21a;Gpsm3;Rgs19;Lpar3;Ccr5;Npy1r
28	Muscle contraction	R-MMU-5576891	Cardiac conduction	28/ 1311	96/ 8793	0.291667	0.000246308	0.00694701	ENSMUSG00000040896;ENSMUSG00000030376;ENSMUSG00000030409;ENSMUSG00000057897;ENSMUSG00000010066;ENSMUSG00000029361;ENSMUSG00000057378;ENSMUSG00000020788;ENSMUSG00000030287;ENSMUSG00000079056;ENSMUSG00000040907;ENSMUSG00000053819;ENSMUSG00000042644;ENSMUSG00000041695;ENSMUSG00000030592;ENSMUSG00000066705;ENSMUSG00000021313;ENSMUSG00000030102;ENSMUSG00000028469;ENSMUSG00000026576;ENSMUSG00000007097;…	Kcnd3;Slc8a2;Dmpk;Camk2b;Cacna2d2;Nos1;Ryr3;Atp2a3;Itpr2;Kcnip3;Atp1a3;Camk2d;Itpr3;Kcnj2;Ryr1;Fxyd6;Ryr2;Itpr1;Npr2;Atp1b1;Atp1a2;Fxyd2;Fxyd1;Camk2a;Kcne4;Cacnb1;Kcnk3;Tnni3
8	Signal Transduction	R-MMU-419408	Lysosphingolipid and LPA receptors	8/ 1311	14/ 8793	0.571429	0.000309603	0.00817484	ENSMUSG00000045092;ENSMUSG00000033342;ENSMUSG00000045087;ENSMUSG00000035835;ENSMUSG00000067586;ENSMUSG00000044199;ENSMUSG00000031861;ENSMUSG00000036832	S1pr1;Plppr5;S1pr5;Plppr3;S1pr3;S1pr4;Lpar2;Lpar3
11	Immune System	R-MMU-5669034	TNFs bind their physiological receptors	11/ 1311	24/ 8793	0.458333	0.000296668	0.00818145	ENSMUSG00000041954;ENSMUSG00000095105;ENSMUSG00000030336;ENSMUSG00000028362;ENSMUSG00000022015;ENSMUSG00000028965;ENSMUSG00000003227;ENSMUSG00000024793;ENSMUSG00000024402;ENSMUSG00000010142;ENSMUSG00000028599	Tnfrsf18;Edaradd;Cd27;Tnfsf8;Tnfsf11;Tnfrsf9;Edar;Tnfrsf25;Lta;Tnfrsf13b;Tnfrsf1b
7	Immune System	R-MMU-6785807	Interleukin-4 and Interleukin-13 signaling	7/ 1311	11/ 8793	0.636364	0.000306257	0.00826228	ENSMUSG00000004040;ENSMUSG00000037104;ENSMUSG00000017057;ENSMUSG00000030748;ENSMUSG00000038037;ENSMUSG00000031304;ENSMUSG00000002147	Stat3;Socs5;Il13ra1;Il4ra;Socs1;Il2rg;Stat6
15	Developmental Biology	R-MMU-373755	Semaphorin interactions	15/ 1311	40/ 8793	0.375	0.000373365	0.00965303	ENSMUSG00000022231;ENSMUSG00000009376;ENSMUSG00000022048;ENSMUSG00000028064;ENSMUSG00000038264;ENSMUSG00000029121;ENSMUSG00000053646;ENSMUSG00000030774;ENSMUSG00000029674;ENSMUSG00000030123;ENSMUSG00000028459;ENSMUSG00000021451;ENSMUSG00000041977;ENSMUSG00000031398;ENSMUSG00000026395	Sema5a;Met;Dpysl2;Sema4a;Sema7a;Crmp1;Plxnb1;Pak1;Limk1;Plxnd1;Cd72;Sema4d;Arhgef11;Plxna3;Ptprc
21	Metabolism	R-MMU-163685	Integration of energy metabolism	21/ 1311	66/ 8793	0.318182	0.000396825	0.0100502	ENSMUSG00000022840;ENSMUSG00000043673;ENSMUSG00000030287;ENSMUSG00000040061;ENSMUSG00000038205;ENSMUSG00000042010;ENSMUSG00000028944;ENSMUSG00000038811;ENSMUSG00000025855;ENSMUSG00000042644;ENSMUSG00000050556;ENSMUSG00000030102;ENSMUSG00000022469;ENSMUSG00000049044;ENSMUSG00000015968;ENSMUSG00000004110;ENSMUSG00000003352;ENSMUSG00000044453;ENSMUSG00000010066;ENSMUSG00000034656;ENSMUSG00000028645	Adcy5;Kcns3;Itpr2;Plcb2;Prkab2;Acacb;Prkag2;Gngt2;Prkar1b;Itpr3;Kcnb1;Itpr1;Rapgef3;Rapgef4;Cacna1d;Cacna1e;Cacnb3;Ffar1;Cacna2d2;Cacna1a;Slc2a1
34	Immune System	R-MMU-2871809	FCERI mediated Ca+2 mobilization	34/ 1311	128/ 8793	0.265625	0.000405014	0.0100524	ENSMUSG00000096410;ENSMUSG00000016933;ENSMUSG00000027544;ENSMUSG00000021457;ENSMUSG00000076937;ENSMUSG00000094345;ENSMUSG00000002699;ENSMUSG00000103254;ENSMUSG00000054892;ENSMUSG00000105906;ENSMUSG00000095589;ENSMUSG00000033016;ENSMUSG00000076731;ENSMUSG00000093894;ENSMUSG00000076672;ENSMUSG00000076655;ENSMUSG00000094194;ENSMUSG00000094335;ENSMUSG00000094694;ENSMUSG00000020395;ENSMUSG00000095429;…	Ighv1-19;Plcg1;Nfatc2;Syk;Iglc2;Igkv14-126;Lcp2;Ighv1-15;Txk;Iglc1;Ighv1-55;Nfatc1;Ighv8-12;Ighv1-53;Ighv3-6;Ighv4-1;Ighv5-16;Igkv1-117;Ighv1-9;Itk;Ighv5-12;Ighv1-39;Ighv1-64;Vav2;Lat;Igkv1-110;Lyn;Ighv1-54;Grap2;Ighv1-11;Ighv1-69;Plcg2;Ighv1-26;Ighv1-47
21	Signal Transduction	R-MMU-9013026	RHOB GTPase cycle	21/ 1311	67/ 8793	0.313433	0.000498173	0.0121222	ENSMUSG00000036452;ENSMUSG00000028059;ENSMUSG00000040940;ENSMUSG00000021895;ENSMUSG00000009681;ENSMUSG00000033542;ENSMUSG00000071176;ENSMUSG00000016128;ENSMUSG00000032875;ENSMUSG00000001552;ENSMUSG00000020272;ENSMUSG00000098188;ENSMUSG00000031523;ENSMUSG00000031139;ENSMUSG00000041444;ENSMUSG00000031442;ENSMUSG00000009621;ENSMUSG00000041977;ENSMUSG00000017631;ENSMUSG00000040964;ENSMUSG00000057672	Arhgap26;Arhgef2;Arhgef1;Arhgef3;Bcr;Arhgef5;Arhgef10;Stard13;Arhgef17;Jup;Stk10;Sowahc;Dlc1;Mcf2;Arhgap32;Mcf2l;Vav2;Arhgef11;Abr;Arhgef10l;Pkn1
24	Signal Transduction	R-MMU-4420097	VEGFA-VEGFR2 Pathway	24/ 1311	81/ 8793	0.296296	0.000517811	0.0123578	ENSMUSG00000041112;ENSMUSG00000016933;ENSMUSG00000020340;ENSMUSG00000025372;ENSMUSG00000029053;ENSMUSG00000021948;ENSMUSG00000022610;ENSMUSG00000027646;ENSMUSG00000036106;ENSMUSG00000019843;ENSMUSG00000027087;ENSMUSG00000071715;ENSMUSG00000028071;ENSMUSG00000034116;ENSMUSG00000026480;ENSMUSG00000015340;ENSMUSG00000009621;ENSMUSG00000062960;ENSMUSG00000023951;ENSMUSG00000022488;ENSMUSG00000030774;…	Elmo1;Plcg1;Cyfip2;Baiap2;Prkcz;Prkcd;Mapk12;Src;Prr5;Fyn;Itgav;Ncf4;Sh2d2a;Vav1;Ncf2;Cybb;Vav2;Kdr;Vegfa;Nckap1l;Pak1;Ptk2b;Ncf1;Prkcb
17	Metabolism	R-MMU-422356	Regulation of insulin secretion	17/ 1311	50/ 8793	0.34	0.000592504	0.0138735	ENSMUSG00000043673;ENSMUSG00000030287;ENSMUSG00000040061;ENSMUSG00000022469;ENSMUSG00000038811;ENSMUSG00000022840;ENSMUSG00000042644;ENSMUSG00000050556;ENSMUSG00000030102;ENSMUSG00000049044;ENSMUSG00000015968;ENSMUSG00000004110;ENSMUSG00000003352;ENSMUSG00000044453;ENSMUSG00000010066;ENSMUSG00000034656;ENSMUSG00000028645	Kcns3;Itpr2;Plcb2;Rapgef3;Gngt2;Adcy5;Itpr3;Kcnb1;Itpr1;Rapgef4;Cacna1d;Cacna1e;Cacnb3;Ffar1;Cacna2d2;Cacna1a;Slc2a1
24	Immune System	R-MMU-5668541	TNFR2 non-canonical NF-kB pathway	24/ 1311	82/ 8793	0.292683	0.000630572	0.0144915	ENSMUSG00000024399;ENSMUSG00000095105;ENSMUSG00000030336;ENSMUSG00000028362;ENSMUSG00000024793;ENSMUSG00000068105;ENSMUSG00000017652;ENSMUSG00000005824;ENSMUSG00000010142;ENSMUSG00000022015;ENSMUSG00000003227;ENSMUSG00000002983;ENSMUSG00000024401;ENSMUSG00000024402;ENSMUSG00000031132;ENSMUSG00000025225;ENSMUSG00000021277;ENSMUSG00000078153;ENSMUSG00000041954;ENSMUSG00000026321;ENSMUSG00000028965;…	Ltb;Edaradd;Cd27;Tnfsf8;Tnfrsf25;Tnfrsf13c;Cd40;Tnfsf14;Tnfrsf13b;Tnfsf11;Edar;Relb;Tnf;Lta;Cd40lg;Nfkb2;Traf3;Psme2b;Tnfrsf18;Tnfrsf11a;Tnfrsf9;Birc3;Map3k14;Tnfrsf1b
109	Immune System	R-MMU-6798695	Neutrophil degranulation	109/ 1311	548/ 8793	0.198905	0.000666996	0.0150499	ENSMUSG00000064210;ENSMUSG00000027907;ENSMUSG00000040247;ENSMUSG00000029322;ENSMUSG00000004665;ENSMUSG00000039899;ENSMUSG00000021948;ENSMUSG00000044734;ENSMUSG00000004266;ENSMUSG00000002885;ENSMUSG00000026417;ENSMUSG00000000579;ENSMUSG00000095028;ENSMUSG00000021822;ENSMUSG00000064267;ENSMUSG00000013974;ENSMUSG00000026395;ENSMUSG00000024164;ENSMUSG00000020272;ENSMUSG00000015340;ENSMUSG00000030474;…	Ano6;S100a11;Tbc1d10c;Plac8;Cnn2;Fgl2;Prkcd;Serpinb1a;Ptpn6;Adgre5;Pigr;Dynlt1c;Sirpb1b;Plau;Hvcn1;Mcemp1;Ptprc;C3;Stk10;Cybb;Siglece;Pira12;Mvp;Itgal;Gm49339;Rhof;Pira13;Nckap1l;Mmp9;Padi2;H2-K1;Chrnb4;Ceacam1;Trpm2;H2-T10;Sirpd;Ttr;Nfam1;Serpina1c;Plaur;Rab37;Itgav;Clec4d;Itgax;Itgam;Jup;Irag2;Pglyrp1;Cap1;Arhgap45;Sting1;Sptan1;H2-Q4;C5ar1;H2-Q7;Pgm1;H2-Q10;Hpse;Pecam1;Lilrb4b;Anpep;Mndal;Ifi2…
44	Signal Transduction	R-MMU-416476	G alpha (q) signalling events	44/ 1311	187/ 8793	0.235294	0.00108669	0.0240817	ENSMUSG00000050921;ENSMUSG00000033446;ENSMUSG00000027716;ENSMUSG00000033470;ENSMUSG00000019464;ENSMUSG00000044453;ENSMUSG00000056529;ENSMUSG00000025357;ENSMUSG00000044317;ENSMUSG00000035735;ENSMUSG00000021948;ENSMUSG00000030287;ENSMUSG00000040061;ENSMUSG00000026358;ENSMUSG00000022263;ENSMUSG00000042644;ENSMUSG00000034731;ENSMUSG00000035773;ENSMUSG00000047415;ENSMUSG00000027335;ENSMUSG00000059810;…	P2ry10;Lpar6;Trpc3;Cysltr2;Ptger1;Ffar1;Ptafr;Dgka;Gpr4;Dagla;Prkcd;Itpr2;Plcb2;Rgs1;Trio;Itpr3;Dgkh;Kiss1r;Gpr68;Adra1d;Rgs3;Dgkq;Lpar2;P2ry6;Prkch;F2rl1;Rgs2;P2ry2;Ffar2;Xcr1;Itpr1;Prkce;Chrm3;Dgkd;Hrh1;Gngt2;Qrfp;Gpr132;Ffar3;Egfr;Rgs19;Lpar3;Hcrtr2;Abhd6
5	Immune System	R-MMU-1236973	Cross-presentation of particulate exogenous antigens (phagosomes)	5/ 1311	7/ 8793	0.714286	0.00118068	0.0257056	ENSMUSG00000071715;ENSMUSG00000027087;ENSMUSG00000015950;ENSMUSG00000026480;ENSMUSG00000015340	Ncf4;Itgav;Ncf1;Ncf2;Cybb
7	Developmental Biology	R-MMU-416700	Other semaphorin interactions	7/ 1311	13/ 8793	0.538462	0.00120962	0.0258817	ENSMUSG00000022231;ENSMUSG00000038264;ENSMUSG00000028064;ENSMUSG00000021451;ENSMUSG00000030123;ENSMUSG00000028459;ENSMUSG00000026395	Sema5a;Sema7a;Sema4a;Sema4d;Plxnd1;Cd72;Ptprc
9	Signal Transduction	R-MMU-5668599	RHO GTPases Activate NADPH Oxidases	9/ 1311	20/ 8793	0.45	0.00125306	0.0263568	ENSMUSG00000021948;ENSMUSG00000026480;ENSMUSG00000033220;ENSMUSG00000015340;ENSMUSG00000019320;ENSMUSG00000015950;ENSMUSG00000029053;ENSMUSG00000052889;ENSMUSG00000071715	Prkcd;Ncf2;Rac2;Cybb;Noxo1;Ncf1;Prkcz;Prkcb;Ncf4
79	Signal Transduction	R-MMU-500792	GPCR ligand binding	79/ 1311	384/ 8793	0.205729	0.00136339	0.0281994	ENSMUSG00000034353;ENSMUSG00000050921;ENSMUSG00000033446;ENSMUSG00000029417;ENSMUSG00000040899;ENSMUSG00000045087;ENSMUSG00000033470;ENSMUSG00000020178;ENSMUSG00000024798;ENSMUSG00000058620;ENSMUSG00000049241;ENSMUSG00000044338;ENSMUSG00000044199;ENSMUSG00000043102;ENSMUSG00000062585;ENSMUSG00000056529;ENSMUSG00000031778;ENSMUSG00000044453;ENSMUSG00000031779;ENSMUSG00000047880;ENSMUSG00000048521;…	Ramp1;P2ry10;Lpar6;Cxcl9;Ccr6;S1pr5;Cysltr2;Adora2a;Htr7;Adra2b;Hcar1;Aplnr;S1pr4;Qrfp;Cnr2;Ptafr;Cx3cl1;Ffar1;Ccl22;Cxcr5;Cxcr6;Chrm3;Ptger2;Cx3cr1;Gabbr1;Adgre5;Plppr3;Cxcl13;Gpr4;Cxcr3;Kiss1r;Cxcl16;Gpr68;Adra1d;Gpr18;Vipr1;Lpar2;Grm6;Ccr5;Ackr4;S1pr1;P2ry6;Avpr2;Ccl19;Gpr132;C3;F2rl1;Ffar3;P2ry2;Pthlh;Ffar2;Xcr1;Gpr183;Ccr4;S1pr3;Hcar2;Cxcl10;Cxcr2;Ccl5;Plppr5;Ackr2;Gpr55;Hrh2;Fpr1;Gpr35;P2ry…
10	Metabolism	R-MMU-1855204	Synthesis of IP3 and IP4 in the cytosol	10/ 1311	24/ 8793	0.416667	0.00139046	0.0282879	ENSMUSG00000020937;ENSMUSG00000040061;ENSMUSG00000052160;ENSMUSG00000034570;ENSMUSG00000016933;ENSMUSG00000010660;ENSMUSG00000038855;ENSMUSG00000057963;ENSMUSG00000034330;ENSMUSG00000024998	Plcd3;Plcb2;Pld4;Inpp5j;Plcg1;Plcd1;Itpkb;Itpk1;Plcg2;Plce1
24	Signal Transduction	R-MMU-194138	Signaling by VEGF	24/ 1311	87/ 8793	0.275862	0.00157344	0.0309944	ENSMUSG00000041112;ENSMUSG00000016933;ENSMUSG00000020340;ENSMUSG00000025372;ENSMUSG00000029053;ENSMUSG00000021948;ENSMUSG00000022610;ENSMUSG00000027646;ENSMUSG00000036106;ENSMUSG00000019843;ENSMUSG00000027087;ENSMUSG00000071715;ENSMUSG00000028071;ENSMUSG00000034116;ENSMUSG00000026480;ENSMUSG00000015340;ENSMUSG00000009621;ENSMUSG00000062960;ENSMUSG00000023951;ENSMUSG00000022488;ENSMUSG00000030774;…	Elmo1;Plcg1;Cyfip2;Baiap2;Prkcz;Prkcd;Mapk12;Src;Prr5;Fyn;Itgav;Ncf4;Sh2d2a;Vav1;Ncf2;Cybb;Vav2;Kdr;Vegfa;Nckap1l;Pak1;Ptk2b;Ncf1;Prkcb
32	Immune System	R-MMU-2029485	Role of phospholipids in phagocytosis	32/ 1311	127/ 8793	0.251969	0.00155103	0.0310455	ENSMUSG00000096410;ENSMUSG00000052160;ENSMUSG00000016933;ENSMUSG00000021457;ENSMUSG00000076937;ENSMUSG00000094345;ENSMUSG00000020828;ENSMUSG00000103254;ENSMUSG00000021948;ENSMUSG00000005763;ENSMUSG00000105906;ENSMUSG00000095589;ENSMUSG00000076731;ENSMUSG00000093894;ENSMUSG00000076672;ENSMUSG00000076655;ENSMUSG00000094194;ENSMUSG00000002033;ENSMUSG00000076615;ENSMUSG00000094335;ENSMUSG00000094694;…	Ighv1-19;Pld4;Plcg1;Syk;Iglc2;Igkv14-126;Pld2;Ighv1-15;Prkcd;Cd247;Iglc1;Ighv1-55;Ighv8-12;Ighv1-53;Ighv3-6;Ighv4-1;Ighv5-16;Cd3g;Ighg3;Igkv1-117;Ighv1-9;Ighv5-12;Ighv1-39;Ighv1-64;Prkce;Igkv1-110;Ighv1-54;Ighv1-11;Ighv1-69;Plcg2;Ighv1-26;Ighv1-47
8	Immune System	R-MMU-877300	Interferon gamma signaling	8/ 1311	17/ 8793	0.470588	0.00165015	0.0319974	ENSMUSG00000020009;ENSMUSG00000021948;ENSMUSG00000004266;ENSMUSG00000053819;ENSMUSG00000024617;ENSMUSG00000038037;ENSMUSG00000055170;ENSMUSG00000057897	Ifngr1;Prkcd;Ptpn6;Camk2d;Camk2a;Socs1;Ifng;Camk2b
19	Extracellular matrix organization	R-MMU-216083	Integrin cell surface interactions	19/ 1311	64/ 8793	0.296875	0.00186683	0.0356422	ENSMUSG00000037405;ENSMUSG00000025650;ENSMUSG00000026768;ENSMUSG00000030830;ENSMUSG00000056174;ENSMUSG00000020717;ENSMUSG00000030786;ENSMUSG00000058806;ENSMUSG00000030789;ENSMUSG00000001029;ENSMUSG00000031990;ENSMUSG00000004098;ENSMUSG00000000290;ENSMUSG00000033831;ENSMUSG00000001281;ENSMUSG00000001507;ENSMUSG00000020310;ENSMUSG00000027087;ENSMUSG00000005947	Icam1;Col7a1;Itga8;Itgal;Col8a2;Pecam1;Itgam;Col13a1;Itgax;Icam2;Jam3;Col5a3;Itgb2;Fgb;Itgb7;Itga3;Madcam1;Itgav;Itgae
14	Metabolism	R-MMU-1483249	Inositol phosphate metabolism	14/ 1311	42/ 8793	0.333333	0.00219264	0.0412283	ENSMUSG00000020937;ENSMUSG00000040061;ENSMUSG00000052160;ENSMUSG00000034570;ENSMUSG00000016933;ENSMUSG00000010660;ENSMUSG00000024210;ENSMUSG00000026113;ENSMUSG00000026102;ENSMUSG00000038855;ENSMUSG00000057963;ENSMUSG00000034330;ENSMUSG00000037940;ENSMUSG00000024998	Plcd3;Plcb2;Pld4;Inpp5j;Plcg1;Plcd1;Ip6k3;Inpp4a;Inpp1;Itpkb;Itpk1;Plcg2;Inpp4b;Plce1
20	Signal Transduction	R-MMU-9013106	RHOC GTPase cycle	20/ 1311	70/ 8793	0.285714	0.00238582	0.0435412	ENSMUSG00000036452;ENSMUSG00000040940;ENSMUSG00000023008;ENSMUSG00000009681;ENSMUSG00000033542;ENSMUSG00000071176;ENSMUSG00000016128;ENSMUSG00000032875;ENSMUSG00000001552;ENSMUSG00000020272;ENSMUSG00000041444;ENSMUSG00000031523;ENSMUSG00000031139;ENSMUSG00000030536;ENSMUSG00000031442;ENSMUSG00000009621;ENSMUSG00000041977;ENSMUSG00000017631;ENSMUSG00000040964;ENSMUSG00000057672	Arhgap26;Arhgef1;Fmnl3;Bcr;Arhgef5;Arhgef10;Stard13;Arhgef17;Jup;Stk10;Arhgap32;Dlc1;Mcf2;Iqgap1;Mcf2l;Vav2;Arhgef11;Abr;Arhgef10l;Pkn1
76	Signal Transduction	R-MMU-9006934	Signaling by Receptor Tyrosine Kinases	76/ 1311	374/ 8793	0.203209	0.00236186	0.0437472	ENSMUSG00000004837;ENSMUSG00000009376;ENSMUSG00000042594;ENSMUSG00000009621;ENSMUSG00000045322;ENSMUSG00000030774;ENSMUSG00000027315;ENSMUSG00000016933;ENSMUSG00000025856;ENSMUSG00000020340;ENSMUSG00000040990;ENSMUSG00000037225;ENSMUSG00000025372;ENSMUSG00000022610;ENSMUSG00000042254;ENSMUSG00000027859;ENSMUSG00000031565;ENSMUSG00000026126;ENSMUSG00000029053;ENSMUSG00000053110;ENSMUSG00000021948;…	Grap;Met;Sh2b3;Vav2;Tlr9;Pak1;Spint1;Plcg1;Pdgfa;Cyfip2;Sh3kbp1;Fgf2;Baiap2;Mapk12;Cilp;Ngf;Fgfr1;Ptpn18;Prkcz;Yap1;Prkcd;Dusp7;Sh2b2;Dusp4;Tns4;Ptpn6;Spint2;Ntrk2;Pdgfrb;Src;Ptprk;Prr5;Fyn;Egr2;Dusp6;Pag1;Fgfr4;Itga3;Spry2;Nab2;Itgav;Ncf4;Sh2d2a;Matk;Vav1;Ncf2;Tcirg1;Tns3;Ntrk3;Cybb;Spry1;Ptprj;Prkce;Col5a3;Flrt3;Col27a1;Pdgfb;Kdr;Vegfa;Elmo1;Grap2;Nckap1l;Atp6v1g2;Lck;Ptk2b;Stat3;Mmp9;Fgfr3;Nrg…
8	Signal Transduction	R-MMU-1489509	DAG and IP3 signaling	8/ 1311	18/ 8793	0.444444	0.00258569	0.0439567	ENSMUSG00000021948;ENSMUSG00000025855;ENSMUSG00000031659;ENSMUSG00000022840;ENSMUSG00000045038;ENSMUSG00000020654;ENSMUSG00000078816;ENSMUSG00000020785	Prkcd;Prkar1b;Adcy7;Adcy5;Prkce;Adcy3;Prkcg;Camkk1
46	Immune System	R-MMU-2454202	Fc epsilon receptor (FCERI) signaling	46/ 1311	206/ 8793	0.223301	0.00263207	0.0441406	ENSMUSG00000096410;ENSMUSG00000016933;ENSMUSG00000027544;ENSMUSG00000021457;ENSMUSG00000076937;ENSMUSG00000094345;ENSMUSG00000002699;ENSMUSG00000033016;ENSMUSG00000054892;ENSMUSG00000034116;ENSMUSG00000031537;ENSMUSG00000032688;ENSMUSG00000105906;ENSMUSG00000095589;ENSMUSG00000103254;ENSMUSG00000076731;ENSMUSG00000026778;ENSMUSG00000093894;ENSMUSG00000076672;ENSMUSG00000076655;ENSMUSG00000019927;…	Ighv1-19;Plcg1;Nfatc2;Syk;Iglc2;Igkv14-126;Lcp2;Nfatc1;Txk;Vav1;Ikbkb;Malt1;Iglc1;Ighv1-55;Ighv1-15;Ighv8-12;Prkcq;Ighv1-53;Ighv3-6;Ighv4-1;Ube2d1;Ighv5-16;Igkv1-117;Ighv1-9;Itk;Ighv1-39;Fos;Ighv5-12;Psme2b;Ighv1-64;Nfkbia;Card11;Vav2;Lat;Igkv1-110;Lyn;Ighv1-54;Grap2;Pak1;Ighv1-11;Nfkb1;Lat2;Ighv1-69;Plcg2;Ighv1-26;Ighv1-47
9	Signal Transduction	R-MMU-201722	Formation of the beta-catenin:TCF transactivating complex	9/ 1311	22/ 8793	0.409091	0.0028033	0.0451804	ENSMUSG00000063382;ENSMUSG00000027985;ENSMUSG00000038256;ENSMUSG00000000782;ENSMUSG00000021611;ENSMUSG00000055799;ENSMUSG00000032280;ENSMUSG00000034910;ENSMUSG00000034771	Bcl9l;Lef1;Bcl9;Tcf7;Tert;Tcf7l1;Tle3;Pygo1;Tle2
5	Immune System	R-MMU-9020558	Interleukin-2 signaling	5/ 1311	8/ 8793	0.625	0.00276167	0.0456965	ENSMUSG00000059456;ENSMUSG00000068227;ENSMUSG00000021457;ENSMUSG00000026770;ENSMUSG00000000409	Ptk2b;Il2rb;Syk;Il2ra;Lck
5	Immune System	R-MMU-448706	Interleukin-1 processing	5/ 1311	8/ 8793	0.625	0.00276167	0.0456965	ENSMUSG00000027398;ENSMUSG00000025888;ENSMUSG00000028163;ENSMUSG00000022575;ENSMUSG00000025225	Il1b;Casp1;Nfkb1;Gsdmd;Nfkb2
6	Signal Transduction	R-MMU-5218921	VEGFR2 mediated cell proliferation	6/ 1311	11/ 8793	0.545455	0.00255531	0.0459586	ENSMUSG00000021948;ENSMUSG00000016933;ENSMUSG00000052889;ENSMUSG00000062960;ENSMUSG00000023951;ENSMUSG00000029053	Prkcd;Plcg1;Prkcb;Kdr;Vegfa;Prkcz
6	Neuronal System	R-MMU-112308	Presynaptic depolarization and calcium channel opening	6/ 1311	11/ 8793	0.545455	0.00255531	0.0459586	ENSMUSG00000004113;ENSMUSG00000004110;ENSMUSG00000003352;ENSMUSG00000020882;ENSMUSG00000010066;ENSMUSG00000034656	Cacna1b;Cacna1e;Cacnb3;Cacnb1;Cacna2d2;Cacna1a
6	Immune System	R-MMU-392517	Rap1 signalling	6/ 1311	11/ 8793	0.545455	0.00255531	0.0459586	ENSMUSG00000041351;ENSMUSG00000032946;ENSMUSG00000022469;ENSMUSG00000038807;ENSMUSG00000027347;ENSMUSG00000049044	Rap1gap;Rasgrp2;Rapgef3;Rap1gap2;Rasgrp1;Rapgef4
6	Signal Transduction	R-MMU-417957	P2Y receptors	6/ 1311	11/ 8793	0.545455	0.00255531	0.0459586	ENSMUSG00000048779;ENSMUSG00000033446;ENSMUSG00000050921;ENSMUSG00000036362;ENSMUSG00000032860;ENSMUSG00000036353	P2ry6;Lpar6;P2ry10;P2ry13;P2ry2;P2ry12
3	Immune System	R-MMU-9706374	FLT3 signaling through SRC family kinases	3/ 1311	3/ 8793	1	0.00330789	0.0519631	ENSMUSG00000021457;ENSMUSG00000110206;ENSMUSG00000000409	Syk;Flt3l;Lck
51	Hemostasis	R-MMU-76002	Platelet activation, signaling and aggregation	51/ 1311	236/ 8793	0.216102	0.00329498	0.052424	ENSMUSG00000022037;ENSMUSG00000038811;ENSMUSG00000033220;ENSMUSG00000020717;ENSMUSG00000058620;ENSMUSG00000025856;ENSMUSG00000021457;ENSMUSG00000030742;ENSMUSG00000037206;ENSMUSG00000032083;ENSMUSG00000025357;ENSMUSG00000024910;ENSMUSG00000059555;ENSMUSG00000035735;ENSMUSG00000021948;ENSMUSG00000030287;ENSMUSG00000027347;ENSMUSG00000004266;ENSMUSG00000027646;ENSMUSG00000042644;ENSMUSG00000031328;…	Clu;Gngt2;Rac2;Pecam1;Adra2b;Pdgfa;Syk;Lat;Islr;Apoa1;Dgka;Ctsw;Tor4a;Dagla;Prkcd;Itpr2;Rasgrp1;Ptpn6;Src;Itpr3;Flna;Dgkh;P2ry12;Rapgef4;Prkch;Dgkq;Actn1;Vav1;Rasgrp2;Cd9;Pdgfb;Timp3;Rarres2;Dgkd;Vav2;Prkcg;Vegfa;Fgb;Lck;Pik3r5;Rapgef3;Fam3c;Trpc3;Itpr1;Actn2;Serpina1c;Plcg2;Prkce;Prkcb;Lcp2;Abhd6
7	Signal Transduction	R-MMU-418038	Nucleotide-like (purinergic) receptors	7/ 1311	15/ 8793	0.466667	0.00345072	0.0528684	ENSMUSG00000048779;ENSMUSG00000033446;ENSMUSG00000050921;ENSMUSG00000020178;ENSMUSG00000036362;ENSMUSG00000032860;ENSMUSG00000036353	P2ry6;Lpar6;P2ry10;Adora2a;P2ry13;P2ry2;P2ry12
12	Muscle contraction	R-MMU-390522	Striated Muscle Contraction	12/ 1311	35/ 8793	0.342857	0.00342612	0.0531477	ENSMUSG00000061086;ENSMUSG00000026728;ENSMUSG00000026414;ENSMUSG00000055775;ENSMUSG00000052374;ENSMUSG00000026208;ENSMUSG00000061723;ENSMUSG00000038670;ENSMUSG00000032186;ENSMUSG00000020061;ENSMUSG00000035458;ENSMUSG00000031097	Myl4;Vim;Tnnt2;Myh8;Actn2;Des;Tnnt3;Mybpc2;Tmod2;Mybpc1;Tnni3;Tnni2
36	Immune System	R-MMU-2029482	Regulation of actin dynamics for phagocytic cup formation	36/ 1311	155/ 8793	0.232258	0.00372151	0.0563219	ENSMUSG00000041112;ENSMUSG00000096410;ENSMUSG00000021457;ENSMUSG00000025372;ENSMUSG00000076937;ENSMUSG00000094345;ENSMUSG00000103254;ENSMUSG00000034116;ENSMUSG00000029622;ENSMUSG00000005763;ENSMUSG00000034593;ENSMUSG00000105906;ENSMUSG00000095589;ENSMUSG00000076731;ENSMUSG00000093894;ENSMUSG00000076672;ENSMUSG00000076655;ENSMUSG00000094194;ENSMUSG00000002033;ENSMUSG00000076615;ENSMUSG00000094335;…	Elmo1;Ighv1-19;Syk;Baiap2;Iglc2;Igkv14-126;Ighv1-15;Vav1;Arpc1b;Cd247;Myo5a;Iglc1;Ighv1-55;Ighv8-12;Ighv1-53;Ighv3-6;Ighv4-1;Ighv5-16;Cd3g;Ighg3;Igkv1-117;Ighv1-9;Ighv5-12;Ighv1-39;Ighv1-64;Vav2;Igkv1-110;Cyfip2;Ighv1-54;Nckap1l;Pak1;Ighv1-11;Limk1;Ighv1-69;Ighv1-26;Ighv1-47
32	Immune System	R-MMU-2871796	FCERI mediated MAPK activation	32/ 1311	134/ 8793	0.238806	0.00385599	0.057654	ENSMUSG00000096410;ENSMUSG00000016933;ENSMUSG00000021457;ENSMUSG00000076937;ENSMUSG00000094345;ENSMUSG00000002699;ENSMUSG00000103254;ENSMUSG00000034116;ENSMUSG00000105906;ENSMUSG00000095589;ENSMUSG00000076731;ENSMUSG00000093894;ENSMUSG00000076672;ENSMUSG00000076655;ENSMUSG00000094194;ENSMUSG00000094335;ENSMUSG00000094694;ENSMUSG00000021250;ENSMUSG00000095429;ENSMUSG00000095130;ENSMUSG00000094088;…	Ighv1-19;Plcg1;Syk;Iglc2;Igkv14-126;Lcp2;Ighv1-15;Vav1;Iglc1;Ighv1-55;Ighv8-12;Ighv1-53;Ighv3-6;Ighv4-1;Ighv5-16;Igkv1-117;Ighv1-9;Fos;Ighv5-12;Ighv1-39;Ighv1-64;Vav2;Lat;Igkv1-110;Lyn;Ighv1-54;Grap2;Pak1;Ighv1-11;Ighv1-69;Ighv1-26;Ighv1-47
10	Immune System	R-MMU-1236977	Endosomal/Vacuolar pathway	10/ 1311	27/ 8793	0.37037	0.0039141	0.0578261	ENSMUSG00000060550;ENSMUSG00000067235;ENSMUSG00000016283;ENSMUSG00000035929;ENSMUSG00000091705;ENSMUSG00000079491;ENSMUSG00000056116;ENSMUSG00000073409;ENSMUSG00000016206;ENSMUSG00000061232	H2-Q7;H2-Q10;H2-M2;H2-Q4;H2-Q2;H2-T10;H2-T22;H2-Q6;H2-M3;H2-K1
21	Immune System	R-MMU-202424	Downstream TCR signaling	21/ 1311	78/ 8793	0.269231	0.00412183	0.0601788	ENSMUSG00000031537;ENSMUSG00000005763;ENSMUSG00000076928;ENSMUSG00000032688;ENSMUSG00000000409;ENSMUSG00000078153;ENSMUSG00000028163;ENSMUSG00000036594;ENSMUSG00000023274;ENSMUSG00000060586;ENSMUSG00000032094;ENSMUSG00000021025;ENSMUSG00000036526;ENSMUSG00000026778;ENSMUSG00000076490;ENSMUSG00000032093;ENSMUSG00000019927;ENSMUSG00000076473;ENSMUSG00000002033;ENSMUSG00000073421;ENSMUSG00000076498	Ikbkb;Cd247;Trac;Malt1;Lck;Psme2b;Nfkb1;H2-Aa;Cd4;H2-Eb1;Cd3d;Nfkbia;Card11;Prkcq;Trbc1;Cd3e;Ube2d1;Trbv16;Cd3g;H2-Ab1;Trbc2
12	Immune System	R-MMU-1236974	ER-Phagosome pathway	12/ 1311	36/ 8793	0.333333	0.00445482	0.064284	ENSMUSG00000037321;ENSMUSG00000067235;ENSMUSG00000016283;ENSMUSG00000024339;ENSMUSG00000060550;ENSMUSG00000035929;ENSMUSG00000091705;ENSMUSG00000079491;ENSMUSG00000056116;ENSMUSG00000073409;ENSMUSG00000016206;ENSMUSG00000061232	Tap1;H2-Q10;H2-M2;Tap2;H2-Q7;H2-Q4;H2-Q2;H2-T10;H2-T22;H2-Q6;H2-M3;H2-K1
27	Immune System	R-MMU-5690714	CD22 mediated BCR regulation	27/ 1311	110/ 8793	0.245455	0.00511586	0.0729746	ENSMUSG00000096410;ENSMUSG00000076937;ENSMUSG00000094345;ENSMUSG00000003379;ENSMUSG00000103254;ENSMUSG00000004266;ENSMUSG00000105906;ENSMUSG00000095589;ENSMUSG00000076731;ENSMUSG00000093894;ENSMUSG00000094694;ENSMUSG00000076655;ENSMUSG00000094194;ENSMUSG00000094335;ENSMUSG00000076672;ENSMUSG00000095429;ENSMUSG00000095130;ENSMUSG00000094088;ENSMUSG00000040592;ENSMUSG00000093861;ENSMUSG00000030577;…	Ighv1-19;Iglc2;Igkv14-126;Cd79a;Ighv1-15;Ptpn6;Iglc1;Ighv1-55;Ighv8-12;Ighv1-53;Ighv1-9;Ighv4-1;Ighv5-16;Igkv1-117;Ighv3-6;Ighv5-12;Ighv1-39;Ighv1-64;Cd79b;Igkv1-110;Cd22;Lyn;Ighv1-54;Ighv1-11;Ighv1-69;Ighv1-26;Ighv1-47
10	Neuronal System	R-MMU-399719	Trafficking of AMPA receptors	10/ 1311	28/ 8793	0.357143	0.00528891	0.0745857	ENSMUSG00000033981;ENSMUSG00000030098;ENSMUSG00000053819;ENSMUSG00000024617;ENSMUSG00000021057;ENSMUSG00000020886;ENSMUSG00000057897;ENSMUSG00000078816;ENSMUSG00000052889;ENSMUSG00000066189	Gria2;Grip2;Camk2d;Camk2a;Akap5;Dlg4;Camk2b;Prkcg;Prkcb;Cacng3
10	Neuronal System	R-MMU-399721	Glutamate binding, activation of AMPA receptors and synaptic plasticity	10/ 1311	28/ 8793	0.357143	0.00528891	0.0745857	ENSMUSG00000033981;ENSMUSG00000030098;ENSMUSG00000053819;ENSMUSG00000024617;ENSMUSG00000021057;ENSMUSG00000020886;ENSMUSG00000057897;ENSMUSG00000078816;ENSMUSG00000052889;ENSMUSG00000066189	Gria2;Grip2;Camk2d;Camk2a;Akap5;Dlg4;Camk2b;Prkcg;Prkcb;Cacng3
5	Hemostasis	R-MMU-210990	PECAM1 interactions	5/ 1311	9/ 8793	0.555556	0.00545359	0.075199	ENSMUSG00000004266;ENSMUSG00000016933;ENSMUSG00000020717;ENSMUSG00000027087;ENSMUSG00000000409	Ptpn6;Plcg1;Pecam1;Itgav;Lck
4	Immune System	R-MMU-174577	Activation of C3 and C5	4/ 1311	6/ 8793	0.666667	0.00573548	0.0782168	ENSMUSG00000024371;ENSMUSG00000073418;ENSMUSG00000090231;ENSMUSG00000024164	C2;C4b;Cfb;C3
4	Gene expression (Transcription)	R-MMU-8951430	RUNX3 regulates WNT signaling	4/ 1311	6/ 8793	0.666667	0.00573548	0.0782168	ENSMUSG00000055799;ENSMUSG00000070691;ENSMUSG00000027985;ENSMUSG00000000782	Tcf7l1;Runx3;Lef1;Tcf7
50	Signal Transduction	R-MMU-5673001	RAF/MAP kinase cascade	50/ 1311	237/ 8793	0.21097	0.00590066	0.0787389	ENSMUSG00000009376;ENSMUSG00000031383;ENSMUSG00000062232;ENSMUSG00000053819;ENSMUSG00000052142;ENSMUSG00000061578;ENSMUSG00000025856;ENSMUSG00000037225;ENSMUSG00000036985;ENSMUSG00000057897;ENSMUSG00000074899;ENSMUSG00000031565;ENSMUSG00000053716;ENSMUSG00000031530;ENSMUSG00000022610;ENSMUSG00000005364;ENSMUSG00000024620;ENSMUSG00000027646;ENSMUSG00000068227;ENSMUSG00000019960;ENSMUSG00000026778;…	Met;Dusp9;Rapgef2;Camk2d;Rasal3;Ksr2;Pdgfa;Fgf2;Zdhhc9;Camk2b;Sptbn5;Fgfr1;Dusp7;Dusp4;Mapk12;Il5ra;Pdgfrb;Src;Il2rb;Dusp6;Prkcq;Rasa4;Rasgef1a;Fgfr4;Csf2rb;Fyn;Il2ra;Rasgrf2;Iqgap1;Psme2b;Dusp10;Pdgfb;Fgb;Sptbn1;Lat;Rasa3;Rasal1;Rasgrp4;Il17rd;Fgfr3;Nrg1;Camk2a;Actn2;Dusp2;Rasgrp1;Rasa2;Rasgrp3;Egfr;Flt3l;Dusp5
51	Signal Transduction	R-MMU-5684996	MAPK1/MAPK3 signaling	51/ 1311	243/ 8793	0.209877	0.00607321	0.0801793	ENSMUSG00000009376;ENSMUSG00000031383;ENSMUSG00000062232;ENSMUSG00000053819;ENSMUSG00000052142;ENSMUSG00000061578;ENSMUSG00000025856;ENSMUSG00000037225;ENSMUSG00000036985;ENSMUSG00000057897;ENSMUSG00000074899;ENSMUSG00000031565;ENSMUSG00000053716;ENSMUSG00000031530;ENSMUSG00000022610;ENSMUSG00000005364;ENSMUSG00000024620;ENSMUSG00000027646;ENSMUSG00000068227;ENSMUSG00000019960;ENSMUSG00000026778;…	Met;Dusp9;Rapgef2;Camk2d;Rasal3;Ksr2;Pdgfa;Fgf2;Zdhhc9;Camk2b;Sptbn5;Fgfr1;Dusp7;Dusp4;Mapk12;Il5ra;Pdgfrb;Src;Il2rb;Dusp6;Prkcq;Rasa4;Rasgef1a;Fgfr4;Csf2rb;Fyn;Il2ra;Rasgrf2;Iqgap1;Il6ra;Psme2b;Dusp10;Pdgfb;Fgb;Sptbn1;Lat;Rasa3;Rasal1;Rasgrp4;Il17rd;Fgfr3;Nrg1;Camk2a;Actn2;Dusp2;Rasgrp1;Rasa2;Rasgrp3;Egfr;Flt3l;Dusp5
28	Immune System	R-MMU-2029481	FCGR activation	28/ 1311	117/ 8793	0.239316	0.00639634	0.0835565	ENSMUSG00000096410;ENSMUSG00000021457;ENSMUSG00000076937;ENSMUSG00000094345;ENSMUSG00000103254;ENSMUSG00000005763;ENSMUSG00000105906;ENSMUSG00000095589;ENSMUSG00000076731;ENSMUSG00000093894;ENSMUSG00000094694;ENSMUSG00000076655;ENSMUSG00000094194;ENSMUSG00000002033;ENSMUSG00000076615;ENSMUSG00000094335;ENSMUSG00000076672;ENSMUSG00000095429;ENSMUSG00000095130;ENSMUSG00000094088;ENSMUSG00000003283;…	Ighv1-19;Syk;Iglc2;Igkv14-126;Ighv1-15;Cd247;Iglc1;Ighv1-55;Ighv8-12;Ighv1-53;Ighv1-9;Ighv4-1;Ighv5-16;Cd3g;Ighg3;Igkv1-117;Ighv3-6;Ighv5-12;Ighv1-39;Ighv1-64;Hck;Igkv1-110;Ighv1-54;Ighv1-11;Fgr;Ighv1-69;Ighv1-26;Ighv1-47
15	Transport of small molecules	R-MMU-936837	Ion transport by P-type ATPases	15/ 1311	52/ 8793	0.288462	0.00726286	0.0938876	ENSMUSG00000059412;ENSMUSG00000026576;ENSMUSG00000036570;ENSMUSG00000040907;ENSMUSG00000053819;ENSMUSG00000060671;ENSMUSG00000046808;ENSMUSG00000024617;ENSMUSG00000057897;ENSMUSG00000020788;ENSMUSG00000025324;ENSMUSG00000031441;ENSMUSG00000066705;ENSMUSG00000021983;ENSMUSG00000007097	Fxyd2;Atp1b1;Fxyd1;Atp1a3;Camk2d;Atp8b2;Atp10d;Camk2a;Camk2b;Atp2a3;Atp10a;Atp11a;Fxyd6;Atp8a2;Atp1a2
54	Signal Transduction	R-MMU-5683057	MAPK family signaling cascades	54/ 1311	263/ 8793	0.205323	0.00767377	0.0981768	ENSMUSG00000009376;ENSMUSG00000031383;ENSMUSG00000062232;ENSMUSG00000053819;ENSMUSG00000052142;ENSMUSG00000030589;ENSMUSG00000025856;ENSMUSG00000037225;ENSMUSG00000036985;ENSMUSG00000057897;ENSMUSG00000074899;ENSMUSG00000031565;ENSMUSG00000027947;ENSMUSG00000053716;ENSMUSG00000031530;ENSMUSG00000022610;ENSMUSG00000005364;ENSMUSG00000024620;ENSMUSG00000027646;ENSMUSG00000068227;ENSMUSG00000019960;…	Met;Dusp9;Rapgef2;Camk2d;Rasal3;Rasgrp4;Pdgfa;Fgf2;Zdhhc9;Camk2b;Sptbn5;Fgfr1;Il6ra;Dusp7;Dusp4;Mapk12;Il5ra;Pdgfrb;Src;Il2rb;Dusp6;Prkcq;Rasa4;Rasgef1a;Fgfr4;Csf2rb;Fyn;Il2ra;Rasgrf2;Iqgap1;Ksr2;Foxo1;Psme2b;Dusp10;Pdgfb;Fgb;Sptbn1;Lat;Rasa3;Rasal1;Cdc14b;Il17rd;Pak1;Fgfr3;Nrg1;Camk2a;Actn2;Dusp2;Rasgrp1;Rasa2;Rasgrp3;Egfr;Flt3l;Dusp5
7	Signal Transduction	R-MMU-111997	CaM pathway	7/ 1311	17/ 8793	0.411765	0.00794638	0.100627	ENSMUSG00000021948;ENSMUSG00000025855;ENSMUSG00000031659;ENSMUSG00000022840;ENSMUSG00000020654;ENSMUSG00000078816;ENSMUSG00000020785	Prkcd;Prkar1b;Adcy7;Adcy5;Adcy3;Prkcg;Camkk1
7	Signal Transduction	R-MMU-111933	Calmodulin induced events	7/ 1311	17/ 8793	0.411765	0.00794638	0.100627	ENSMUSG00000021948;ENSMUSG00000025855;ENSMUSG00000031659;ENSMUSG00000022840;ENSMUSG00000020654;ENSMUSG00000078816;ENSMUSG00000020785	Prkcd;Prkar1b;Adcy7;Adcy5;Adcy3;Prkcg;Camkk1
13	Immune System	R-MMU-168643	Nucleotide-binding domain, leucine rich repeat containing receptor (NLR) signaling pathways	13/ 1311	44/ 8793	0.295455	0.00974377	0.11301	ENSMUSG00000025888;ENSMUSG00000029468;ENSMUSG00000022610;ENSMUSG00000038058;ENSMUSG00000055994;ENSMUSG00000031934;ENSMUSG00000032691;ENSMUSG00000032000;ENSMUSG00000033538;ENSMUSG00000022534;ENSMUSG00000032322;ENSMUSG00000057329;ENSMUSG00000019850	Casp1;P2rx7;Mapk12;Nod1;Nod2;Panx1;Nlrp3;Birc3;Casp4;Mefv;Pstpip1;Bcl2;Tnfaip3
45	Developmental Biology	R-MMU-9675108	Nervous system development	45/ 1311	214/ 8793	0.21028	0.00922818	0.113388	ENSMUSG00000026825;ENSMUSG00000028064;ENSMUSG00000009376;ENSMUSG00000021451;ENSMUSG00000016933;ENSMUSG00000022263;ENSMUSG00000040990;ENSMUSG00000021262;ENSMUSG00000031207;ENSMUSG00000028664;ENSMUSG00000041977;ENSMUSG00000074899;ENSMUSG00000041351;ENSMUSG00000029622;ENSMUSG00000050272;ENSMUSG00000022610;ENSMUSG00000061353;ENSMUSG00000029121;ENSMUSG00000053646;ENSMUSG00000027646;ENSMUSG00000009621;…	Dnm1;Sema4a;Met;Sema4d;Plcg1;Trio;Sh3kbp1;Evl;Msn;Ephb2;Arhgef11;Sptbn5;Rap1gap;Arpc1b;Dscam;Mapk12;Cxcl12;Crmp1;Plxnb1;Src;Vav2;Prkcq;Fyn;Itgav;Ptprc;Sema7a;Plxna3;Dpysl2;Plxnd1;Efnb1;Pik3cd;Col5a3;Egfr;Pfn2;Epha2;Sema5a;St8sia4;Pak1;Efnb2;Mmp9;Limk1;Cd72;Ephb6;Sptbn1;Adgrg6
10	Hemostasis	R-MMU-114604	GPVI-mediated activation cascade	10/ 1311	30/ 8793	0.333333	0.00914456	0.113484	ENSMUSG00000033220;ENSMUSG00000034116;ENSMUSG00000000409;ENSMUSG00000004266;ENSMUSG00000021457;ENSMUSG00000030742;ENSMUSG00000009621;ENSMUSG00000034330;ENSMUSG00000002699;ENSMUSG00000020901	Rac2;Vav1;Lck;Ptpn6;Syk;Lat;Vav2;Plcg2;Lcp2;Pik3r5
22	Cell-Cell communication	R-MMU-1500931	Cell-Cell communication	22/ 1311	89/ 8793	0.247191	0.00995438	0.114383	ENSMUSG00000078783;ENSMUSG00000022565;ENSMUSG00000027318;ENSMUSG00000040511;ENSMUSG00000032012;ENSMUSG00000095028;ENSMUSG00000037712;ENSMUSG00000027111;ENSMUSG00000074677;ENSMUSG00000031133;ENSMUSG00000028217;ENSMUSG00000039385;ENSMUSG00000030536;ENSMUSG00000025064;ENSMUSG00000044641;ENSMUSG00000011256;ENSMUSG00000059456;ENSMUSG00000031328;ENSMUSG00000028458;ENSMUSG00000024304;ENSMUSG00000015143;…	Sirpd;Plec;Adam33;Pvr;Nectin1;Sirpb1b;Fermt2;Itga6;Sirpb1c;Arhgef6;Cdh17;Cdh6;Iqgap1;Col17a1;Pard6b;Adam19;Ptk2b;Flna;Tesk1;Cdh2;Actn1;Kirrel
9	Metabolism	R-MMU-211976	Endogenous sterols	9/ 1311	26/ 8793	0.346154	0.0100849	0.11482	ENSMUSG00000021259;ENSMUSG00000024365;ENSMUSG00000079057;ENSMUSG00000039519;ENSMUSG00000021575;ENSMUSG00000019256;ENSMUSG00000023963;ENSMUSG00000026170;ENSMUSG00000017969	Cyp46a1;Cyp21a1;Cyp4v3;Cyp7b1;Ahrr;Ahr;Cyp39a1;Cyp27a1;Ptgis
5	Immune System	R-MMU-844456	The NLRP3 inflammasome	5/ 1311	10/ 8793	0.5	0.00957863	0.11654	ENSMUSG00000022534;ENSMUSG00000032322;ENSMUSG00000029468;ENSMUSG00000031934;ENSMUSG00000032691	Mefv;Pstpip1;P2rx7;Panx1;Nlrp3
5	Immune System	R-MMU-9706369	Negative regulation of FLT3	5/ 1311	10/ 8793	0.5	0.00957863	0.11654	ENSMUSG00000027636;ENSMUSG00000042594;ENSMUSG00000025314;ENSMUSG00000110206;ENSMUSG00000022372	Sla2;Sh2b3;Ptprj;Flt3l;Sla
5	Immune System	R-MMU-8983432	Interleukin-15 signaling	5/ 1311	10/ 8793	0.5	0.00957863	0.11654	ENSMUSG00000023206;ENSMUSG00000004040;ENSMUSG00000031712;ENSMUSG00000031304;ENSMUSG00000068227	Il15ra;Stat3;Il15;Il2rg;Il2rb
5	Hemostasis	R-MMU-392154	Nitric oxide stimulates guanylate cyclase	5/ 1311	10/ 8793	0.5	0.00957863	0.11654	ENSMUSG00000020826;ENSMUSG00000030102;ENSMUSG00000023868;ENSMUSG00000029361;ENSMUSG00000110195	Nos2;Itpr1;Pde10a;Nos1;Pde2a
5	Signal Transduction	R-MMU-4641265	Repression of WNT target genes	5/ 1311	10/ 8793	0.5	0.00957863	0.11654	ENSMUSG00000032280;ENSMUSG00000055799;ENSMUSG00000027985;ENSMUSG00000034771;ENSMUSG00000000782	Tle3;Tcf7l1;Lef1;Tle2;Tcf7
11	Signal Transduction	R-MMU-157118	Signaling by NOTCH	11/ 1311	35/ 8793	0.314286	0.0103564	0.116839	ENSMUSG00000038146;ENSMUSG00000026923;ENSMUSG00000031925;ENSMUSG00000027314;ENSMUSG00000027276;ENSMUSG00000020122;ENSMUSG00000029603;ENSMUSG00000014773;ENSMUSG00000004947;ENSMUSG00000059401;ENSMUSG00000015468	Notch3;Notch1;Maml2;Dll4;Jag1;Egfr;Dtx1;Dll1;Dtx2;Mamld1;Notch4
8	Metabolism	R-MMU-381676	Glucagon-like Peptide-1 (GLP1) regulates insulin secretion	8/ 1311	22/ 8793	0.363636	0.0108893	0.121744	ENSMUSG00000050556;ENSMUSG00000030287;ENSMUSG00000022469;ENSMUSG00000038811;ENSMUSG00000042644;ENSMUSG00000030102;ENSMUSG00000049044;ENSMUSG00000043673	Kcnb1;Itpr2;Rapgef3;Gngt2;Itpr3;Itpr1;Rapgef4;Kcns3
8	Signal Transduction	R-MMU-112409	RAF-independent MAPK1/3 activation	8/ 1311	22/ 8793	0.363636	0.0108893	0.121744	ENSMUSG00000031383;ENSMUSG00000027947;ENSMUSG00000053716;ENSMUSG00000031530;ENSMUSG00000039384;ENSMUSG00000027368;ENSMUSG00000019960;ENSMUSG00000034765	Dusp9;Il6ra;Dusp7;Dusp4;Dusp10;Dusp2;Dusp6;Dusp5
6	Immune System	R-MMU-622312	Inflammasomes	6/ 1311	14/ 8793	0.428571	0.0111314	0.122248	ENSMUSG00000029468;ENSMUSG00000057329;ENSMUSG00000031934;ENSMUSG00000032691;ENSMUSG00000032322;ENSMUSG00000022534	P2rx7;Bcl2;Panx1;Nlrp3;Pstpip1;Mefv
6	Immune System	R-MMU-449836	Other interleukin signaling	6/ 1311	14/ 8793	0.428571	0.0111314	0.122248	ENSMUSG00000001741;ENSMUSG00000014599;ENSMUSG00000024621;ENSMUSG00000023274;ENSMUSG00000007207;ENSMUSG00000031750	Il16;Csf1;Csf1r;Cd4;Stx1a;Il34
4	Immune System	R-MMU-8984722	Interleukin-35 Signalling	4/ 1311	7/ 8793	0.571429	0.0118085	0.12419	ENSMUSG00000004040;ENSMUSG00000005465;ENSMUSG00000018341;ENSMUSG00000003206	Stat3;Il27ra;Il12rb2;Ebi3
4	Immune System	R-MMU-8851680	Butyrophilin (BTN) family interactions	4/ 1311	7/ 8793	0.571429	0.0118085	0.12419	ENSMUSG00000024066;ENSMUSG00000024340;ENSMUSG00000039457;ENSMUSG00000040283	Xdh;Btnl2;Ppl;Btnl9
3	Signal Transduction	R-MMU-8875513	MET interacts with TNS proteins	3/ 1311	4/ 8793	0.75	0.0117549	0.12685	ENSMUSG00000020422;ENSMUSG00000009376;ENSMUSG00000017607	Tns3;Met;Tns4
3	Signal Transduction	R-MMU-9034015	Signaling by NTRK3 (TRKC)	3/ 1311	4/ 8793	0.75	0.0117549	0.12685	ENSMUSG00000016933;ENSMUSG00000059146;ENSMUSG00000027646	Plcg1;Ntrk3;Src
3	Signal Transduction	R-MMU-444209	Free fatty acid receptors	3/ 1311	4/ 8793	0.75	0.0117549	0.12685	ENSMUSG00000051314;ENSMUSG00000044453;ENSMUSG00000019429	Ffar2;Ffar1;Ffar3
44	Developmental Biology	R-MMU-422475	Axon guidance	44/ 1311	213/ 8793	0.206573	0.0135797	0.140437	ENSMUSG00000026825;ENSMUSG00000028064;ENSMUSG00000009376;ENSMUSG00000021451;ENSMUSG00000016933;ENSMUSG00000022263;ENSMUSG00000040990;ENSMUSG00000021262;ENSMUSG00000031207;ENSMUSG00000028664;ENSMUSG00000041977;ENSMUSG00000074899;ENSMUSG00000041351;ENSMUSG00000029622;ENSMUSG00000050272;ENSMUSG00000022610;ENSMUSG00000061353;ENSMUSG00000029121;ENSMUSG00000053646;ENSMUSG00000027646;ENSMUSG00000009621;…	Dnm1;Sema4a;Met;Sema4d;Plcg1;Trio;Sh3kbp1;Evl;Msn;Ephb2;Arhgef11;Sptbn5;Rap1gap;Arpc1b;Dscam;Mapk12;Cxcl12;Crmp1;Plxnb1;Src;Vav2;Prkcq;Fyn;Itgav;Ptprc;Sema7a;Plxna3;Dpysl2;Plxnd1;Efnb1;Pik3cd;Col5a3;Egfr;Pfn2;Epha2;Sema5a;St8sia4;Pak1;Efnb2;Mmp9;Limk1;Cd72;Ephb6;Sptbn1
12	Immune System	R-MMU-983170	Antigen Presentation: Folding, assembly and peptide loading of class I MHC	12/ 1311	41/ 8793	0.292683	0.0138052	0.141589	ENSMUSG00000079491;ENSMUSG00000067235;ENSMUSG00000016283;ENSMUSG00000024339;ENSMUSG00000060550;ENSMUSG00000035929;ENSMUSG00000091705;ENSMUSG00000037321;ENSMUSG00000056116;ENSMUSG00000073409;ENSMUSG00000016206;ENSMUSG00000061232	H2-T10;H2-Q10;H2-M2;Tap2;H2-Q7;H2-Q4;H2-Q2;Tap1;H2-T22;H2-Q6;H2-M3;H2-K1
8	Immune System	R-MMU-9607240	FLT3 Signaling	8/ 1311	23/ 8793	0.347826	0.0145611	0.148118	ENSMUSG00000042351;ENSMUSG00000042594;ENSMUSG00000025314;ENSMUSG00000022372;ENSMUSG00000000409;ENSMUSG00000027636;ENSMUSG00000021457;ENSMUSG00000110206	Grap2;Sh2b3;Ptprj;Sla;Lck;Sla2;Syk;Flt3l
10	Gene expression (Transcription)	R-MMU-383280	Nuclear Receptor transcription pathway	10/ 1311	32/ 8793	0.3125	0.0148455	0.148575	ENSMUSG00000026610;ENSMUSG00000028150;ENSMUSG00000017491;ENSMUSG00000031618;ENSMUSG00000020889;ENSMUSG00000001288;ENSMUSG00000023034;ENSMUSG00000019768;ENSMUSG00000015843;ENSMUSG00000046532	Esrrg;Rorc;Rarb;Nr3c2;Nr1d1;Rarg;Nr4a1;Esr1;Rxrg;Ar
16	Hemostasis	R-MMU-418346	Platelet homeostasis	16/ 1311	61/ 8793	0.262295	0.0147786	0.149108	ENSMUSG00000027716;ENSMUSG00000030287;ENSMUSG00000029468;ENSMUSG00000020717;ENSMUSG00000004266;ENSMUSG00000038811;ENSMUSG00000028874;ENSMUSG00000042644;ENSMUSG00000110195;ENSMUSG00000030376;ENSMUSG00000030102;ENSMUSG00000043017;ENSMUSG00000020788;ENSMUSG00000020826;ENSMUSG00000023868;ENSMUSG00000029361	Trpc3;Itpr2;P2rx7;Pecam1;Ptpn6;Gngt2;Fgr;Itpr3;Pde2a;Slc8a2;Itpr1;Ptgir;Atp2a3;Nos2;Pde10a;Nos1
7	Signal Transduction	R-MMU-111996	Ca-dependent events	7/ 1311	19/ 8793	0.368421	0.0157143	0.152355	ENSMUSG00000021948;ENSMUSG00000025855;ENSMUSG00000031659;ENSMUSG00000022840;ENSMUSG00000020654;ENSMUSG00000078816;ENSMUSG00000020785	Prkcd;Prkar1b;Adcy7;Adcy5;Adcy3;Prkcg;Camkk1
5	Immune System	R-MMU-9705462	Inactivation of CSF3 (G-CSF) signaling	5/ 1311	11/ 8793	0.454545	0.0154314	0.153203	ENSMUSG00000019927;ENSMUSG00000003283;ENSMUSG00000038037;ENSMUSG00000042228;ENSMUSG00000021457	Ube2d1;Hck;Socs1;Lyn;Syk
5	Programmed Cell Death	R-MMU-264870	Caspase-mediated cleavage of cytoskeletal proteins	5/ 1311	11/ 8793	0.454545	0.0154314	0.153203	ENSMUSG00000057738;ENSMUSG00000018411;ENSMUSG00000022565;ENSMUSG00000026879;ENSMUSG00000026728	Sptan1;Mapt;Plec;Gsn;Vim
26	Metabolism of proteins	R-MMU-8957275	Post-translational protein phosphorylation	26/ 1311	114/ 8793	0.22807	0.0156925	0.153342	ENSMUSG00000020303;ENSMUSG00000026715;ENSMUSG00000054932;ENSMUSG00000025854;ENSMUSG00000032083;ENSMUSG00000034863;ENSMUSG00000068252;ENSMUSG00000029309;ENSMUSG00000079015;ENSMUSG00000030605;ENSMUSG00000028195;ENSMUSG00000002985;ENSMUSG00000021835;ENSMUSG00000026110;ENSMUSG00000071716;ENSMUSG00000039474;ENSMUSG00000024164;ENSMUSG00000020427;ENSMUSG00000055653;ENSMUSG00000044309;ENSMUSG00000026185;…	Stc2;Serpinc1;Afp;Fam20c;Apoa1;Ano8;Apol7b;Sparcl1;Serpina1c;Mfge8;Ccn1;Apoe;Bmp4;Mgat4a;Apol7e;Wfs1;C3;Igfbp3;Gpc3;Apol7c;Igfbp5;Shisa5;Csf1;C4b;Vwa1;Cdh2
27	Metabolism of proteins	R-MMU-381426	Regulation of Insulin-like Growth Factor (IGF) transport and uptake by Insulin-like Growth Factor Binding Proteins (IGFBPs)	27/ 1311	120/ 8793	0.225	0.0166617	0.160288	ENSMUSG00000020303;ENSMUSG00000026715;ENSMUSG00000054932;ENSMUSG00000025854;ENSMUSG00000032083;ENSMUSG00000034863;ENSMUSG00000068252;ENSMUSG00000029309;ENSMUSG00000079015;ENSMUSG00000030605;ENSMUSG00000028195;ENSMUSG00000002985;ENSMUSG00000021835;ENSMUSG00000026110;ENSMUSG00000071716;ENSMUSG00000039474;ENSMUSG00000024164;ENSMUSG00000020427;ENSMUSG00000055653;ENSMUSG00000044309;ENSMUSG00000026185;…	Stc2;Serpinc1;Afp;Fam20c;Apoa1;Ano8;Apol7b;Sparcl1;Serpina1c;Mfge8;Ccn1;Apoe;Bmp4;Mgat4a;Apol7e;Wfs1;C3;Igfbp3;Gpc3;Apol7c;Igfbp5;Shisa5;Igfbp6;Csf1;C4b;Vwa1;Cdh2
13	Metabolism	R-MMU-1660499	Synthesis of PIPs at the plasma membrane	13/ 1311	47/ 8793	0.276596	0.0172175	0.164361	ENSMUSG00000030231;ENSMUSG00000040428;ENSMUSG00000026447;ENSMUSG00000020901;ENSMUSG00000034570;ENSMUSG00000034573;ENSMUSG00000040268;ENSMUSG00000026113;ENSMUSG00000023805;ENSMUSG00000041757;ENSMUSG00000039936;ENSMUSG00000031557;ENSMUSG00000037940	Plekha5;Plekha4;Pik3c2b;Pik3r5;Inpp5j;Ptpn13;Plekha1;Inpp4a;Synj2;Plekha6;Pik3cd;Plekha2;Inpp4b
15	Signal Transduction	R-MMU-9013406	RHOQ GTPase cycle	15/ 1311	57/ 8793	0.263158	0.0174006	0.164841	ENSMUSG00000036452;ENSMUSG00000025656;ENSMUSG00000021279;ENSMUSG00000031523;ENSMUSG00000032714;ENSMUSG00000041444;ENSMUSG00000030774;ENSMUSG00000001552;ENSMUSG00000049521;ENSMUSG00000030536;ENSMUSG00000075415;ENSMUSG00000052609;ENSMUSG00000061462;ENSMUSG00000024143;ENSMUSG00000019487	Arhgap26;Arhgef9;Cdc42bpb;Dlc1;Syde1;Arhgap32;Pak1;Jup;Cdc42ep1;Iqgap1;Fnbp1;Plekhg3;Obscn;Rhoq;Trip10
35	Transport of small molecules	R-MMU-983712	Ion channel transport	35/ 1311	165/ 8793	0.212121	0.0175936	0.165407	ENSMUSG00000052387;ENSMUSG00000064210;ENSMUSG00000060671;ENSMUSG00000057897;ENSMUSG00000034863;ENSMUSG00000031441;ENSMUSG00000057378;ENSMUSG00000026576;ENSMUSG00000040907;ENSMUSG00000023017;ENSMUSG00000053819;ENSMUSG00000031431;ENSMUSG00000030592;ENSMUSG00000011008;ENSMUSG00000046808;ENSMUSG00000024403;ENSMUSG00000066705;ENSMUSG00000009246;ENSMUSG00000038260;ENSMUSG00000001750;ENSMUSG00000030340;…	Trpm3;Ano6;Atp8b2;Camk2b;Ano8;Atp11a;Ryr3;Atp1b1;Atp1a3;Asic1;Camk2d;Tsc22d3;Ryr1;Mcoln2;Atp10d;Atp6v1g2;Fxyd6;Trpm5;Trpm4;Tcirg1;Scnn1a;Ryr2;Ano1;Trpm2;Atp2a3;Atp10a;Atp8a2;Atp1a2;Fxyd2;Fxyd1;Trpc3;Camk2a;Nedd4l;Mcoln3;Trpv3
19	Immune System	R-MMU-1236975	Antigen processing-Cross presentation	19/ 1311	78/ 8793	0.24359	0.018507	0.172686	ENSMUSG00000037321;ENSMUSG00000061232;ENSMUSG00000067235;ENSMUSG00000016283;ENSMUSG00000056116;ENSMUSG00000026480;ENSMUSG00000024339;ENSMUSG00000035929;ENSMUSG00000060550;ENSMUSG00000078153;ENSMUSG00000091705;ENSMUSG00000015340;ENSMUSG00000079491;ENSMUSG00000034783;ENSMUSG00000073409;ENSMUSG00000015950;ENSMUSG00000016206;ENSMUSG00000027087;ENSMUSG00000071715	Tap1;H2-K1;H2-Q10;H2-M2;H2-T22;Ncf2;Tap2;H2-Q4;H2-Q7;Psme2b;H2-Q2;Cybb;H2-T10;Cd207;H2-Q6;Ncf1;H2-M3;Itgav;Ncf4
6	Immune System	R-MMU-912526	Interleukin receptor SHC signaling	6/ 1311	16/ 8793	0.375	0.0227906	0.19372	ENSMUSG00000005364;ENSMUSG00000068227;ENSMUSG00000004266;ENSMUSG00000039936;ENSMUSG00000071713;ENSMUSG00000026770	Il5ra;Il2rb;Ptpn6;Pik3cd;Csf2rb;Il2ra
27	Metabolism	R-MMU-1630316	Glycosaminoglycan metabolism	27/ 1311	123/ 8793	0.219512	0.0226504	0.193856	ENSMUSG00000029510;ENSMUSG00000035273;ENSMUSG00000047712;ENSMUSG00000033114;ENSMUSG00000030657;ENSMUSG00000051022;ENSMUSG00000020868;ENSMUSG00000047759;ENSMUSG00000051650;ENSMUSG00000022367;ENSMUSG00000017929;ENSMUSG00000030930;ENSMUSG00000021432;ENSMUSG00000070407;ENSMUSG00000017009;ENSMUSG00000058152;ENSMUSG00000052353;ENSMUSG00000055653;ENSMUSG00000022793;ENSMUSG00000057337;ENSMUSG00000005043;…	Gpc2;Hpse;Ust;Slc35d2;Xylt1;Hs3st1;Xylt2;Hs3st3a1;B3gnt2;Has2;B4galt5;Chst15;Slc35b3;Hs3st3b1;Sdc4;Chsy3;Cemip;Gpc3;B4galt4;Chst3;Sgsh;Chst1;Has3;Prelp;Papss2;Ndst1;B4galt7
23	Hemostasis	R-MMU-983231	Factors involved in megakaryocyte development and platelet production	23/ 1311	101/ 8793	0.227723	0.0225238	0.194111	ENSMUSG00000042594;ENSMUSG00000063077;ENSMUSG00000025855;ENSMUSG00000038608;ENSMUSG00000010021;ENSMUSG00000022629;ENSMUSG00000005057;ENSMUSG00000052085;ENSMUSG00000058318;ENSMUSG00000014602;ENSMUSG00000057963;ENSMUSG00000042622;ENSMUSG00000041642;ENSMUSG00000021338;ENSMUSG00000032198;ENSMUSG00000024862;ENSMUSG00000005836;ENSMUSG00000004187;ENSMUSG00000025558;ENSMUSG00000074657;ENSMUSG00000015619;…	Sh2b3;Kif1b;Prkar1b;Dock10;Kif19a;Kif21a;Sh2b2;Dock8;Phf21a;Kif1a;Itpk1;Maff;Kif21b;Carmil1;Dock6;Klc2;Gata6;Kifc2;Dock9;Kif5a;Gata3;Kif3c;Dock2
30	Immune System	R-MMU-168898	Toll-like Receptor Cascades	30/ 1311	140/ 8793	0.214286	0.0232684	0.195109	ENSMUSG00000026825;ENSMUSG00000074151;ENSMUSG00000028028;ENSMUSG00000031537;ENSMUSG00000053716;ENSMUSG00000045322;ENSMUSG00000031530;ENSMUSG00000053137;ENSMUSG00000055994;ENSMUSG00000042349;ENSMUSG00000024235;ENSMUSG00000019960;ENSMUSG00000036908;ENSMUSG00000021025;ENSMUSG00000021624;ENSMUSG00000025225;ENSMUSG00000030786;ENSMUSG00000021250;ENSMUSG00000021277;ENSMUSG00000019927;ENSMUSG00000022575;…	Dnm1;Nlrc5;Alpk1;Ikbkb;Dusp7;Tlr9;Dusp4;Mapk11;Nod2;Ikbke;Map3k8;Dusp6;Unc93b1;Nfkbia;Cd180;Nfkb2;Itgam;Fos;Traf3;Ube2d1;Gsdmd;Ager;Fgb;Tnip2;Itgb2;Tlr1;Nfkb1;Birc3;Nod1;Ly86
7	Gene expression (Transcription)	R-MMU-350054	Notch-HLH transcription pathway	7/ 1311	20/ 8793	0.35	0.0211354	0.195739	ENSMUSG00000026923;ENSMUSG00000031925;ENSMUSG00000022475;ENSMUSG00000059401;ENSMUSG00000038146;ENSMUSG00000062906;ENSMUSG00000015468	Notch1;Maml2;Hdac7;Mamld1;Notch3;Hdac10;Notch4
5	Metabolism	R-MMU-193775	Synthesis of bile acids and bile salts via 24-hydroxycholesterol	5/ 1311	12/ 8793	0.416667	0.0232609	0.196372	ENSMUSG00000025955;ENSMUSG00000017969;ENSMUSG00000021259;ENSMUSG00000023963;ENSMUSG00000026170	Akr1cl;Ptgis;Cyp46a1;Cyp39a1;Cyp27a1
28	Vesicle-mediated transport	R-MMU-2168880	Scavenging of heme from plasma	28/ 1311	128/ 8793	0.21875	0.0214746	0.197407	ENSMUSG00000040249;ENSMUSG00000096410;ENSMUSG00000076937;ENSMUSG00000094345;ENSMUSG00000032083;ENSMUSG00000068252;ENSMUSG00000103254;ENSMUSG00000105906;ENSMUSG00000095589;ENSMUSG00000076731;ENSMUSG00000093894;ENSMUSG00000076672;ENSMUSG00000076655;ENSMUSG00000094194;ENSMUSG00000071716;ENSMUSG00000094335;ENSMUSG00000094694;ENSMUSG00000095429;ENSMUSG00000095130;ENSMUSG00000094088;ENSMUSG00000044309;…	Lrp1;Ighv1-19;Iglc2;Igkv14-126;Apoa1;Apol7b;Ighv1-15;Iglc1;Ighv1-55;Ighv8-12;Ighv1-53;Ighv3-6;Ighv4-1;Ighv5-16;Apol7e;Igkv1-117;Ighv1-9;Ighv5-12;Ighv1-39;Ighv1-64;Apol7c;Ighv1-26;Igkv1-110;Ighv1-54;Ighv1-11;Ighv1-69;Igha;Ighv1-47
31	Immune System	R-MMU-977606	Regulation of Complement cascade	31/ 1311	145/ 8793	0.213793	0.0220055	0.2008	ENSMUSG00000096410;ENSMUSG00000073418;ENSMUSG00000090231;ENSMUSG00000030724;ENSMUSG00000076937;ENSMUSG00000094345;ENSMUSG00000103254;ENSMUSG00000026616;ENSMUSG00000024371;ENSMUSG00000105906;ENSMUSG00000095589;ENSMUSG00000076731;ENSMUSG00000093894;ENSMUSG00000094694;ENSMUSG00000076655;ENSMUSG00000022037;ENSMUSG00000094194;ENSMUSG00000076615;ENSMUSG00000094335;ENSMUSG00000076672;ENSMUSG00000024164;…	Ighv1-19;C4b;Cfb;Cd19;Iglc2;Igkv14-126;Ighv1-15;Cr2;C2;Iglc1;Ighv1-55;Ighv8-12;Ighv1-53;Ighv1-9;Ighv4-1;Clu;Ighv5-16;Ighg3;Igkv1-117;Ighv3-6;C3;Ighv5-12;Ighv1-39;Ighv1-64;Igkv1-110;Ighv1-54;Ighv1-11;Ighv1-69;C5ar1;Ighv1-26;Ighv1-47
2	Signal Transduction	R-MMU-3296197	Hydroxycarboxylic acid-binding receptors	2/ 1311	2/ 8793	1	0.0222151	0.201234	ENSMUSG00000049241;ENSMUSG00000045502	Hcar1;Hcar2
2	Signal Transduction	R-MMU-8849474	PTK6 Activates STAT3	2/ 1311	2/ 8793	1	0.0222151	0.201234	ENSMUSG00000004040;ENSMUSG00000038781	Stat3;Stap2
2	Gene expression (Transcription)	R-MMU-8931987	RUNX1 regulates estrogen receptor mediated transcription	2/ 1311	2/ 8793	1	0.0222151	0.201234	ENSMUSG00000019768;ENSMUSG00000031885	Esr1;Cbfb
2	Gene expression (Transcription)	R-MMU-8877330	RUNX1 and FOXP3 control the development of regulatory T lymphocytes (Tregs)	2/ 1311	2/ 8793	1	0.0222151	0.201234	ENSMUSG00000039521;ENSMUSG00000031885	Foxp3;Cbfb
2	Transport of small molecules	R-MMU-428559	Proton-coupled neutral amino acid transporters	2/ 1311	2/ 8793	1	0.0222151	0.201234	ENSMUSG00000020261;ENSMUSG00000020264	Slc36a1;Slc36a2
2	Gene expression (Transcription)	R-MMU-8940973	RUNX2 regulates osteoblast differentiation	2/ 1311	2/ 8793	1	0.0222151	0.201234	ENSMUSG00000039153;ENSMUSG00000046532	Runx2;Ar
2	Immune System	R-MMU-3249367	STAT6-mediated induction of chemokines	2/ 1311	2/ 8793	1	0.0222151	0.201234	ENSMUSG00000024349;ENSMUSG00000002147	Sting1;Stat6
8	Metabolism of proteins	R-MMU-975576	N-glycan antennae elongation in the medial/trans-Golgi	8/ 1311	25/ 8793	0.32	0.024457	0.203699	ENSMUSG00000060402;ENSMUSG00000026110;ENSMUSG00000003418;ENSMUSG00000022793;ENSMUSG00000022885;ENSMUSG00000017929;ENSMUSG00000038886;ENSMUSG00000042428	Chst8;Mgat4a;St8sia6;B4galt4;St6gal1;B4galt5;Man2a2;Mgat3
39	Neuronal System	R-MMU-112315	Transmission across Chemical Synapses	39/ 1311	192/ 8793	0.203125	0.0248482	0.205577	ENSMUSG00000022041;ENSMUSG00000029413;ENSMUSG00000030098;ENSMUSG00000025855;ENSMUSG00000041695;ENSMUSG00000007207;ENSMUSG00000031659;ENSMUSG00000057897;ENSMUSG00000035864;ENSMUSG00000003352;ENSMUSG00000010066;ENSMUSG00000035936;ENSMUSG00000025656;ENSMUSG00000040061;ENSMUSG00000024462;ENSMUSG00000026458;ENSMUSG00000053819;ENSMUSG00000020654;ENSMUSG00000004110;ENSMUSG00000004113;ENSMUSG00000034656;…	Chrna2;Naaa;Grip2;Prkar1b;Kcnj2;Stx1a;Adcy7;Camk2b;Syt1;Cacnb3;Cacna2d2;Aldh5a1;Arhgef9;Plcb2;Gabbr1;Ppfia4;Camk2d;Adcy3;Cacna1e;Cacna1b;Cacna1a;Slc1a2;Gad1;Prkcg;Camkk1;Gabrq;Prkcb;Gngt2;Gria2;Camk2a;Actn2;Adcy5;Akap5;Apba1;Cacng3;Ncald;Cacnb1;Chrnb4;Dlg4
25	Immune System	R-MMU-166016	Toll Like Receptor 4 (TLR4) Cascade	25/ 1311	113/ 8793	0.221239	0.0251744	0.206897	ENSMUSG00000026825;ENSMUSG00000074151;ENSMUSG00000028028;ENSMUSG00000031537;ENSMUSG00000053716;ENSMUSG00000031530;ENSMUSG00000053137;ENSMUSG00000055994;ENSMUSG00000042349;ENSMUSG00000024235;ENSMUSG00000019960;ENSMUSG00000025225;ENSMUSG00000021025;ENSMUSG00000021624;ENSMUSG00000030786;ENSMUSG00000021250;ENSMUSG00000021277;ENSMUSG00000019927;ENSMUSG00000015452;ENSMUSG00000059866;ENSMUSG00000000290;…	Dnm1;Nlrc5;Alpk1;Ikbkb;Dusp7;Dusp4;Mapk11;Nod2;Ikbke;Map3k8;Dusp6;Nfkb2;Nfkbia;Cd180;Itgam;Fos;Traf3;Ube2d1;Ager;Tnip2;Itgb2;Nfkb1;Birc3;Nod1;Ly86
9	Signal Transduction	R-MMU-1433557	Signaling by SCF-KIT	9/ 1311	30/ 8793	0.3	0.0265865	0.208822	ENSMUSG00000004837;ENSMUSG00000042351;ENSMUSG00000042594;ENSMUSG00000034116;ENSMUSG00000000409;ENSMUSG00000004266;ENSMUSG00000004040;ENSMUSG00000017737;ENSMUSG00000005057	Grap;Grap2;Sh2b3;Vav1;Lck;Ptpn6;Stat3;Mmp9;Sh2b2
3	Signal Transduction	R-MMU-1912420	Pre-NOTCH Processing in Golgi	3/ 1311	5/ 8793	0.6	0.0261346	0.213375	ENSMUSG00000038146;ENSMUSG00000026923;ENSMUSG00000015468	Notch3;Notch1;Notch4
3	Gene expression (Transcription)	R-MMU-8941326	RUNX2 regulates bone development	3/ 1311	5/ 8793	0.6	0.0261346	0.213375	ENSMUSG00000039153;ENSMUSG00000046532;ENSMUSG00000031885	Runx2;Ar;Cbfb
3	Transport of small molecules	R-MMU-8964026	Chylomicron clearance	3/ 1311	5/ 8793	0.6	0.0261346	0.213375	ENSMUSG00000002985;ENSMUSG00000032193;ENSMUSG00000032207	Apoe;Ldlr;Lipc
3	Metabolism	R-MMU-2142850	Hyaluronan biosynthesis and export	3/ 1311	5/ 8793	0.6	0.0261346	0.213375	ENSMUSG00000031910;ENSMUSG00000052353;ENSMUSG00000022367	Has3;Cemip;Has2
3	Immune System	R-MMU-5621480	Dectin-2 family	3/ 1311	5/ 8793	0.6	0.0261346	0.213375	ENSMUSG00000030144;ENSMUSG00000021457;ENSMUSG00000034330	Clec4d;Syk;Plcg2
3	Developmental Biology	R-MMU-376172	DSCAM interactions	3/ 1311	5/ 8793	0.6	0.0261346	0.213375	ENSMUSG00000022610;ENSMUSG00000050272;ENSMUSG00000030774	Mapk12;Dscam;Pak1
11	Metabolism	R-MMU-975634	Retinoid metabolism and transport	11/ 1311	40/ 8793	0.275	0.0284439	0.222005	ENSMUSG00000025955;ENSMUSG00000040249;ENSMUSG00000029510;ENSMUSG00000055653;ENSMUSG00000002985;ENSMUSG00000028003;ENSMUSG00000002992;ENSMUSG00000022579;ENSMUSG00000032083;ENSMUSG00000061808;ENSMUSG00000017009	Akr1cl;Lrp1;Gpc2;Gpc3;Apoe;Lrat;Apoc2;Gpihbp1;Apoa1;Ttr;Sdc4
6	Developmental Biology	R-MMU-373752	Netrin-1 signaling	6/ 1311	17/ 8793	0.352941	0.0308874	0.23957	ENSMUSG00000050272;ENSMUSG00000030774;ENSMUSG00000022610;ENSMUSG00000027646;ENSMUSG00000022263;ENSMUSG00000026778	Dscam;Pak1;Mapk12;Src;Trio;Prkcq
10	Immune System	R-MMU-1222556	ROS and RNS production in phagocytes	10/ 1311	36/ 8793	0.277778	0.033561	0.250899	ENSMUSG00000029361;ENSMUSG00000001750;ENSMUSG00000026480;ENSMUSG00000033220;ENSMUSG00000015340;ENSMUSG00000064267;ENSMUSG00000015950;ENSMUSG00000020826;ENSMUSG00000024403;ENSMUSG00000071715	Nos1;Tcirg1;Ncf2;Rac2;Cybb;Hvcn1;Ncf1;Nos2;Atp6v1g2;Ncf4
5	Immune System	R-MMU-447115	Interleukin-12 family signaling	5/ 1311	13/ 8793	0.384615	0.0332583	0.251668	ENSMUSG00000004040;ENSMUSG00000003206;ENSMUSG00000005465;ENSMUSG00000018341;ENSMUSG00000000791	Stat3;Ebi3;Il27ra;Il12rb2;Il12rb1
5	Hemostasis	R-MMU-139853	Elevation of cytosolic Ca2+ levels	5/ 1311	13/ 8793	0.384615	0.0332583	0.251668	ENSMUSG00000030102;ENSMUSG00000027716;ENSMUSG00000030287;ENSMUSG00000029468;ENSMUSG00000042644	Itpr1;Trpc3;Itpr2;P2rx7;Itpr3
4	Signal Transduction	R-MMU-1433559	Regulation of KIT signaling	4/ 1311	9/ 8793	0.444444	0.0331769	0.25573	ENSMUSG00000004266;ENSMUSG00000042594;ENSMUSG00000005057;ENSMUSG00000000409	Ptpn6;Sh2b3;Sh2b2;Lck
4	Immune System	R-MMU-389359	CD28 dependent Vav1 pathway	4/ 1311	9/ 8793	0.444444	0.0331769	0.25573	ENSMUSG00000026012;ENSMUSG00000034116;ENSMUSG00000030774;ENSMUSG00000000409	Cd28;Vav1;Pak1;Lck
4	Immune System	R-MMU-5684264	MAP3K8 (TPL2)-dependent MAPK1/3 activation	4/ 1311	9/ 8793	0.444444	0.0331769	0.25573	ENSMUSG00000031537;ENSMUSG00000024235;ENSMUSG00000059866;ENSMUSG00000028163	Ikbkb;Map3k8;Tnip2;Nfkb1
59	Neuronal System	R-MMU-112316	Neuronal System	59/ 1311	316/ 8793	0.186709	0.0363228	0.268313	ENSMUSG00000047976;ENSMUSG00000038811;ENSMUSG00000033768;ENSMUSG00000029413;ENSMUSG00000030098;ENSMUSG00000040896;ENSMUSG00000025855;ENSMUSG00000058248;ENSMUSG00000007207;ENSMUSG00000031659;ENSMUSG00000057897;ENSMUSG00000035864;ENSMUSG00000003352;ENSMUSG00000050556;ENSMUSG00000061689;ENSMUSG00000035936;ENSMUSG00000010066;ENSMUSG00000025656;ENSMUSG00000040061;ENSMUSG00000024462;ENSMUSG00000026458;…	Kcna1;Gngt2;Nrxn2;Naaa;Grip2;Kcnd3;Prkar1b;Kcnh1;Stx1a;Adcy7;Camk2b;Syt1;Cacnb3;Kcnb1;Dlgap4;Aldh5a1;Cacna2d2;Arhgef9;Plcb2;Gabbr1;Ppfia4;Camk2d;Ptprs;Adcy3;Cacna1e;Cacna1b;Cacna1a;Kcnc1;Cacng3;Ntrk3;Slc1a2;Kcnq5;Gad1;Kcng1;Kcnc3;Prkcg;Camkk1;Shank1;Ppfibp2;Gabrq;Kcnj1;Epb41l2;Kcnj2;Kcnk3;Chrna2;Gria2;Camk2a;Actn2;Adcy5;Akap5;Apba1;Panx1;Gjc1;Ncald;Cacnb1;Chrnb4;Prkcb;Dlg4;Kcns3
27	Immune System	R-MMU-166663	Initial triggering of complement	27/ 1311	128/ 8793	0.210938	0.0362064	0.269054	ENSMUSG00000096410;ENSMUSG00000073418;ENSMUSG00000090231;ENSMUSG00000076937;ENSMUSG00000094345;ENSMUSG00000103254;ENSMUSG00000024371;ENSMUSG00000105906;ENSMUSG00000095589;ENSMUSG00000076731;ENSMUSG00000093894;ENSMUSG00000094694;ENSMUSG00000076655;ENSMUSG00000094194;ENSMUSG00000076615;ENSMUSG00000094335;ENSMUSG00000076672;ENSMUSG00000024164;ENSMUSG00000095429;ENSMUSG00000095130;ENSMUSG00000094088;…	Ighv1-19;C4b;Cfb;Iglc2;Igkv14-126;Ighv1-15;C2;Iglc1;Ighv1-55;Ighv8-12;Ighv1-53;Ighv1-9;Ighv4-1;Ighv5-16;Ighg3;Igkv1-117;Ighv3-6;C3;Ighv5-12;Ighv1-39;Ighv1-64;Igkv1-110;Ighv1-54;Ighv1-11;Ighv1-69;Ighv1-26;Ighv1-47
8	Signal Transduction	R-MMU-112043	PLC beta mediated events	8/ 1311	27/ 8793	0.296296	0.0382864	0.279491	ENSMUSG00000021948;ENSMUSG00000040061;ENSMUSG00000025855;ENSMUSG00000031659;ENSMUSG00000022840;ENSMUSG00000020654;ENSMUSG00000078816;ENSMUSG00000020785	Prkcd;Plcb2;Prkar1b;Adcy7;Adcy5;Adcy3;Prkcg;Camkk1
8	Immune System	R-MMU-389356	CD28 co-stimulation	8/ 1311	27/ 8793	0.296296	0.0382864	0.279491	ENSMUSG00000042351;ENSMUSG00000034116;ENSMUSG00000000409;ENSMUSG00000026012;ENSMUSG00000030774;ENSMUSG00000036106;ENSMUSG00000024235;ENSMUSG00000020941	Grap2;Vav1;Lck;Cd28;Pak1;Prr5;Map3k8;Map3k14
29	Vesicle-mediated transport	R-MMU-2173782	Binding and Uptake of Ligands by Scavenger Receptors	29/ 1311	140/ 8793	0.207143	0.0382347	0.280765	ENSMUSG00000040249;ENSMUSG00000096410;ENSMUSG00000076937;ENSMUSG00000094345;ENSMUSG00000032083;ENSMUSG00000068252;ENSMUSG00000103254;ENSMUSG00000076731;ENSMUSG00000105906;ENSMUSG00000095589;ENSMUSG00000002985;ENSMUSG00000093894;ENSMUSG00000076672;ENSMUSG00000076655;ENSMUSG00000094194;ENSMUSG00000071716;ENSMUSG00000094335;ENSMUSG00000094694;ENSMUSG00000095429;ENSMUSG00000095130;ENSMUSG00000094088;…	Lrp1;Ighv1-19;Iglc2;Igkv14-126;Apoa1;Apol7b;Ighv1-15;Ighv8-12;Iglc1;Ighv1-55;Apoe;Ighv1-53;Ighv3-6;Ighv4-1;Ighv5-16;Apol7e;Igkv1-117;Ighv1-9;Ighv5-12;Ighv1-39;Ighv1-64;Apol7c;Ighv1-26;Igkv1-110;Ighv1-54;Ighv1-11;Ighv1-69;Igha;Ighv1-47
25	Immune System	R-MMU-2730905	Role of LAT2/NTAL/LAB on calcium mobilization	25/ 1311	118/ 8793	0.211864	0.0406881	0.293569	ENSMUSG00000096410;ENSMUSG00000021457;ENSMUSG00000076937;ENSMUSG00000094345;ENSMUSG00000103254;ENSMUSG00000105906;ENSMUSG00000095589;ENSMUSG00000076731;ENSMUSG00000093894;ENSMUSG00000094694;ENSMUSG00000076655;ENSMUSG00000094194;ENSMUSG00000094335;ENSMUSG00000076672;ENSMUSG00000095429;ENSMUSG00000095130;ENSMUSG00000094088;ENSMUSG00000093861;ENSMUSG00000042228;ENSMUSG00000094787;ENSMUSG00000102888;…	Ighv1-19;Syk;Iglc2;Igkv14-126;Ighv1-15;Iglc1;Ighv1-55;Ighv8-12;Ighv1-53;Ighv1-9;Ighv4-1;Ighv5-16;Igkv1-117;Ighv3-6;Ighv5-12;Ighv1-39;Ighv1-64;Igkv1-110;Lyn;Ighv1-54;Ighv1-11;Lat2;Ighv1-69;Ighv1-26;Ighv1-47
16	Cell-Cell communication	R-MMU-446728	Cell junction organization	16/ 1311	69/ 8793	0.231884	0.0442186	0.317198	ENSMUSG00000027318;ENSMUSG00000031328;ENSMUSG00000028217;ENSMUSG00000031133;ENSMUSG00000011256;ENSMUSG00000039385;ENSMUSG00000040511;ENSMUSG00000032012;ENSMUSG00000044641;ENSMUSG00000024304;ENSMUSG00000027111;ENSMUSG00000022565;ENSMUSG00000025064;ENSMUSG00000037712;ENSMUSG00000028458;ENSMUSG00000015143	Adam33;Flna;Cdh17;Arhgef6;Adam19;Cdh6;Pvr;Nectin1;Pard6b;Cdh2;Itga6;Plec;Col17a1;Fermt2;Tesk1;Actn1
8	Transport of small molecules	R-MMU-3295583	TRP channels	8/ 1311	28/ 8793	0.285714	0.0468395	0.324736	ENSMUSG00000052387;ENSMUSG00000038260;ENSMUSG00000009246;ENSMUSG00000027716;ENSMUSG00000009292;ENSMUSG00000011008;ENSMUSG00000036853;ENSMUSG00000043029	Trpm3;Trpm4;Trpm5;Trpc3;Trpm2;Mcoln2;Mcoln3;Trpv3
5	Immune System	R-MMU-9674555	Signaling by CSF3 (G-CSF)	5/ 1311	14/ 8793	0.357143	0.0455511	0.324879	ENSMUSG00000019927;ENSMUSG00000003283;ENSMUSG00000038037;ENSMUSG00000042228;ENSMUSG00000021457	Ube2d1;Hck;Socs1;Lyn;Syk
5	Immune System	R-MMU-933542	TRAF6 mediated NF-kB activation	5/ 1311	14/ 8793	0.357143	0.0455511	0.324879	ENSMUSG00000021025;ENSMUSG00000031537;ENSMUSG00000028163;ENSMUSG00000015452;ENSMUSG00000025225	Nfkbia;Ikbkb;Nfkb1;Ager;Nfkb2
3	Developmental Biology	R-MMU-416550	Sema4D mediated inhibition of cell attachment and migration	3/ 1311	6/ 8793	0.5	0.0465337	0.328115	ENSMUSG00000009376;ENSMUSG00000053646;ENSMUSG00000021451	Met;Plxnb1;Sema4d
3	Signal Transduction	R-MMU-6806942	MET Receptor Activation	3/ 1311	6/ 8793	0.5	0.0465337	0.328115	ENSMUSG00000009376;ENSMUSG00000027315;ENSMUSG00000074227	Met;Spint1;Spint2
3	Signal Transduction	R-MMU-5626978	TNFR1-mediated ceramide production	3/ 1311	6/ 8793	0.5	0.0465337	0.328115	ENSMUSG00000019822;ENSMUSG00000024401;ENSMUSG00000031906	Smpd2;Tnf;Smpd3
4	Gene expression (Transcription)	R-MMU-8941856	RUNX3 regulates NOTCH signaling	4/ 1311	10/ 8793	0.4	0.0489091	0.337201	ENSMUSG00000026923;ENSMUSG00000031925;ENSMUSG00000059401;ENSMUSG00000070691	Notch1;Maml2;Mamld1;Runx3
4	Transport of small molecules	R-MMU-8963901	Chylomicron remodeling	4/ 1311	10/ 8793	0.4	0.0489091	0.337201	ENSMUSG00000002985;ENSMUSG00000032083;ENSMUSG00000002992;ENSMUSG00000022579	Apoe;Apoa1;Apoc2;Gpihbp1
4	Developmental Biology	R-MMU-400685	Sema4D in semaphorin signaling	4/ 1311	10/ 8793	0.4	0.0489091	0.337201	ENSMUSG00000009376;ENSMUSG00000053646;ENSMUSG00000041977;ENSMUSG00000021451	Met;Plxnb1;Arhgef11;Sema4d
13	Metabolism	R-MMU-1638091	Heparan sulfate/heparin (HS-GAG) metabolism	13/ 1311	54/ 8793	0.240741	0.05043	0.340128	ENSMUSG00000029510;ENSMUSG00000005043;ENSMUSG00000030657;ENSMUSG00000047759;ENSMUSG00000035273;ENSMUSG00000055653;ENSMUSG00000021504;ENSMUSG00000020868;ENSMUSG00000054008;ENSMUSG00000051022;ENSMUSG00000033114;ENSMUSG00000070407;ENSMUSG00000017009	Gpc2;Sgsh;Xylt1;Hs3st3a1;Hpse;Gpc3;B4galt7;Xylt2;Ndst1;Hs3st1;Slc35d2;Hs3st3b1;Sdc4
31	Immune System	R-MMU-166658	Complement cascade	31/ 1311	155/ 8793	0.2	0.0503235	0.341265	ENSMUSG00000096410;ENSMUSG00000073418;ENSMUSG00000090231;ENSMUSG00000030724;ENSMUSG00000076937;ENSMUSG00000094345;ENSMUSG00000103254;ENSMUSG00000026616;ENSMUSG00000024371;ENSMUSG00000105906;ENSMUSG00000095589;ENSMUSG00000076731;ENSMUSG00000093894;ENSMUSG00000094694;ENSMUSG00000076655;ENSMUSG00000022037;ENSMUSG00000094194;ENSMUSG00000076615;ENSMUSG00000094335;ENSMUSG00000076672;ENSMUSG00000024164;…	Ighv1-19;C4b;Cfb;Cd19;Iglc2;Igkv14-126;Ighv1-15;Cr2;C2;Iglc1;Ighv1-55;Ighv8-12;Ighv1-53;Ighv1-9;Ighv4-1;Clu;Ighv5-16;Ighg3;Igkv1-117;Ighv3-6;C3;Ighv5-12;Ighv1-39;Ighv1-64;Igkv1-110;Ighv1-54;Ighv1-11;Ighv1-69;C5ar1;Ighv1-26;Ighv1-47
6	Gene expression (Transcription)	R-MMU-2173795	Downregulation of SMAD2/3:SMAD4 transcriptional activity	6/ 1311	19/ 8793	0.315789	0.052162	0.349908	ENSMUSG00000027660;ENSMUSG00000024589;ENSMUSG00000047407;ENSMUSG00000032402;ENSMUSG00000019927;ENSMUSG00000029050	Skil;Nedd4l;Tgif1;Smad3;Ube2d1;Ski
11	Metabolism	R-MMU-6806667	Metabolism of fat-soluble vitamins	11/ 1311	44/ 8793	0.25	0.0541049	0.36099	ENSMUSG00000025955;ENSMUSG00000040249;ENSMUSG00000029510;ENSMUSG00000055653;ENSMUSG00000002985;ENSMUSG00000028003;ENSMUSG00000002992;ENSMUSG00000022579;ENSMUSG00000032083;ENSMUSG00000061808;ENSMUSG00000017009	Akr1cl;Lrp1;Gpc2;Gpc3;Apoe;Lrat;Apoc2;Gpihbp1;Apoa1;Ttr;Sdc4
16	Metabolism	R-MMU-1483255	PI Metabolism	16/ 1311	71/ 8793	0.225352	0.0556413	0.361523	ENSMUSG00000013707;ENSMUSG00000030231;ENSMUSG00000040428;ENSMUSG00000026447;ENSMUSG00000020901;ENSMUSG00000034570;ENSMUSG00000034573;ENSMUSG00000042105;ENSMUSG00000040268;ENSMUSG00000026113;ENSMUSG00000023805;ENSMUSG00000041757;ENSMUSG00000039936;ENSMUSG00000044469;ENSMUSG00000031557;ENSMUSG00000037940	Tnfaip8l2;Plekha5;Plekha4;Pik3c2b;Pik3r5;Inpp5j;Ptpn13;Inpp5f;Plekha1;Inpp4a;Synj2;Plekha6;Pik3cd;Tnfaip8l1;Plekha2;Inpp4b
20	Signal Transduction	R-MMU-6811558	PI5P, PP2A and IER3 Regulate PI3K/AKT Signaling	20/ 1311	93/ 8793	0.215054	0.0545365	0.361924	ENSMUSG00000009376;ENSMUSG00000062991;ENSMUSG00000026009;ENSMUSG00000034116;ENSMUSG00000000409;ENSMUSG00000033220;ENSMUSG00000031565;ENSMUSG00000026012;ENSMUSG00000024620;ENSMUSG00000027646;ENSMUSG00000025856;ENSMUSG00000000489;ENSMUSG00000037225;ENSMUSG00000025017;ENSMUSG00000039936;ENSMUSG00000005320;ENSMUSG00000020122;ENSMUSG00000030724;ENSMUSG00000110206;ENSMUSG00000054252	Met;Nrg1;Icos;Vav1;Lck;Rac2;Fgfr1;Cd28;Pdgfrb;Src;Pdgfa;Pdgfb;Fgf2;Pik3ap1;Pik3cd;Fgfr4;Egfr;Cd19;Flt3l;Fgfr3
10	Transport of small molecules	R-MMU-425397	Transport of vitamins, nucleosides, and related molecules	10/ 1311	39/ 8793	0.25641	0.055528	0.362686	ENSMUSG00000031808;ENSMUSG00000025790;ENSMUSG00000027219;ENSMUSG00000033965;ENSMUSG00000020100;ENSMUSG00000024600;ENSMUSG00000038963;ENSMUSG00000006641;ENSMUSG00000021432;ENSMUSG00000033114	Slc27a1;Slco3a1;Slc28a2;Slc16a2;Slc29a3;Slc27a6;Slco4a1;Slc5a6;Slc35b3;Slc35d2
8	Metabolism	R-MMU-2022928	HS-GAG biosynthesis	8/ 1311	29/ 8793	0.275862	0.0565483	0.365502	ENSMUSG00000029510;ENSMUSG00000047759;ENSMUSG00000055653;ENSMUSG00000033114;ENSMUSG00000054008;ENSMUSG00000051022;ENSMUSG00000070407;ENSMUSG00000017009	Gpc2;Hs3st3a1;Gpc3;Slc35d2;Ndst1;Hs3st1;Hs3st3b1;Sdc4
8	Immune System	R-MMU-168928	DDX58/IFIH1-mediated induction of interferon-alpha/beta	8/ 1311	29/ 8793	0.275862	0.0565483	0.365502	ENSMUSG00000031537;ENSMUSG00000028163;ENSMUSG00000040296;ENSMUSG00000042349;ENSMUSG00000025225;ENSMUSG00000021025;ENSMUSG00000015452;ENSMUSG00000019850	Ikbkb;Nfkb1;Rigi;Ikbke;Nfkb2;Nfkbia;Ager;Tnfaip3
7	Hemostasis	R-MMU-418360	Platelet calcium homeostasis	7/ 1311	24/ 8793	0.291667	0.0553808	0.365572	ENSMUSG00000030287;ENSMUSG00000029468;ENSMUSG00000027716;ENSMUSG00000042644;ENSMUSG00000030376;ENSMUSG00000030102;ENSMUSG00000020788	Itpr2;P2rx7;Trpc3;Itpr3;Slc8a2;Itpr1;Atp2a3
7	Signal Transduction	R-MMU-186763	Downstream signal transduction	7/ 1311	24/ 8793	0.291667	0.0553808	0.365572	ENSMUSG00000004040;ENSMUSG00000024620;ENSMUSG00000027646;ENSMUSG00000025856;ENSMUSG00000000489;ENSMUSG00000016933;ENSMUSG00000002147	Stat3;Pdgfrb;Src;Pdgfa;Pdgfb;Plcg1;Stat6
19	Immune System	R-MMU-5621481	C-type lectin receptors (CLRs)	19/ 1311	88/ 8793	0.215909	0.0578339	0.369958	ENSMUSG00000030144;ENSMUSG00000031537;ENSMUSG00000021948;ENSMUSG00000032688;ENSMUSG00000030774;ENSMUSG00000078153;ENSMUSG00000026928;ENSMUSG00000027544;ENSMUSG00000001029;ENSMUSG00000021457;ENSMUSG00000021025;ENSMUSG00000036526;ENSMUSG00000028163;ENSMUSG00000025225;ENSMUSG00000034330;ENSMUSG00000019927;ENSMUSG00000027398;ENSMUSG00000002983;ENSMUSG00000033016	Clec4d;Ikbkb;Prkcd;Malt1;Pak1;Psme2b;Card9;Nfatc2;Icam2;Syk;Nfkbia;Card11;Nfkb1;Nfkb2;Plcg2;Ube2d1;Il1b;Relb;Nfatc1
5	Cell-Cell communication	R-MMU-446353	Cell-extracellular matrix interactions	5/ 1311	15/ 8793	0.333333	0.0602008	0.373546	ENSMUSG00000031133;ENSMUSG00000037712;ENSMUSG00000031328;ENSMUSG00000015143;ENSMUSG00000028458	Arhgef6;Fermt2;Flna;Actn1;Tesk1
5	Signal Transduction	R-MMU-9012852	Signaling by NOTCH3	5/ 1311	15/ 8793	0.333333	0.0602008	0.373546	ENSMUSG00000027276;ENSMUSG00000020122;ENSMUSG00000038146;ENSMUSG00000014773;ENSMUSG00000027314	Jag1;Egfr;Notch3;Dll1;Dll4
5	Signal Transduction	R-MMU-9013507	NOTCH3 Activation and Transmission of Signal to the Nucleus	5/ 1311	15/ 8793	0.333333	0.0602008	0.373546	ENSMUSG00000027276;ENSMUSG00000020122;ENSMUSG00000038146;ENSMUSG00000014773;ENSMUSG00000027314	Jag1;Egfr;Notch3;Dll1;Dll4
5	Signal Transduction	R-MMU-1980143	Signaling by NOTCH1	5/ 1311	15/ 8793	0.333333	0.0602008	0.373546	ENSMUSG00000004947;ENSMUSG00000029603;ENSMUSG00000031925;ENSMUSG00000026923;ENSMUSG00000059401	Dtx2;Dtx1;Maml2;Notch1;Mamld1
5	Metabolism of proteins	R-MMU-975577	N-Glycan antennae elongation	5/ 1311	15/ 8793	0.333333	0.0602008	0.373546	ENSMUSG00000003418;ENSMUSG00000022793;ENSMUSG00000022885;ENSMUSG00000026110;ENSMUSG00000017929	St8sia6;B4galt4;St6gal1;Mgat4a;B4galt5
2	Signal Transduction	R-MMU-5625886	Activated PKN1 stimulates transcription of AR (androgen receptor) regulated genes KLK2 and KLK3	2/ 1311	3/ 8793	0.666667	0.0600297	0.382035	ENSMUSG00000046532;ENSMUSG00000057672	Ar;Pkn1
2	Signal Transduction	R-MMU-8875791	MET activates STAT3	2/ 1311	3/ 8793	0.666667	0.0600297	0.382035	ENSMUSG00000009376;ENSMUSG00000004040	Met;Stat3
2	Signal Transduction	R-MMU-9603381	Activated NTRK3 signals through PI3K	2/ 1311	3/ 8793	0.666667	0.0600297	0.382035	ENSMUSG00000059146;ENSMUSG00000027646	Ntrk3;Src
2	Signal Transduction	R-MMU-9034793	Activated NTRK3 signals through PLCG1	2/ 1311	3/ 8793	0.666667	0.0600297	0.382035	ENSMUSG00000016933;ENSMUSG00000059146	Plcg1;Ntrk3
2	Gene expression (Transcription)	R-MMU-8939245	RUNX1 regulates transcription of genes involved in BCR signaling	2/ 1311	3/ 8793	0.666667	0.0600297	0.382035	ENSMUSG00000014030;ENSMUSG00000031885	Pax5;Cbfb
22	Metabolism of proteins	R-MMU-5173105	O-linked glycosylation	22/ 1311	106/ 8793	0.207547	0.0635502	0.384711	ENSMUSG00000039774;ENSMUSG00000024299;ENSMUSG00000046169;ENSMUSG00000015850;ENSMUSG00000051650;ENSMUSG00000021130;ENSMUSG00000032289;ENSMUSG00000036040;ENSMUSG00000017929;ENSMUSG00000021903;ENSMUSG00000038072;ENSMUSG00000046605;ENSMUSG00000090035;ENSMUSG00000022885;ENSMUSG00000037379;ENSMUSG00000022231;ENSMUSG00000029797;ENSMUSG00000037280;ENSMUSG00000059479;ENSMUSG00000057286;ENSMUSG00000059901;…	Galnt12;Adamts10;Adamts6;Adamtsl4;B3gnt2;Galnt16;Thsd4;Adamtsl2;B4galt5;Galnt15;Galnt11;B3gntl1;Galnt4;St6gal1;Spon2;Sema5a;Sspo;Galnt6;B3gnt8;St6galnac2;Adamts14;B3gnt5
13	Metabolism of proteins	R-MMU-913709	O-linked glycosylation of mucins	13/ 1311	56/ 8793	0.232143	0.0649779	0.391445	ENSMUSG00000038072;ENSMUSG00000046605;ENSMUSG00000039774;ENSMUSG00000051650;ENSMUSG00000037280;ENSMUSG00000021130;ENSMUSG00000059479;ENSMUSG00000057286;ENSMUSG00000090035;ENSMUSG00000022885;ENSMUSG00000017929;ENSMUSG00000021903;ENSMUSG00000022686	Galnt11;B3gntl1;Galnt12;B3gnt2;Galnt6;Galnt16;B3gnt8;St6galnac2;Galnt4;St6gal1;B4galt5;Galnt15;B3gnt5
13	Immune System	R-MMU-1168372	Downstream signaling events of B Cell Receptor (BCR)	13/ 1311	56/ 8793	0.232143	0.0649779	0.391445	ENSMUSG00000031537;ENSMUSG00000032688;ENSMUSG00000078153;ENSMUSG00000020275;ENSMUSG00000027544;ENSMUSG00000028163;ENSMUSG00000027347;ENSMUSG00000036526;ENSMUSG00000071042;ENSMUSG00000021025;ENSMUSG00000052889;ENSMUSG00000033016;ENSMUSG00000023947	Ikbkb;Malt1;Psme2b;Rel;Nfatc2;Nfkb1;Rasgrp1;Card11;Rasgrp3;Nfkbia;Prkcb;Nfatc1;Nfkbie
4	Programmed Cell Death	R-MMU-114452	Activation of BH3-only proteins	4/ 1311	11/ 8793	0.363636	0.0680392	0.402079	ENSMUSG00000057329;ENSMUSG00000024521;ENSMUSG00000040093;ENSMUSG00000022092	Bcl2;Pmaip1;Bmf;Ppp3cc
8	Signal Transduction	R-MMU-112040	G-protein mediated events	8/ 1311	30/ 8793	0.266667	0.0674434	0.402391	ENSMUSG00000021948;ENSMUSG00000040061;ENSMUSG00000025855;ENSMUSG00000031659;ENSMUSG00000022840;ENSMUSG00000020654;ENSMUSG00000078816;ENSMUSG00000020785	Prkcd;Plcb2;Prkar1b;Adcy7;Adcy5;Adcy3;Prkcg;Camkk1
8	Metabolism	R-MMU-196807	Nicotinate metabolism	8/ 1311	30/ 8793	0.266667	0.0674434	0.402391	ENSMUSG00000021725;ENSMUSG00000054509;ENSMUSG00000025237;ENSMUSG00000032420;ENSMUSG00000029084;ENSMUSG00000029082;ENSMUSG00000017969;ENSMUSG00000030674	Parp8;Parp4;Parp6;Nt5e;Cd38;Bst1;Ptgis;Qprt
14	Metabolism	R-MMU-211897	Cytochrome P450 - arranged by substrate type	14/ 1311	62/ 8793	0.225806	0.0693337	0.407788	ENSMUSG00000040703;ENSMUSG00000003484;ENSMUSG00000025479;ENSMUSG00000079057;ENSMUSG00000039519;ENSMUSG00000021575;ENSMUSG00000019256;ENSMUSG00000063415;ENSMUSG00000023963;ENSMUSG00000026170;ENSMUSG00000017969;ENSMUSG00000024365;ENSMUSG00000021259;ENSMUSG00000052914	Cyp2s1;Cyp4f18;Cyp2e1;Cyp4v3;Cyp7b1;Ahrr;Ahr;Cyp26b1;Cyp39a1;Cyp27a1;Ptgis;Cyp21a1;Cyp46a1;Cyp2j6
3	Signal Transduction	R-MMU-1912422	Pre-NOTCH Expression and Processing	3/ 1311	7/ 8793	0.428571	0.0725776	0.424853	ENSMUSG00000026923;ENSMUSG00000038146;ENSMUSG00000015468	Notch1;Notch3;Notch4
3	Transport of small molecules	R-MMU-426117	Cation-coupled Chloride cotransporters	3/ 1311	7/ 8793	0.428571	0.0725776	0.424853	ENSMUSG00000017756;ENSMUSG00000031766;ENSMUSG00000027130	Slc12a7;Slc12a3;Slc12a6
3	Hemostasis	R-MMU-418457	cGMP effects	3/ 1311	7/ 8793	0.428571	0.0725776	0.424853	ENSMUSG00000030102;ENSMUSG00000023868;ENSMUSG00000110195	Itpr1;Pde10a;Pde2a
3	Programmed Cell Death	R-MMU-111453	BH3-only proteins associate with and inactivate anti-apoptotic BCL-2 members	3/ 1311	7/ 8793	0.428571	0.0725776	0.424853	ENSMUSG00000057329;ENSMUSG00000024521;ENSMUSG00000040093	Bcl2;Pmaip1;Bmf
3	Immune System	R-MMU-877312	Regulation of IFNG signaling	3/ 1311	7/ 8793	0.428571	0.0725776	0.424853	ENSMUSG00000020009;ENSMUSG00000038037;ENSMUSG00000055170	Ifngr1;Socs1;Ifng
3	Developmental Biology	R-MMU-416572	Sema4D induced cell migration and growth-cone collapse	3/ 1311	7/ 8793	0.428571	0.0725776	0.424853	ENSMUSG00000021451;ENSMUSG00000053646;ENSMUSG00000041977	Sema4d;Plxnb1;Arhgef11
3	Signal Transduction	R-MMU-2122948	Activated NOTCH1 Transmits Signal to the Nucleus	3/ 1311	7/ 8793	0.428571	0.0725776	0.424853	ENSMUSG00000026923;ENSMUSG00000004947;ENSMUSG00000029603	Notch1;Dtx2;Dtx1
9	Programmed Cell Death	R-MMU-111465	Apoptotic cleavage of cellular proteins	9/ 1311	36/ 8793	0.25	0.0772695	0.428087	ENSMUSG00000044393;ENSMUSG00000021948;ENSMUSG00000018411;ENSMUSG00000057738;ENSMUSG00000026728;ENSMUSG00000023927;ENSMUSG00000026778;ENSMUSG00000022565;ENSMUSG00000026879	Dsg2;Prkcd;Mapt;Sptan1;Vim;Satb1;Prkcq;Plec;Gsn
25	Neuronal System	R-MMU-112314	Neurotransmitter receptors and postsynaptic signal transmission	25/ 1311	126/ 8793	0.198413	0.0786802	0.430141	ENSMUSG00000038811;ENSMUSG00000030098;ENSMUSG00000025855;ENSMUSG00000041695;ENSMUSG00000031659;ENSMUSG00000057897;ENSMUSG00000025656;ENSMUSG00000040061;ENSMUSG00000024462;ENSMUSG00000051359;ENSMUSG00000053819;ENSMUSG00000020654;ENSMUSG00000066189;ENSMUSG00000078816;ENSMUSG00000020785;ENSMUSG00000031344;ENSMUSG00000052889;ENSMUSG00000022041;ENSMUSG00000033981;ENSMUSG00000024617;ENSMUSG00000052374;…	Gngt2;Grip2;Prkar1b;Kcnj2;Adcy7;Camk2b;Arhgef9;Plcb2;Gabbr1;Ncald;Camk2d;Adcy3;Cacng3;Prkcg;Camkk1;Gabrq;Prkcb;Chrna2;Gria2;Camk2a;Actn2;Adcy5;Akap5;Chrnb4;Dlg4
19	Signal Transduction	R-MMU-9006936	Signaling by TGFB family members	19/ 1311	91/ 8793	0.208791	0.076594	0.43206	ENSMUSG00000050069;ENSMUSG00000027660;ENSMUSG00000026768;ENSMUSG00000038780;ENSMUSG00000047407;ENSMUSG00000032440;ENSMUSG00000000532;ENSMUSG00000031681;ENSMUSG00000000530;ENSMUSG00000024589;ENSMUSG00000024232;ENSMUSG00000032402;ENSMUSG00000036867;ENSMUSG00000019927;ENSMUSG00000040488;ENSMUSG00000029053;ENSMUSG00000029050;ENSMUSG00000027087;ENSMUSG00000004568	Grem2;Skil;Itga8;Smurf1;Tgif1;Tgfbr2;Acvr1b;Smad1;Acvrl1;Nedd4l;Bambi;Smad3;Smad6;Ube2d1;Ltbp4;Prkcz;Ski;Itgav;Arhgef18
8	Immune System	R-MMU-512988	Interleukin-3, Interleukin-5 and GM-CSF signaling	8/ 1311	31/ 8793	0.258065	0.0795415	0.432943	ENSMUSG00000005364;ENSMUSG00000068227;ENSMUSG00000004266;ENSMUSG00000003283;ENSMUSG00000039936;ENSMUSG00000071713;ENSMUSG00000021457;ENSMUSG00000026770	Il5ra;Il2rb;Ptpn6;Hck;Pik3cd;Csf2rb;Syk;Il2ra
20	Immune System	R-MMU-937061	TRIF(TICAM1)-mediated TLR4 signaling	20/ 1311	97/ 8793	0.206186	0.0785025	0.432985	ENSMUSG00000031537;ENSMUSG00000074151;ENSMUSG00000053716;ENSMUSG00000025225;ENSMUSG00000028028;ENSMUSG00000032000;ENSMUSG00000053137;ENSMUSG00000055994;ENSMUSG00000021277;ENSMUSG00000028163;ENSMUSG00000042349;ENSMUSG00000015452;ENSMUSG00000021025;ENSMUSG00000024235;ENSMUSG00000019960;ENSMUSG00000038058;ENSMUSG00000031530;ENSMUSG00000019927;ENSMUSG00000059866;ENSMUSG00000021250	Ikbkb;Nlrc5;Dusp7;Nfkb2;Alpk1;Birc3;Mapk11;Nod2;Traf3;Nfkb1;Ikbke;Ager;Nfkbia;Map3k8;Dusp6;Nod1;Dusp4;Ube2d1;Tnip2;Fos
20	Immune System	R-MMU-166166	MyD88-independent TLR4 cascade	20/ 1311	97/ 8793	0.206186	0.0785025	0.432985	ENSMUSG00000031537;ENSMUSG00000074151;ENSMUSG00000053716;ENSMUSG00000025225;ENSMUSG00000028028;ENSMUSG00000032000;ENSMUSG00000053137;ENSMUSG00000055994;ENSMUSG00000021277;ENSMUSG00000028163;ENSMUSG00000042349;ENSMUSG00000015452;ENSMUSG00000021025;ENSMUSG00000024235;ENSMUSG00000019960;ENSMUSG00000038058;ENSMUSG00000031530;ENSMUSG00000019927;ENSMUSG00000059866;ENSMUSG00000021250	Ikbkb;Nlrc5;Dusp7;Nfkb2;Alpk1;Birc3;Mapk11;Nod2;Traf3;Nfkb1;Ikbke;Ager;Nfkbia;Map3k8;Dusp6;Nod1;Dusp4;Ube2d1;Tnip2;Fos
5	Developmental Biology	R-MMU-3928664	Ephrin signaling	5/ 1311	16/ 8793	0.3125	0.0772054	0.433538	ENSMUSG00000031217;ENSMUSG00000029869;ENSMUSG00000001300;ENSMUSG00000028664;ENSMUSG00000030774	Efnb1;Ephb6;Efnb2;Ephb2;Pak1
5	Neuronal System	R-MMU-438066	Unblocking of NMDA receptors, glutamate binding and activation	5/ 1311	16/ 8793	0.3125	0.0772054	0.433538	ENSMUSG00000033981;ENSMUSG00000053819;ENSMUSG00000057897;ENSMUSG00000024617;ENSMUSG00000052374	Gria2;Camk2d;Camk2b;Camk2a;Actn2
5	Signal Transduction	R-MMU-9013409	RHOJ GTPase cycle	5/ 1311	16/ 8793	0.3125	0.0772054	0.433538	ENSMUSG00000052085;ENSMUSG00000041444;ENSMUSG00000036452;ENSMUSG00000022263;ENSMUSG00000032714	Dock8;Arhgap32;Arhgap26;Trio;Syde1
23	Immune System	R-MMU-173623	Classical antibody-mediated complement activation	23/ 1311	114/ 8793	0.201754	0.0765515	0.433792	ENSMUSG00000096410;ENSMUSG00000076937;ENSMUSG00000094345;ENSMUSG00000103254;ENSMUSG00000105906;ENSMUSG00000095589;ENSMUSG00000076731;ENSMUSG00000093894;ENSMUSG00000076672;ENSMUSG00000076655;ENSMUSG00000094194;ENSMUSG00000076615;ENSMUSG00000094335;ENSMUSG00000094694;ENSMUSG00000095429;ENSMUSG00000095130;ENSMUSG00000094088;ENSMUSG00000093861;ENSMUSG00000094787;ENSMUSG00000102888;ENSMUSG00000094502;…	Ighv1-19;Iglc2;Igkv14-126;Ighv1-15;Iglc1;Ighv1-55;Ighv8-12;Ighv1-53;Ighv3-6;Ighv4-1;Ighv5-16;Ighg3;Igkv1-117;Ighv1-9;Ighv5-12;Ighv1-39;Ighv1-64;Igkv1-110;Ighv1-54;Ighv1-11;Ighv1-69;Ighv1-26;Ighv1-47
7	Hemostasis	R-MMU-354192	Integrin signaling	7/ 1311	26/ 8793	0.269231	0.0808769	0.438289	ENSMUSG00000032946;ENSMUSG00000022469;ENSMUSG00000027646;ENSMUSG00000021457;ENSMUSG00000027347;ENSMUSG00000049044;ENSMUSG00000033831	Rasgrp2;Rapgef3;Src;Syk;Rasgrp1;Rapgef4;Fgb
20	Signal Transduction	R-MMU-199418	Negative regulation of the PI3K/AKT network	20/ 1311	99/ 8793	0.20202	0.0927779	0.485811	ENSMUSG00000009376;ENSMUSG00000062991;ENSMUSG00000026009;ENSMUSG00000034116;ENSMUSG00000000409;ENSMUSG00000033220;ENSMUSG00000031565;ENSMUSG00000026012;ENSMUSG00000024620;ENSMUSG00000027646;ENSMUSG00000025856;ENSMUSG00000000489;ENSMUSG00000037225;ENSMUSG00000025017;ENSMUSG00000039936;ENSMUSG00000005320;ENSMUSG00000020122;ENSMUSG00000030724;ENSMUSG00000110206;ENSMUSG00000054252	Met;Nrg1;Icos;Vav1;Lck;Rac2;Fgfr1;Cd28;Pdgfrb;Src;Pdgfa;Pdgfb;Fgf2;Pik3ap1;Pik3cd;Fgfr4;Egfr;Cd19;Flt3l;Fgfr3
4	Metabolism	R-MMU-1855183	Synthesis of IP2, IP, and Ins in the cytosol	4/ 1311	12/ 8793	0.333333	0.0904283	0.48792	ENSMUSG00000026102;ENSMUSG00000026113;ENSMUSG00000037940;ENSMUSG00000034570	Inpp1;Inpp4a;Inpp4b;Inpp5j
4	Cell-Cell communication	R-MMU-391160	Signal regulatory protein family interactions	4/ 1311	12/ 8793	0.333333	0.0904283	0.48792	ENSMUSG00000059456;ENSMUSG00000074677;ENSMUSG00000095028;ENSMUSG00000078783	Ptk2b;Sirpb1c;Sirpb1b;Sirpd
4	Metabolism	R-MMU-193807	Synthesis of bile acids and bile salts via 27-hydroxycholesterol	4/ 1311	12/ 8793	0.333333	0.0904283	0.48792	ENSMUSG00000025955;ENSMUSG00000039519;ENSMUSG00000017969;ENSMUSG00000026170	Akr1cl;Cyp7b1;Ptgis;Cyp27a1
4	Signal Transduction	R-MMU-111931	PKA-mediated phosphorylation of CREB	4/ 1311	12/ 8793	0.333333	0.0904283	0.48792	ENSMUSG00000022840;ENSMUSG00000025855;ENSMUSG00000031659;ENSMUSG00000020654	Adcy5;Prkar1b;Adcy7;Adcy3
4	Signal Transduction	R-MMU-2173791	TGF-beta receptor signaling in EMT (epithelial to mesenchymal transition)	4/ 1311	12/ 8793	0.333333	0.0904283	0.48792	ENSMUSG00000032440;ENSMUSG00000004568;ENSMUSG00000038780;ENSMUSG00000029053	Tgfbr2;Arhgef18;Smurf1;Prkcz
4	Signal Transduction	R-MMU-163615	PKA activation	4/ 1311	12/ 8793	0.333333	0.0904283	0.48792	ENSMUSG00000022840;ENSMUSG00000025855;ENSMUSG00000031659;ENSMUSG00000020654	Adcy5;Prkar1b;Adcy7;Adcy3
4	Immune System	R-MMU-1810476	RIP-mediated NFkB activation via ZBP1	4/ 1311	12/ 8793	0.333333	0.0904283	0.48792	ENSMUSG00000021025;ENSMUSG00000031537;ENSMUSG00000028163;ENSMUSG00000025225	Nfkbia;Ikbkb;Nfkb1;Nfkb2
7	Signal Transduction	R-MMU-201451	Signaling by BMP	7/ 1311	27/ 8793	0.259259	0.0957836	0.497353	ENSMUSG00000050069;ENSMUSG00000036867;ENSMUSG00000031681;ENSMUSG00000000530;ENSMUSG00000038780;ENSMUSG00000019927;ENSMUSG00000029050	Grem2;Smad6;Smad1;Acvrl1;Smurf1;Ube2d1;Ski
14	Signal Transduction	R-MMU-170834	Signaling by TGF-beta Receptor Complex	14/ 1311	65/ 8793	0.215385	0.0955118	0.498026	ENSMUSG00000027660;ENSMUSG00000026768;ENSMUSG00000047407;ENSMUSG00000032440;ENSMUSG00000024589;ENSMUSG00000032402;ENSMUSG00000024232;ENSMUSG00000004568;ENSMUSG00000038780;ENSMUSG00000019927;ENSMUSG00000040488;ENSMUSG00000029050;ENSMUSG00000027087;ENSMUSG00000029053	Skil;Itga8;Tgif1;Tgfbr2;Nedd4l;Smad3;Bambi;Arhgef18;Smurf1;Ube2d1;Ltbp4;Ski;Itgav;Prkcz
5	Metabolism	R-MMU-1482922	Acyl chain remodelling of PI	5/ 1311	17/ 8793	0.294118	0.0965046	0.499009	ENSMUSG00000030214;ENSMUSG00000041193;ENSMUSG00000035596;ENSMUSG00000041202;ENSMUSG00000054580	Plbd1;Pla2g5;Mboat7;Pla2g2d;Pla2r1
5	Signal Transduction	R-MMU-5627123	RHO GTPases activate PAKs	5/ 1311	17/ 8793	0.294118	0.0965046	0.499009	ENSMUSG00000034868;ENSMUSG00000018830;ENSMUSG00000031328;ENSMUSG00000029674;ENSMUSG00000030774	Myl12b;Myh11;Flna;Limk1;Pak1
6	Metabolism	R-MMU-1482801	Acyl chain remodelling of PS	6/ 1311	22/ 8793	0.272727	0.0974129	0.499543	ENSMUSG00000038732;ENSMUSG00000054580;ENSMUSG00000041193;ENSMUSG00000037606;ENSMUSG00000027134;ENSMUSG00000041202	Mboat1;Pla2r1;Pla2g5;Osbpl5;Lpcat4;Pla2g2d
6	Signal Transduction	R-MMU-5357786	TNFR1-induced proapoptotic signaling	6/ 1311	22/ 8793	0.272727	0.0974129	0.499543	ENSMUSG00000042349;ENSMUSG00000043415;ENSMUSG00000032000;ENSMUSG00000029060;ENSMUSG00000024401;ENSMUSG00000019850	Ikbke;Otud1;Birc3;Mib2;Tnf;Tnfaip3
34	Metabolism	R-MMU-1483257	Phospholipid metabolism	34/ 1311	185/ 8793	0.183784	0.11043	0.517148	ENSMUSG00000030214;ENSMUSG00000013707;ENSMUSG00000030231;ENSMUSG00000058793;ENSMUSG00000054580;ENSMUSG00000040268;ENSMUSG00000023805;ENSMUSG00000035596;ENSMUSG00000041193;ENSMUSG00000034570;ENSMUSG00000034573;ENSMUSG00000042105;ENSMUSG00000027134;ENSMUSG00000050627;ENSMUSG00000057193;ENSMUSG00000027412;ENSMUSG00000038732;ENSMUSG00000029330;ENSMUSG00000039936;ENSMUSG00000044469;ENSMUSG00000034796;…	Plbd1;Tnfaip8l2;Plekha5;Cds2;Pla2r1;Plekha1;Synj2;Mboat7;Pla2g5;Inpp5j;Ptpn13;Inpp5f;Lpcat4;Gpd1l;Slc44a2;Lpin3;Mboat1;Cds1;Pik3cd;Tnfaip8l1;Cpne7;Plekha2;Gpat3;Plekha4;Pik3c2b;Pik3r5;Inpp4a;Osbpl5;Plekha6;Lpcat2;Pla2g2d;Lpgat1;Pitpnm3;Inpp4b
33	Signal Transduction	R-MMU-375276	Peptide ligand-binding receptors	33/ 1311	179/ 8793	0.184358	0.110865	0.51723	ENSMUSG00000029417;ENSMUSG00000040899;ENSMUSG00000029530;ENSMUSG00000044338;ENSMUSG00000036437;ENSMUSG00000031778;ENSMUSG00000031779;ENSMUSG00000048521;ENSMUSG00000052336;ENSMUSG00000061353;ENSMUSG00000023078;ENSMUSG00000050232;ENSMUSG00000035773;ENSMUSG00000018920;ENSMUSG00000060509;ENSMUSG00000079355;ENSMUSG00000031390;ENSMUSG00000071005;ENSMUSG00000024164;ENSMUSG00000021678;ENSMUSG00000047898;…	Cxcl9;Ccr6;Ccr9;Aplnr;Npy1r;Cx3cl1;Ccl22;Cxcr6;Cx3cr1;Cxcl12;Cxcl13;Cxcr3;Kiss1r;Cxcl16;Xcr1;Ackr4;Avpr2;Ccl19;C3;F2rl1;Ccr4;Cxcl10;Cxcr2;Ccl5;Ackr2;Cxcr5;Fpr1;Hcrtr2;C5ar1;Qrfp;Ccl21a;Ccr7;Ccr5
7	Signal Transduction	R-MMU-8875878	MET promotes cell motility	7/ 1311	28/ 8793	0.25	0.112098	0.521026	ENSMUSG00000009376;ENSMUSG00000017607;ENSMUSG00000020422;ENSMUSG00000027646;ENSMUSG00000004098;ENSMUSG00000045672;ENSMUSG00000001507	Met;Tns4;Tns3;Src;Col5a3;Col27a1;Itga3
9	Metabolism of proteins	R-MMU-5173214	O-glycosylation of TSR domain-containing proteins	9/ 1311	39/ 8793	0.230769	0.116228	0.524506	ENSMUSG00000022231;ENSMUSG00000029797;ENSMUSG00000024299;ENSMUSG00000032289;ENSMUSG00000046169;ENSMUSG00000036040;ENSMUSG00000037379;ENSMUSG00000059901;ENSMUSG00000015850	Sema5a;Sspo;Adamts10;Thsd4;Adamts6;Adamtsl2;Spon2;Adamts14;Adamtsl4
3	Extracellular matrix organization	R-MMU-3000170	Syndecan interactions	3/ 1311	8/ 8793	0.375	0.103611	0.526971	ENSMUSG00000037225;ENSMUSG00000027111;ENSMUSG00000027087	Fgf2;Itga6;Itgav
3	Transport of small molecules	R-MMU-8964058	HDL remodeling	3/ 1311	8/ 8793	0.375	0.103611	0.526971	ENSMUSG00000002985;ENSMUSG00000032083;ENSMUSG00000002992	Apoe;Apoa1;Apoc2
3	Signal Transduction	R-MMU-391908	Prostanoid ligand receptors	3/ 1311	8/ 8793	0.375	0.103611	0.526971	ENSMUSG00000037759;ENSMUSG00000019464;ENSMUSG00000043017	Ptger2;Ptger1;Ptgir
3	Cell-Cell communication	R-MMU-446388	Regulation of cytoskeletal remodeling and cell spreading by IPP complex components	3/ 1311	8/ 8793	0.375	0.103611	0.526971	ENSMUSG00000031133;ENSMUSG00000015143;ENSMUSG00000028458	Arhgef6;Actn1;Tesk1
3	Cell-Cell communication	R-MMU-446107	Type I hemidesmosome assembly	3/ 1311	8/ 8793	0.375	0.103611	0.526971	ENSMUSG00000022565;ENSMUSG00000025064;ENSMUSG00000027111	Plec;Col17a1;Itga6
3	Signal Transduction	R-MMU-209560	NF-kB is activated and signals survival	3/ 1311	8/ 8793	0.375	0.103611	0.526971	ENSMUSG00000021025;ENSMUSG00000031537;ENSMUSG00000028163	Nfkbia;Ikbkb;Nfkb1
5	Metabolism	R-MMU-1482925	Acyl chain remodelling of PG	5/ 1311	18/ 8793	0.277778	0.117986	0.530511	ENSMUSG00000041193;ENSMUSG00000027134;ENSMUSG00000041202;ENSMUSG00000054580;ENSMUSG00000026623	Pla2g5;Lpcat4;Pla2g2d;Pla2r1;Lpgat1
18	Transport of small molecules	R-MMU-2672351	Stimuli-sensing channels	18/ 1311	90/ 8793	0.2	0.114724	0.531242	ENSMUSG00000057378;ENSMUSG00000052387;ENSMUSG00000034863;ENSMUSG00000009292;ENSMUSG00000038260;ENSMUSG00000009246;ENSMUSG00000064210;ENSMUSG00000027716;ENSMUSG00000031431;ENSMUSG00000024589;ENSMUSG00000030592;ENSMUSG00000031075;ENSMUSG00000011008;ENSMUSG00000030340;ENSMUSG00000023017;ENSMUSG00000021313;ENSMUSG00000043029;ENSMUSG00000036853	Ryr3;Trpm3;Ano8;Trpm2;Trpm4;Trpm5;Ano6;Trpc3;Tsc22d3;Nedd4l;Ryr1;Ano1;Mcoln2;Scnn1a;Asic1;Ryr2;Trpv3;Mcoln3
4	Signal Transduction	R-MMU-391903	Eicosanoid ligand-binding receptors	4/ 1311	13/ 8793	0.307692	0.115837	0.534401	ENSMUSG00000033470;ENSMUSG00000037759;ENSMUSG00000019464;ENSMUSG00000043017	Cysltr2;Ptger2;Ptger1;Ptgir
4	Hemostasis	R-MMU-75205	Dissolution of Fibrin Clot	4/ 1311	13/ 8793	0.307692	0.115837	0.534401	ENSMUSG00000021822;ENSMUSG00000046223;ENSMUSG00000041959;ENSMUSG00000026315	Plau;Plaur;S100a10;Serpinb8
4	Metabolism	R-MMU-200425	Carnitine metabolism	4/ 1311	13/ 8793	0.307692	0.115837	0.534401	ENSMUSG00000028944;ENSMUSG00000018900;ENSMUSG00000038205;ENSMUSG00000042010	Prkag2;Slc22a5;Prkab2;Acacb
4	Immune System	R-MMU-5621575	CD209 (DC-SIGN) signaling	4/ 1311	13/ 8793	0.307692	0.115837	0.534401	ENSMUSG00000001029;ENSMUSG00000028163;ENSMUSG00000002983;ENSMUSG00000030774	Icam2;Nfkb1;Relb;Pak1
4	Developmental Biology	R-MMU-5682910	LGI-ADAM interactions	4/ 1311	13/ 8793	0.307692	0.115837	0.534401	ENSMUSG00000007207;ENSMUSG00000025964;ENSMUSG00000020926;ENSMUSG00000066189	Stx1a;Adam23;Adam11;Cacng3
4	Immune System	R-MMU-1606322	ZBP1(DAI) mediated induction of type I IFNs	4/ 1311	13/ 8793	0.307692	0.115837	0.534401	ENSMUSG00000021025;ENSMUSG00000031537;ENSMUSG00000028163;ENSMUSG00000025225	Nfkbia;Ikbkb;Nfkb1;Nfkb2
2	Immune System	R-MMU-1169092	Activation of RAS in B cells	2/ 1311	4/ 8793	0.5	0.108304	0.537624	ENSMUSG00000071042;ENSMUSG00000027347	Rasgrp3;Rasgrp1
2	Signal Transduction	R-MMU-9036866	Expression and Processing of Neurotrophins	2/ 1311	4/ 8793	0.5	0.108304	0.537624	ENSMUSG00000027859;ENSMUSG00000024713	Ngf;Pcsk5
2	Transport of small molecules	R-MMU-427975	Proton/oligopeptide cotransporters	2/ 1311	4/ 8793	0.5	0.108304	0.537624	ENSMUSG00000022899;ENSMUSG00000024737	Slc15a2;Slc15a3
2	Signal Transduction	R-MMU-75157	FasL/ CD95L signaling	2/ 1311	4/ 8793	0.5	0.108304	0.537624	ENSMUSG00000000817;ENSMUSG00000024778	Fasl;Fas
2	Hemostasis	R-MMU-114516	Disinhibition of SNARE formation	2/ 1311	4/ 8793	0.5	0.108304	0.537624	ENSMUSG00000078816;ENSMUSG00000052889	Prkcg;Prkcb
2	Transport of small molecules	R-MMU-8963896	HDL assembly	2/ 1311	4/ 8793	0.5	0.108304	0.537624	ENSMUSG00000032083;ENSMUSG00000060166	Apoa1;Zdhhc8
2	Signal Transduction	R-MMU-9026527	Activated NTRK2 signals through PLCG1	2/ 1311	4/ 8793	0.5	0.108304	0.537624	ENSMUSG00000016933;ENSMUSG00000055254	Plcg1;Ntrk2
2	Signal Transduction	R-MMU-167060	NGF processing	2/ 1311	4/ 8793	0.5	0.108304	0.537624	ENSMUSG00000027859;ENSMUSG00000024713	Ngf;Pcsk5
2	Metabolism of proteins	R-MMU-400511	Synthesis, secretion, and inactivation of Glucose-dependent Insulinotropic Polypeptide (GIP)	2/ 1311	4/ 8793	0.5	0.108304	0.537624	ENSMUSG00000044453;ENSMUSG00000035000	Ffar1;Dpp4
2	Metabolism	R-MMU-9634600	Regulation of glycolysis by fructose 2,6-bisphosphate metabolism	2/ 1311	4/ 8793	0.5	0.108304	0.537624	ENSMUSG00000025648;ENSMUSG00000026773	Pfkfb4;Pfkfb3
2	Signal Transduction	R-MMU-390650	Histamine receptors	2/ 1311	4/ 8793	0.5	0.108304	0.537624	ENSMUSG00000053004;ENSMUSG00000034987	Hrh1;Hrh2
2	Immune System	R-MMU-9020591	Interleukin-12 signaling	2/ 1311	4/ 8793	0.5	0.108304	0.537624	ENSMUSG00000018341;ENSMUSG00000000791	Il12rb2;Il12rb1
2	Extracellular matrix organization	R-MMU-8941237	Invadopodia formation	2/ 1311	4/ 8793	0.5	0.108304	0.537624	ENSMUSG00000053617;ENSMUSG00000011256	Sh3pxd2a;Adam19
2	Immune System	R-MMU-5660668	CLEC7A/inflammasome pathway	2/ 1311	4/ 8793	0.5	0.108304	0.537624	ENSMUSG00000027398;ENSMUSG00000032688	Il1b;Malt1
2	Immune System	R-MMU-6783783	Interleukin-10 signaling	2/ 1311	4/ 8793	0.5	0.108304	0.537624	ENSMUSG00000032089;ENSMUSG00000004040	Il10ra;Stat3
16	Immune System	R-MMU-168164	Toll Like Receptor 3 (TLR3) Cascade	16/ 1311	79/ 8793	0.202532	0.120925	0.541761	ENSMUSG00000031537;ENSMUSG00000074151;ENSMUSG00000053716;ENSMUSG00000028028;ENSMUSG00000031530;ENSMUSG00000038058;ENSMUSG00000053137;ENSMUSG00000055994;ENSMUSG00000028163;ENSMUSG00000015452;ENSMUSG00000024235;ENSMUSG00000019960;ENSMUSG00000025225;ENSMUSG00000021025;ENSMUSG00000059866;ENSMUSG00000021250	Ikbkb;Nlrc5;Dusp7;Alpk1;Dusp4;Nod1;Mapk11;Nod2;Nfkb1;Ager;Map3k8;Dusp6;Nfkb2;Nfkbia;Tnip2;Fos
31	Immune System	R-MMU-2871837	FCERI mediated NF-kB activation	31/ 1311	169/ 8793	0.183432	0.125108	0.558488	ENSMUSG00000096410;ENSMUSG00000076937;ENSMUSG00000094345;ENSMUSG00000103254;ENSMUSG00000031537;ENSMUSG00000032688;ENSMUSG00000105906;ENSMUSG00000095589;ENSMUSG00000076731;ENSMUSG00000026778;ENSMUSG00000093894;ENSMUSG00000076672;ENSMUSG00000076655;ENSMUSG00000021025;ENSMUSG00000094194;ENSMUSG00000094335;ENSMUSG00000094694;ENSMUSG00000078153;ENSMUSG00000095429;ENSMUSG00000095130;ENSMUSG00000094088;…	Ighv1-19;Iglc2;Igkv14-126;Ighv1-15;Ikbkb;Malt1;Iglc1;Ighv1-55;Ighv8-12;Prkcq;Ighv1-53;Ighv3-6;Ighv4-1;Nfkbia;Ighv5-16;Igkv1-117;Ighv1-9;Psme2b;Ighv5-12;Ighv1-39;Ighv1-64;Ube2d1;Card11;Igkv1-110;Lyn;Ighv1-54;Ighv1-11;Nfkb1;Ighv1-69;Ighv1-26;Ighv1-47
23	Immune System	R-MMU-166786	Creation of C4 and C2 activators	23/ 1311	121/ 8793	0.190083	0.127304	0.566252	ENSMUSG00000096410;ENSMUSG00000076937;ENSMUSG00000094345;ENSMUSG00000103254;ENSMUSG00000105906;ENSMUSG00000095589;ENSMUSG00000076731;ENSMUSG00000093894;ENSMUSG00000076672;ENSMUSG00000076655;ENSMUSG00000094194;ENSMUSG00000076615;ENSMUSG00000094335;ENSMUSG00000094694;ENSMUSG00000095429;ENSMUSG00000095130;ENSMUSG00000094088;ENSMUSG00000093861;ENSMUSG00000094787;ENSMUSG00000102888;ENSMUSG00000094502;…	Ighv1-19;Iglc2;Igkv14-126;Ighv1-15;Iglc1;Ighv1-55;Ighv8-12;Ighv1-53;Ighv3-6;Ighv4-1;Ighv5-16;Ighg3;Igkv1-117;Ighv1-9;Ighv5-12;Ighv1-39;Ighv1-64;Igkv1-110;Ighv1-54;Ighv1-11;Ighv1-69;Ighv1-26;Ighv1-47
7	Neuronal System	R-MMU-442755	Activation of NMDA receptors and postsynaptic events	7/ 1311	29/ 8793	0.241379	0.129773	0.573127	ENSMUSG00000053819;ENSMUSG00000033981;ENSMUSG00000025855;ENSMUSG00000024617;ENSMUSG00000052374;ENSMUSG00000057897;ENSMUSG00000020785	Camk2d;Gria2;Prkar1b;Camk2a;Actn2;Camk2b;Camkk1
15	Immune System	R-MMU-5607764	CLEC7A (Dectin-1) signaling	15/ 1311	74/ 8793	0.202703	0.129468	0.573819	ENSMUSG00000031537;ENSMUSG00000021948;ENSMUSG00000078153;ENSMUSG00000032688;ENSMUSG00000002983;ENSMUSG00000026928;ENSMUSG00000027544;ENSMUSG00000028163;ENSMUSG00000021025;ENSMUSG00000036526;ENSMUSG00000025225;ENSMUSG00000034330;ENSMUSG00000019927;ENSMUSG00000027398;ENSMUSG00000033016	Ikbkb;Prkcd;Psme2b;Malt1;Relb;Card9;Nfatc2;Nfkb1;Nfkbia;Card11;Nfkb2;Plcg2;Ube2d1;Il1b;Nfatc1
16	Immune System	R-MMU-168176	Toll Like Receptor 5 (TLR5) Cascade	16/ 1311	80/ 8793	0.2	0.131368	0.578111	ENSMUSG00000031537;ENSMUSG00000074151;ENSMUSG00000053716;ENSMUSG00000028028;ENSMUSG00000031530;ENSMUSG00000038058;ENSMUSG00000053137;ENSMUSG00000055994;ENSMUSG00000028163;ENSMUSG00000015452;ENSMUSG00000024235;ENSMUSG00000019960;ENSMUSG00000025225;ENSMUSG00000021025;ENSMUSG00000059866;ENSMUSG00000021250	Ikbkb;Nlrc5;Dusp7;Alpk1;Dusp4;Nod1;Mapk11;Nod2;Nfkb1;Ager;Map3k8;Dusp6;Nfkb2;Nfkbia;Tnip2;Fos
16	Immune System	R-MMU-168142	Toll Like Receptor 10 (TLR10) Cascade	16/ 1311	80/ 8793	0.2	0.131368	0.578111	ENSMUSG00000031537;ENSMUSG00000074151;ENSMUSG00000053716;ENSMUSG00000028028;ENSMUSG00000031530;ENSMUSG00000038058;ENSMUSG00000053137;ENSMUSG00000055994;ENSMUSG00000028163;ENSMUSG00000015452;ENSMUSG00000024235;ENSMUSG00000019960;ENSMUSG00000025225;ENSMUSG00000021025;ENSMUSG00000059866;ENSMUSG00000021250	Ikbkb;Nlrc5;Dusp7;Alpk1;Dusp4;Nod1;Mapk11;Nod2;Nfkb1;Ager;Map3k8;Dusp6;Nfkb2;Nfkbia;Tnip2;Fos
16	Immune System	R-MMU-975871	MyD88 cascade initiated on plasma membrane	16/ 1311	80/ 8793	0.2	0.131368	0.578111	ENSMUSG00000031537;ENSMUSG00000074151;ENSMUSG00000053716;ENSMUSG00000028028;ENSMUSG00000031530;ENSMUSG00000038058;ENSMUSG00000053137;ENSMUSG00000055994;ENSMUSG00000028163;ENSMUSG00000015452;ENSMUSG00000024235;ENSMUSG00000019960;ENSMUSG00000025225;ENSMUSG00000021025;ENSMUSG00000059866;ENSMUSG00000021250	Ikbkb;Nlrc5;Dusp7;Alpk1;Dusp4;Nod1;Mapk11;Nod2;Nfkb1;Ager;Map3k8;Dusp6;Nfkb2;Nfkbia;Tnip2;Fos
12	Signal Transduction	R-MMU-75893	TNF signaling	12/ 1311	57/ 8793	0.210526	0.132804	0.578279	ENSMUSG00000031537;ENSMUSG00000040687;ENSMUSG00000019822;ENSMUSG00000042349;ENSMUSG00000043415;ENSMUSG00000026875;ENSMUSG00000032000;ENSMUSG00000031906;ENSMUSG00000029060;ENSMUSG00000019927;ENSMUSG00000024401;ENSMUSG00000019850	Ikbkb;Madd;Smpd2;Ikbke;Otud1;Traf1;Birc3;Smpd3;Mib2;Ube2d1;Tnf;Tnfaip3
6	Metabolism	R-MMU-1971475	A tetrasaccharide linker sequence is required for GAG synthesis	6/ 1311	24/ 8793	0.25	0.136189	0.590947	ENSMUSG00000029510;ENSMUSG00000055653;ENSMUSG00000020868;ENSMUSG00000030657;ENSMUSG00000021504;ENSMUSG00000017009	Gpc2;Gpc3;Xylt2;Xylt1;B4galt7;Sdc4
3	Immune System	R-MMU-9020956	Interleukin-27 signaling	3/ 1311	9/ 8793	0.333333	0.138828	0.600297	ENSMUSG00000004040;ENSMUSG00000005465;ENSMUSG00000003206	Stat3;Il27ra;Ebi3
3	Signal Transduction	R-MMU-2122947	NOTCH1 Intracellular Domain Regulates Transcription	3/ 1311	9/ 8793	0.333333	0.138828	0.600297	ENSMUSG00000026923;ENSMUSG00000031925;ENSMUSG00000059401	Notch1;Maml2;Mamld1
3	Signal Transduction	R-MMU-1251985	Nuclear signaling by ERBB4	3/ 1311	9/ 8793	0.333333	0.138828	0.600297	ENSMUSG00000053110;ENSMUSG00000027646;ENSMUSG00000019768	Yap1;Src;Esr1
4	Metabolism	R-MMU-9037629	Lewis blood group biosynthesis	4/ 1311	14/ 8793	0.285714	0.143952	0.603527	ENSMUSG00000074892;ENSMUSG00000049307;ENSMUSG00000034780;ENSMUSG00000067370	B3galt5;Fut4;B3galt1;B3galt4
16	Immune System	R-MMU-168179	Toll Like Receptor TLR1:TLR2 Cascade	16/ 1311	81/ 8793	0.197531	0.14231	0.604818	ENSMUSG00000031537;ENSMUSG00000074151;ENSMUSG00000053716;ENSMUSG00000028028;ENSMUSG00000031530;ENSMUSG00000038058;ENSMUSG00000053137;ENSMUSG00000055994;ENSMUSG00000028163;ENSMUSG00000015452;ENSMUSG00000024235;ENSMUSG00000019960;ENSMUSG00000025225;ENSMUSG00000021025;ENSMUSG00000059866;ENSMUSG00000021250	Ikbkb;Nlrc5;Dusp7;Alpk1;Dusp4;Nod1;Mapk11;Nod2;Nfkb1;Ager;Map3k8;Dusp6;Nfkb2;Nfkbia;Tnip2;Fos
16	Immune System	R-MMU-168188	Toll Like Receptor TLR6:TLR2 Cascade	16/ 1311	81/ 8793	0.197531	0.14231	0.604818	ENSMUSG00000031537;ENSMUSG00000074151;ENSMUSG00000053716;ENSMUSG00000028028;ENSMUSG00000031530;ENSMUSG00000038058;ENSMUSG00000053137;ENSMUSG00000055994;ENSMUSG00000028163;ENSMUSG00000015452;ENSMUSG00000024235;ENSMUSG00000019960;ENSMUSG00000025225;ENSMUSG00000021025;ENSMUSG00000059866;ENSMUSG00000021250	Ikbkb;Nlrc5;Dusp7;Alpk1;Dusp4;Nod1;Mapk11;Nod2;Nfkb1;Ager;Map3k8;Dusp6;Nfkb2;Nfkbia;Tnip2;Fos
16	Immune System	R-MMU-166058	MyD88:MAL(TIRAP) cascade initiated on plasma membrane	16/ 1311	81/ 8793	0.197531	0.14231	0.604818	ENSMUSG00000031537;ENSMUSG00000074151;ENSMUSG00000053716;ENSMUSG00000028028;ENSMUSG00000031530;ENSMUSG00000038058;ENSMUSG00000053137;ENSMUSG00000055994;ENSMUSG00000028163;ENSMUSG00000015452;ENSMUSG00000024235;ENSMUSG00000019960;ENSMUSG00000025225;ENSMUSG00000021025;ENSMUSG00000059866;ENSMUSG00000021250	Ikbkb;Nlrc5;Dusp7;Alpk1;Dusp4;Nod1;Mapk11;Nod2;Nfkb1;Ager;Map3k8;Dusp6;Nfkb2;Nfkbia;Tnip2;Fos
16	Immune System	R-MMU-181438	Toll Like Receptor 2 (TLR2) Cascade	16/ 1311	81/ 8793	0.197531	0.14231	0.604818	ENSMUSG00000031537;ENSMUSG00000074151;ENSMUSG00000053716;ENSMUSG00000028028;ENSMUSG00000031530;ENSMUSG00000038058;ENSMUSG00000053137;ENSMUSG00000055994;ENSMUSG00000028163;ENSMUSG00000015452;ENSMUSG00000024235;ENSMUSG00000019960;ENSMUSG00000025225;ENSMUSG00000021025;ENSMUSG00000059866;ENSMUSG00000021250	Ikbkb;Nlrc5;Dusp7;Alpk1;Dusp4;Nod1;Mapk11;Nod2;Nfkb1;Ager;Map3k8;Dusp6;Nfkb2;Nfkbia;Tnip2;Fos
5	Metabolism	R-MMU-2142691	Synthesis of Leukotrienes (LT) and Eoxins (EX)	5/ 1311	19/ 8793	0.263158	0.141495	0.605501	ENSMUSG00000020377;ENSMUSG00000006345;ENSMUSG00000006344;ENSMUSG00000060063;ENSMUSG00000003484	Ltc4s;Ggt1;Ggt5;Alox5ap;Cyp4f18
5	Sensory Perception	R-MMU-2453902	The canonical retinoid cycle in rods (twilight vision)	5/ 1311	19/ 8793	0.263158	0.141495	0.605501	ENSMUSG00000032327;ENSMUSG00000021123;ENSMUSG00000061808;ENSMUSG00000028003;ENSMUSG00000079057	Stra6;Rdh12;Ttr;Lrat;Cyp4v3
1	Metabolism	R-MMU-9026766	Biosynthesis of protectin and resolvin conjugates in tissue regeneration (PCTR and RCTR)	1/ 1311	1/ 8793	1	0.149096	0.612675	ENSMUSG00000020377	Ltc4s
1	DNA Repair	R-MMU-110328	Recognition and association of DNA glycosylase with site containing an affected pyrimidine	1/ 1311	1/ 8793	1	0.149096	0.612675	ENSMUSG00000032298	Neil1
1	Programmed Cell Death	R-MMU-111448	Activation of NOXA and translocation to mitochondria	1/ 1311	1/ 8793	1	0.149096	0.612675	ENSMUSG00000024521	Pmaip1
1	Metabolism	R-MMU-1483148	Synthesis of PG	1/ 1311	1/ 8793	1	0.149096	0.612675	ENSMUSG00000058793	Cds2
1	Developmental Biology	R-MMU-9619665	EGR2 and SOX10-mediated initiation of Schwann cell myelination	1/ 1311	1/ 8793	1	0.149096	0.612675	ENSMUSG00000039116	Adgrg6
1	Metabolism of proteins	R-MMU-975574	Reactions specific to the hybrid N-glycan synthesis pathway	1/ 1311	1/ 8793	1	0.149096	0.612675	ENSMUSG00000042428	Mgat3
1	Gene expression (Transcription)	R-MMU-8939246	RUNX1 regulates transcription of genes involved in differentiation of myeloid cells	1/ 1311	1/ 8793	1	0.149096	0.612675	ENSMUSG00000031885	Cbfb
9	Hemostasis	R-MMU-983189	Kinesins	9/ 1311	41/ 8793	0.219512	0.147192	0.615036	ENSMUSG00000004187;ENSMUSG00000063077;ENSMUSG00000020668;ENSMUSG00000010021;ENSMUSG00000074657;ENSMUSG00000022629;ENSMUSG00000024862;ENSMUSG00000041642;ENSMUSG00000014602	Kifc2;Kif1b;Kif3c;Kif19a;Kif5a;Kif21a;Klc2;Kif21b;Kif1a
9	Neuronal System	R-MMU-1296072	Voltage gated Potassium channels	9/ 1311	41/ 8793	0.219512	0.147192	0.615036	ENSMUSG00000043673;ENSMUSG00000058975;ENSMUSG00000047976;ENSMUSG00000040896;ENSMUSG00000028033;ENSMUSG00000074575;ENSMUSG00000058248;ENSMUSG00000062785;ENSMUSG00000050556	Kcns3;Kcnc1;Kcna1;Kcnd3;Kcnq5;Kcng1;Kcnh1;Kcnc3;Kcnb1
7	Developmental Biology	R-MMU-3928665	EPH-ephrin mediated repulsion of cells	7/ 1311	30/ 8793	0.233333	0.148743	0.617359	ENSMUSG00000029869;ENSMUSG00000001300;ENSMUSG00000017737;ENSMUSG00000031217;ENSMUSG00000009621;ENSMUSG00000028664;ENSMUSG00000006445	Ephb6;Efnb2;Mmp9;Efnb1;Vav2;Ephb2;Epha2
7	Immune System	R-MMU-168638	NOD1/2 Signaling Pathway	7/ 1311	30/ 8793	0.233333	0.148743	0.617359	ENSMUSG00000025888;ENSMUSG00000022610;ENSMUSG00000055994;ENSMUSG00000032000;ENSMUSG00000033538;ENSMUSG00000038058;ENSMUSG00000019850	Casp1;Mapk12;Nod2;Birc3;Casp4;Nod1;Tnfaip3
7	Metabolism	R-MMU-192105	Synthesis of bile acids and bile salts	7/ 1311	30/ 8793	0.233333	0.148743	0.617359	ENSMUSG00000025955;ENSMUSG00000021259;ENSMUSG00000039519;ENSMUSG00000038534;ENSMUSG00000023963;ENSMUSG00000026170;ENSMUSG00000017969	Akr1cl;Cyp46a1;Cyp7b1;Osbpl7;Cyp39a1;Cyp27a1;Ptgis
18	Programmed Cell Death	R-MMU-109581	Apoptosis	18/ 1311	94/ 8793	0.191489	0.154962	0.622355	ENSMUSG00000044393;ENSMUSG00000021948;ENSMUSG00000000817;ENSMUSG00000040093;ENSMUSG00000026728;ENSMUSG00000057738;ENSMUSG00000057329;ENSMUSG00000023927;ENSMUSG00000018411;ENSMUSG00000026778;ENSMUSG00000039304;ENSMUSG00000040760;ENSMUSG00000022565;ENSMUSG00000026879;ENSMUSG00000022575;ENSMUSG00000024521;ENSMUSG00000024778;ENSMUSG00000022092	Dsg2;Prkcd;Fasl;Bmf;Vim;Sptan1;Bcl2;Satb1;Mapt;Prkcq;Tnfsf10;Appl1;Plec;Gsn;Gsdmd;Pmaip1;Fas;Ppp3cc
39	Transport of small molecules	R-MMU-425407	SLC-mediated transmembrane transport	39/ 1311	224/ 8793	0.174107	0.165667	0.628723	ENSMUSG00000025790;ENSMUSG00000027953;ENSMUSG00000020261;ENSMUSG00000006576;ENSMUSG00000020264;ENSMUSG00000026904;ENSMUSG00000030376;ENSMUSG00000039908;ENSMUSG00000023828;ENSMUSG00000033114;ENSMUSG00000022899;ENSMUSG00000028645;ENSMUSG00000031808;ENSMUSG00000027219;ENSMUSG00000034591;ENSMUSG00000024600;ENSMUSG00000013275;ENSMUSG00000023032;ENSMUSG00000036067;ENSMUSG00000018900;ENSMUSG00000027130;…	Slco3a1;Slc50a1;Slc36a1;Slc4a3;Slc36a2;Slc4a10;Slc8a2;Slc26a11;Slc22a3;Slc35d2;Slc15a2;Slc2a1;Slc27a1;Slc28a2;Slc41a2;Slc27a6;Slc41a1;Slc4a8;Slc2a6;Slc22a5;Slc12a6;Slc7a6;Slc35b3;Slc39a4;Slc16a2;Slc8b1;Slc1a2;Slc6a19;Emb;Slco4a1;Slc12a3;Slc44a2;Slc2a9;Slc26a6;Slc9a7;Slc15a3;Slc12a7;Slc29a3;Slc5a6
8	Hemostasis	R-MMU-76009	Platelet Aggregation (Plug Formation)	8/ 1311	36/ 8793	0.222222	0.15765	0.63111	ENSMUSG00000032946;ENSMUSG00000022469;ENSMUSG00000058620;ENSMUSG00000027646;ENSMUSG00000021457;ENSMUSG00000027347;ENSMUSG00000049044;ENSMUSG00000033831	Rasgrp2;Rapgef3;Adra2b;Src;Syk;Rasgrp1;Rapgef4;Fgb
5	Signal Transduction	R-MMU-8874081	MET activates PTK2 signaling	5/ 1311	20/ 8793	0.25	0.16684	0.631246	ENSMUSG00000045672;ENSMUSG00000009376;ENSMUSG00000001507;ENSMUSG00000027646;ENSMUSG00000004098	Col27a1;Met;Itga3;Src;Col5a3
5	Immune System	R-MMU-389357	CD28 dependent PI3K/Akt signaling	5/ 1311	20/ 8793	0.25	0.16684	0.631246	ENSMUSG00000036106;ENSMUSG00000024235;ENSMUSG00000026012;ENSMUSG00000020941;ENSMUSG00000000409	Prr5;Map3k8;Cd28;Map3k14;Lck
7	Cellular responses to stimuli	R-MMU-2559580	Oxidative Stress Induced Senescence	7/ 1311	31/ 8793	0.225806	0.168927	0.631442	ENSMUSG00000053137;ENSMUSG00000027692;ENSMUSG00000071369;ENSMUSG00000018476;ENSMUSG00000020827;ENSMUSG00000026074;ENSMUSG00000021250	Mapk11;Tnik;Map3k5;Kdm6b;Mink1;Map4k4;Fos
10	Metabolism	R-MMU-1793185	Chondroitin sulfate/dermatan sulfate metabolism	10/ 1311	48/ 8793	0.208333	0.168735	0.634547	ENSMUSG00000047712;ENSMUSG00000058152;ENSMUSG00000057337;ENSMUSG00000029510;ENSMUSG00000055653;ENSMUSG00000030930;ENSMUSG00000020868;ENSMUSG00000030657;ENSMUSG00000021504;ENSMUSG00000017009	Ust;Chsy3;Chst3;Gpc2;Gpc3;Chst15;Xylt2;Xylt1;B4galt7;Sdc4
10	Signal Transduction	R-MMU-5357905	Regulation of TNFR1 signaling	10/ 1311	48/ 8793	0.208333	0.168735	0.634547	ENSMUSG00000031537;ENSMUSG00000040687;ENSMUSG00000042349;ENSMUSG00000043415;ENSMUSG00000026875;ENSMUSG00000032000;ENSMUSG00000029060;ENSMUSG00000019927;ENSMUSG00000024401;ENSMUSG00000019850	Ikbkb;Madd;Ikbke;Otud1;Traf1;Birc3;Mib2;Ube2d1;Tnf;Tnfaip3
12	Gene expression (Transcription)	R-MMU-8878159	Transcriptional regulation by RUNX3	12/ 1311	59/ 8793	0.20339	0.159948	0.638249	ENSMUSG00000026923;ENSMUSG00000078153;ENSMUSG00000031925;ENSMUSG00000027985;ENSMUSG00000000782;ENSMUSG00000053110;ENSMUSG00000027646;ENSMUSG00000055799;ENSMUSG00000038780;ENSMUSG00000031885;ENSMUSG00000070691;ENSMUSG00000059401	Notch1;Psme2b;Maml2;Lef1;Tcf7;Yap1;Src;Tcf7l1;Smurf1;Cbfb;Runx3;Mamld1
6	Developmental Biology	R-MMU-3928662	EPHB-mediated forward signaling	6/ 1311	26/ 8793	0.230769	0.18102	0.645534	ENSMUSG00000029622;ENSMUSG00000030774;ENSMUSG00000029869;ENSMUSG00000001300;ENSMUSG00000031217;ENSMUSG00000028664	Arpc1b;Pak1;Ephb6;Efnb2;Efnb1;Ephb2
6	Transport of small molecules	R-MMU-8963899	Plasma lipoprotein remodeling	6/ 1311	26/ 8793	0.230769	0.18102	0.645534	ENSMUSG00000032207;ENSMUSG00000024713;ENSMUSG00000002985;ENSMUSG00000002992;ENSMUSG00000022579;ENSMUSG00000032083	Lipc;Pcsk5;Apoe;Apoc2;Gpihbp1;Apoa1
6	Metabolism	R-MMU-1482839	Acyl chain remodelling of PE	6/ 1311	26/ 8793	0.230769	0.18102	0.645534	ENSMUSG00000030214;ENSMUSG00000038732;ENSMUSG00000054580;ENSMUSG00000041193;ENSMUSG00000027134;ENSMUSG00000041202	Plbd1;Mboat1;Pla2r1;Pla2g5;Lpcat4;Pla2g2d
2	Signal Transduction	R-MMU-8857538	PTK6 promotes HIF1A stabilization	2/ 1311	5/ 8793	0.4	0.163084	0.648679	ENSMUSG00000020122;ENSMUSG00000036273	Egfr;Lrrk2
2	Programmed Cell Death	R-MMU-111447	Activation of BAD and translocation to mitochondria	2/ 1311	5/ 8793	0.4	0.163084	0.648679	ENSMUSG00000057329;ENSMUSG00000022092	Bcl2;Ppp3cc
2	Gene expression (Transcription)	R-MMU-8951936	RUNX3 regulates p14-ARF	2/ 1311	5/ 8793	0.4	0.163084	0.648679	ENSMUSG00000070691;ENSMUSG00000031885	Runx3;Cbfb
2	Metabolism	R-MMU-1483226	Synthesis of PI	2/ 1311	5/ 8793	0.4	0.163084	0.648679	ENSMUSG00000029330;ENSMUSG00000040543	Cds1;Pitpnm3
2	Immune System	R-MMU-9020958	Interleukin-21 signaling	2/ 1311	5/ 8793	0.4	0.163084	0.648679	ENSMUSG00000004040;ENSMUSG00000030745	Stat3;Il21r
2	Immune System	R-MMU-173736	Alternative complement activation	2/ 1311	5/ 8793	0.4	0.163084	0.648679	ENSMUSG00000090231;ENSMUSG00000024164	Cfb;C3
2	Immune System	R-MMU-8985947	Interleukin-9 signaling	2/ 1311	5/ 8793	0.4	0.163084	0.648679	ENSMUSG00000004040;ENSMUSG00000020279	Stat3;Il9r
2	Signal Transduction	R-MMU-8852405	Signaling by MST1	2/ 1311	5/ 8793	0.4	0.163084	0.648679	ENSMUSG00000027315;ENSMUSG00000074227	Spint1;Spint2
2	Metabolism	R-MMU-2142700	Synthesis of Lipoxins (LX)	2/ 1311	5/ 8793	0.4	0.163084	0.648679	ENSMUSG00000020377;ENSMUSG00000060063	Ltc4s;Alox5ap
2	Metabolism	R-MMU-163680	AMPK inhibits chREBP transcriptional activation activity	2/ 1311	5/ 8793	0.4	0.163084	0.648679	ENSMUSG00000028944;ENSMUSG00000038205	Prkag2;Prkab2
2	Hemostasis	R-MMU-426048	Arachidonate production from DAG	2/ 1311	5/ 8793	0.4	0.163084	0.648679	ENSMUSG00000035735;ENSMUSG00000025277	Dagla;Abhd6
2	Neuronal System	R-MMU-112307	Transmission across Electrical Synapses	2/ 1311	5/ 8793	0.4	0.163084	0.648679	ENSMUSG00000034520;ENSMUSG00000031934	Gjc1;Panx1
2	Immune System	R-MMU-2025928	Calcineurin activates NFAT	2/ 1311	5/ 8793	0.4	0.163084	0.648679	ENSMUSG00000027544;ENSMUSG00000033016	Nfatc2;Nfatc1
2	Neuronal System	R-MMU-112303	Electric Transmission Across Gap Junctions	2/ 1311	5/ 8793	0.4	0.163084	0.648679	ENSMUSG00000034520;ENSMUSG00000031934	Gjc1;Panx1
2	Signal Transduction	R-MMU-9006115	Signaling by NTRK2 (TRKB)	2/ 1311	5/ 8793	0.4	0.163084	0.648679	ENSMUSG00000016933;ENSMUSG00000055254	Plcg1;Ntrk2
4	Neuronal System	R-MMU-416993	Trafficking of GluR2-containing AMPA receptors	4/ 1311	15/ 8793	0.266667	0.174406	0.649965	ENSMUSG00000078816;ENSMUSG00000052889;ENSMUSG00000030098;ENSMUSG00000033981	Prkcg;Prkcb;Grip2;Gria2
4	Transport of small molecules	R-MMU-8963898	Plasma lipoprotein assembly	4/ 1311	15/ 8793	0.266667	0.174406	0.649965	ENSMUSG00000002985;ENSMUSG00000032083;ENSMUSG00000002992;ENSMUSG00000060166	Apoe;Apoa1;Apoc2;Zdhhc8
4	Metabolism	R-MMU-8982491	Glycogen metabolism	4/ 1311	15/ 8793	0.266667	0.174406	0.649965	ENSMUSG00000032648;ENSMUSG00000025791;ENSMUSG00000067279;ENSMUSG00000034055	Pygm;Pgm1;Ppp1r3c;Phka1
8	Signal Transduction	R-MMU-5675221	Negative regulation of MAPK pathway	8/ 1311	37/ 8793	0.216216	0.176525	0.651987	ENSMUSG00000031383;ENSMUSG00000053716;ENSMUSG00000031530;ENSMUSG00000022610;ENSMUSG00000039384;ENSMUSG00000027368;ENSMUSG00000019960;ENSMUSG00000034765	Dusp9;Dusp7;Dusp4;Mapk12;Dusp10;Dusp2;Dusp6;Dusp5
3	Transport of small molecules	R-MMU-879518	Transport of organic anions	3/ 1311	10/ 8793	0.3	0.177364	0.653143	ENSMUSG00000038963;ENSMUSG00000025790;ENSMUSG00000033965	Slco4a1;Slco3a1;Slc16a2
3	Metabolism of proteins	R-MMU-4755510	SUMOylation of immune response proteins	3/ 1311	10/ 8793	0.3	0.177364	0.653143	ENSMUSG00000021025;ENSMUSG00000025225;ENSMUSG00000042349	Nfkbia;Nfkb2;Ikbke
3	Programmed Cell Death	R-MMU-69416	Dimerization of procaspase-8	3/ 1311	10/ 8793	0.3	0.177364	0.653143	ENSMUSG00000024778;ENSMUSG00000039304;ENSMUSG00000000817	Fas;Tnfsf10;Fasl
3	Transport of small molecules	R-MMU-425381	Bicarbonate transporters	3/ 1311	10/ 8793	0.3	0.177364	0.653143	ENSMUSG00000023032;ENSMUSG00000006576;ENSMUSG00000026904	Slc4a8;Slc4a3;Slc4a10
3	Signal Transduction	R-MMU-170660	Adenylate cyclase activating pathway	3/ 1311	10/ 8793	0.3	0.177364	0.653143	ENSMUSG00000022840;ENSMUSG00000020654;ENSMUSG00000031659	Adcy5;Adcy3;Adcy7
3	Immune System	R-MMU-936440	Negative regulators of DDX58/IFIH1 signaling	3/ 1311	10/ 8793	0.3	0.177364	0.653143	ENSMUSG00000040296;ENSMUSG00000042349;ENSMUSG00000019850	Rigi;Ikbke;Tnfaip3
3	Programmed Cell Death	R-MMU-5218900	CASP8 activity is inhibited	3/ 1311	10/ 8793	0.3	0.177364	0.653143	ENSMUSG00000024778;ENSMUSG00000039304;ENSMUSG00000000817	Fas;Tnfsf10;Fasl
3	Programmed Cell Death	R-MMU-3371378	Regulation by c-FLIP	3/ 1311	10/ 8793	0.3	0.177364	0.653143	ENSMUSG00000024778;ENSMUSG00000039304;ENSMUSG00000000817	Fas;Tnfsf10;Fasl
3	Transport of small molecules	R-MMU-8963888	Chylomicron assembly	3/ 1311	10/ 8793	0.3	0.177364	0.653143	ENSMUSG00000002985;ENSMUSG00000032083;ENSMUSG00000002992	Apoe;Apoa1;Apoc2
3	Developmental Biology	R-MMU-399956	CRMPs in Sema3A signaling	3/ 1311	10/ 8793	0.3	0.177364	0.653143	ENSMUSG00000029121;ENSMUSG00000031398;ENSMUSG00000022048	Crmp1;Plxna3;Dpysl2
3	Developmental Biology	R-MMU-399954	Sema3A PAK dependent Axon repulsion	3/ 1311	10/ 8793	0.3	0.177364	0.653143	ENSMUSG00000031398;ENSMUSG00000029674;ENSMUSG00000030774	Plxna3;Limk1;Pak1
16	Immune System	R-MMU-975138	TRAF6 mediated induction of NFkB and MAP kinases upon TLR7/8 or 9 activation	16/ 1311	85/ 8793	0.188235	0.190863	0.667214	ENSMUSG00000031537;ENSMUSG00000074151;ENSMUSG00000053716;ENSMUSG00000028028;ENSMUSG00000031530;ENSMUSG00000038058;ENSMUSG00000053137;ENSMUSG00000055994;ENSMUSG00000028163;ENSMUSG00000015452;ENSMUSG00000024235;ENSMUSG00000019960;ENSMUSG00000025225;ENSMUSG00000021025;ENSMUSG00000059866;ENSMUSG00000021250	Ikbkb;Nlrc5;Dusp7;Alpk1;Dusp4;Nod1;Mapk11;Nod2;Nfkb1;Ager;Map3k8;Dusp6;Nfkb2;Nfkbia;Tnip2;Fos
17	Immune System	R-MMU-168138	Toll Like Receptor 9 (TLR9) Cascade	17/ 1311	91/ 8793	0.186813	0.190326	0.667215	ENSMUSG00000031537;ENSMUSG00000074151;ENSMUSG00000053716;ENSMUSG00000045322;ENSMUSG00000028028;ENSMUSG00000053137;ENSMUSG00000055994;ENSMUSG00000028163;ENSMUSG00000015452;ENSMUSG00000024235;ENSMUSG00000019960;ENSMUSG00000038058;ENSMUSG00000031530;ENSMUSG00000021025;ENSMUSG00000059866;ENSMUSG00000021250;ENSMUSG00000025225	Ikbkb;Nlrc5;Dusp7;Tlr9;Alpk1;Mapk11;Nod2;Nfkb1;Ager;Map3k8;Dusp6;Nod1;Dusp4;Nfkbia;Tnip2;Fos;Nfkb2
12	Signal Transduction	R-MMU-6806834	Signaling by MET	12/ 1311	61/ 8793	0.196721	0.189666	0.670587	ENSMUSG00000009376;ENSMUSG00000025314;ENSMUSG00000017607;ENSMUSG00000020422;ENSMUSG00000004040;ENSMUSG00000027315;ENSMUSG00000027646;ENSMUSG00000040990;ENSMUSG00000004098;ENSMUSG00000045672;ENSMUSG00000001507;ENSMUSG00000074227	Met;Ptprj;Tns4;Tns3;Stat3;Spint1;Src;Sh3kbp1;Col5a3;Col27a1;Itga3;Spint2
7	Metabolism of proteins	R-MMU-5689896	Ovarian tumor domain proteases	7/ 1311	32/ 8793	0.21875	0.19023	0.67067	ENSMUSG00000059866;ENSMUSG00000055994;ENSMUSG00000021277;ENSMUSG00000019768;ENSMUSG00000038058;ENSMUSG00000019927;ENSMUSG00000019850	Tnip2;Nod2;Traf3;Esr1;Nod1;Ube2d1;Tnfaip3
7	Metabolism of proteins	R-MMU-4085001	Sialic acid metabolism	7/ 1311	32/ 8793	0.21875	0.19023	0.67067	ENSMUSG00000030283;ENSMUSG00000040710;ENSMUSG00000039037;ENSMUSG00000057286;ENSMUSG00000003418;ENSMUSG00000022885;ENSMUSG00000007038	St8sia1;St8sia4;St6galnac5;St6galnac2;St8sia6;St6gal1;Neu1
29	Metabolism	R-MMU-196854	Metabolism of vitamins and cofactors	29/ 1311	165/ 8793	0.175758	0.192917	0.672501	ENSMUSG00000027463;ENSMUSG00000040249;ENSMUSG00000029510;ENSMUSG00000021240;ENSMUSG00000028003;ENSMUSG00000039616;ENSMUSG00000063558;ENSMUSG00000032083;ENSMUSG00000061808;ENSMUSG00000030674;ENSMUSG00000028645;ENSMUSG00000054509;ENSMUSG00000040820;ENSMUSG00000066442;ENSMUSG00000032420;ENSMUSG00000002985;ENSMUSG00000017969;ENSMUSG00000017009;ENSMUSG00000021725;ENSMUSG00000055653;ENSMUSG00000029084;…	Slc52a3;Lrp1;Gpc2;Abcd4;Lrat;Mocos;Aox1;Apoa1;Ttr;Qprt;Slc2a1;Parp4;Hlcs;Mthfs;Nt5e;Apoe;Ptgis;Sdc4;Parp8;Gpc3;Cd38;Bst1;Gpihbp1;Acacb;Parp6;Akr1cl;Slc5a6;Apoc2;Slc23a2
5	Signal Transduction	R-MMU-397795	G-protein beta:gamma signalling	5/ 1311	21/ 8793	0.238095	0.193806	0.673705	ENSMUSG00000020901;ENSMUSG00000031133;ENSMUSG00000038811;ENSMUSG00000040061;ENSMUSG00000030774	Pik3r5;Arhgef6;Gngt2;Plcb2;Pak1
17	Immune System	R-MMU-2132295	MHC class II antigen presentation	17/ 1311	92/ 8793	0.184783	0.2031	0.704041	ENSMUSG00000024862;ENSMUSG00000026825;ENSMUSG00000037649;ENSMUSG00000024610;ENSMUSG00000024334;ENSMUSG00000029757;ENSMUSG00000036594;ENSMUSG00000060586;ENSMUSG00000028015;ENSMUSG00000074657;ENSMUSG00000003309;ENSMUSG00000079547;ENSMUSG00000032359;ENSMUSG00000073421;ENSMUSG00000020668;ENSMUSG00000041538;ENSMUSG00000054702	Klc2;Dnm1;H2-DMa;Cd74;H2-Oa;Dync1i1;H2-Aa;H2-Eb1;Ctso;Kif5a;Ap1m2;H2-DMb1;Ctsh;H2-Ab1;Kif3c;H2-Ob;Ap1s3
11	Signal Transduction	R-MMU-111885	Opioid Signalling	11/ 1311	56/ 8793	0.196429	0.204594	0.705279	ENSMUSG00000028525;ENSMUSG00000021948;ENSMUSG00000040061;ENSMUSG00000038811;ENSMUSG00000025855;ENSMUSG00000031659;ENSMUSG00000078816;ENSMUSG00000022840;ENSMUSG00000020654;ENSMUSG00000032177;ENSMUSG00000020785	Pde4b;Prkcd;Plcb2;Gngt2;Prkar1b;Adcy7;Prkcg;Adcy5;Adcy3;Pde4a;Camkk1
16	Immune System	R-MMU-975155	MyD88 dependent cascade initiated on endosome	16/ 1311	86/ 8793	0.186047	0.204124	0.705621	ENSMUSG00000031537;ENSMUSG00000074151;ENSMUSG00000053716;ENSMUSG00000025225;ENSMUSG00000028028;ENSMUSG00000053137;ENSMUSG00000055994;ENSMUSG00000028163;ENSMUSG00000015452;ENSMUSG00000024235;ENSMUSG00000019960;ENSMUSG00000038058;ENSMUSG00000031530;ENSMUSG00000021025;ENSMUSG00000059866;ENSMUSG00000021250	Ikbkb;Nlrc5;Dusp7;Nfkb2;Alpk1;Mapk11;Nod2;Nfkb1;Ager;Map3k8;Dusp6;Nod1;Dusp4;Nfkbia;Tnip2;Fos
6	Signal Transduction	R-MMU-3769402	Deactivation of the beta-catenin transactivating complex	6/ 1311	27/ 8793	0.222222	0.205373	0.706007	ENSMUSG00000027985;ENSMUSG00000000782;ENSMUSG00000070643;ENSMUSG00000055799;ENSMUSG00000032280;ENSMUSG00000034771	Lef1;Tcf7;Sox13;Tcf7l1;Tle3;Tle2
6	Metabolism	R-MMU-1482788	Acyl chain remodelling of PC	6/ 1311	27/ 8793	0.222222	0.205373	0.706007	ENSMUSG00000030214;ENSMUSG00000054580;ENSMUSG00000041193;ENSMUSG00000027134;ENSMUSG00000033192;ENSMUSG00000041202	Plbd1;Pla2r1;Pla2g5;Lpcat4;Lpcat2;Pla2g2d
4	Metabolism	R-MMU-9033658	Blood group systems biosynthesis	4/ 1311	16/ 8793	0.25	0.206807	0.707017	ENSMUSG00000074892;ENSMUSG00000049307;ENSMUSG00000034780;ENSMUSG00000067370	B3galt5;Fut4;B3galt1;B3galt4
4	Developmental Biology	R-MMU-445144	Signal transduction by L1	4/ 1311	16/ 8793	0.25	0.206807	0.707017	ENSMUSG00000020122;ENSMUSG00000009621;ENSMUSG00000027087;ENSMUSG00000030774	Egfr;Vav2;Itgav;Pak1
5	Metabolism of proteins	R-MMU-5683826	Surfactant metabolism	5/ 1311	22/ 8793	0.227273	0.222156	0.721717	ENSMUSG00000020178;ENSMUSG00000002204;ENSMUSG00000032359;ENSMUSG00000032860;ENSMUSG00000005836	Adora2a;Napsa;Ctsh;P2ry2;Gata6
8	Signal Transduction	R-MMU-177929	Signaling by EGFR	8/ 1311	39/ 8793	0.205128	0.217014	0.737846	ENSMUSG00000037211;ENSMUSG00000016933;ENSMUSG00000027646;ENSMUSG00000040990;ENSMUSG00000027508;ENSMUSG00000020122;ENSMUSG00000022114;ENSMUSG00000019889	Spry1;Plcg1;Src;Sh3kbp1;Pag1;Egfr;Spry2;Ptprk
3	Signal Transduction	R-MMU-2173788	Downregulation of TGF-beta receptor signaling	3/ 1311	11/ 8793	0.272727	0.218361	0.738383	ENSMUSG00000032440;ENSMUSG00000024232;ENSMUSG00000032402	Tgfbr2;Bambi;Smad3
3	Metabolism	R-MMU-70221	Glycogen breakdown (glycogenolysis)	3/ 1311	11/ 8793	0.272727	0.218361	0.738383	ENSMUSG00000032648;ENSMUSG00000025791;ENSMUSG00000034055	Pygm;Pgm1;Phka1
3	Signal Transduction	R-MMU-193639	p75NTR signals via NF-kB	3/ 1311	11/ 8793	0.272727	0.218361	0.738383	ENSMUSG00000021025;ENSMUSG00000031537;ENSMUSG00000028163	Nfkbia;Ikbkb;Nfkb1
3	Transport of small molecules	R-MMU-8963889	Assembly of active LPL and LIPC lipase complexes	3/ 1311	11/ 8793	0.272727	0.218361	0.738383	ENSMUSG00000022579;ENSMUSG00000032207;ENSMUSG00000024713	Gpihbp1;Lipc;Pcsk5
3	Metabolism	R-MMU-196780	Biotin transport and metabolism	3/ 1311	11/ 8793	0.272727	0.218361	0.738383	ENSMUSG00000040820;ENSMUSG00000006641;ENSMUSG00000042010	Hlcs;Slc5a6;Acacb
2	Metabolism	R-MMU-2142688	Synthesis of 5-eicosatetraenoic acids	2/ 1311	6/ 8793	0.333333	0.22136	0.738461	ENSMUSG00000020377;ENSMUSG00000060063	Ltc4s;Alox5ap
2	Immune System	R-MMU-5607763	CLEC7A (Dectin-1) induces NFAT activation	2/ 1311	6/ 8793	0.333333	0.22136	0.738461	ENSMUSG00000027544;ENSMUSG00000033016	Nfatc2;Nfatc1
2	Gene expression (Transcription)	R-MMU-8951671	RUNX3 regulates YAP1-mediated transcription	2/ 1311	6/ 8793	0.333333	0.22136	0.738461	ENSMUSG00000053110;ENSMUSG00000070691	Yap1;Runx3
2	Reproduction	R-MMU-1300645	Acrosome Reaction and Sperm:Oocyte Membrane Binding	2/ 1311	6/ 8793	0.333333	0.22136	0.738461	ENSMUSG00000030342;ENSMUSG00000055862	Cd9;Izumo4
2	Metabolism	R-MMU-174362	Transport and synthesis of PAPS	2/ 1311	6/ 8793	0.333333	0.22136	0.738461	ENSMUSG00000021432;ENSMUSG00000024899	Slc35b3;Papss2
2	Metabolism	R-MMU-3322077	Glycogen synthesis	2/ 1311	6/ 8793	0.333333	0.22136	0.738461	ENSMUSG00000025791;ENSMUSG00000067279	Pgm1;Ppp1r3c
2	Transport of small molecules	R-MMU-804914	Transport of fatty acids	2/ 1311	6/ 8793	0.333333	0.22136	0.738461	ENSMUSG00000031808;ENSMUSG00000024600	Slc27a1;Slc27a6
2	Signal Transduction	R-MMU-9031628	NGF-stimulated transcription	2/ 1311	6/ 8793	0.333333	0.22136	0.738461	ENSMUSG00000037868;ENSMUSG00000025402	Egr2;Nab2
2	Immune System	R-MMU-1834941	STING mediated induction of host immune responses	2/ 1311	6/ 8793	0.333333	0.22136	0.738461	ENSMUSG00000024349;ENSMUSG00000002147	Sting1;Stat6
2	Immune System	R-MMU-9020933	Interleukin-23 signaling	2/ 1311	6/ 8793	0.333333	0.22136	0.738461	ENSMUSG00000004040;ENSMUSG00000000791	Stat3;Il12rb1
16	Immune System	R-MMU-168181	Toll Like Receptor 7/8 (TLR7/8) Cascade	16/ 1311	87/ 8793	0.183908	0.217798	0.738489	ENSMUSG00000031537;ENSMUSG00000074151;ENSMUSG00000053716;ENSMUSG00000025225;ENSMUSG00000028028;ENSMUSG00000053137;ENSMUSG00000055994;ENSMUSG00000028163;ENSMUSG00000015452;ENSMUSG00000024235;ENSMUSG00000019960;ENSMUSG00000038058;ENSMUSG00000031530;ENSMUSG00000021025;ENSMUSG00000059866;ENSMUSG00000021250	Ikbkb;Nlrc5;Dusp7;Nfkb2;Alpk1;Mapk11;Nod2;Nfkb1;Ager;Map3k8;Dusp6;Nod1;Dusp4;Nfkbia;Tnip2;Fos
39	Extracellular matrix organization	R-MMU-1474244	Extracellular matrix organization	39/ 1311	232/ 8793	0.168103	0.229632	0.744056	ENSMUSG00000074272;ENSMUSG00000056174;ENSMUSG00000020717;ENSMUSG00000058806;ENSMUSG00000015354;ENSMUSG00000037225;ENSMUSG00000031990;ENSMUSG00000001281;ENSMUSG00000040488;ENSMUSG00000005947;ENSMUSG00000037405;ENSMUSG00000025650;ENSMUSG00000043719;ENSMUSG00000016356;ENSMUSG00000033831;ENSMUSG00000001507;ENSMUSG00000027087;ENSMUSG00000027111;ENSMUSG00000026768;ENSMUSG00000030789;ENSMUSG00000030786;…	Ceacam1;Col8a2;Pecam1;Col13a1;Pcolce2;Fgf2;Jam3;Itgb7;Ltbp4;Itgae;Icam1;Col7a1;Col6a6;Col20a1;Fgb;Itga3;Itgav;Itga6;Itga8;Itgax;Itgam;Col15a1;Icam2;Adamts14;Col5a3;Itgb2;Col27a1;Col17a1;Tnxb;Itgal;Adam19;Adam8;Mmp9;Bmp4;Scube3;Sh3pxd2a;Spock3;Ddr1;Madcam1
6	Metabolism	R-MMU-2022854	Keratan sulfate biosynthesis	6/ 1311	28/ 8793	0.214286	0.230812	0.745932	ENSMUSG00000027221;ENSMUSG00000051650;ENSMUSG00000041577;ENSMUSG00000022793;ENSMUSG00000017929;ENSMUSG00000033114	Chst1;B3gnt2;Prelp;B4galt4;B4galt5;Slc35d2
7	Signal Transduction	R-MMU-9013424	RHOV GTPase cycle	7/ 1311	34/ 8793	0.205882	0.235763	0.759953	ENSMUSG00000044641;ENSMUSG00000031642;ENSMUSG00000030774;ENSMUSG00000000823;ENSMUSG00000030536;ENSMUSG00000020315;ENSMUSG00000006445	Pard6b;Sh3rf1;Pak1;Zfp512b;Iqgap1;Sptbn1;Epha2
9	Developmental Biology	R-MMU-373760	L1CAM interactions	9/ 1311	46/ 8793	0.195652	0.239694	0.760769	ENSMUSG00000026825;ENSMUSG00000022048;ENSMUSG00000020315;ENSMUSG00000030774;ENSMUSG00000009621;ENSMUSG00000031207;ENSMUSG00000020122;ENSMUSG00000074899;ENSMUSG00000027087	Dnm1;Dpysl2;Sptbn1;Pak1;Vav2;Msn;Egfr;Sptbn5;Itgav
4	Transport of small molecules	R-MMU-1369062	ABC transporters in lipid homeostasis	4/ 1311	17/ 8793	0.235294	0.240746	0.762157	ENSMUSG00000031378;ENSMUSG00000032083;ENSMUSG00000026944;ENSMUSG00000041797	Abcd1;Apoa1;Abca2;Abca9
11	Immune System	R-MMU-450294	MAP kinase activation	11/ 1311	58/ 8793	0.189655	0.239482	0.764003	ENSMUSG00000031537;ENSMUSG00000053716;ENSMUSG00000031530;ENSMUSG00000053137;ENSMUSG00000055994;ENSMUSG00000028163;ENSMUSG00000024235;ENSMUSG00000019960;ENSMUSG00000038058;ENSMUSG00000059866;ENSMUSG00000021250	Ikbkb;Dusp7;Dusp4;Mapk11;Nod2;Nfkb1;Map3k8;Dusp6;Nod1;Tnip2;Fos
11	Immune System	R-MMU-448424	Interleukin-17 signaling	11/ 1311	58/ 8793	0.189655	0.239482	0.764003	ENSMUSG00000031537;ENSMUSG00000053716;ENSMUSG00000031530;ENSMUSG00000053137;ENSMUSG00000055994;ENSMUSG00000028163;ENSMUSG00000024235;ENSMUSG00000019960;ENSMUSG00000038058;ENSMUSG00000059866;ENSMUSG00000021250	Ikbkb;Dusp7;Dusp4;Mapk11;Nod2;Nfkb1;Map3k8;Dusp6;Nod1;Tnip2;Fos
22	Programmed Cell Death	R-MMU-5357801	Programmed Cell Death	22/ 1311	126/ 8793	0.174603	0.242288	0.765086	ENSMUSG00000044393;ENSMUSG00000023927;ENSMUSG00000022565;ENSMUSG00000018411;ENSMUSG00000021948;ENSMUSG00000040093;ENSMUSG00000026778;ENSMUSG00000040760;ENSMUSG00000000817;ENSMUSG00000026728;ENSMUSG00000033538;ENSMUSG00000027398;ENSMUSG00000022575;ENSMUSG00000026879;ENSMUSG00000022092;ENSMUSG00000025888;ENSMUSG00000057738;ENSMUSG00000024521;ENSMUSG00000032000;ENSMUSG00000039304;ENSMUSG00000057329;…	Dsg2;Satb1;Plec;Mapt;Prkcd;Bmf;Prkcq;Appl1;Fasl;Vim;Casp4;Il1b;Gsdmd;Gsn;Ppp3cc;Casp1;Sptan1;Pmaip1;Birc3;Tnfsf10;Bcl2;Fas
8	Signal Transduction	R-MMU-8848021	Signaling by PTK6	8/ 1311	40/ 8793	0.2	0.23846	0.766654	ENSMUSG00000041112;ENSMUSG00000032812;ENSMUSG00000036273;ENSMUSG00000004040;ENSMUSG00000027579;ENSMUSG00000062991;ENSMUSG00000038781;ENSMUSG00000020122	Elmo1;Arap1;Lrrk2;Stat3;Srms;Nrg1;Stap2;Egfr
8	Signal Transduction	R-MMU-9006927	Signaling by Non-Receptor Tyrosine Kinases	8/ 1311	40/ 8793	0.2	0.23846	0.766654	ENSMUSG00000041112;ENSMUSG00000032812;ENSMUSG00000036273;ENSMUSG00000004040;ENSMUSG00000027579;ENSMUSG00000062991;ENSMUSG00000038781;ENSMUSG00000020122	Elmo1;Arap1;Lrrk2;Stat3;Srms;Nrg1;Stap2;Egfr
8	Metabolism	R-MMU-194068	Bile acid and bile salt metabolism	8/ 1311	40/ 8793	0.2	0.23846	0.766654	ENSMUSG00000025955;ENSMUSG00000021259;ENSMUSG00000039519;ENSMUSG00000038534;ENSMUSG00000046027;ENSMUSG00000026170;ENSMUSG00000017969;ENSMUSG00000023963	Akr1cl;Cyp46a1;Cyp7b1;Osbpl7;Stard5;Cyp27a1;Ptgis;Cyp39a1
16	Metabolism of proteins	R-MMU-163125	Post-translational modification: synthesis of GPI-anchored proteins	16/ 1311	89/ 8793	0.179775	0.246295	0.775767	ENSMUSG00000073678;ENSMUSG00000074272;ENSMUSG00000026765;ENSMUSG00000000682;ENSMUSG00000031933;ENSMUSG00000020183;ENSMUSG00000046223;ENSMUSG00000022579;ENSMUSG00000032011;ENSMUSG00000034634;ENSMUSG00000022587;ENSMUSG00000029082;ENSMUSG00000030954;ENSMUSG00000027338;ENSMUSG00000028476;ENSMUSG00000054385	Pgap1;Ceacam1;Lypd6b;Cd52;Izumo1r;Cpm;Plaur;Gpihbp1;Thy1;Ly6d;Ly6e;Bst1;Gp2;Prnd;Reck;Ceacam2
5	Metabolism	R-MMU-2024096	HS-GAG degradation	5/ 1311	23/ 8793	0.217391	0.251648	0.79062	ENSMUSG00000029510;ENSMUSG00000005043;ENSMUSG00000055653;ENSMUSG00000035273;ENSMUSG00000017009	Gpc2;Sgsh;Gpc3;Hpse;Sdc4
5	Extracellular matrix organization	R-MMU-3000171	Non-integrin membrane-ECM interactions	5/ 1311	23/ 8793	0.217391	0.251648	0.79062	ENSMUSG00000037225;ENSMUSG00000003534;ENSMUSG00000004098;ENSMUSG00000027087;ENSMUSG00000027111	Fgf2;Ddr1;Col5a3;Itgav;Itga6
5	Metabolism of proteins	R-MMU-4090294	SUMOylation of intracellular receptors	5/ 1311	24/ 8793	0.208333	0.282032	0.793654	ENSMUSG00000037992;ENSMUSG00000031618;ENSMUSG00000002108;ENSMUSG00000046532;ENSMUSG00000019768	Rara;Nr3c2;Nr1h3;Ar;Esr1
18	Transport of small molecules	R-MMU-425393	Transport of inorganic cations/anions and amino acids/oligopeptides	18/ 1311	104/ 8793	0.173077	0.282978	0.794516	ENSMUSG00000023259;ENSMUSG00000037341;ENSMUSG00000020261;ENSMUSG00000006576;ENSMUSG00000032754;ENSMUSG00000020264;ENSMUSG00000021565;ENSMUSG00000024737;ENSMUSG00000017756;ENSMUSG00000030376;ENSMUSG00000023032;ENSMUSG00000039908;ENSMUSG00000027130;ENSMUSG00000031904;ENSMUSG00000005089;ENSMUSG00000026904;ENSMUSG00000022899;ENSMUSG00000031766	Slc26a6;Slc9a7;Slc36a1;Slc4a3;Slc8b1;Slc36a2;Slc6a19;Slc15a3;Slc12a7;Slc8a2;Slc4a8;Slc26a11;Slc12a6;Slc7a6;Slc1a2;Slc4a10;Slc15a2;Slc12a3
6	Signal Transduction	R-MMU-4086398	Ca2+ pathway	6/ 1311	30/ 8793	0.2	0.284277	0.79636	ENSMUSG00000040061;ENSMUSG00000038811;ENSMUSG00000027985;ENSMUSG00000024617;ENSMUSG00000015957;ENSMUSG00000033016	Plcb2;Gngt2;Lef1;Camk2a;Wnt11;Nfatc1
6	Immune System	R-MMU-1834949	Cytosolic sensors of pathogen-associated DNA	6/ 1311	29/ 8793	0.206897	0.25717	0.803899	ENSMUSG00000031537;ENSMUSG00000024349;ENSMUSG00000028163;ENSMUSG00000025225;ENSMUSG00000021025;ENSMUSG00000002147	Ikbkb;Sting1;Nfkb1;Nfkb2;Nfkbia;Stat6
2	Immune System	R-MMU-9732724	IFNG signaling activates MAPKs	2/ 1311	7/ 8793	0.285714	0.280873	0.808731	ENSMUSG00000020009;ENSMUSG00000055170	Ifngr1;Ifng
2	Cell-Cell communication	R-MMU-420597	Nectin/Necl trans heterodimerization	2/ 1311	7/ 8793	0.285714	0.280873	0.808731	ENSMUSG00000040511;ENSMUSG00000032012	Pvr;Nectin1
2	Immune System	R-MMU-3134963	DEx/H-box helicases activate type I IFN and inflammatory cytokines production	2/ 1311	7/ 8793	0.285714	0.280873	0.808731	ENSMUSG00000028163;ENSMUSG00000025225	Nfkb1;Nfkb2
2	Muscle contraction	R-MMU-5576894	Phase 1 - inactivation of fast Na+ channels	2/ 1311	7/ 8793	0.285714	0.280873	0.808731	ENSMUSG00000040896;ENSMUSG00000079056	Kcnd3;Kcnip3
2	Signal Transduction	R-MMU-193697	p75NTR regulates axonogenesis	2/ 1311	7/ 8793	0.285714	0.280873	0.808731	ENSMUSG00000031139;ENSMUSG00000049556	Mcf2;Lingo1
2	Signal Transduction	R-MMU-193634	Axonal growth inhibition (RHOA activation)	2/ 1311	7/ 8793	0.285714	0.280873	0.808731	ENSMUSG00000031139;ENSMUSG00000049556	Mcf2;Lingo1
2	Metabolism of proteins	R-MMU-162791	Attachment of GPI anchor to uPAR	2/ 1311	7/ 8793	0.285714	0.280873	0.808731	ENSMUSG00000073678;ENSMUSG00000046223	Pgap1;Plaur
2	Metabolism	R-MMU-6798163	Choline catabolism	2/ 1311	7/ 8793	0.285714	0.280873	0.808731	ENSMUSG00000015970;ENSMUSG00000074768	Chdh;Bhmt
2	Developmental Biology	R-MMU-445095	Interaction between L1 and Ankyrins	2/ 1311	7/ 8793	0.285714	0.280873	0.808731	ENSMUSG00000020315;ENSMUSG00000074899	Sptbn1;Sptbn5
2	Metabolism	R-MMU-8937144	Aryl hydrocarbon receptor signalling	2/ 1311	7/ 8793	0.285714	0.280873	0.808731	ENSMUSG00000021575;ENSMUSG00000019256	Ahrr;Ahr
9	Immune System	R-MMU-1169091	Activation of NF-kappaB in B cells	9/ 1311	47/ 8793	0.191489	0.260293	0.809583	ENSMUSG00000031537;ENSMUSG00000032688;ENSMUSG00000028163;ENSMUSG00000020275;ENSMUSG00000078153;ENSMUSG00000036526;ENSMUSG00000021025;ENSMUSG00000052889;ENSMUSG00000023947	Ikbkb;Malt1;Nfkb1;Rel;Psme2b;Card11;Nfkbia;Prkcb;Nfkbie
3	Signal Transduction	R-MMU-5654227	Phospholipase C-mediated cascade; FGFR3	3/ 1311	12/ 8793	0.25	0.261006	0.80977	ENSMUSG00000037225;ENSMUSG00000016933;ENSMUSG00000054252	Fgf2;Plcg1;Fgfr3
3	Neuronal System	R-MMU-170670	Adenylate cyclase inhibitory pathway	3/ 1311	12/ 8793	0.25	0.261006	0.80977	ENSMUSG00000022840;ENSMUSG00000020654;ENSMUSG00000031659	Adcy5;Adcy3;Adcy7
3	Signal Transduction	R-MMU-180024	DARPP-32 events	3/ 1311	12/ 8793	0.25	0.261006	0.80977	ENSMUSG00000032177;ENSMUSG00000028525;ENSMUSG00000025855	Pde4a;Pde4b;Prkar1b
3	Signal Transduction	R-MMU-8964616	G beta:gamma signalling through CDC42	3/ 1311	12/ 8793	0.25	0.261006	0.80977	ENSMUSG00000031133;ENSMUSG00000038811;ENSMUSG00000030774	Arhgef6;Gngt2;Pak1
3	Signal Transduction	R-MMU-5625740	RHO GTPases activate PKNs	3/ 1311	12/ 8793	0.25	0.261006	0.80977	ENSMUSG00000037166;ENSMUSG00000046532;ENSMUSG00000057672	Ppp1r14a;Ar;Pkn1
7	Signal Transduction	R-MMU-9013420	RHOU GTPase cycle	7/ 1311	35/ 8793	0.2	0.259757	0.809945	ENSMUSG00000048865;ENSMUSG00000030774;ENSMUSG00000059456;ENSMUSG00000031133;ENSMUSG00000030536;ENSMUSG00000020315;ENSMUSG00000006445	Arhgap30;Pak1;Ptk2b;Arhgef6;Iqgap1;Sptbn1;Epha2
18	Immune System	R-MMU-446652	Interleukin-1 family signaling	18/ 1311	103/ 8793	0.174757	0.268715	0.823397	ENSMUSG00000031537;ENSMUSG00000074151;ENSMUSG00000025888;ENSMUSG00000059866;ENSMUSG00000028028;ENSMUSG00000020700;ENSMUSG00000044103;ENSMUSG00000028163;ENSMUSG00000004040;ENSMUSG00000078153;ENSMUSG00000026981;ENSMUSG00000024235;ENSMUSG00000025225;ENSMUSG00000021025;ENSMUSG00000027398;ENSMUSG00000020227;ENSMUSG00000015452;ENSMUSG00000022575	Ikbkb;Nlrc5;Casp1;Tnip2;Alpk1;Map3k3;Il36g;Nfkb1;Stat3;Psme2b;Il1rn;Map3k8;Nfkb2;Nfkbia;Il1b;Irak3;Ager;Gsdmd
1	Immune System	R-MMU-9008059	Interleukin-37 signaling	1/ 1311	2/ 8793	0.5	0.275977	0.835334	ENSMUSG00000004040	Stat3
1	Signal Transduction	R-MMU-9032759	NTRK2 activates RAC1	1/ 1311	2/ 8793	0.5	0.275977	0.835334	ENSMUSG00000055254	Ntrk2
1	Signal Transduction	R-MMU-9034013	NTF3 activates NTRK3 signaling	1/ 1311	2/ 8793	0.5	0.275977	0.835334	ENSMUSG00000059146	Ntrk3
1	Metabolism	R-MMU-9026762	Biosynthesis of maresin conjugates in tissue regeneration (MCTR)	1/ 1311	2/ 8793	0.5	0.275977	0.835334	ENSMUSG00000020377	Ltc4s
1	Neuronal System	R-MMU-442729	CREB1 phosphorylation through the activation of CaMKII/CaMKK/CaMKIV cascasde	1/ 1311	2/ 8793	0.5	0.275977	0.835334	ENSMUSG00000020785	Camkk1
1	Signal Transduction	R-MMU-9734091	Drug-mediated inhibition of MET activation	1/ 1311	2/ 8793	0.5	0.275977	0.835334	ENSMUSG00000009376	Met
1	Signal Transduction	R-MMU-9604323	Negative regulation of NOTCH4 signaling	1/ 1311	2/ 8793	0.5	0.275977	0.835334	ENSMUSG00000015468	Notch4
1	Signal Transduction	R-MMU-187042	TRKA activation by NGF	1/ 1311	2/ 8793	0.5	0.275977	0.835334	ENSMUSG00000027859	Ngf
1	Neuronal System	R-MMU-888568	GABA synthesis	1/ 1311	2/ 8793	0.5	0.275977	0.835334	ENSMUSG00000070880	Gad1
1	Signal Transduction	R-MMU-111932	CaMK IV-mediated phosphorylation of CREB	1/ 1311	2/ 8793	0.5	0.275977	0.835334	ENSMUSG00000020785	Camkk1
1	Signal Transduction	R-MMU-194306	Neurophilin interactions with VEGF and VEGFR	1/ 1311	2/ 8793	0.5	0.275977	0.835334	ENSMUSG00000062960	Kdr
1	Metabolism	R-MMU-9026395	Biosynthesis of DHA-derived sulfido conjugates	1/ 1311	2/ 8793	0.5	0.275977	0.835334	ENSMUSG00000020377	Ltc4s
1	Neuronal System	R-MMU-916853	Degradation of GABA	1/ 1311	2/ 8793	0.5	0.275977	0.835334	ENSMUSG00000035936	Aldh5a1
1	Gene expression (Transcription)	R-MMU-6803211	TP53 Regulates Transcription of Death Receptors and Ligands	1/ 1311	2/ 8793	0.5	0.275977	0.835334	ENSMUSG00000020427	Igfbp3
1	Transport of small molecules	R-MMU-433692	Proton-coupled monocarboxylate transport	1/ 1311	2/ 8793	0.5	0.275977	0.835334	ENSMUSG00000021728	Emb
1	Signal Transduction	R-MMU-9013700	NOTCH4 Activation and Transmission of Signal to the Nucleus	1/ 1311	2/ 8793	0.5	0.275977	0.835334	ENSMUSG00000015468	Notch4
1	Neuronal System	R-MMU-1299316	TWIK-releated acid-sensitive K+ channel (TASK)	1/ 1311	2/ 8793	0.5	0.275977	0.835334	ENSMUSG00000049265	Kcnk3
1	Signal Transduction	R-MMU-187015	Activation of TRKA receptors	1/ 1311	2/ 8793	0.5	0.275977	0.835334	ENSMUSG00000027859	Ngf
1	Metabolism	R-MMU-211994	Sterols are 12-hydroxylated by CYP8B1	1/ 1311	2/ 8793	0.5	0.275977	0.835334	ENSMUSG00000017969	Ptgis
1	Gene expression (Transcription)	R-MMU-8939247	RUNX1 regulates transcription of genes involved in interleukin signaling	1/ 1311	2/ 8793	0.5	0.275977	0.835334	ENSMUSG00000031885	Cbfb
1	Signal Transduction	R-MMU-9032500	Activated NTRK2 signals through FYN	1/ 1311	2/ 8793	0.5	0.275977	0.835334	ENSMUSG00000055254	Ntrk2
4	Neuronal System	R-MMU-888590	GABA synthesis, release, reuptake and degradation	4/ 1311	18/ 8793	0.222222	0.27582	0.843085	ENSMUSG00000035936;ENSMUSG00000035864;ENSMUSG00000007207;ENSMUSG00000070880	Aldh5a1;Syt1;Stx1a;Gad1
4	Programmed Cell Death	R-MMU-5620971	Pyroptosis	4/ 1311	18/ 8793	0.222222	0.27582	0.843085	ENSMUSG00000027398;ENSMUSG00000025888;ENSMUSG00000033538;ENSMUSG00000022575	Il1b;Casp1;Casp4;Gsdmd
4	Transport of small molecules	R-MMU-189200	Cellular hexose transport	4/ 1311	18/ 8793	0.222222	0.27582	0.843085	ENSMUSG00000027953;ENSMUSG00000005107;ENSMUSG00000036067;ENSMUSG00000028645	Slc50a1;Slc2a9;Slc2a6;Slc2a1
4	Metabolism	R-MMU-197264	Nicotinamide salvaging	4/ 1311	18/ 8793	0.222222	0.27582	0.843085	ENSMUSG00000017969;ENSMUSG00000025237;ENSMUSG00000021725;ENSMUSG00000054509	Ptgis;Parp6;Parp8;Parp4
9	Programmed Cell Death	R-MMU-75153	Apoptotic execution phase	9/ 1311	49/ 8793	0.183673	0.303001	0.846903	ENSMUSG00000044393;ENSMUSG00000021948;ENSMUSG00000026728;ENSMUSG00000057738;ENSMUSG00000023927;ENSMUSG00000018411;ENSMUSG00000026778;ENSMUSG00000022565;ENSMUSG00000026879	Dsg2;Prkcd;Vim;Sptan1;Satb1;Mapt;Prkcq;Plec;Gsn
9	Metabolism	R-MMU-2142753	Arachidonic acid metabolism	9/ 1311	49/ 8793	0.183673	0.303001	0.846903	ENSMUSG00000020377;ENSMUSG00000003484;ENSMUSG00000034171;ENSMUSG00000006345;ENSMUSG00000006344;ENSMUSG00000060063;ENSMUSG00000017969;ENSMUSG00000050737;ENSMUSG00000052914	Ltc4s;Cyp4f18;Faah;Ggt1;Ggt5;Alox5ap;Ptgis;Ptges;Cyp2j6
3	Signal Transduction	R-MMU-1250196	SHC1 events in ERBB2 signaling	3/ 1311	13/ 8793	0.230769	0.304556	0.847431	ENSMUSG00000020122;ENSMUSG00000045038;ENSMUSG00000062991	Egfr;Prkce;Nrg1
3	Immune System	R-MMU-202670	ERKs are inactivated	3/ 1311	13/ 8793	0.230769	0.304556	0.847431	ENSMUSG00000019960;ENSMUSG00000053716;ENSMUSG00000031530	Dusp6;Dusp7;Dusp4
3	Signal Transduction	R-MMU-201556	Signaling by ALK	3/ 1311	13/ 8793	0.230769	0.304556	0.847431	ENSMUSG00000004266;ENSMUSG00000004040;ENSMUSG00000016933	Ptpn6;Stat3;Plcg1
12	Signal Transduction	R-MMU-9013408	RHOG GTPase cycle	12/ 1311	68/ 8793	0.176471	0.309998	0.854905	ENSMUSG00000044393;ENSMUSG00000030220;ENSMUSG00000041444;ENSMUSG00000031139;ENSMUSG00000022263;ENSMUSG00000049521;ENSMUSG00000009621;ENSMUSG00000031442;ENSMUSG00000052609;ENSMUSG00000006445;ENSMUSG00000020143;ENSMUSG00000033542	Dsg2;Arhgdib;Arhgap32;Mcf2;Trio;Cdc42ep1;Vav2;Mcf2l;Plekhg3;Epha2;Dock2;Arhgef5
7	Immune System	R-MMU-445989	TAK1-dependent IKK and NF-kappa-B activation	7/ 1311	37/ 8793	0.189189	0.309575	0.855639	ENSMUSG00000031537;ENSMUSG00000074151;ENSMUSG00000028028;ENSMUSG00000028163;ENSMUSG00000025225;ENSMUSG00000021025;ENSMUSG00000015452	Ikbkb;Nlrc5;Alpk1;Nfkb1;Nfkb2;Nfkbia;Ager
6	Signal Transduction	R-MMU-2173789	TGF-beta receptor signaling activates SMADs	6/ 1311	31/ 8793	0.193548	0.311961	0.856512	ENSMUSG00000032440;ENSMUSG00000026768;ENSMUSG00000032402;ENSMUSG00000040488;ENSMUSG00000027087;ENSMUSG00000024232	Tgfbr2;Itga8;Smad3;Ltbp4;Itgav;Bambi
4	Programmed Cell Death	R-MMU-5357769	Caspase activation via extrinsic apoptotic signalling pathway	4/ 1311	19/ 8793	0.210526	0.31164	0.857528	ENSMUSG00000024778;ENSMUSG00000039304;ENSMUSG00000000817;ENSMUSG00000040760	Fas;Tnfsf10;Fasl;Appl1
5	Signal Transduction	R-MMU-198725	Nuclear Events (kinase and transcription factor activation)	5/ 1311	25/ 8793	0.2	0.313062	0.857638	ENSMUSG00000037868;ENSMUSG00000019960;ENSMUSG00000053716;ENSMUSG00000025402;ENSMUSG00000031530	Egr2;Dusp6;Dusp7;Nab2;Dusp4
5	Signal Transduction	R-MMU-182971	EGFR downregulation	5/ 1311	25/ 8793	0.2	0.313062	0.857638	ENSMUSG00000040990;ENSMUSG00000037211;ENSMUSG00000022114;ENSMUSG00000019889;ENSMUSG00000020122	Sh3kbp1;Spry1;Spry2;Ptprk;Egfr
5	Signal Transduction	R-MMU-3238698	WNT ligand biogenesis and trafficking	5/ 1311	25/ 8793	0.2	0.313062	0.857638	ENSMUSG00000030170;ENSMUSG00000015957;ENSMUSG00000026167;ENSMUSG00000022996;ENSMUSG00000033227	Wnt5b;Wnt11;Wnt10a;Wnt10b;Wnt6
98	Transport of small molecules	R-MMU-382551	Transport of small molecules	98/ 1311	628/ 8793	0.156051	0.323149	0.879448	ENSMUSG00000064210;ENSMUSG00000006576;ENSMUSG00000020264;ENSMUSG00000025855;ENSMUSG00000060671;ENSMUSG00000036067;ENSMUSG00000057897;ENSMUSG00000057378;ENSMUSG00000020810;ENSMUSG00000040907;ENSMUSG00000030592;ENSMUSG00000020261;ENSMUSG00000011008;ENSMUSG00000020620;ENSMUSG00000021565;ENSMUSG00000031075;ENSMUSG00000025324;ENSMUSG00000031766;ENSMUSG00000059412;ENSMUSG00000027015;ENSMUSG00000028621;…	Ano6;Slc4a3;Slc36a2;Prkar1b;Atp8b2;Slc2a6;Camk2b;Ryr3;Cygb;Atp1a3;Ryr1;Slc36a1;Mcoln2;Abca8b;Slc6a19;Ano1;Atp10a;Slc12a3;Fxyd2;Cybrd1;Cyb5rl;Gngt2;Slc29a3;Trpc3;Slc50a1;Trpm2;Slc8a2;Abca2;Abca9;Slc22a3;Apoa1;Slc2a1;Abcd1;Slc27a1;Asic1;Slc27a6;Slc22a5;Atp10d;Fxyd6;Avpr2;Slc16a2;Psme2b;Add3;Atp8a2;Slc26a6;Camk2a;Slc12a7;Mcoln3;Soat1;Trpm3;Slco3a1;Slc26a11;Slc35d2;Slc41a2;Slc41a1;Slc4a8;Slc12a6;Slc3…
32	Signal Transduction	R-MMU-195721	Signaling by WNT	32/ 1311	199/ 8793	0.160804	0.349135	0.884239	ENSMUSG00000030170;ENSMUSG00000033220;ENSMUSG00000038256;ENSMUSG00000078816;ENSMUSG00000038780;ENSMUSG00000033227;ENSMUSG00000033016;ENSMUSG00000022996;ENSMUSG00000063382;ENSMUSG00000040061;ENSMUSG00000044548;ENSMUSG00000027985;ENSMUSG00000026167;ENSMUSG00000070643;ENSMUSG00000032280;ENSMUSG00000000142;ENSMUSG00000034771;ENSMUSG00000078153;ENSMUSG00000055799;ENSMUSG00000022433;ENSMUSG00000044674;…	Wnt5b;Rac2;Bcl9;Prkcg;Smurf1;Wnt6;Nfatc1;Wnt10b;Bcl9l;Plcb2;Dact1;Lef1;Wnt10a;Sox13;Tle3;Axin2;Tle2;Psme2b;Tcf7l1;Csnk1e;Fzd1;Pygo1;Prickle1;Kremen1;Rspo1;Gngt2;Camk2a;Tcf7;Wnt11;Tert;Prkcb;Lgr5
6	Signal Transduction	R-MMU-9013407	RHOH GTPase cycle	6/ 1311	32/ 8793	0.1875	0.340052	0.886565	ENSMUSG00000030220;ENSMUSG00000030774;ENSMUSG00000026117;ENSMUSG00000001552;ENSMUSG00000029204;ENSMUSG00000000409	Arhgdib;Pak1;Zap70;Jup;Rhoh;Lck
6	Gene expression (Transcription)	R-MMU-2173793	Transcriptional activity of SMAD2/SMAD3:SMAD4 heterotrimer	6/ 1311	32/ 8793	0.1875	0.340052	0.886565	ENSMUSG00000047407;ENSMUSG00000027660;ENSMUSG00000024589;ENSMUSG00000032402;ENSMUSG00000019927;ENSMUSG00000029050	Tgif1;Skil;Nedd4l;Smad3;Ube2d1;Ski
3	Metabolism	R-MMU-1660516	Synthesis of PIPs at the early endosome membrane	3/ 1311	14/ 8793	0.214286	0.348358	0.891364	ENSMUSG00000042105;ENSMUSG00000037940;ENSMUSG00000026113	Inpp5f;Inpp4b;Inpp4a
3	Muscle contraction	R-MMU-5576893	Phase 2 - plateau phase	3/ 1311	14/ 8793	0.214286	0.348358	0.891364	ENSMUSG00000020882;ENSMUSG00000010066;ENSMUSG00000047330	Cacnb1;Cacna2d2;Kcne4
3	Signal Transduction	R-MMU-5654228	Phospholipase C-mediated cascade; FGFR4	3/ 1311	14/ 8793	0.214286	0.348358	0.891364	ENSMUSG00000005320;ENSMUSG00000037225;ENSMUSG00000016933	Fgfr4;Fgf2;Plcg1
3	Signal Transduction	R-MMU-180292	GAB1 signalosome	3/ 1311	14/ 8793	0.214286	0.348358	0.891364	ENSMUSG00000020122;ENSMUSG00000027508;ENSMUSG00000027646	Egfr;Pag1;Src
3	Developmental Biology	R-MMU-376176	Signaling by ROBO receptors	3/ 1311	14/ 8793	0.214286	0.348358	0.891364	ENSMUSG00000061353;ENSMUSG00000021262;ENSMUSG00000027805	Cxcl12;Evl;Pfn2
5	Signal Transduction	R-MMU-418597	G alpha (z) signalling events	5/ 1311	26/ 8793	0.192308	0.344501	0.894404	ENSMUSG00000022840;ENSMUSG00000058620;ENSMUSG00000038811;ENSMUSG00000020654;ENSMUSG00000031659	Adcy5;Adra2b;Gngt2;Adcy3;Adcy7
5	Metabolism	R-MMU-211981	Xenobiotics	5/ 1311	26/ 8793	0.192308	0.344501	0.894404	ENSMUSG00000021575;ENSMUSG00000052914;ENSMUSG00000025479;ENSMUSG00000040703;ENSMUSG00000019256	Ahrr;Cyp2j6;Cyp2e1;Cyp2s1;Ahr
5	Signal Transduction	R-MMU-1236394	Signaling by ERBB4	5/ 1311	26/ 8793	0.192308	0.344501	0.894404	ENSMUSG00000053110;ENSMUSG00000020122;ENSMUSG00000019768;ENSMUSG00000027646;ENSMUSG00000062991	Yap1;Egfr;Esr1;Src;Nrg1
4	Drug ADME	R-MMU-9748787	Azathioprine ADME	4/ 1311	20/ 8793	0.2	0.34784	0.89558	ENSMUSG00000024066;ENSMUSG00000009621;ENSMUSG00000027219;ENSMUSG00000034116	Xdh;Vav2;Slc28a2;Vav1
4	Neuronal System	R-MMU-388844	Receptor-type tyrosine-protein phosphatases	4/ 1311	20/ 8793	0.2	0.34784	0.89558	ENSMUSG00000026458;ENSMUSG00000013236;ENSMUSG00000059146;ENSMUSG00000036528	Ppfia4;Ptprs;Ntrk3;Ppfibp2
4	Metabolism	R-MMU-193368	Synthesis of bile acids and bile salts via 7alpha-hydroxycholesterol	4/ 1311	20/ 8793	0.2	0.34784	0.89558	ENSMUSG00000025955;ENSMUSG00000039519;ENSMUSG00000017969;ENSMUSG00000026170	Akr1cl;Cyp7b1;Ptgis;Cyp27a1
11	Extracellular matrix organization	R-MMU-1650814	Collagen biosynthesis and modifying enzymes	11/ 1311	64/ 8793	0.171875	0.354539	0.896095	ENSMUSG00000025650;ENSMUSG00000056174;ENSMUSG00000058806;ENSMUSG00000028339;ENSMUSG00000015354;ENSMUSG00000043719;ENSMUSG00000016356;ENSMUSG00000059901;ENSMUSG00000004098;ENSMUSG00000045672;ENSMUSG00000025064	Col7a1;Col8a2;Col13a1;Col15a1;Pcolce2;Col6a6;Col20a1;Adamts14;Col5a3;Col27a1;Col17a1
42	Metabolism	R-MMU-71387	Metabolism of carbohydrates	42/ 1311	264/ 8793	0.159091	0.347652	0.896957	ENSMUSG00000029510;ENSMUSG00000025791;ENSMUSG00000067370;ENSMUSG00000047759;ENSMUSG00000047712;ENSMUSG00000074892;ENSMUSG00000034780;ENSMUSG00000026773;ENSMUSG00000017390;ENSMUSG00000020868;ENSMUSG00000030657;ENSMUSG00000051022;ENSMUSG00000033114;ENSMUSG00000028645;ENSMUSG00000035273;ENSMUSG00000051650;ENSMUSG00000022367;ENSMUSG00000025877;ENSMUSG00000032648;ENSMUSG00000067279;ENSMUSG00000017929;…	Gpc2;Pgm1;B3galt4;Hs3st3a1;Ust;B3galt5;B3galt1;Pfkfb3;Aldoc;Xylt2;Xylt1;Hs3st1;Slc35d2;Slc2a1;Hpse;B3gnt2;Has2;Hk3;Pygm;Ppp1r3c;B4galt5;Chst15;Slc35b3;Hs3st3b1;Sdc4;Fut4;Chsy3;Sgsh;Gpc3;B4galt4;Chst3;Cemip;Ndst1;Chst1;Pfkfb4;Has3;Prelp;Eno2;Papss2;Slc37a1;B4galt7;Phka1
7	Cell-Cell communication	R-MMU-418990	Adherens junctions interactions	7/ 1311	38/ 8793	0.184211	0.335144	0.910095	ENSMUSG00000027318;ENSMUSG00000028217;ENSMUSG00000011256;ENSMUSG00000039385;ENSMUSG00000040511;ENSMUSG00000032012;ENSMUSG00000024304	Adam33;Cdh17;Adam19;Cdh6;Pvr;Nectin1;Cdh2
7	Signal Transduction	R-MMU-9035034	RHOF GTPase cycle	7/ 1311	39/ 8793	0.179487	0.360985	0.910533	ENSMUSG00000032714;ENSMUSG00000041444;ENSMUSG00000098188;ENSMUSG00000038587;ENSMUSG00000029449;ENSMUSG00000025026;ENSMUSG00000015143	Syde1;Arhgap32;Sowahc;Akap12;Rhof;Add3;Actn1
4	Immune System	R-MMU-6783589	Interleukin-6 family signaling	4/ 1311	21/ 8793	0.190476	0.384083	0.913118	ENSMUSG00000034394;ENSMUSG00000004040;ENSMUSG00000027947;ENSMUSG00000040663	Lif;Stat3;Il6ra;Clcf1
8	Signal Transduction	R-MMU-186797	Signaling by PDGF	8/ 1311	47/ 8793	0.170213	0.402114	0.920706	ENSMUSG00000016933;ENSMUSG00000024620;ENSMUSG00000027646;ENSMUSG00000025856;ENSMUSG00000000489;ENSMUSG00000004098;ENSMUSG00000004040;ENSMUSG00000002147	Plcg1;Pdgfrb;Src;Pdgfa;Pdgfb;Col5a3;Stat3;Stat6
2	Signal Transduction	R-MMU-190370	FGFR1b ligand binding and activation	2/ 1311	8/ 8793	0.25	0.33996	0.921158	ENSMUSG00000037225;ENSMUSG00000031565	Fgf2;Fgfr1
2	Developmental Biology	R-MMU-418885	DCC mediated attractive signaling	2/ 1311	8/ 8793	0.25	0.33996	0.921158	ENSMUSG00000022263;ENSMUSG00000027646	Trio;Src
2	Signal Transduction	R-MMU-195399	VEGF binds to VEGFR leading to receptor dimerization	2/ 1311	8/ 8793	0.25	0.33996	0.921158	ENSMUSG00000062960;ENSMUSG00000023951	Kdr;Vegfa
2	Muscle contraction	R-MMU-5576892	Phase 0 - rapid depolarisation	2/ 1311	8/ 8793	0.25	0.33996	0.921158	ENSMUSG00000020882;ENSMUSG00000010066	Cacnb1;Cacna2d2
2	Vesicle-mediated transport	R-MMU-3000480	Scavenging by Class A Receptors	2/ 1311	8/ 8793	0.25	0.33996	0.921158	ENSMUSG00000002985;ENSMUSG00000032083	Apoe;Apoa1
2	Metabolism	R-MMU-434316	Fatty Acids bound to GPR40 (FFAR1) regulate insulin secretion	2/ 1311	8/ 8793	0.25	0.33996	0.921158	ENSMUSG00000044453;ENSMUSG00000040061	Ffar1;Plcb2
2	Metabolism	R-MMU-196836	Vitamin C (ascorbate) metabolism	2/ 1311	8/ 8793	0.25	0.33996	0.921158	ENSMUSG00000027340;ENSMUSG00000028645	Slc23a2;Slc2a1
2	Signal Transduction	R-MMU-212718	EGFR interacts with phospholipase C-gamma	2/ 1311	8/ 8793	0.25	0.33996	0.921158	ENSMUSG00000020122;ENSMUSG00000016933	Egfr;Plcg1
2	Cell-Cell communication	R-MMU-9762292	Regulation of CDH11 function	2/ 1311	8/ 8793	0.25	0.33996	0.921158	ENSMUSG00000027318;ENSMUSG00000011256	Adam33;Adam19
2	Cell-Cell communication	R-MMU-373753	Nephrin family interactions	2/ 1311	8/ 8793	0.25	0.33996	0.921158	ENSMUSG00000041734;ENSMUSG00000030536	Kirrel;Iqgap1
2	Signal Transduction	R-MMU-389397	Orexin and neuropeptides FF and QRFP bind to their respective receptors	2/ 1311	8/ 8793	0.25	0.33996	0.921158	ENSMUSG00000032360;ENSMUSG00000043102	Hcrtr2;Qrfp
2	Transport of small molecules	R-MMU-549127	Organic cation transport	2/ 1311	8/ 8793	0.25	0.33996	0.921158	ENSMUSG00000018900;ENSMUSG00000023828	Slc22a5;Slc22a3
2	Metabolism of proteins	R-MMU-381771	Synthesis, secretion, and inactivation of Glucagon-like Peptide-1 (GLP-1)	2/ 1311	8/ 8793	0.25	0.33996	0.921158	ENSMUSG00000044453;ENSMUSG00000035000	Ffar1;Dpp4
2	Immune System	R-MMU-1059683	Interleukin-6 signaling	2/ 1311	8/ 8793	0.25	0.33996	0.921158	ENSMUSG00000004040;ENSMUSG00000027947	Stat3;Il6ra
2	Signal Transduction	R-MMU-194313	VEGF ligand-receptor interactions	2/ 1311	8/ 8793	0.25	0.33996	0.921158	ENSMUSG00000062960;ENSMUSG00000023951	Kdr;Vegfa
2	Metabolism	R-MMU-1855167	Synthesis of pyrophosphates in the cytosol	2/ 1311	8/ 8793	0.25	0.33996	0.921158	ENSMUSG00000024210;ENSMUSG00000057963	Ip6k3;Itpk1
2	Metabolism	R-MMU-211999	CYP2E1 reactions	2/ 1311	8/ 8793	0.25	0.33996	0.921158	ENSMUSG00000040703;ENSMUSG00000025479	Cyp2s1;Cyp2e1
2	Metabolism	R-MMU-193144	Estrogen biosynthesis	2/ 1311	8/ 8793	0.25	0.33996	0.921158	ENSMUSG00000052131;ENSMUSG00000029311	Akr1b7;Hsd17b11
16	Metabolism	R-MMU-211945	Phase I - Functionalization of compounds	16/ 1311	98/ 8793	0.163265	0.38828	0.92133	ENSMUSG00000040703;ENSMUSG00000003484;ENSMUSG00000024365;ENSMUSG00000079057;ENSMUSG00000039519;ENSMUSG00000021575;ENSMUSG00000019102;ENSMUSG00000021259;ENSMUSG00000023963;ENSMUSG00000026170;ENSMUSG00000025479;ENSMUSG00000017969;ENSMUSG00000019256;ENSMUSG00000063415;ENSMUSG00000038776;ENSMUSG00000052914	Cyp2s1;Cyp4f18;Cyp21a1;Cyp4v3;Cyp7b1;Ahrr;Aldh3a1;Cyp46a1;Cyp39a1;Cyp27a1;Cyp2e1;Ptgis;Ahr;Cyp26b1;Ephx1;Cyp2j6
9	Developmental Biology	R-MMU-2682334	EPH-Ephrin signaling	9/ 1311	53/ 8793	0.169811	0.392218	0.921861	ENSMUSG00000029622;ENSMUSG00000030774;ENSMUSG00000029869;ENSMUSG00000001300;ENSMUSG00000017737;ENSMUSG00000031217;ENSMUSG00000009621;ENSMUSG00000028664;ENSMUSG00000006445	Arpc1b;Pak1;Ephb6;Efnb2;Mmp9;Efnb1;Vav2;Ephb2;Epha2
14	Sensory Perception	R-MMU-2187338	Visual phototransduction	14/ 1311	86/ 8793	0.162791	0.405346	0.926398	ENSMUSG00000025955;ENSMUSG00000040249;ENSMUSG00000021123;ENSMUSG00000079057;ENSMUSG00000029510;ENSMUSG00000055653;ENSMUSG00000002985;ENSMUSG00000032327;ENSMUSG00000028003;ENSMUSG00000002992;ENSMUSG00000022579;ENSMUSG00000032083;ENSMUSG00000061808;ENSMUSG00000017009	Akr1cl;Lrp1;Rdh12;Cyp4v3;Gpc2;Gpc3;Apoe;Stra6;Lrat;Apoc2;Gpihbp1;Apoa1;Ttr;Sdc4
14	Vesicle-mediated transport	R-MMU-8876198	RAB GEFs exchange GTP for GDP on RABs	14/ 1311	86/ 8793	0.162791	0.405346	0.926398	ENSMUSG00000042404;ENSMUSG00000015377;ENSMUSG00000030313;ENSMUSG00000040687;ENSMUSG00000001768;ENSMUSG00000032549;ENSMUSG00000038456;ENSMUSG00000051735;ENSMUSG00000002668;ENSMUSG00000027901;ENSMUSG00000052688;ENSMUSG00000036661;ENSMUSG00000044037;ENSMUSG00000044456	Dennd4b;Dennd6b;Dennd5b;Madd;Rin2;Rab6b;Dennd2a;Rinl;Dennd1c;Dennd2d;Rab7b;Dennd3;Als2cl;Rin3
2	Neuronal System	R-MMU-629597	Highly calcium permeable nicotinic acetylcholine receptors	2/ 1311	9/ 8793	0.222222	0.397426	0.927079	ENSMUSG00000022041;ENSMUSG00000035200	Chrna2;Chrnb4
2	Transport of small molecules	R-MMU-727802	Transport of nucleotide sugars	2/ 1311	9/ 8793	0.222222	0.397426	0.927079	ENSMUSG00000021432;ENSMUSG00000033114	Slc35b3;Slc35d2
2	Transport of small molecules	R-MMU-427601	Multifunctional anion exchangers	2/ 1311	9/ 8793	0.222222	0.397426	0.927079	ENSMUSG00000039908;ENSMUSG00000023259	Slc26a11;Slc26a6
2	Metabolism of proteins	R-MMU-400508	Incretin synthesis, secretion, and inactivation	2/ 1311	9/ 8793	0.222222	0.397426	0.927079	ENSMUSG00000044453;ENSMUSG00000035000	Ffar1;Dpp4
2	Signal Transduction	R-MMU-9027276	Erythropoietin activates Phosphoinositide-3-kinase (PI3K)	2/ 1311	9/ 8793	0.222222	0.397426	0.927079	ENSMUSG00000020901;ENSMUSG00000039936	Pik3r5;Pik3cd
2	Reproduction	R-MMU-1300642	Sperm Motility And Taxes	2/ 1311	9/ 8793	0.222222	0.397426	0.927079	ENSMUSG00000049676;ENSMUSG00000064267	Catsperg1;Hvcn1
2	Signal Transduction	R-MMU-390696	Adrenoceptors	2/ 1311	9/ 8793	0.222222	0.397426	0.927079	ENSMUSG00000058620;ENSMUSG00000027335	Adra2b;Adra1d
2	Metabolism of proteins	R-MMU-159740	Gamma-carboxylation of protein precursors	2/ 1311	9/ 8793	0.222222	0.397426	0.927079	ENSMUSG00000053460;ENSMUSG00000031445	Ggcx;Proz
2	Metabolism	R-MMU-211979	Eicosanoids	2/ 1311	9/ 8793	0.222222	0.397426	0.927079	ENSMUSG00000017969;ENSMUSG00000003484	Ptgis;Cyp4f18
2	Metabolism of proteins	R-MMU-975578	Reactions specific to the complex N-glycan synthesis pathway	2/ 1311	9/ 8793	0.222222	0.397426	0.927079	ENSMUSG00000060402;ENSMUSG00000038886	Chst8;Man2a2
3	Programmed Cell Death	R-MMU-140534	Caspase activation via Death Receptors in the presence of ligand	3/ 1311	15/ 8793	0.2	0.391845	0.928015	ENSMUSG00000024778;ENSMUSG00000039304;ENSMUSG00000000817	Fas;Tnfsf10;Fasl
3	Signal Transduction	R-MMU-5654219	Phospholipase C-mediated cascade: FGFR1	3/ 1311	15/ 8793	0.2	0.391845	0.928015	ENSMUSG00000037225;ENSMUSG00000016933;ENSMUSG00000031565	Fgf2;Plcg1;Fgfr1
3	Hemostasis	R-MMU-432142	Platelet sensitization by LDL	3/ 1311	15/ 8793	0.2	0.391845	0.928015	ENSMUSG00000004266;ENSMUSG00000028874;ENSMUSG00000020717	Ptpn6;Fgr;Pecam1
3	Gene expression (Transcription)	R-MMU-5633008	TP53 Regulates Transcription of Cell Death Genes	3/ 1311	15/ 8793	0.2	0.391845	0.928015	ENSMUSG00000058402;ENSMUSG00000020427;ENSMUSG00000040472	Zfp420;Igfbp3;Rabggta
6	Neuronal System	R-MMU-991365	Activation of GABAB receptors	6/ 1311	34/ 8793	0.176471	0.396806	0.930882	ENSMUSG00000024462;ENSMUSG00000038811;ENSMUSG00000031659;ENSMUSG00000041695;ENSMUSG00000022840;ENSMUSG00000020654	Gabbr1;Gngt2;Adcy7;Kcnj2;Adcy5;Adcy3
6	Neuronal System	R-MMU-977444	GABA B receptor activation	6/ 1311	34/ 8793	0.176471	0.396806	0.930882	ENSMUSG00000024462;ENSMUSG00000038811;ENSMUSG00000031659;ENSMUSG00000041695;ENSMUSG00000022840;ENSMUSG00000020654	Gabbr1;Gngt2;Adcy7;Kcnj2;Adcy5;Adcy3
6	Signal Transduction	R-MMU-5357956	TNFR1-induced NF-kappa-B signaling pathway	6/ 1311	34/ 8793	0.176471	0.396806	0.930882	ENSMUSG00000031537;ENSMUSG00000043415;ENSMUSG00000026875;ENSMUSG00000032000;ENSMUSG00000024401;ENSMUSG00000019850	Ikbkb;Otud1;Traf1;Birc3;Tnf;Tnfaip3
18	Metabolism	R-MMU-196849	Metabolism of water-soluble vitamins and cofactors	18/ 1311	110/ 8793	0.163636	0.372965	0.938844	ENSMUSG00000027463;ENSMUSG00000042010;ENSMUSG00000021725;ENSMUSG00000027340;ENSMUSG00000054509;ENSMUSG00000040820;ENSMUSG00000021240;ENSMUSG00000025237;ENSMUSG00000066442;ENSMUSG00000032420;ENSMUSG00000029084;ENSMUSG00000039616;ENSMUSG00000029082;ENSMUSG00000063558;ENSMUSG00000017969;ENSMUSG00000006641;ENSMUSG00000030674;ENSMUSG00000028645	Slc52a3;Acacb;Parp8;Slc23a2;Parp4;Hlcs;Abcd4;Parp6;Mthfs;Nt5e;Cd38;Mocos;Bst1;Aox1;Ptgis;Slc5a6;Qprt;Slc2a1
11	Signal Transduction	R-MMU-166520	Signaling by NTRKs	11/ 1311	65/ 8793	0.169231	0.374651	0.941179	ENSMUSG00000053716;ENSMUSG00000031530;ENSMUSG00000016933;ENSMUSG00000059146;ENSMUSG00000027646;ENSMUSG00000024713;ENSMUSG00000055254;ENSMUSG00000037868;ENSMUSG00000019960;ENSMUSG00000027859;ENSMUSG00000025402	Dusp7;Dusp4;Plcg1;Ntrk3;Src;Pcsk5;Ntrk2;Egr2;Dusp6;Ngf;Nab2
35	Signal Transduction	R-MMU-9006925	Intracellular signaling by second messengers	35/ 1311	221/ 8793	0.158371	0.376116	0.94295	ENSMUSG00000009376;ENSMUSG00000030724;ENSMUSG00000025855;ENSMUSG00000025856;ENSMUSG00000037225;ENSMUSG00000025017;ENSMUSG00000031565;ENSMUSG00000021948;ENSMUSG00000026009;ENSMUSG00000024620;ENSMUSG00000027646;ENSMUSG00000036106;ENSMUSG00000023034;ENSMUSG00000020654;ENSMUSG00000005320;ENSMUSG00000034116;ENSMUSG00000044167;ENSMUSG00000078153;ENSMUSG00000000489;ENSMUSG00000039936;ENSMUSG00000045038;…	Met;Cd19;Prkar1b;Pdgfa;Fgf2;Pik3ap1;Fgfr1;Prkcd;Icos;Pdgfrb;Src;Prr5;Nr4a1;Adcy3;Fgfr4;Vav1;Foxo1;Psme2b;Pdgfb;Pik3cd;Prkce;Chd3;Prkcg;Camkk1;Phc1;Lck;Rac2;Cd28;Fgfr3;Nrg1;Adcy7;Adcy5;Egfr;Cbx4;Flt3l
8	Cell-Cell communication	R-MMU-421270	Cell-cell junction organization	8/ 1311	46/ 8793	0.173913	0.377974	0.945697	ENSMUSG00000027318;ENSMUSG00000028217;ENSMUSG00000044641;ENSMUSG00000011256;ENSMUSG00000039385;ENSMUSG00000040511;ENSMUSG00000032012;ENSMUSG00000024304	Adam33;Cdh17;Pard6b;Adam19;Cdh6;Pvr;Nectin1;Cdh2
4	Developmental Biology	R-MMU-525793	Myogenesis	4/ 1311	22/ 8793	0.181818	0.420067	0.95652	ENSMUSG00000024304;ENSMUSG00000005583;ENSMUSG00000038119;ENSMUSG00000022610	Cdh2;Mef2c;Cdon;Mapk12
1	Signal Transduction	R-MMU-9013694	Signaling by NOTCH4	1/ 1311	3/ 8793	0.333333	0.38395	0.958716	ENSMUSG00000015468	Notch4
1	Neuronal System	R-MMU-442720	CREB1 phosphorylation through the activation of Adenylate Cyclase	1/ 1311	3/ 8793	0.333333	0.38395	0.958716	ENSMUSG00000025855	Prkar1b
1	Signal Transduction	R-MMU-8849472	PTK6 Down-Regulation	1/ 1311	3/ 8793	0.333333	0.38395	0.958716	ENSMUSG00000027579	Srms
1	Metabolism	R-MMU-5653890	Lactose synthesis	1/ 1311	3/ 8793	0.333333	0.38395	0.958716	ENSMUSG00000028645	Slc2a1
1	Immune System	R-MMU-844455	The NLRP1 inflammasome	1/ 1311	3/ 8793	0.333333	0.38395	0.958716	ENSMUSG00000057329	Bcl2
1	Extracellular matrix organization	R-MMU-1566977	Fibronectin matrix formation	1/ 1311	3/ 8793	0.333333	0.38395	0.958716	ENSMUSG00000074272	Ceacam1
1	Signal Transduction	R-MMU-1307965	betaKlotho-mediated ligand binding	1/ 1311	3/ 8793	0.333333	0.38395	0.958716	ENSMUSG00000005320	Fgfr4
1	Neuronal System	R-MMU-9619229	Activation of RAC1 downstream of NMDARs	1/ 1311	3/ 8793	0.333333	0.38395	0.958716	ENSMUSG00000020785	Camkk1
1	Signal Transduction	R-MMU-5627083	RHO GTPases regulate CFTR trafficking	1/ 1311	3/ 8793	0.333333	0.38395	0.958716	ENSMUSG00000024143	Rhoq
1	Signal Transduction	R-MMU-9701898	STAT3 nuclear events downstream of ALK signaling	1/ 1311	3/ 8793	0.333333	0.38395	0.958716	ENSMUSG00000004040	Stat3
1	Hemostasis	R-MMU-392023	Adrenaline signalling through Alpha-2 adrenergic receptor	1/ 1311	3/ 8793	0.333333	0.38395	0.958716	ENSMUSG00000058620	Adra2b
1	Extracellular matrix organization	R-MMU-2214320	Anchoring fibril formation	1/ 1311	3/ 8793	0.333333	0.38395	0.958716	ENSMUSG00000025650	Col7a1
1	Metabolism	R-MMU-164378	PKA activation in glucagon signalling	1/ 1311	3/ 8793	0.333333	0.38395	0.958716	ENSMUSG00000025855	Prkar1b
1	Transport of small molecules	R-MMU-8981607	Intracellular oxygen transport	1/ 1311	3/ 8793	0.333333	0.38395	0.958716	ENSMUSG00000020810	Cygb
1	Signal Transduction	R-MMU-190374	FGFR1c and Klotho ligand binding and activation	1/ 1311	3/ 8793	0.333333	0.38395	0.958716	ENSMUSG00000031565	Fgfr1
1	Vesicle-mediated transport	R-MMU-190872	Transport of connexons to the plasma membrane	1/ 1311	3/ 8793	0.333333	0.38395	0.958716	ENSMUSG00000046352	Gjb2
1	Gene expression (Transcription)	R-MMU-6803205	TP53 regulates transcription of several additional cell death genes whose specific roles in p53-dependent apoptosis remain uncertain	1/ 1311	3/ 8793	0.333333	0.38395	0.958716	ENSMUSG00000040472	Rabggta
1	Neuronal System	R-MMU-1296067	Potassium transport channels	1/ 1311	3/ 8793	0.333333	0.38395	0.958716	ENSMUSG00000041248	Kcnj1
1	Metabolism	R-MMU-9758881	Uptake of dietary cobalamins into enterocytes	1/ 1311	3/ 8793	0.333333	0.38395	0.958716	ENSMUSG00000021240	Abcd4
1	Drug ADME	R-MMU-2161517	Abacavir transmembrane transport	1/ 1311	3/ 8793	0.333333	0.38395	0.958716	ENSMUSG00000023828	Slc22a3
1	Programmed Cell Death	R-MMU-139910	Activation of BMF and translocation to mitochondria	1/ 1311	3/ 8793	0.333333	0.38395	0.958716	ENSMUSG00000040093	Bmf
1	Metabolism	R-MMU-70688	Proline catabolism	1/ 1311	3/ 8793	0.333333	0.38395	0.958716	ENSMUSG00000003526	Prodh
1	Sensory Perception	R-MMU-9730628	Sensory perception of salty taste	1/ 1311	3/ 8793	0.333333	0.38395	0.958716	ENSMUSG00000030340	Scnn1a
1	Metabolism	R-MMU-964975	Vitamin B6 activation to pyridoxal phosphate	1/ 1311	3/ 8793	0.333333	0.38395	0.958716	ENSMUSG00000063558	Aox1
1	Transport of small molecules	R-MMU-8964011	HDL clearance	1/ 1311	3/ 8793	0.333333	0.38395	0.958716	ENSMUSG00000032083	Apoa1
66	Developmental Biology	R-MMU-1266738	Developmental Biology	66/ 1311	431/ 8793	0.153132	0.426193	0.968692	ENSMUSG00000026825;ENSMUSG00000028064;ENSMUSG00000059898;ENSMUSG00000021451;ENSMUSG00000016933;ENSMUSG00000022263;ENSMUSG00000040990;ENSMUSG00000021262;ENSMUSG00000007207;ENSMUSG00000037185;ENSMUSG00000031207;ENSMUSG00000028664;ENSMUSG00000041977;ENSMUSG00000074899;ENSMUSG00000041351;ENSMUSG00000029622;ENSMUSG00000038119;ENSMUSG00000050272;ENSMUSG00000022610;ENSMUSG00000061353;ENSMUSG00000029121;…	Dnm1;Sema4a;Dsc3;Sema4d;Plcg1;Trio;Sh3kbp1;Evl;Stx1a;Krt80;Msn;Ephb2;Arhgef11;Sptbn5;Rap1gap;Arpc1b;Cdon;Dscam;Mapk12;Cxcl12;Crmp1;Plxnb1;Krt19;Src;Dsg2;Dsc2;Prkcq;Krt20;Ppl;Krt7;Mef2c;Foxo1;Itgav;Ptprc;Sema7a;Plxna3;Adam23;Plxnd1;Jup;Efnb1;Pik3cd;Vav2;Klk8;Egfr;Pfn2;Epha2;Sema5a;St8sia4;Fyn;Pak1;Efnb2;Mmp9;Limk1;Cd72;Pkp3;Ephb6;Cdh2;Cacng3;Lipn;Met;Sptbn1;Adgrg6;Adam11;Dpysl2;Kazn;Col5a3
3	Metabolism	R-MMU-2142845	Hyaluronan metabolism	3/ 1311	17/ 8793	0.176471	0.476075	0.981411	ENSMUSG00000022367;ENSMUSG00000052353;ENSMUSG00000031910	Has2;Cemip;Has3
3	Immune System	R-MMU-198753	ERK/MAPK targets	3/ 1311	17/ 8793	0.176471	0.476075	0.981411	ENSMUSG00000019960;ENSMUSG00000053716;ENSMUSG00000031530	Dusp6;Dusp7;Dusp4
3	Neuronal System	R-MMU-264642	Acetylcholine Neurotransmitter Release Cycle	3/ 1311	17/ 8793	0.176471	0.476075	0.981411	ENSMUSG00000035864;ENSMUSG00000026458;ENSMUSG00000007207	Syt1;Ppfia4;Stx1a
3	Signal Transduction	R-MMU-6807004	Negative regulation of MET activity	3/ 1311	17/ 8793	0.176471	0.476075	0.981411	ENSMUSG00000040990;ENSMUSG00000009376;ENSMUSG00000025314	Sh3kbp1;Met;Ptprj
6	Metabolism	R-MMU-1483166	Synthesis of PA	6/ 1311	37/ 8793	0.162162	0.481133	0.985291	ENSMUSG00000054580;ENSMUSG00000041193;ENSMUSG00000027134;ENSMUSG00000050627;ENSMUSG00000041202;ENSMUSG00000029314	Pla2r1;Pla2g5;Lpcat4;Gpd1l;Pla2g2d;Gpat3
6	Signal Transduction	R-MMU-112399	IRS-mediated signalling	6/ 1311	37/ 8793	0.162162	0.481133	0.985291	ENSMUSG00000045322;ENSMUSG00000110206;ENSMUSG00000054252;ENSMUSG00000037225;ENSMUSG00000005320;ENSMUSG00000031565	Tlr9;Flt3l;Fgfr3;Fgf2;Fgfr4;Fgfr1
3	Immune System	R-MMU-912631	Regulation of signaling by CBL	3/ 1311	16/ 8793	0.1875	0.434547	0.985873	ENSMUSG00000003283;ENSMUSG00000039936;ENSMUSG00000021457	Hck;Pik3cd;Syk
3	Metabolism	R-MMU-9018678	Biosynthesis of specialized proresolving mediators (SPMs)	3/ 1311	16/ 8793	0.1875	0.434547	0.985873	ENSMUSG00000020377;ENSMUSG00000025479;ENSMUSG00000060063	Ltc4s;Cyp2e1;Alox5ap
7	Signal Transduction	R-MMU-2404192	Signaling by Type 1 Insulin-like Growth Factor 1 Receptor (IGF1R)	7/ 1311	42/ 8793	0.166667	0.438937	0.992205	ENSMUSG00000045322;ENSMUSG00000110206;ENSMUSG00000054252;ENSMUSG00000037225;ENSMUSG00000005320;ENSMUSG00000042254;ENSMUSG00000031565	Tlr9;Flt3l;Fgfr3;Fgf2;Fgfr4;Cilp;Fgfr1
14	Immune System	R-MMU-9020702	Interleukin-1 signaling	14/ 1311	88/ 8793	0.159091	0.441052	0.995173	ENSMUSG00000031537;ENSMUSG00000074151;ENSMUSG00000059866;ENSMUSG00000028028;ENSMUSG00000020700;ENSMUSG00000028163;ENSMUSG00000078153;ENSMUSG00000026981;ENSMUSG00000024235;ENSMUSG00000025225;ENSMUSG00000021025;ENSMUSG00000027398;ENSMUSG00000020227;ENSMUSG00000015452	Ikbkb;Nlrc5;Tnip2;Alpk1;Map3k3;Nfkb1;Psme2b;Il1rn;Map3k8;Nfkb2;Nfkbia;Il1b;Irak3;Ager
18	Metabolism	R-MMU-1483206	Glycerophospholipid biosynthesis	18/ 1311	115/ 8793	0.156522	0.451005	1	ENSMUSG00000030214;ENSMUSG00000027412;ENSMUSG00000038732;ENSMUSG00000054580;ENSMUSG00000027134;ENSMUSG00000041193;ENSMUSG00000033192;ENSMUSG00000034796;ENSMUSG00000037606;ENSMUSG00000029330;ENSMUSG00000035596;ENSMUSG00000050627;ENSMUSG00000041202;ENSMUSG00000026623;ENSMUSG00000058793;ENSMUSG00000057193;ENSMUSG00000040543;ENSMUSG00000029314	Plbd1;Lpin3;Mboat1;Pla2r1;Lpcat4;Pla2g5;Lpcat2;Cpne7;Osbpl5;Cds1;Mboat7;Gpd1l;Pla2g2d;Lpgat1;Cds2;Slc44a2;Pitpnm3;Gpat3
13	Developmental Biology	R-MMU-6809371	Formation of the cornified envelope	13/ 1311	82/ 8793	0.158537	0.451815	1	ENSMUSG00000044393;ENSMUSG00000039457;ENSMUSG00000059898;ENSMUSG00000020911;ENSMUSG00000001552;ENSMUSG00000024331;ENSMUSG00000054065;ENSMUSG00000037185;ENSMUSG00000035775;ENSMUSG00000024770;ENSMUSG00000023039;ENSMUSG00000040606;ENSMUSG00000064023	Dsg2;Ppl;Dsc3;Krt19;Jup;Dsc2;Pkp3;Krt80;Krt20;Lipn;Krt7;Kazn;Klk8
2	Metabolism	R-MMU-71240	Tryptophan catabolism	2/ 1311	10/ 8793	0.2	0.452442	1	ENSMUSG00000039783;ENSMUSG00000000673	Kmo;Haao
2	Signal Transduction	R-MMU-198693	AKT phosphorylates targets in the nucleus	2/ 1311	10/ 8793	0.2	0.452442	1	ENSMUSG00000044167;ENSMUSG00000023034	Foxo1;Nr4a1
2	Metabolism	R-MMU-390247	Beta-oxidation of very long chain fatty acids	2/ 1311	10/ 8793	0.2	0.452442	1	ENSMUSG00000031378;ENSMUSG00000074064	Abcd1;Mlycd
2	Transport of small molecules	R-MMU-425561	Sodium/Calcium exchangers	2/ 1311	10/ 8793	0.2	0.452442	1	ENSMUSG00000030376;ENSMUSG00000032754	Slc8a2;Slc8b1
2	Metabolism	R-MMU-211935	Fatty acids	2/ 1311	10/ 8793	0.2	0.452442	1	ENSMUSG00000003484;ENSMUSG00000052914	Cyp4f18;Cyp2j6
2	Metabolism	R-MMU-9840309	Glycosphingolipid biosynthesis	2/ 1311	10/ 8793	0.2	0.452442	1	ENSMUSG00000035891;ENSMUSG00000006731	Cerk;B4galnt1
21	Vesicle-mediated transport	R-MMU-8856828	Clathrin-mediated endocytosis	21/ 1311	135/ 8793	0.155556	0.453018	1	ENSMUSG00000032094;ENSMUSG00000031390;ENSMUSG00000040276;ENSMUSG00000024486;ENSMUSG00000026825;ENSMUSG00000003882;ENSMUSG00000068923;ENSMUSG00000001036;ENSMUSG00000023274;ENSMUSG00000023805;ENSMUSG00000035864;ENSMUSG00000032193;ENSMUSG00000000915;ENSMUSG00000024381;ENSMUSG00000042249;ENSMUSG00000075415;ENSMUSG00000020122;ENSMUSG00000002033;ENSMUSG00000040990;ENSMUSG00000033419;ENSMUSG00000019487	Cd3d;Avpr2;Pacsin1;Hbegf;Dnm1;Il7r;Syt11;Epn2;Cd4;Synj2;Syt1;Ldlr;Hip1r;Bin1;Grk3;Fnbp1;Egfr;Cd3g;Sh3kbp1;Snap91;Trip10
6	Signal Transduction	R-MMU-109704	PI3K Cascade	6/ 1311	36/ 8793	0.166667	0.453313	1	ENSMUSG00000045322;ENSMUSG00000110206;ENSMUSG00000054252;ENSMUSG00000037225;ENSMUSG00000005320;ENSMUSG00000031565	Tlr9;Flt3l;Fgfr3;Fgf2;Fgfr4;Fgfr1
6	Signal Transduction	R-MMU-1227986	Signaling by ERBB2	6/ 1311	36/ 8793	0.166667	0.453313	1	ENSMUSG00000062991;ENSMUSG00000027646;ENSMUSG00000045038;ENSMUSG00000020122;ENSMUSG00000026126;ENSMUSG00000004933	Nrg1;Src;Prkce;Egfr;Ptpn18;Matk
6	Metabolism	R-MMU-1638074	Keratan sulfate/keratin metabolism	6/ 1311	36/ 8793	0.166667	0.453313	1	ENSMUSG00000027221;ENSMUSG00000051650;ENSMUSG00000041577;ENSMUSG00000022793;ENSMUSG00000017929;ENSMUSG00000033114	Chst1;B3gnt2;Prelp;B4galt4;B4galt5;Slc35d2
4	Immune System	R-MMU-1169408	ISG15 antiviral mechanism	4/ 1311	23/ 8793	0.173913	0.455524	1	ENSMUSG00000025278;ENSMUSG00000016933;ENSMUSG00000040296;ENSMUSG00000093661	Flnb;Plcg1;Rigi;Eif4e3
4	Signal Transduction	R-MMU-8863795	Downregulation of ERBB2 signaling	4/ 1311	23/ 8793	0.173913	0.455524	1	ENSMUSG00000020122;ENSMUSG00000062991;ENSMUSG00000004933;ENSMUSG00000026126	Egfr;Nrg1;Matk;Ptpn18
4	Neuronal System	R-MMU-212676	Dopamine Neurotransmitter Release Cycle	4/ 1311	23/ 8793	0.173913	0.455524	1	ENSMUSG00000035864;ENSMUSG00000026458;ENSMUSG00000007207;ENSMUSG00000024897	Syt1;Ppfia4;Stx1a;Apba1
20	Hemostasis	R-MMU-76005	Response to elevated platelet cytosolic Ca2+	20/ 1311	129/ 8793	0.155039	0.462298	1	ENSMUSG00000022037;ENSMUSG00000033831;ENSMUSG00000020717;ENSMUSG00000079015;ENSMUSG00000030342;ENSMUSG00000029672;ENSMUSG00000031328;ENSMUSG00000078816;ENSMUSG00000025856;ENSMUSG00000000489;ENSMUSG00000020044;ENSMUSG00000009281;ENSMUSG00000037206;ENSMUSG00000015143;ENSMUSG00000032083;ENSMUSG00000023951;ENSMUSG00000052374;ENSMUSG00000052889;ENSMUSG00000024910;ENSMUSG00000059555	Clu;Fgb;Pecam1;Serpina1c;Cd9;Fam3c;Flna;Prkcg;Pdgfa;Pdgfb;Timp3;Rarres2;Islr;Actn1;Apoa1;Vegfa;Actn2;Prkcb;Ctsw;Tor4a
12	Extracellular matrix organization	R-MMU-1474290	Collagen formation	12/ 1311	76/ 8793	0.157895	0.463375	1	ENSMUSG00000025650;ENSMUSG00000017737;ENSMUSG00000056174;ENSMUSG00000058806;ENSMUSG00000028339;ENSMUSG00000015354;ENSMUSG00000043719;ENSMUSG00000016356;ENSMUSG00000059901;ENSMUSG00000004098;ENSMUSG00000045672;ENSMUSG00000025064	Col7a1;Mmp9;Col8a2;Col13a1;Col15a1;Pcolce2;Col6a6;Col20a1;Adamts14;Col5a3;Col27a1;Col17a1
5	Programmed Cell Death	R-MMU-109606	Intrinsic Pathway for Apoptosis	5/ 1311	30/ 8793	0.166667	0.47003	1	ENSMUSG00000057329;ENSMUSG00000022575;ENSMUSG00000024521;ENSMUSG00000040093;ENSMUSG00000022092	Bcl2;Gsdmd;Pmaip1;Bmf;Ppp3cc
5	Developmental Biology	R-MMU-375165	NCAM signaling for neurite out-growth	5/ 1311	30/ 8793	0.166667	0.47003	1	ENSMUSG00000019843;ENSMUSG00000040710;ENSMUSG00000074899;ENSMUSG00000004098;ENSMUSG00000020315	Fyn;St8sia4;Sptbn5;Col5a3;Sptbn1
19	Signal Transduction	R-MMU-418555	G alpha (s) signalling events	19/ 1311	123/ 8793	0.154472	0.472024	1	ENSMUSG00000031390;ENSMUSG00000034987;ENSMUSG00000037759;ENSMUSG00000031932;ENSMUSG00000024798;ENSMUSG00000038811;ENSMUSG00000021684;ENSMUSG00000048776;ENSMUSG00000025855;ENSMUSG00000069094;ENSMUSG00000020178;ENSMUSG00000040133;ENSMUSG00000042249;ENSMUSG00000032177;ENSMUSG00000034353;ENSMUSG00000110195;ENSMUSG00000023868;ENSMUSG00000032528;ENSMUSG00000043017	Avpr2;Hrh2;Ptger2;Gpr83;Htr7;Gngt2;Pde8b;Pthlh;Prkar1b;Pde7a;Adora2a;Gpr176;Grk3;Pde4a;Ramp1;Pde2a;Pde10a;Vipr1;Ptgir
8	Neuronal System	R-MMU-112310	Neurotransmitter release cycle	8/ 1311	50/ 8793	0.16	0.474177	1	ENSMUSG00000035936;ENSMUSG00000029413;ENSMUSG00000026458;ENSMUSG00000005089;ENSMUSG00000070880;ENSMUSG00000007207;ENSMUSG00000024897;ENSMUSG00000035864	Aldh5a1;Naaa;Ppfia4;Slc1a2;Gad1;Stx1a;Apba1;Syt1
8	Neuronal System	R-MMU-977443	GABA receptor activation	8/ 1311	50/ 8793	0.16	0.474177	1	ENSMUSG00000031344;ENSMUSG00000025656;ENSMUSG00000024462;ENSMUSG00000038811;ENSMUSG00000031659;ENSMUSG00000041695;ENSMUSG00000022840;ENSMUSG00000020654	Gabrq;Arhgef9;Gabbr1;Gngt2;Adcy7;Kcnj2;Adcy5;Adcy3
8	Programmed Cell Death	R-MMU-5218859	Regulated Necrosis	8/ 1311	50/ 8793	0.16	0.474177	1	ENSMUSG00000025888;ENSMUSG00000000817;ENSMUSG00000032000;ENSMUSG00000033538;ENSMUSG00000039304;ENSMUSG00000027398;ENSMUSG00000022575;ENSMUSG00000024778	Casp1;Fasl;Birc3;Casp4;Tnfsf10;Il1b;Gsdmd;Fas
1	Signal Transduction	R-MMU-8851907	MET activates PI3K/AKT signaling	1/ 1311	4/ 8793	0.25	0.475832	1	ENSMUSG00000009376	Met
1	Signal Transduction	R-MMU-9028731	Activated NTRK2 signals through FRS2 and FRS3	1/ 1311	4/ 8793	0.25	0.475832	1	ENSMUSG00000055254	Ntrk2
1	Metabolism	R-MMU-70370	Galactose catabolism	1/ 1311	4/ 8793	0.25	0.475832	1	ENSMUSG00000025791	Pgm1
1	Gene expression (Transcription)	R-MMU-8853884	Transcriptional Regulation by VENTX	1/ 1311	4/ 8793	0.25	0.475832	1	ENSMUSG00000027985	Lef1
1	Immune System	R-MMU-3270619	IRF3-mediated induction of type I IFN	1/ 1311	4/ 8793	0.25	0.475832	1	ENSMUSG00000024349	Sting1
1	Gene expression (Transcription)	R-MMU-9634815	Transcriptional Regulation by NPAS4	1/ 1311	4/ 8793	0.25	0.475832	1	ENSMUSG00000045903	Npas4
1	Neuronal System	R-MMU-399710	Activation of AMPA receptors	1/ 1311	4/ 8793	0.25	0.475832	1	ENSMUSG00000033981	Gria2
1	Neuronal System	R-MMU-210455	Astrocytic Glutamate-Glutamine Uptake And Metabolism	1/ 1311	4/ 8793	0.25	0.475832	1	ENSMUSG00000005089	Slc1a2
1	Gene expression (Transcription)	R-MMU-8866910	TFAP2 (AP-2) family regulates transcription of growth factors and their receptors	1/ 1311	4/ 8793	0.25	0.475832	1	ENSMUSG00000019768	Esr1
1	Signal Transduction	R-MMU-417973	Adenosine P1 receptors	1/ 1311	4/ 8793	0.25	0.475832	1	ENSMUSG00000020178	Adora2a
1	Programmed Cell Death	R-MMU-418889	Caspase activation via Dependence Receptors in the absence of ligand	1/ 1311	4/ 8793	0.25	0.475832	1	ENSMUSG00000040760	Appl1
1	Signal Transduction	R-MMU-75158	TRAIL signaling	1/ 1311	4/ 8793	0.25	0.475832	1	ENSMUSG00000039304	Tnfsf10
1	Neuronal System	R-MMU-1296053	Classical Kir channels	1/ 1311	4/ 8793	0.25	0.475832	1	ENSMUSG00000041695	Kcnj2
1	Signal Transduction	R-MMU-8865999	MET activates PTPN11	1/ 1311	4/ 8793	0.25	0.475832	1	ENSMUSG00000009376	Met
1	Developmental Biology	R-MMU-210745	Regulation of gene expression in beta cells	1/ 1311	4/ 8793	0.25	0.475832	1	ENSMUSG00000044167	Foxo1
1	Gene expression (Transcription)	R-MMU-9768919	NPAS4 regulates expression of target genes	1/ 1311	4/ 8793	0.25	0.475832	1	ENSMUSG00000045903	Npas4
1	DNA Repair	R-MMU-110331	Cleavage of the damaged purine	1/ 1311	4/ 8793	0.25	0.475832	1	ENSMUSG00000028687	Mutyh
1	Developmental Biology	R-MMU-8866376	Reelin signalling pathway	1/ 1311	4/ 8793	0.25	0.475832	1	ENSMUSG00000040990	Sh3kbp1
1	Metabolism	R-MMU-163765	ChREBP activates metabolic gene expression	1/ 1311	4/ 8793	0.25	0.475832	1	ENSMUSG00000042010	Acacb
1	Vesicle-mediated transport	R-MMU-3000471	Scavenging by Class B Receptors	1/ 1311	4/ 8793	0.25	0.475832	1	ENSMUSG00000032083	Apoa1
1	Neuronal System	R-MMU-112313	Neurotransmitter uptake and metabolism In glial cells	1/ 1311	4/ 8793	0.25	0.475832	1	ENSMUSG00000005089	Slc1a2
1	Metabolism	R-MMU-9027307	Biosynthesis of maresin-like SPMs	1/ 1311	4/ 8793	0.25	0.475832	1	ENSMUSG00000025479	Cyp2e1
1	Developmental Biology	R-MMU-211163	AKT-mediated inactivation of FOXO1A	1/ 1311	4/ 8793	0.25	0.475832	1	ENSMUSG00000044167	Foxo1
1	Metabolism	R-MMU-203641	NOSTRIN mediated eNOS trafficking	1/ 1311	4/ 8793	0.25	0.475832	1	ENSMUSG00000034738	Nostrin
1	DNA Repair	R-MMU-73927	Depurination	1/ 1311	4/ 8793	0.25	0.475832	1	ENSMUSG00000028687	Mutyh
1	Signal Transduction	R-MMU-2179392	EGFR Transactivation by Gastrin	1/ 1311	4/ 8793	0.25	0.475832	1	ENSMUSG00000020122	Egfr
1	Developmental Biology	R-MMU-186712	Regulation of beta-cell development	1/ 1311	4/ 8793	0.25	0.475832	1	ENSMUSG00000044167	Foxo1
1	Gene expression (Transcription)	R-MMU-9617828	FOXO-mediated transcription of cell cycle genes	1/ 1311	4/ 8793	0.25	0.475832	1	ENSMUSG00000044167	Foxo1
4	Neuronal System	R-MMU-210500	Glutamate Neurotransmitter Release Cycle	4/ 1311	24/ 8793	0.166667	0.490222	1	ENSMUSG00000035864;ENSMUSG00000026458;ENSMUSG00000007207;ENSMUSG00000005089	Syt1;Ppfia4;Stx1a;Slc1a2
14	Neuronal System	R-MMU-1296071	Potassium Channels	14/ 1311	91/ 8793	0.153846	0.494327	1	ENSMUSG00000074575;ENSMUSG00000050556;ENSMUSG00000040896;ENSMUSG00000058975;ENSMUSG00000047976;ENSMUSG00000024462;ENSMUSG00000038811;ENSMUSG00000028033;ENSMUSG00000041695;ENSMUSG00000058248;ENSMUSG00000041248;ENSMUSG00000062785;ENSMUSG00000043673;ENSMUSG00000049265	Kcng1;Kcnb1;Kcnd3;Kcnc1;Kcna1;Gabbr1;Gngt2;Kcnq5;Kcnj2;Kcnh1;Kcnj1;Kcnc3;Kcns3;Kcnk3
5	Muscle contraction	R-MMU-445355	Smooth Muscle Contraction	5/ 1311	31/ 8793	0.16129	0.500428	1	ENSMUSG00000018830;ENSMUSG00000034868;ENSMUSG00000022091;ENSMUSG00000033910;ENSMUSG00000030774	Myh11;Myl12b;Sorbs3;Gucy1a1;Pak1
5	Neuronal System	R-MMU-6794361	Neurexins and neuroligins	5/ 1311	31/ 8793	0.16129	0.500428	1	ENSMUSG00000019978;ENSMUSG00000061689;ENSMUSG00000033768;ENSMUSG00000020886;ENSMUSG00000038738	Epb41l2;Dlgap4;Nrxn2;Dlg4;Shank1
2	Neuronal System	R-MMU-629594	Highly calcium permeable postsynaptic nicotinic acetylcholine receptors	2/ 1311	11/ 8793	0.181818	0.50446	1	ENSMUSG00000022041;ENSMUSG00000035200	Chrna2;Chrnb4
2	Immune System	R-MMU-1679131	Trafficking and processing of endosomal TLR	2/ 1311	11/ 8793	0.181818	0.50446	1	ENSMUSG00000036908;ENSMUSG00000045322	Unc93b1;Tlr9
2	Neuronal System	R-MMU-438064	Post NMDA receptor activation events	2/ 1311	11/ 8793	0.181818	0.50446	1	ENSMUSG00000020785;ENSMUSG00000025855	Camkk1;Prkar1b
2	Metabolism	R-MMU-400451	Free fatty acids regulate insulin secretion	2/ 1311	11/ 8793	0.181818	0.50446	1	ENSMUSG00000044453;ENSMUSG00000040061	Ffar1;Plcb2
2	Metabolism	R-MMU-73621	Pyrimidine catabolism	2/ 1311	11/ 8793	0.181818	0.50446	1	ENSMUSG00000033427;ENSMUSG00000032420	Upb1;Nt5e
2	Hemostasis	R-MMU-418359	Reduction of cytosolic Ca++ levels	2/ 1311	11/ 8793	0.181818	0.50446	1	ENSMUSG00000030376;ENSMUSG00000020788	Slc8a2;Atp2a3
2	Signal Transduction	R-MMU-8847993	ERBB2 Activates PTK6 Signaling	2/ 1311	11/ 8793	0.181818	0.50446	1	ENSMUSG00000020122;ENSMUSG00000062991	Egfr;Nrg1
2	Signal Transduction	R-MMU-5625970	RHO GTPases activate KTN1	2/ 1311	11/ 8793	0.181818	0.50446	1	ENSMUSG00000074657;ENSMUSG00000024862	Kif5a;Klc2
2	Metabolism	R-MMU-2162123	Synthesis of Prostaglandins (PG) and Thromboxanes (TX)	2/ 1311	11/ 8793	0.181818	0.50446	1	ENSMUSG00000017969;ENSMUSG00000050737	Ptgis;Ptges
2	Metabolism of proteins	R-MMU-159854	Gamma-carboxylation, transport, and amino-terminal cleavage of proteins	2/ 1311	11/ 8793	0.181818	0.50446	1	ENSMUSG00000053460;ENSMUSG00000031445	Ggcx;Proz
2	Signal Transduction	R-MMU-9006335	Signaling by Erythropoietin	2/ 1311	11/ 8793	0.181818	0.50446	1	ENSMUSG00000020901;ENSMUSG00000039936	Pik3r5;Pik3cd
2	Transport of small molecules	R-MMU-83936	Transport of nucleosides and free purine and pyrimidine bases across the plasma membrane	2/ 1311	11/ 8793	0.181818	0.50446	1	ENSMUSG00000020100;ENSMUSG00000027219	Slc29a3;Slc28a2
2	DNA Repair	R-MMU-73929	Base-Excision Repair, AP Site Formation	2/ 1311	11/ 8793	0.181818	0.50446	1	ENSMUSG00000028687;ENSMUSG00000032298	Mutyh;Neil1
14	Signal Transduction	R-MMU-3858494	Beta-catenin independent WNT signaling	14/ 1311	92/ 8793	0.152174	0.511874	1	ENSMUSG00000030170;ENSMUSG00000040061;ENSMUSG00000036158;ENSMUSG00000033220;ENSMUSG00000038811;ENSMUSG00000078153;ENSMUSG00000027985;ENSMUSG00000024617;ENSMUSG00000015957;ENSMUSG00000038780;ENSMUSG00000078816;ENSMUSG00000044674;ENSMUSG00000052889;ENSMUSG00000033016	Wnt5b;Plcb2;Prickle1;Rac2;Gngt2;Psme2b;Lef1;Camk2a;Wnt11;Smurf1;Prkcg;Fzd1;Prkcb;Nfatc1
3	Neuronal System	R-MMU-181429	Serotonin Neurotransmitter Release Cycle	3/ 1311	18/ 8793	0.166667	0.516126	1	ENSMUSG00000035864;ENSMUSG00000026458;ENSMUSG00000007207	Syt1;Ppfia4;Stx1a
3	Metabolism	R-MMU-74259	Purine catabolism	3/ 1311	18/ 8793	0.166667	0.516126	1	ENSMUSG00000024066;ENSMUSG00000032565;ENSMUSG00000032420	Xdh;Nudt16;Nt5e
3	Immune System	R-MMU-5686938	Regulation of TLR by endogenous ligand	3/ 1311	18/ 8793	0.166667	0.516126	1	ENSMUSG00000033831;ENSMUSG00000044827;ENSMUSG00000022575	Fgb;Tlr1;Gsdmd
3	Metabolism	R-MMU-156584	Cytosolic sulfonation of small molecules	3/ 1311	18/ 8793	0.166667	0.516126	1	ENSMUSG00000021432;ENSMUSG00000042073;ENSMUSG00000024899	Slc35b3;Abhd14b;Papss2
3	Neuronal System	R-MMU-181430	Norepinephrine Neurotransmitter Release Cycle	3/ 1311	18/ 8793	0.166667	0.516126	1	ENSMUSG00000035864;ENSMUSG00000026458;ENSMUSG00000007207	Syt1;Ppfia4;Stx1a
3	Vesicle-mediated transport	R-MMU-190861	Gap junction assembly	3/ 1311	18/ 8793	0.166667	0.516126	1	ENSMUSG00000050234;ENSMUSG00000046352;ENSMUSG00000034520	Gja4;Gjb2;Gjc1
12	Metabolism	R-MMU-428157	Sphingolipid metabolism	12/ 1311	79/ 8793	0.151899	0.520572	1	ENSMUSG00000027035;ENSMUSG00000023021;ENSMUSG00000008206;ENSMUSG00000019822;ENSMUSG00000035891;ENSMUSG00000032908;ENSMUSG00000000594;ENSMUSG00000010025;ENSMUSG00000031906;ENSMUSG00000007038;ENSMUSG00000028517;ENSMUSG00000006731	Cers6;Cers5;Cers4;Smpd2;Cerk;Sgpp2;Gm2a;Aldh3a2;Smpd3;Neu1;Plpp3;B4galnt1
4	Signal Transduction	R-MMU-5663213	RHO GTPases Activate WASPs and WAVEs	4/ 1311	25/ 8793	0.16	0.523967	1	ENSMUSG00000029622;ENSMUSG00000022488;ENSMUSG00000025372;ENSMUSG00000020340	Arpc1b;Nckap1l;Baiap2;Cyfip2
4	Reproduction	R-MMU-1187000	Fertilization	4/ 1311	25/ 8793	0.16	0.523967	1	ENSMUSG00000049676;ENSMUSG00000030342;ENSMUSG00000055862;ENSMUSG00000064267	Catsperg1;Cd9;Izumo4;Hvcn1
4	Immune System	R-MMU-450282	MAPK targets/ Nuclear events mediated by MAP kinases	4/ 1311	25/ 8793	0.16	0.523967	1	ENSMUSG00000021250;ENSMUSG00000019960;ENSMUSG00000053716;ENSMUSG00000031530	Fos;Dusp6;Dusp7;Dusp4
4	Metabolism	R-MMU-390918	Peroxisomal lipid metabolism	4/ 1311	25/ 8793	0.16	0.523967	1	ENSMUSG00000029098;ENSMUSG00000031378;ENSMUSG00000074064;ENSMUSG00000010025	Acox3;Abcd1;Mlycd;Aldh3a2
4	Reproduction	R-MMU-1474165	Reproduction	4/ 1311	25/ 8793	0.16	0.523967	1	ENSMUSG00000049676;ENSMUSG00000030342;ENSMUSG00000055862;ENSMUSG00000064267	Catsperg1;Cd9;Izumo4;Hvcn1
8	Signal Transduction	R-MMU-9009391	Extra-nuclear estrogen signaling	8/ 1311	53/ 8793	0.150943	0.544017	1	ENSMUSG00000038811;ENSMUSG00000024486;ENSMUSG00000017737;ENSMUSG00000027646;ENSMUSG00000067586;ENSMUSG00000019768;ENSMUSG00000020122;ENSMUSG00000029053	Gngt2;Hbegf;Mmp9;Src;S1pr3;Esr1;Egfr;Prkcz
9	Transport of small molecules	R-MMU-174824	Plasma lipoprotein assembly, remodeling, and clearance	9/ 1311	60/ 8793	0.15	0.547794	1	ENSMUSG00000032207;ENSMUSG00000024713;ENSMUSG00000002985;ENSMUSG00000032193;ENSMUSG00000002992;ENSMUSG00000060166;ENSMUSG00000022579;ENSMUSG00000032083;ENSMUSG00000026600	Lipc;Pcsk5;Apoe;Ldlr;Apoc2;Zdhhc8;Gpihbp1;Apoa1;Soat1
2	Cell Cycle	R-MMU-4419969	Depolymerization of the Nuclear Lamina	2/ 1311	12/ 8793	0.166667	0.553151	1	ENSMUSG00000052889;ENSMUSG00000027412	Prkcb;Lpin3
2	Signal Transduction	R-MMU-6785631	ERBB2 Regulates Cell Motility	2/ 1311	12/ 8793	0.166667	0.553151	1	ENSMUSG00000020122;ENSMUSG00000062991	Egfr;Nrg1
2	Cell-Cell communication	R-MMU-9759476	Regulation of Homotypic Cell-Cell Adhesion	2/ 1311	12/ 8793	0.166667	0.553151	1	ENSMUSG00000027318;ENSMUSG00000011256	Adam33;Adam19
2	Cell-Cell communication	R-MMU-9759475	Regulation of CDH11 Expression and Function	2/ 1311	12/ 8793	0.166667	0.553151	1	ENSMUSG00000027318;ENSMUSG00000011256	Adam33;Adam19
2	Signal Transduction	R-MMU-190372	FGFR3c ligand binding and activation	2/ 1311	12/ 8793	0.166667	0.553151	1	ENSMUSG00000037225;ENSMUSG00000054252	Fgf2;Fgfr3
2	Immune System	R-MMU-9758274	Regulation of NF-kappa B signaling	2/ 1311	12/ 8793	0.166667	0.553151	1	ENSMUSG00000031537;ENSMUSG00000074151	Ikbkb;Nlrc5
2	Hemostasis	R-MMU-392851	Prostacyclin signalling through prostacyclin receptor	2/ 1311	12/ 8793	0.166667	0.553151	1	ENSMUSG00000038811;ENSMUSG00000043017	Gngt2;Ptgir
2	Hemostasis	R-MMU-430116	GP1b-IX-V activation signalling	2/ 1311	12/ 8793	0.166667	0.553151	1	ENSMUSG00000031328;ENSMUSG00000027646	Flna;Src
2	Neuronal System	R-MMU-622323	Presynaptic nicotinic acetylcholine receptors	2/ 1311	12/ 8793	0.166667	0.553151	1	ENSMUSG00000022041;ENSMUSG00000035200	Chrna2;Chrnb4
2	Metabolism	R-MMU-174403	Glutathione synthesis and recycling	2/ 1311	12/ 8793	0.166667	0.553151	1	ENSMUSG00000006345;ENSMUSG00000006344	Ggt1;Ggt5
2	Signal Transduction	R-MMU-190373	FGFR1c ligand binding and activation	2/ 1311	12/ 8793	0.166667	0.553151	1	ENSMUSG00000037225;ENSMUSG00000031565	Fgf2;Fgfr1
2	Transport of small molecules	R-MMU-549132	Organic cation/anion/zwitterion transport	2/ 1311	12/ 8793	0.166667	0.553151	1	ENSMUSG00000018900;ENSMUSG00000023828	Slc22a5;Slc22a3
2	Cellular responses to stimuli	R-MMU-2559585	Oncogene Induced Senescence	2/ 1311	12/ 8793	0.166667	0.553151	1	ENSMUSG00000022895;ENSMUSG00000032035	Ets2;Ets1
2	Drug ADME	R-MMU-9755088	Ribavirin ADME	2/ 1311	12/ 8793	0.166667	0.553151	1	ENSMUSG00000020100;ENSMUSG00000027219	Slc29a3;Slc28a2
2	Cell-Cell communication	R-MMU-9764260	Regulation of Expression and Function of Type II Classical Cadherins	2/ 1311	12/ 8793	0.166667	0.553151	1	ENSMUSG00000027318;ENSMUSG00000011256	Adam33;Adam19
2	Signal Transduction	R-MMU-1963642	PI3K events in ERBB2 signaling	2/ 1311	12/ 8793	0.166667	0.553151	1	ENSMUSG00000020122;ENSMUSG00000062991	Egfr;Nrg1
2	Metabolism of proteins	R-MMU-422085	Synthesis, secretion, and deacylation of Ghrelin	2/ 1311	12/ 8793	0.166667	0.553151	1	ENSMUSG00000023913;ENSMUSG00000021587	Pla2g7;Pcsk1
2	Signal Transduction	R-MMU-190239	FGFR3 ligand binding and activation	2/ 1311	12/ 8793	0.166667	0.553151	1	ENSMUSG00000037225;ENSMUSG00000054252	Fgf2;Fgfr3
1	Metabolism	R-MMU-163359	Glucagon signaling in metabolic regulation	1/ 1311	5/ 8793	0.2	0.554019	1	ENSMUSG00000025855	Prkar1b
1	Signal Transduction	R-MMU-1306955	GRB7 events in ERBB2 signaling	1/ 1311	5/ 8793	0.2	0.554019	1	ENSMUSG00000062991	Nrg1
1	Signal Transduction	R-MMU-390648	Muscarinic acetylcholine receptors	1/ 1311	5/ 8793	0.2	0.554019	1	ENSMUSG00000046159	Chrm3
1	Metabolism	R-MMU-167826	The fatty acid cycling model	1/ 1311	5/ 8793	0.2	0.554019	1	ENSMUSG00000023912	Slc25a27
1	Metabolism	R-MMU-2142670	Synthesis of epoxy (EET) and dihydroxyeicosatrienoic acids (DHET)	1/ 1311	5/ 8793	0.2	0.554019	1	ENSMUSG00000052914	Cyp2j6
1	Drug ADME	R-MMU-2161522	Abacavir ADME	1/ 1311	5/ 8793	0.2	0.554019	1	ENSMUSG00000023828	Slc22a3
1	Signal Transduction	R-MMU-391906	Leukotriene receptors	1/ 1311	5/ 8793	0.2	0.554019	1	ENSMUSG00000033470	Cysltr2
1	Immune System	R-MMU-8983711	OAS antiviral response	1/ 1311	5/ 8793	0.2	0.554019	1	ENSMUSG00000040296	Rigi
1	Signal Transduction	R-MMU-9634635	Estrogen-stimulated signaling through PRKCZ	1/ 1311	5/ 8793	0.2	0.554019	1	ENSMUSG00000029053	Prkcz
1	Metabolism	R-MMU-947581	Molybdenum cofactor biosynthesis	1/ 1311	5/ 8793	0.2	0.554019	1	ENSMUSG00000039616	Mocos
1	Metabolism	R-MMU-389599	Alpha-oxidation of phytanate	1/ 1311	5/ 8793	0.2	0.554019	1	ENSMUSG00000010025	Aldh3a2
1	Immune System	R-MMU-879415	Advanced glycosylation endproduct receptor signaling	1/ 1311	5/ 8793	0.2	0.554019	1	ENSMUSG00000015452	Ager
1	Gene expression (Transcription)	R-MMU-8941855	RUNX3 regulates CDKN1A transcription	1/ 1311	5/ 8793	0.2	0.554019	1	ENSMUSG00000070691	Runx3
1	Signal Transduction	R-MMU-8849469	PTK6 Regulates RTKs and Their Effectors AKT1 and DOK1	1/ 1311	5/ 8793	0.2	0.554019	1	ENSMUSG00000032812	Arap1
1	Metabolism	R-MMU-167827	The proton buffering model	1/ 1311	5/ 8793	0.2	0.554019	1	ENSMUSG00000023912	Slc25a27
3	Metabolism	R-MMU-2022870	Chondroitin sulfate biosynthesis	3/ 1311	19/ 8793	0.157895	0.554468	1	ENSMUSG00000058152;ENSMUSG00000030930;ENSMUSG00000057337	Chsy3;Chst15;Chst3
3	Developmental Biology	R-MMU-437239	Recycling pathway of L1	3/ 1311	19/ 8793	0.157895	0.554468	1	ENSMUSG00000026825;ENSMUSG00000022048;ENSMUSG00000031207	Dnm1;Dpysl2;Msn
31	Signal Transduction	R-MMU-195258	RHO GTPase Effectors	31/ 1311	210/ 8793	0.147619	0.554618	1	ENSMUSG00000031328;ENSMUSG00000030536;ENSMUSG00000029757;ENSMUSG00000020340;ENSMUSG00000021262;ENSMUSG00000025372;ENSMUSG00000046532;ENSMUSG00000029053;ENSMUSG00000029622;ENSMUSG00000021948;ENSMUSG00000024862;ENSMUSG00000034868;ENSMUSG00000057672;ENSMUSG00000071715;ENSMUSG00000026480;ENSMUSG00000015340;ENSMUSG00000019320;ENSMUSG00000037166;ENSMUSG00000027805;ENSMUSG00000022488;ENSMUSG00000023008;…	Flna;Iqgap1;Dync1i1;Cyfip2;Evl;Baiap2;Ar;Prkcz;Arpc1b;Prkcd;Klc2;Myl12b;Pkn1;Ncf4;Ncf2;Cybb;Noxo1;Ppp1r14a;Pfn2;Nckap1l;Fmnl3;Pak1;Rac2;Mrtfa;Limk1;Myh11;Kif5a;Ncf1;Fmnl1;Rhoq;Prkcb
6	Extracellular matrix organization	R-MMU-2022090	Assembly of collagen fibrils and other multimeric structures	6/ 1311	40/ 8793	0.15	0.561508	1	ENSMUSG00000025650;ENSMUSG00000017737;ENSMUSG00000056174;ENSMUSG00000028339;ENSMUSG00000004098;ENSMUSG00000045672	Col7a1;Mmp9;Col8a2;Col15a1;Col5a3;Col27a1
23	Metabolism	R-MMU-8978868	Fatty acid metabolism	23/ 1311	157/ 8793	0.146497	0.571616	1	ENSMUSG00000074064;ENSMUSG00000006345;ENSMUSG00000006344;ENSMUSG00000010025;ENSMUSG00000060063;ENSMUSG00000029456;ENSMUSG00000029098;ENSMUSG00000050737;ENSMUSG00000031378;ENSMUSG00000003484;ENSMUSG00000018900;ENSMUSG00000072949;ENSMUSG00000017969;ENSMUSG00000020377;ENSMUSG00000076435;ENSMUSG00000034171;ENSMUSG00000038205;ENSMUSG00000037071;ENSMUSG00000032281;ENSMUSG00000028657;ENSMUSG00000052914;…	Mlycd;Ggt1;Ggt5;Aldh3a2;Alox5ap;Acad10;Acox3;Ptges;Abcd1;Cyp4f18;Slc22a5;Acot1;Ptgis;Ltc4s;Acsf2;Faah;Prkab2;Scd1;Acsbg1;Ppt1;Cyp2j6;Acacb;Prkag2
6	Signal Transduction	R-MMU-2428924	IGF1R signaling cascade	6/ 1311	41/ 8793	0.146341	0.586967	1	ENSMUSG00000045322;ENSMUSG00000110206;ENSMUSG00000054252;ENSMUSG00000037225;ENSMUSG00000005320;ENSMUSG00000031565	Tlr9;Flt3l;Fgfr3;Fgf2;Fgfr4;Fgfr1
6	Signal Transduction	R-MMU-9696270	RND2 GTPase cycle	6/ 1311	41/ 8793	0.146341	0.586967	1	ENSMUSG00000050271;ENSMUSG00000034573;ENSMUSG00000030123;ENSMUSG00000012126;ENSMUSG00000075415;ENSMUSG00000006445	Prag1;Ptpn13;Plxnd1;Ubxn11;Fnbp1;Epha2
6	Signal Transduction	R-MMU-2428928	IRS-related events triggered by IGF1R	6/ 1311	41/ 8793	0.146341	0.586967	1	ENSMUSG00000045322;ENSMUSG00000110206;ENSMUSG00000054252;ENSMUSG00000037225;ENSMUSG00000005320;ENSMUSG00000031565	Tlr9;Flt3l;Fgfr3;Fgf2;Fgfr4;Fgfr1
5	Transport of small molecules	R-MMU-8964043	Plasma lipoprotein clearance	5/ 1311	34/ 8793	0.147059	0.586976	1	ENSMUSG00000032083;ENSMUSG00000002985;ENSMUSG00000032193;ENSMUSG00000026600;ENSMUSG00000032207	Apoa1;Apoe;Ldlr;Soat1;Lipc
4	Signal Transduction	R-MMU-5218920	VEGFR2 mediated vascular permeability	4/ 1311	27/ 8793	0.148148	0.587985	1	ENSMUSG00000036106;ENSMUSG00000009621;ENSMUSG00000034116;ENSMUSG00000030774	Prr5;Vav2;Vav1;Pak1
4	Signal Transduction	R-MMU-5654687	Downstream signaling of activated FGFR1	4/ 1311	27/ 8793	0.148148	0.587985	1	ENSMUSG00000037225;ENSMUSG00000016933;ENSMUSG00000031565;ENSMUSG00000051379	Fgf2;Plcg1;Fgfr1;Flrt3
3	Transport of small molecules	R-MMU-425410	Metal ion SLC transporters	3/ 1311	20/ 8793	0.15	0.590931	1	ENSMUSG00000063354;ENSMUSG00000013275;ENSMUSG00000034591	Slc39a4;Slc41a1;Slc41a2
2	Hemostasis	R-MMU-392170	ADP signalling through P2Y purinoceptor 12	2/ 1311	13/ 8793	0.153846	0.598349	1	ENSMUSG00000038811;ENSMUSG00000036353	Gngt2;P2ry12
2	Signal Transduction	R-MMU-418217	G beta:gamma signalling through PLC beta	2/ 1311	13/ 8793	0.153846	0.598349	1	ENSMUSG00000038811;ENSMUSG00000040061	Gngt2;Plcb2
2	Signal Transduction	R-MMU-190322	FGFR4 ligand binding and activation	2/ 1311	13/ 8793	0.153846	0.598349	1	ENSMUSG00000005320;ENSMUSG00000037225	Fgfr4;Fgf2
2	Immune System	R-MMU-936964	Activation of IRF3, IRF7 mediated by TBK1, IKBKE	2/ 1311	13/ 8793	0.153846	0.598349	1	ENSMUSG00000021277;ENSMUSG00000042349	Traf3;Ikbke
18	Hemostasis	R-MMU-114608	Platelet degranulation	18/ 1311	125/ 8793	0.144	0.602797	1	ENSMUSG00000022037;ENSMUSG00000033831;ENSMUSG00000020717;ENSMUSG00000079015;ENSMUSG00000029672;ENSMUSG00000031328;ENSMUSG00000030342;ENSMUSG00000025856;ENSMUSG00000000489;ENSMUSG00000020044;ENSMUSG00000009281;ENSMUSG00000037206;ENSMUSG00000015143;ENSMUSG00000032083;ENSMUSG00000023951;ENSMUSG00000052374;ENSMUSG00000024910;ENSMUSG00000059555	Clu;Fgb;Pecam1;Serpina1c;Fam3c;Flna;Cd9;Pdgfa;Pdgfb;Timp3;Rarres2;Islr;Actn1;Apoa1;Vegfa;Actn2;Ctsw;Tor4a
6	Metabolism	R-MMU-1660662	Glycosphingolipid metabolism	6/ 1311	42/ 8793	0.142857	0.611639	1	ENSMUSG00000019822;ENSMUSG00000000594;ENSMUSG00000035891;ENSMUSG00000031906;ENSMUSG00000007038;ENSMUSG00000006731	Smpd2;Gm2a;Cerk;Smpd3;Neu1;B4galnt1
4	Neuronal System	R-MMU-1296065	Inwardly rectifying K+ channels	4/ 1311	28/ 8793	0.142857	0.618031	1	ENSMUSG00000024462;ENSMUSG00000041695;ENSMUSG00000041248;ENSMUSG00000038811	Gabbr1;Kcnj2;Kcnj1;Gngt2
4	Vesicle-mediated transport	R-MMU-190828	Gap junction trafficking	4/ 1311	28/ 8793	0.142857	0.618031	1	ENSMUSG00000026825;ENSMUSG00000050234;ENSMUSG00000034520;ENSMUSG00000046352	Dnm1;Gja4;Gjc1;Gjb2
1	Signal Transduction	R-MMU-388479	Vasopressin-like receptors	1/ 1311	6/ 8793	0.166667	0.620551	1	ENSMUSG00000031390	Avpr2
1	Metabolism	R-MMU-9758890	Transport of RCbl within the body	1/ 1311	6/ 8793	0.166667	0.620551	1	ENSMUSG00000021240	Abcd4
1	Metabolism	R-MMU-9018682	Biosynthesis of maresins	1/ 1311	6/ 8793	0.166667	0.620551	1	ENSMUSG00000025479	Cyp2e1
1	Gene expression (Transcription)	R-MMU-8934593	Regulation of RUNX1 Expression and Activity	1/ 1311	6/ 8793	0.166667	0.620551	1	ENSMUSG00000031885	Cbfb
1	Signal Transduction	R-MMU-1253288	Downregulation of ERBB4 signaling	1/ 1311	6/ 8793	0.166667	0.620551	1	ENSMUSG00000027646	Src
1	Metabolism	R-MMU-196843	Vitamin B2 (riboflavin) metabolism	1/ 1311	6/ 8793	0.166667	0.620551	1	ENSMUSG00000027463	Slc52a3
1	Metabolism	R-MMU-211916	Vitamins	1/ 1311	6/ 8793	0.166667	0.620551	1	ENSMUSG00000063415	Cyp26b1
1	Gene expression (Transcription)	R-MMU-9617629	Regulation of FOXO transcriptional activity by acetylation	1/ 1311	6/ 8793	0.166667	0.620551	1	ENSMUSG00000044167	Foxo1
1	Metabolism of RNA	R-MMU-450520	HuR (ELAVL1) binds and stabilizes mRNA	1/ 1311	6/ 8793	0.166667	0.620551	1	ENSMUSG00000021948	Prkcd
1	Developmental Biology	R-MMU-399955	SEMA3A-Plexin repulsion signaling by inhibiting Integrin adhesion	1/ 1311	6/ 8793	0.166667	0.620551	1	ENSMUSG00000031398	Plxna3
1	Cell-Cell communication	R-MMU-420029	Tight junction interactions	1/ 1311	6/ 8793	0.166667	0.620551	1	ENSMUSG00000044641	Pard6b
1	Signal Transduction	R-MMU-9017802	Noncanonical activation of NOTCH3	1/ 1311	6/ 8793	0.166667	0.620551	1	ENSMUSG00000038146	Notch3
1	Signal Transduction	R-MMU-5632681	Ligand-receptor interactions	1/ 1311	6/ 8793	0.166667	0.620551	1	ENSMUSG00000038119	Cdon
1	Metabolism	R-MMU-166187	Mitochondrial Uncoupling	1/ 1311	6/ 8793	0.166667	0.620551	1	ENSMUSG00000023912	Slc25a27
1	Signal Transduction	R-MMU-190371	FGFR3b ligand binding and activation	1/ 1311	6/ 8793	0.166667	0.620551	1	ENSMUSG00000054252	Fgfr3
1	Metabolism of proteins	R-MMU-72764	Eukaryotic Translation Termination	1/ 1311	6/ 8793	0.166667	0.620551	1	ENSMUSG00000071723	Gspt2
1	Metabolism	R-MMU-8964208	Phenylalanine metabolism	1/ 1311	6/ 8793	0.166667	0.620551	1	ENSMUSG00000074141	Il4i1
3	Signal Transduction	R-MMU-5654708	Downstream signaling of activated FGFR3	3/ 1311	21/ 8793	0.142857	0.625406	1	ENSMUSG00000037225;ENSMUSG00000016933;ENSMUSG00000054252	Fgf2;Plcg1;Fgfr3
3	Metabolism	R-MMU-5423646	Aflatoxin activation and detoxification	3/ 1311	21/ 8793	0.142857	0.625406	1	ENSMUSG00000006345;ENSMUSG00000074604;ENSMUSG00000006344	Ggt1;Mgst2;Ggt5
3	Neuronal System	R-MMU-451326	Activation of kainate receptors upon glutamate binding	3/ 1311	21/ 8793	0.142857	0.625406	1	ENSMUSG00000051359;ENSMUSG00000038811;ENSMUSG00000040061	Ncald;Gngt2;Plcb2
3	Hemostasis	R-MMU-392518	Signal amplification	3/ 1311	21/ 8793	0.142857	0.625406	1	ENSMUSG00000038811;ENSMUSG00000036353;ENSMUSG00000027646	Gngt2;P2ry12;Src
9	Neuronal System	R-MMU-6794362	Protein-protein interactions at synapses	9/ 1311	64/ 8793	0.140625	0.629458	1	ENSMUSG00000019978;ENSMUSG00000033768;ENSMUSG00000026458;ENSMUSG00000059146;ENSMUSG00000036528;ENSMUSG00000038738;ENSMUSG00000013236;ENSMUSG00000061689;ENSMUSG00000020886	Epb41l2;Nrxn2;Ppfia4;Ntrk3;Ppfibp2;Shank1;Ptprs;Dlgap4;Dlg4
6	Signal Transduction	R-MMU-74751	Insulin receptor signalling cascade	6/ 1311	43/ 8793	0.139535	0.635468	1	ENSMUSG00000045322;ENSMUSG00000110206;ENSMUSG00000054252;ENSMUSG00000037225;ENSMUSG00000005320;ENSMUSG00000031565	Tlr9;Flt3l;Fgfr3;Fgf2;Fgfr4;Fgfr1
5	Signal Transduction	R-MMU-5674135	MAP2K and MAPK activation	5/ 1311	36/ 8793	0.138889	0.639854	1	ENSMUSG00000033831;ENSMUSG00000040717;ENSMUSG00000061578;ENSMUSG00000027646;ENSMUSG00000030536	Fgb;Il17rd;Ksr2;Src;Iqgap1
5	Metabolism	R-MMU-8956319	Nucleotide catabolism	5/ 1311	36/ 8793	0.138889	0.639854	1	ENSMUSG00000024066;ENSMUSG00000033427;ENSMUSG00000015085;ENSMUSG00000032420;ENSMUSG00000032565	Xdh;Upb1;Entpd2;Nt5e;Nudt16
2	Immune System	R-MMU-8854691	Interleukin-20 family signaling	2/ 1311	14/ 8793	0.142857	0.640015	1	ENSMUSG00000004040;ENSMUSG00000062157	Stat3;Ifnlr1
2	Hemostasis	R-MMU-354194	GRB2:SOS provides linkage to MAPK signaling for Integrins	2/ 1311	14/ 8793	0.142857	0.640015	1	ENSMUSG00000033831;ENSMUSG00000027646	Fgb;Src
2	Neuronal System	R-MMU-622327	Postsynaptic nicotinic acetylcholine receptors	2/ 1311	14/ 8793	0.142857	0.640015	1	ENSMUSG00000022041;ENSMUSG00000035200	Chrna2;Chrnb4
2	Signal Transduction	R-MMU-5099900	WNT5A-dependent internalization of FZD4	2/ 1311	14/ 8793	0.142857	0.640015	1	ENSMUSG00000078816;ENSMUSG00000052889	Prkcg;Prkcb
2	Neuronal System	R-MMU-500657	Presynaptic function of Kainate receptors	2/ 1311	14/ 8793	0.142857	0.640015	1	ENSMUSG00000038811;ENSMUSG00000040061	Gngt2;Plcb2
2	Developmental Biology	R-MMU-419037	NCAM1 interactions	2/ 1311	14/ 8793	0.142857	0.640015	1	ENSMUSG00000040710;ENSMUSG00000004098	St8sia4;Col5a3
2	Signal Transduction	R-MMU-1502540	Signaling by Activin	2/ 1311	14/ 8793	0.142857	0.640015	1	ENSMUSG00000000532;ENSMUSG00000032402	Acvr1b;Smad3
2	Neuronal System	R-MMU-181431	Acetylcholine binding and downstream events	2/ 1311	14/ 8793	0.142857	0.640015	1	ENSMUSG00000022041;ENSMUSG00000035200	Chrna2;Chrnb4
4	Signal Transduction	R-MMU-5673000	RAF activation	4/ 1311	29/ 8793	0.137931	0.646664	1	ENSMUSG00000024617;ENSMUSG00000053819;ENSMUSG00000027646;ENSMUSG00000057897	Camk2a;Camk2d;Src;Camk2b
4	Vesicle-mediated transport	R-MMU-157858	Gap junction trafficking and regulation	4/ 1311	29/ 8793	0.137931	0.646664	1	ENSMUSG00000026825;ENSMUSG00000050234;ENSMUSG00000034520;ENSMUSG00000046352	Dnm1;Gja4;Gjc1;Gjb2
3	Transport of small molecules	R-MMU-432040	Vasopressin regulates renal water homeostasis via Aquaporins	3/ 1311	22/ 8793	0.136364	0.657828	1	ENSMUSG00000031390;ENSMUSG00000038811;ENSMUSG00000025855	Avpr2;Gngt2;Prkar1b
3	Neuronal System	R-MMU-1296041	Activation of G protein gated Potassium channels	3/ 1311	22/ 8793	0.136364	0.657828	1	ENSMUSG00000024462;ENSMUSG00000041695;ENSMUSG00000038811	Gabbr1;Kcnj2;Gngt2
3	Signal Transduction	R-MMU-5654732	Negative regulation of FGFR3 signaling	3/ 1311	22/ 8793	0.136364	0.657828	1	ENSMUSG00000037225;ENSMUSG00000022114;ENSMUSG00000054252	Fgf2;Spry2;Fgfr3
3	Neuronal System	R-MMU-997272	Inhibition of voltage gated Ca2+ channels via Gbeta/gamma subunits	3/ 1311	22/ 8793	0.136364	0.657828	1	ENSMUSG00000024462;ENSMUSG00000041695;ENSMUSG00000038811	Gabbr1;Kcnj2;Gngt2
3	Neuronal System	R-MMU-1296059	G protein gated Potassium channels	3/ 1311	22/ 8793	0.136364	0.657828	1	ENSMUSG00000024462;ENSMUSG00000041695;ENSMUSG00000038811	Gabbr1;Kcnj2;Gngt2
6	Signal Transduction	R-MMU-375280	Amine ligand-binding receptors	6/ 1311	44/ 8793	0.136364	0.658411	1	ENSMUSG00000034987;ENSMUSG00000053004;ENSMUSG00000058620;ENSMUSG00000027335;ENSMUSG00000046159;ENSMUSG00000024798	Hrh2;Hrh1;Adra2b;Adra1d;Chrm3;Htr7
16	Signal Transduction	R-MMU-5358351	Signaling by Hedgehog	16/ 1311	115/ 8793	0.13913	0.658604	1	ENSMUSG00000042156;ENSMUSG00000037375;ENSMUSG00000038119;ENSMUSG00000030323;ENSMUSG00000050248;ENSMUSG00000029122;ENSMUSG00000045136;ENSMUSG00000078153;ENSMUSG00000025855;ENSMUSG00000031659;ENSMUSG00000032308;ENSMUSG00000022840;ENSMUSG00000020654;ENSMUSG00000038780;ENSMUSG00000034848;ENSMUSG00000034121	Dzip1;Hhat;Cdon;Ift122;Evc2;Evc;Tubb2b;Psme2b;Prkar1b;Adcy7;Ulk3;Adcy5;Adcy3;Smurf1;Ttc21b;Mks1
13	Vesicle-mediated transport	R-MMU-8856825	Cargo recognition for clathrin-mediated endocytosis	13/ 1311	94/ 8793	0.138298	0.660293	1	ENSMUSG00000040990;ENSMUSG00000031390;ENSMUSG00000003882;ENSMUSG00000068923;ENSMUSG00000001036;ENSMUSG00000023274;ENSMUSG00000032094;ENSMUSG00000032193;ENSMUSG00000042249;ENSMUSG00000035864;ENSMUSG00000020122;ENSMUSG00000002033;ENSMUSG00000033419	Sh3kbp1;Avpr2;Il7r;Syt11;Epn2;Cd4;Cd3d;Ldlr;Grk3;Syt1;Egfr;Cd3g;Snap91
5	Gene expression (Transcription)	R-MMU-8941858	Regulation of RUNX3 expression and activity	5/ 1311	37/ 8793	0.135135	0.664654	1	ENSMUSG00000070691;ENSMUSG00000078153;ENSMUSG00000027646;ENSMUSG00000038780;ENSMUSG00000031885	Runx3;Psme2b;Src;Smurf1;Cbfb
15	Immune System	R-MMU-913531	Interferon Signaling	15/ 1311	109/ 8793	0.137615	0.673356	1	ENSMUSG00000020009;ENSMUSG00000021948;ENSMUSG00000031537;ENSMUSG00000004266;ENSMUSG00000016933;ENSMUSG00000053819;ENSMUSG00000040296;ENSMUSG00000024617;ENSMUSG00000025278;ENSMUSG00000018411;ENSMUSG00000038037;ENSMUSG00000055170;ENSMUSG00000057897;ENSMUSG00000004040;ENSMUSG00000093661	Ifngr1;Prkcd;Ikbkb;Ptpn6;Plcg1;Camk2d;Rigi;Camk2a;Flnb;Mapt;Socs1;Ifng;Camk2b;Stat3;Eif4e3
4	Extracellular matrix organization	R-MMU-2129379	Molecules associated with elastic fibres	4/ 1311	30/ 8793	0.133333	0.673839	1	ENSMUSG00000040488;ENSMUSG00000026768;ENSMUSG00000027087;ENSMUSG00000021835	Ltbp4;Itga8;Itgav;Bmp4
1	Metabolism	R-MMU-2393930	Phosphate bond hydrolysis by NUDT proteins	1/ 1311	7/ 8793	0.142857	0.677164	1	ENSMUSG00000032565	Nudt16
1	Neuronal System	R-MMU-629587	Highly sodium permeable postsynaptic acetylcholine nicotinic receptors	1/ 1311	7/ 8793	0.142857	0.677164	1	ENSMUSG00000035200	Chrnb4
1	Gene expression (Transcription)	R-MMU-6803204	TP53 Regulates Transcription of Genes Involved in Cytochrome C Release	1/ 1311	7/ 8793	0.142857	0.677164	1	ENSMUSG00000058402	Zfp420
1	Programmed Cell Death	R-MMU-111457	Release of apoptotic factors from the mitochondria	1/ 1311	7/ 8793	0.142857	0.677164	1	ENSMUSG00000022575	Gsdmd
1	Immune System	R-MMU-9014826	Interleukin-36 pathway	1/ 1311	7/ 8793	0.142857	0.677164	1	ENSMUSG00000044103	Il36g
1	Immune System	R-MMU-450341	Activation of the AP-1 family of transcription factors	1/ 1311	7/ 8793	0.142857	0.677164	1	ENSMUSG00000021250	Fos
1	Muscle contraction	R-MMU-5578768	Physiological factors	1/ 1311	7/ 8793	0.142857	0.677164	1	ENSMUSG00000028469	Npr2
1	Metabolism	R-MMU-70921	Histidine catabolism	1/ 1311	7/ 8793	0.142857	0.677164	1	ENSMUSG00000075289	Carns1
1	Gene expression (Transcription)	R-MMU-2032785	YAP1- and WWTR1 (TAZ)-stimulated gene expression	1/ 1311	7/ 8793	0.142857	0.677164	1	ENSMUSG00000053110	Yap1
1	Immune System	R-MMU-166665	Terminal pathway of complement	1/ 1311	7/ 8793	0.142857	0.677164	1	ENSMUSG00000022037	Clu
1	Signal Transduction	R-MMU-1250342	PI3K events in ERBB4 signaling	1/ 1311	7/ 8793	0.142857	0.677164	1	ENSMUSG00000062991	Nrg1
1	DNA Repair	R-MMU-5649702	APEX1-Independent Resolution of AP Sites via the Single Nucleotide Replacement Pathway	1/ 1311	7/ 8793	0.142857	0.677164	1	ENSMUSG00000032298	Neil1
2	Hemostasis	R-MMU-372708	p130Cas linkage to MAPK signaling for integrins	2/ 1311	15/ 8793	0.133333	0.678195	1	ENSMUSG00000033831;ENSMUSG00000027646	Fgb;Src
2	Metabolism	R-MMU-9018677	Biosynthesis of DHA-derived SPMs	2/ 1311	15/ 8793	0.133333	0.678195	1	ENSMUSG00000020377;ENSMUSG00000025479	Ltc4s;Cyp2e1
2	Signal Transduction	R-MMU-5654704	SHC-mediated cascade:FGFR3	2/ 1311	15/ 8793	0.133333	0.678195	1	ENSMUSG00000037225;ENSMUSG00000054252	Fgf2;Fgfr3
2	Signal Transduction	R-MMU-5654710	PI-3K cascade:FGFR3	2/ 1311	15/ 8793	0.133333	0.678195	1	ENSMUSG00000037225;ENSMUSG00000054252	Fgf2;Fgfr3
2	Metabolism	R-MMU-400042	Adrenaline,noradrenaline inhibits insulin secretion	2/ 1311	15/ 8793	0.133333	0.678195	1	ENSMUSG00000022840;ENSMUSG00000038811	Adcy5;Gngt2
2	Metabolism	R-MMU-202131	Metabolism of nitric oxide: NOS3 activation and regulation	2/ 1311	15/ 8793	0.133333	0.678195	1	ENSMUSG00000034738;ENSMUSG00000020810	Nostrin;Cygb
9	Signal Transduction	R-MMU-4086400	PCP/CE pathway	9/ 1311	67/ 8793	0.134328	0.68515	1	ENSMUSG00000030170;ENSMUSG00000036158;ENSMUSG00000033220;ENSMUSG00000078153;ENSMUSG00000015957;ENSMUSG00000038780;ENSMUSG00000078816;ENSMUSG00000044674;ENSMUSG00000052889	Wnt5b;Prickle1;Rac2;Psme2b;Wnt11;Smurf1;Prkcg;Fzd1;Prkcb
3	Signal Transduction	R-MMU-5654716	Downstream signaling of activated FGFR4	3/ 1311	23/ 8793	0.130435	0.688173	1	ENSMUSG00000005320;ENSMUSG00000037225;ENSMUSG00000016933	Fgfr4;Fgf2;Plcg1
3	Immune System	R-MMU-1266695	Interleukin-7 signaling	3/ 1311	23/ 8793	0.130435	0.688173	1	ENSMUSG00000003882;ENSMUSG00000004040;ENSMUSG00000022914	Il7r;Stat3;Brwd1
5	Signal Transduction	R-MMU-9696273	RND1 GTPase cycle	5/ 1311	38/ 8793	0.131579	0.688312	1	ENSMUSG00000012126;ENSMUSG00000022014;ENSMUSG00000055723;ENSMUSG00000034573;ENSMUSG00000006445	Ubxn11;Epsti1;Rras2;Ptpn13;Epha2
4	Signal Transduction	R-MMU-5654741	Signaling by FGFR3	4/ 1311	31/ 8793	0.129032	0.699529	1	ENSMUSG00000037225;ENSMUSG00000016933;ENSMUSG00000022114;ENSMUSG00000054252	Fgf2;Plcg1;Spry2;Fgfr3
8	Metabolism of proteins	R-MMU-446219	Synthesis of substrates in N-glycan biosythesis	8/ 1311	61/ 8793	0.131148	0.707447	1	ENSMUSG00000030283;ENSMUSG00000040710;ENSMUSG00000039037;ENSMUSG00000057286;ENSMUSG00000003418;ENSMUSG00000034744;ENSMUSG00000022885;ENSMUSG00000007038	St8sia1;St8sia4;St6galnac5;St6galnac2;St8sia6;Nagk;St6gal1;Neu1
18	Signal Transduction	R-MMU-201681	TCF dependent signaling in response to WNT	18/ 1311	133/ 8793	0.135338	0.709596	1	ENSMUSG00000063382;ENSMUSG00000032280;ENSMUSG00000020393;ENSMUSG00000028871;ENSMUSG00000044548;ENSMUSG00000078153;ENSMUSG00000027985;ENSMUSG00000038256;ENSMUSG00000000782;ENSMUSG00000021611;ENSMUSG00000070643;ENSMUSG00000055799;ENSMUSG00000020140;ENSMUSG00000022433;ENSMUSG00000044674;ENSMUSG00000034910;ENSMUSG00000000142;ENSMUSG00000034771	Bcl9l;Tle3;Kremen1;Rspo1;Dact1;Psme2b;Lef1;Bcl9;Tcf7;Tert;Sox13;Tcf7l1;Lgr5;Csnk1e;Fzd1;Pygo1;Axin2;Tle2
5	Signal Transduction	R-MMU-5362517	Signaling by Retinoic Acid	5/ 1311	39/ 8793	0.128205	0.71081	1	ENSMUSG00000037992;ENSMUSG00000017491;ENSMUSG00000001288;ENSMUSG00000063415;ENSMUSG00000015843	Rara;Rarb;Rarg;Cyp26b1;Rxrg
5	Extracellular matrix organization	R-MMU-3000178	ECM proteoglycans	5/ 1311	39/ 8793	0.128205	0.71081	1	ENSMUSG00000033327;ENSMUSG00000026768;ENSMUSG00000004098;ENSMUSG00000027087;ENSMUSG00000030789	Tnxb;Itga8;Col5a3;Itgav;Itgax
2	Signal Transduction	R-MMU-5654221	Phospholipase C-mediated cascade; FGFR2	2/ 1311	16/ 8793	0.125	0.713002	1	ENSMUSG00000037225;ENSMUSG00000016933	Fgf2;Plcg1
2	Signal Transduction	R-MMU-190242	FGFR1 ligand binding and activation	2/ 1311	16/ 8793	0.125	0.713002	1	ENSMUSG00000037225;ENSMUSG00000031565	Fgf2;Fgfr1
2	Signal Transduction	R-MMU-392451	G beta:gamma signalling through PI3Kgamma	2/ 1311	16/ 8793	0.125	0.713002	1	ENSMUSG00000020901;ENSMUSG00000038811	Pik3r5;Gngt2
2	Immune System	R-MMU-6788467	IL-6-type cytokine receptor ligand interactions	2/ 1311	16/ 8793	0.125	0.713002	1	ENSMUSG00000034394;ENSMUSG00000040663	Lif;Clcf1
2	Immune System	R-MMU-1461957	Beta defensins	2/ 1311	16/ 8793	0.125	0.713002	1	ENSMUSG00000044827;ENSMUSG00000040899	Tlr1;Ccr6
15	Vesicle-mediated transport	R-MMU-9007101	Rab regulation of trafficking	15/ 1311	112/ 8793	0.133929	0.714449	1	ENSMUSG00000042404;ENSMUSG00000015377;ENSMUSG00000030313;ENSMUSG00000040687;ENSMUSG00000001768;ENSMUSG00000032549;ENSMUSG00000038456;ENSMUSG00000051735;ENSMUSG00000040247;ENSMUSG00000002668;ENSMUSG00000027901;ENSMUSG00000052688;ENSMUSG00000036661;ENSMUSG00000044037;ENSMUSG00000044456	Dennd4b;Dennd6b;Dennd5b;Madd;Rin2;Rab6b;Dennd2a;Rinl;Tbc1d10c;Dennd1c;Dennd2d;Rab7b;Dennd3;Als2cl;Rin3
3	Immune System	R-MMU-450302	activated TAK1 mediates p38 MAPK activation	3/ 1311	24/ 8793	0.125	0.716452	1	ENSMUSG00000053137;ENSMUSG00000055994;ENSMUSG00000038058	Mapk11;Nod2;Nod1
3	Drug ADME	R-MMU-9753281	Paracetamol ADME	3/ 1311	24/ 8793	0.125	0.716452	1	ENSMUSG00000006345;ENSMUSG00000006344;ENSMUSG00000025479	Ggt1;Ggt5;Cyp2e1
3	Immune System	R-MMU-937041	IKK complex recruitment mediated by RIP1	3/ 1311	24/ 8793	0.125	0.716452	1	ENSMUSG00000019927;ENSMUSG00000031537;ENSMUSG00000032000	Ube2d1;Ikbkb;Birc3
3	Metabolism	R-MMU-1660661	Sphingolipid de novo biosynthesis	3/ 1311	24/ 8793	0.125	0.716452	1	ENSMUSG00000027035;ENSMUSG00000023021;ENSMUSG00000008206	Cers6;Cers5;Cers4
3	Signal Transduction	R-MMU-5654733	Negative regulation of FGFR4 signaling	3/ 1311	24/ 8793	0.125	0.716452	1	ENSMUSG00000005320;ENSMUSG00000037225;ENSMUSG00000022114	Fgfr4;Fgf2;Spry2
4	Cellular responses to stimuli	R-MMU-3299685	Detoxification of Reactive Oxygen Species	4/ 1311	32/ 8793	0.125	0.723729	1	ENSMUSG00000015340;ENSMUSG00000015950;ENSMUSG00000026480;ENSMUSG00000071715	Cybb;Ncf1;Ncf2;Ncf4
4	Programmed Cell Death	R-MMU-5213460	RIPK1-mediated regulated necrosis	4/ 1311	32/ 8793	0.125	0.723729	1	ENSMUSG00000024778;ENSMUSG00000032000;ENSMUSG00000039304;ENSMUSG00000000817	Fas;Birc3;Tnfsf10;Fasl
4	Signal Transduction	R-MMU-5654743	Signaling by FGFR4	4/ 1311	32/ 8793	0.125	0.723729	1	ENSMUSG00000005320;ENSMUSG00000037225;ENSMUSG00000016933;ENSMUSG00000022114	Fgfr4;Fgf2;Plcg1;Spry2
4	Transport of small molecules	R-MMU-352230	Amino acid transport across the plasma membrane	4/ 1311	32/ 8793	0.125	0.723729	1	ENSMUSG00000020261;ENSMUSG00000020264;ENSMUSG00000021565;ENSMUSG00000031904	Slc36a1;Slc36a2;Slc6a19;Slc7a6
4	Metabolism	R-MMU-9840310	Glycosphingolipid catabolism	4/ 1311	32/ 8793	0.125	0.723729	1	ENSMUSG00000019822;ENSMUSG00000000594;ENSMUSG00000031906;ENSMUSG00000007038	Smpd2;Gm2a;Smpd3;Neu1
4	Programmed Cell Death	R-MMU-5675482	Regulation of necroptotic cell death	4/ 1311	32/ 8793	0.125	0.723729	1	ENSMUSG00000024778;ENSMUSG00000032000;ENSMUSG00000039304;ENSMUSG00000000817	Fas;Birc3;Tnfsf10;Fasl
1	Metabolism	R-MMU-399997	Acetylcholine regulates insulin secretion	1/ 1311	8/ 8793	0.125	0.725335	1	ENSMUSG00000040061	Plcb2
1	Signal Transduction	R-MMU-3772470	Negative regulation of TCF-dependent signaling by WNT ligand antagonists	1/ 1311	8/ 8793	0.125	0.725335	1	ENSMUSG00000020393	Kremen1
1	Signal Transduction	R-MMU-190377	FGFR2b ligand binding and activation	1/ 1311	8/ 8793	0.125	0.725335	1	ENSMUSG00000037225	Fgf2
1	Gene expression (Transcription)	R-MMU-9614399	Regulation of localization of FOXO transcription factors	1/ 1311	8/ 8793	0.125	0.725335	1	ENSMUSG00000044167	Foxo1
1	DNA Repair	R-MMU-110329	Cleavage of the damaged pyrimidine	1/ 1311	8/ 8793	0.125	0.725335	1	ENSMUSG00000032298	Neil1
1	Extracellular matrix organization	R-MMU-3000157	Laminin interactions	1/ 1311	8/ 8793	0.125	0.725335	1	ENSMUSG00000027111	Itga6
1	DNA Repair	R-MMU-73928	Depyrimidination	1/ 1311	8/ 8793	0.125	0.725335	1	ENSMUSG00000032298	Neil1
1	Signal Transduction	R-MMU-193692	Regulated proteolysis of p75NTR	1/ 1311	8/ 8793	0.125	0.725335	1	ENSMUSG00000028163	Nfkb1
1	Metabolism	R-MMU-389887	Beta-oxidation of pristanoyl-CoA	1/ 1311	8/ 8793	0.125	0.725335	1	ENSMUSG00000029098	Acox3
1	Metabolism of proteins	R-MMU-446210	Synthesis of UDP-N-acetyl-glucosamine	1/ 1311	8/ 8793	0.125	0.725335	1	ENSMUSG00000034744	Nagk
1	Neuronal System	R-MMU-451306	Ionotropic activity of kainate receptors	1/ 1311	8/ 8793	0.125	0.725335	1	ENSMUSG00000051359	Ncald
1	Metabolism	R-MMU-211958	Miscellaneous substrates	1/ 1311	8/ 8793	0.125	0.725335	1	ENSMUSG00000040703	Cyp2s1
1	Signal Transduction	R-MMU-112411	MAPK1 (ERK2) activation	1/ 1311	8/ 8793	0.125	0.725335	1	ENSMUSG00000027947	Il6ra
1	Metabolism	R-MMU-2046105	Linoleic acid (LA) metabolism	1/ 1311	8/ 8793	0.125	0.725335	1	ENSMUSG00000031378	Abcd1
1	Muscle contraction	R-MMU-5576890	Phase 3 - rapid repolarisation	1/ 1311	8/ 8793	0.125	0.725335	1	ENSMUSG00000047330	Kcne4
1	Signal Transduction	R-MMU-8875656	MET receptor recycling	1/ 1311	8/ 8793	0.125	0.725335	1	ENSMUSG00000009376	Met
1	Transport of small molecules	R-MMU-442380	Zinc influx into cells by the SLC39 gene family	1/ 1311	8/ 8793	0.125	0.725335	1	ENSMUSG00000063354	Slc39a4
1	Metabolism	R-MMU-1483115	Hydrolysis of LPC	1/ 1311	8/ 8793	0.125	0.725335	1	ENSMUSG00000030214	Plbd1
1	DNA Repair	R-MMU-5358606	Mismatch repair (MMR) directed by MSH2:MSH3 (MutSbeta)	1/ 1311	8/ 8793	0.125	0.725335	1	ENSMUSG00000024854	Pold4
1	Signal Transduction	R-MMU-8875555	MET activates RAP1 and RAC1	1/ 1311	8/ 8793	0.125	0.725335	1	ENSMUSG00000009376	Met
1	Neuronal System	R-MMU-451308	Activation of Ca-permeable Kainate Receptor	1/ 1311	8/ 8793	0.125	0.725335	1	ENSMUSG00000051359	Ncald
1	Signal Transduction	R-MMU-201688	WNT mediated activation of DVL	1/ 1311	8/ 8793	0.125	0.725335	1	ENSMUSG00000022433	Csnk1e
1	Metabolism	R-MMU-77111	Synthesis of Ketone Bodies	1/ 1311	8/ 8793	0.125	0.725335	1	ENSMUSG00000027875	Hmgcs2
1	Signal Transduction	R-MMU-209543	p75NTR recruits signalling complexes	1/ 1311	8/ 8793	0.125	0.725335	1	ENSMUSG00000031537	Ikbkb
81	Metabolism	R-MMU-556833	Metabolism of lipids	81/ 1311	576/ 8793	0.140625	0.740142	1	ENSMUSG00000030214;ENSMUSG00000025955;ENSMUSG00000013707;ENSMUSG00000030231;ENSMUSG00000058793;ENSMUSG00000054580;ENSMUSG00000026170;ENSMUSG00000006345;ENSMUSG00000006344;ENSMUSG00000000594;ENSMUSG00000057193;ENSMUSG00000023805;ENSMUSG00000035596;ENSMUSG00000074064;ENSMUSG00000010025;ENSMUSG00000060063;ENSMUSG00000029456;ENSMUSG00000029098;ENSMUSG00000028517;ENSMUSG00000050737;ENSMUSG00000052131;…	Plbd1;Akr1cl;Tnfaip8l2;Plekha5;Cds2;Pla2r1;Cyp27a1;Ggt1;Ggt5;Gm2a;Slc44a2;Synj2;Mboat7;Mlycd;Aldh3a2;Alox5ap;Acad10;Acox3;Plpp3;Ptges;Akr1b7;Abcd1;Tnfaip8l1;Cyp4f18;Cers4;Cds1;Smpd2;Inpp5j;Ptpn13;Inpp5f;Slc22a5;Lpcat4;Plpp6;Acot1;Gpd1l;Smpd3;Cyp7b1;Acsbg1;Gpat3;B4galnt1;Ltc4s;Acsf2;Lpin3;Mboat1;Prkab2;Sgpp2;Cyp39a1;Cerk;Osbpl7;Scd1;Ptgis;Neu1;Pik3cd;Plekha1;Cpne7;Plekha4;Hsd17b11;Plekha2;Ppt1;Cyp…
3	Signal Transduction	R-MMU-5654726	Negative regulation of FGFR1 signaling	3/ 1311	25/ 8793	0.12	0.7427	1	ENSMUSG00000037225;ENSMUSG00000022114;ENSMUSG00000031565	Fgf2;Spry2;Fgfr1
2	Signal Transduction	R-MMU-5654706	FRS-mediated FGFR3 signaling	2/ 1311	17/ 8793	0.117647	0.744592	1	ENSMUSG00000037225;ENSMUSG00000054252	Fgf2;Fgfr3
2	Hemostasis	R-MMU-418592	ADP signalling through P2Y purinoceptor 1	2/ 1311	17/ 8793	0.117647	0.744592	1	ENSMUSG00000038811;ENSMUSG00000027646	Gngt2;Src
2	Signal Transduction	R-MMU-5654720	PI-3K cascade:FGFR4	2/ 1311	17/ 8793	0.117647	0.744592	1	ENSMUSG00000005320;ENSMUSG00000037225	Fgfr4;Fgf2
2	Chromatin organization	R-MMU-3214815	HDACs deacetylate histones	2/ 1311	17/ 8793	0.117647	0.744592	1	ENSMUSG00000058318;ENSMUSG00000018474	Phf21a;Chd3
2	Autophagy	R-MMU-9646399	Aggrephagy	2/ 1311	17/ 8793	0.117647	0.744592	1	ENSMUSG00000029757;ENSMUSG00000026728	Dync1i1;Vim
2	Immune System	R-MMU-389513	CTLA4 inhibitory signaling	2/ 1311	17/ 8793	0.117647	0.744592	1	ENSMUSG00000026011;ENSMUSG00000000409	Ctla4;Lck
2	Signal Transduction	R-MMU-9634597	GPER1 signaling	2/ 1311	17/ 8793	0.117647	0.744592	1	ENSMUSG00000038811;ENSMUSG00000025855	Gngt2;Prkar1b
2	Signal Transduction	R-MMU-5654719	SHC-mediated cascade:FGFR4	2/ 1311	17/ 8793	0.117647	0.744592	1	ENSMUSG00000005320;ENSMUSG00000037225	Fgfr4;Fgf2
2	Signal Transduction	R-MMU-2028269	Signaling by Hippo	2/ 1311	17/ 8793	0.117647	0.744592	1	ENSMUSG00000053110;ENSMUSG00000032531	Yap1;Amotl2
2	Signal Transduction	R-MMU-4641263	Regulation of FZD by ubiquitination	2/ 1311	17/ 8793	0.117647	0.744592	1	ENSMUSG00000028871;ENSMUSG00000020140	Rspo1;Lgr5
6	Extracellular matrix organization	R-MMU-1442490	Collagen degradation	6/ 1311	49/ 8793	0.122449	0.758991	1	ENSMUSG00000025650;ENSMUSG00000028339;ENSMUSG00000056174;ENSMUSG00000058806;ENSMUSG00000017737;ENSMUSG00000004098	Col7a1;Col15a1;Col8a2;Col13a1;Mmp9;Col5a3
6	Signal Transduction	R-MMU-9013405	RHOD GTPase cycle	6/ 1311	49/ 8793	0.122449	0.758991	1	ENSMUSG00000036452;ENSMUSG00000041444;ENSMUSG00000053646;ENSMUSG00000038587;ENSMUSG00000025026;ENSMUSG00000015143	Arhgap26;Arhgap32;Plxnb1;Akap12;Add3;Actn1
1	Signal Transduction	R-MMU-5635838	Activation of SMO	1/ 1311	9/ 8793	0.111111	0.766324	1	ENSMUSG00000038119	Cdon
1	Metabolism of proteins	R-MMU-159763	Transport of gamma-carboxylated protein precursors from the endoplasmic reticulum to the Golgi apparatus	1/ 1311	9/ 8793	0.111111	0.766324	1	ENSMUSG00000031445	Proz
1	DNA Repair	R-MMU-110357	Displacement of DNA glycosylase by APEX1	1/ 1311	9/ 8793	0.111111	0.766324	1	ENSMUSG00000028687	Mutyh
1	Metabolism	R-MMU-8850843	Phosphate bond hydrolysis by NTPDase proteins	1/ 1311	9/ 8793	0.111111	0.766324	1	ENSMUSG00000015085	Entpd2
1	Signal Transduction	R-MMU-8851805	MET activates RAS signaling	1/ 1311	9/ 8793	0.111111	0.766324	1	ENSMUSG00000009376	Met
1	Transport of small molecules	R-MMU-425986	Sodium/Proton exchangers	1/ 1311	9/ 8793	0.111111	0.766324	1	ENSMUSG00000037341	Slc9a7
1	Programmed Cell Death	R-MMU-351906	Apoptotic cleavage of cell adhesion proteins	1/ 1311	9/ 8793	0.111111	0.766324	1	ENSMUSG00000044393	Dsg2
1	Signal Transduction	R-MMU-110056	MAPK3 (ERK1) activation	1/ 1311	9/ 8793	0.111111	0.766324	1	ENSMUSG00000027947	Il6ra
1	Protein localization	R-MMU-1268020	Mitochondrial protein import	1/ 1311	9/ 8793	0.111111	0.766324	1	ENSMUSG00000031958	Ldhd
1	Signal Transduction	R-MMU-170968	Frs2-mediated activation	1/ 1311	9/ 8793	0.111111	0.766324	1	ENSMUSG00000027859	Ngf
27	Signal Transduction	R-MMU-1257604	PIP3 activates AKT signaling	27/ 1311	203/ 8793	0.133005	0.770686	1	ENSMUSG00000009376;ENSMUSG00000030724;ENSMUSG00000025856;ENSMUSG00000037225;ENSMUSG00000025017;ENSMUSG00000031565;ENSMUSG00000026009;ENSMUSG00000024620;ENSMUSG00000027646;ENSMUSG00000036106;ENSMUSG00000023034;ENSMUSG00000005320;ENSMUSG00000034116;ENSMUSG00000044167;ENSMUSG00000078153;ENSMUSG00000000489;ENSMUSG00000039936;ENSMUSG00000018474;ENSMUSG00000040669;ENSMUSG00000000409;ENSMUSG00000033220;…	Met;Cd19;Pdgfa;Fgf2;Pik3ap1;Fgfr1;Icos;Pdgfrb;Src;Prr5;Nr4a1;Fgfr4;Vav1;Foxo1;Psme2b;Pdgfb;Pik3cd;Chd3;Phc1;Lck;Rac2;Cd28;Fgfr3;Nrg1;Egfr;Cbx4;Flt3l
5	Signal Transduction	R-MMU-5654736	Signaling by FGFR1	5/ 1311	42/ 8793	0.119048	0.77131	1	ENSMUSG00000037225;ENSMUSG00000016933;ENSMUSG00000022114;ENSMUSG00000031565;ENSMUSG00000051379	Fgf2;Plcg1;Spry2;Fgfr1;Flrt3
2	Transport of small molecules	R-MMU-8964038	LDL clearance	2/ 1311	18/ 8793	0.111111	0.77315	1	ENSMUSG00000032193;ENSMUSG00000026600	Ldlr;Soat1
2	Signal Transduction	R-MMU-5654688	SHC-mediated cascade:FGFR1	2/ 1311	18/ 8793	0.111111	0.77315	1	ENSMUSG00000037225;ENSMUSG00000031565	Fgf2;Fgfr1
2	Cellular responses to stimuli	R-MMU-3371571	HSF1-dependent transactivation	2/ 1311	18/ 8793	0.111111	0.77315	1	ENSMUSG00000032060;ENSMUSG00000057897	Cryab;Camk2b
2	Metabolism of proteins	R-MMU-977068	Termination of O-glycan biosynthesis	2/ 1311	18/ 8793	0.111111	0.77315	1	ENSMUSG00000022885;ENSMUSG00000057286	St6gal1;St6galnac2
2	Signal Transduction	R-MMU-5654689	PI-3K cascade:FGFR1	2/ 1311	18/ 8793	0.111111	0.77315	1	ENSMUSG00000037225;ENSMUSG00000031565	Fgf2;Fgfr1
2	Muscle contraction	R-MMU-5576886	Phase 4 - resting membrane potential	2/ 1311	18/ 8793	0.111111	0.77315	1	ENSMUSG00000041695;ENSMUSG00000049265	Kcnj2;Kcnk3
6	Signal Transduction	R-MMU-5658442	Regulation of RAS by GAPs	6/ 1311	50/ 8793	0.12	0.776229	1	ENSMUSG00000052142;ENSMUSG00000078153;ENSMUSG00000032413;ENSMUSG00000004952;ENSMUSG00000031453;ENSMUSG00000029602	Rasal3;Psme2b;Rasa2;Rasa4;Rasa3;Rasal1
7	Signal Transduction	R-MMU-5632684	Hedgehog 'on' state	7/ 1311	59/ 8793	0.118644	0.796764	1	ENSMUSG00000042156;ENSMUSG00000038119;ENSMUSG00000050248;ENSMUSG00000029122;ENSMUSG00000078153;ENSMUSG00000032308;ENSMUSG00000038780	Dzip1;Cdon;Evc2;Evc;Psme2b;Ulk3;Smurf1
2	Signal Transduction	R-MMU-5654712	FRS-mediated FGFR4 signaling	2/ 1311	19/ 8793	0.105263	0.798877	1	ENSMUSG00000005320;ENSMUSG00000037225	Fgfr4;Fgf2
2	Protein localization	R-MMU-9603798	Class I peroxisomal membrane protein import	2/ 1311	19/ 8793	0.105263	0.798877	1	ENSMUSG00000031378;ENSMUSG00000010025	Abcd1;Aldh3a2
10	Drug ADME	R-MMU-9748784	Drug ADME	10/ 1311	82/ 8793	0.121951	0.799368	1	ENSMUSG00000024066;ENSMUSG00000025955;ENSMUSG00000025479;ENSMUSG00000027219;ENSMUSG00000006345;ENSMUSG00000006344;ENSMUSG00000020100;ENSMUSG00000009621;ENSMUSG00000023828;ENSMUSG00000034116	Xdh;Akr1cl;Cyp2e1;Slc28a2;Ggt1;Ggt5;Slc29a3;Vav2;Slc22a3;Vav1
1	Metabolism of proteins	R-MMU-159782	Removal of aminoterminal propeptides from gamma-carboxylated proteins	1/ 1311	10/ 8793	0.1	0.8012	1	ENSMUSG00000031445	Proz
1	Signal Transduction	R-MMU-8849471	PTK6 Regulates RHO GTPases, RAS GTPase and MAP kinases	1/ 1311	10/ 8793	0.1	0.8012	1	ENSMUSG00000041112	Elmo1
1	Vesicle-mediated transport	R-MMU-196025	Formation of annular gap junctions	1/ 1311	10/ 8793	0.1	0.8012	1	ENSMUSG00000026825	Dnm1
1	Signal Transduction	R-MMU-179812	GRB2 events in EGFR signaling	1/ 1311	10/ 8793	0.1	0.8012	1	ENSMUSG00000020122	Egfr
1	Signal Transduction	R-MMU-419812	Calcitonin-like ligand receptors	1/ 1311	10/ 8793	0.1	0.8012	1	ENSMUSG00000034353	Ramp1
1	Metabolism	R-MMU-2022923	Dermatan sulfate biosynthesis	1/ 1311	10/ 8793	0.1	0.8012	1	ENSMUSG00000047712	Ust
1	Signal Transduction	R-MMU-1295596	Spry regulation of FGF signaling	1/ 1311	10/ 8793	0.1	0.8012	1	ENSMUSG00000022114	Spry2
1	Metabolism	R-MMU-70635	Urea cycle	1/ 1311	10/ 8793	0.1	0.8012	1	ENSMUSG00000021125	Arg2
1	Signal Transduction	R-MMU-5626467	RHO GTPases activate IQGAPs	1/ 1311	10/ 8793	0.1	0.8012	1	ENSMUSG00000030536	Iqgap1
1	Metabolism	R-MMU-8963693	Aspartate and asparagine metabolism	1/ 1311	10/ 8793	0.1	0.8012	1	ENSMUSG00000048142	Nat8l
1	Immune System	R-MMU-3134975	Regulation of innate immune responses to cytosolic DNA	1/ 1311	10/ 8793	0.1	0.8012	1	ENSMUSG00000024349	Sting1
1	Signal Transduction	R-MMU-1963640	GRB2 events in ERBB2 signaling	1/ 1311	10/ 8793	0.1	0.8012	1	ENSMUSG00000062991	Nrg1
1	Signal Transduction	R-MMU-9706019	RHOBTB3 ATPase cycle	1/ 1311	10/ 8793	0.1	0.8012	1	ENSMUSG00000024798	Htr7
1	Signal Transduction	R-MMU-1358803	Downregulation of ERBB2:ERBB3 signaling	1/ 1311	10/ 8793	0.1	0.8012	1	ENSMUSG00000062991	Nrg1
1	Signal Transduction	R-MMU-1250347	SHC1 events in ERBB4 signaling	1/ 1311	10/ 8793	0.1	0.8012	1	ENSMUSG00000062991	Nrg1
1	Signal Transduction	R-MMU-8964315	G beta:gamma signalling through BTK	1/ 1311	10/ 8793	0.1	0.8012	1	ENSMUSG00000038811	Gngt2
4	Metabolism	R-MMU-156590	Glutathione conjugation	4/ 1311	36/ 8793	0.111111	0.806016	1	ENSMUSG00000006345;ENSMUSG00000074604;ENSMUSG00000006344;ENSMUSG00000058135	Ggt1;Mgst2;Ggt5;Gstm1
4	Vesicle-mediated transport	R-MMU-6811438	Intra-Golgi traffic	4/ 1311	36/ 8793	0.111111	0.806016	1	ENSMUSG00000027522;ENSMUSG00000018008;ENSMUSG00000017132;ENSMUSG00000020175	Stx16;Cyth4;Cyth1;Rab36
2	Signal Transduction	R-MMU-5654693	FRS-mediated FGFR1 signaling	2/ 1311	20/ 8793	0.1	0.821982	1	ENSMUSG00000037225;ENSMUSG00000031565	Fgf2;Fgfr1
2	Signal Transduction	R-MMU-9013418	RHOBTB2 GTPase cycle	2/ 1311	20/ 8793	0.1	0.821982	1	ENSMUSG00000015143;ENSMUSG00000022075	Actn1;Rhobtb2
4	Extracellular matrix organization	R-MMU-1566948	Elastic fibre formation	4/ 1311	37/ 8793	0.108108	0.823151	1	ENSMUSG00000040488;ENSMUSG00000026768;ENSMUSG00000027087;ENSMUSG00000021835	Ltbp4;Itga8;Itgav;Bmp4
7	Metabolism of proteins	R-MMU-8873719	RAB geranylgeranylation	7/ 1311	61/ 8793	0.114754	0.824379	1	ENSMUSG00000029923;ENSMUSG00000020175;ENSMUSG00000064147;ENSMUSG00000032549;ENSMUSG00000052688;ENSMUSG00000020732;ENSMUSG00000040472	Rab19;Rab36;Rab44;Rab6b;Rab7b;Rab37;Rabggta
3	Transport of small molecules	R-MMU-445717	Aquaporin-mediated transport	3/ 1311	29/ 8793	0.103448	0.828742	1	ENSMUSG00000031390;ENSMUSG00000038811;ENSMUSG00000025855	Avpr2;Gngt2;Prkar1b
1	Metabolism of proteins	R-MMU-209952	Peptide hormone biosynthesis	1/ 1311	11/ 8793	0.0909091	0.830874	1	ENSMUSG00000021587	Pcsk1
1	Metabolism	R-MMU-73614	Pyrimidine salvage	1/ 1311	11/ 8793	0.0909091	0.830874	1	ENSMUSG00000035824	Tk2
1	Transport of small molecules	R-MMU-435354	Zinc transporters	1/ 1311	11/ 8793	0.0909091	0.830874	1	ENSMUSG00000063354	Slc39a4
1	Signal Transduction	R-MMU-169893	Prolonged ERK activation events	1/ 1311	11/ 8793	0.0909091	0.830874	1	ENSMUSG00000027859	Ngf
1	Signal Transduction	R-MMU-390666	Serotonin receptors	1/ 1311	11/ 8793	0.0909091	0.830874	1	ENSMUSG00000024798	Htr7
1	Cellular responses to stimuli	R-MMU-9707616	Heme signaling	1/ 1311	11/ 8793	0.0909091	0.830874	1	ENSMUSG00000032083	Apoa1
1	Metabolism	R-MMU-8963691	Phenylalanine and tyrosine metabolism	1/ 1311	11/ 8793	0.0909091	0.830874	1	ENSMUSG00000074141	Il4i1
1	Neuronal System	R-MMU-1296346	Tandem pore domain potassium channels	1/ 1311	11/ 8793	0.0909091	0.830874	1	ENSMUSG00000049265	Kcnk3
1	Signal Transduction	R-MMU-190375	FGFR2c ligand binding and activation	1/ 1311	11/ 8793	0.0909091	0.830874	1	ENSMUSG00000037225	Fgf2
1	Vesicle-mediated transport	R-MMU-190873	Gap junction degradation	1/ 1311	11/ 8793	0.0909091	0.830874	1	ENSMUSG00000026825	Dnm1
1	Metabolism	R-MMU-193993	Mineralocorticoid biosynthesis	1/ 1311	11/ 8793	0.0909091	0.830874	1	ENSMUSG00000024365	Cyp21a1
1	Metabolism	R-MMU-74182	Ketone body metabolism	1/ 1311	11/ 8793	0.0909091	0.830874	1	ENSMUSG00000027875	Hmgcs2
1	Gene expression (Transcription)	R-MMU-6804115	TP53 regulates transcription of additional cell cycle genes whose exact role in the p53 pathway remain uncertain	1/ 1311	11/ 8793	0.0909091	0.830874	1	ENSMUSG00000033955	Tnks1bp1
1	Metabolism	R-MMU-2046104	alpha-linolenic (omega3) and linoleic (omega6) acid metabolism	1/ 1311	11/ 8793	0.0909091	0.830874	1	ENSMUSG00000031378	Abcd1
1	Signal Transduction	R-MMU-180336	SHC1 events in EGFR signaling	1/ 1311	11/ 8793	0.0909091	0.830874	1	ENSMUSG00000020122	Egfr
1	Metabolism	R-MMU-2046106	alpha-linolenic acid (ALA) metabolism	1/ 1311	11/ 8793	0.0909091	0.830874	1	ENSMUSG00000031378	Abcd1
4	Signal Transduction	R-MMU-9696264	RND3 GTPase cycle	4/ 1311	38/ 8793	0.105263	0.839014	1	ENSMUSG00000012126;ENSMUSG00000034573;ENSMUSG00000006445;ENSMUSG00000000627	Ubxn11;Ptpn13;Epha2;Sema4f
8	Transport of small molecules	R-MMU-425366	Transport of bile salts and organic acids, metal ions and amine compounds	8/ 1311	70/ 8793	0.114286	0.839034	1	ENSMUSG00000063354;ENSMUSG00000034591;ENSMUSG00000013275;ENSMUSG00000021565;ENSMUSG00000021728;ENSMUSG00000018900;ENSMUSG00000023828;ENSMUSG00000057193	Slc39a4;Slc41a2;Slc41a1;Slc6a19;Emb;Slc22a5;Slc22a3;Slc44a2
2	Hemostasis	R-MMU-140875	Common Pathway of Fibrin Clot Formation	2/ 1311	21/ 8793	0.0952381	0.842675	1	ENSMUSG00000033831;ENSMUSG00000026715	Fgb;Serpinc1
10	Cellular responses to stimuli	R-MMU-2559583	Cellular Senescence	10/ 1311	86/ 8793	0.116279	0.844549	1	ENSMUSG00000053137;ENSMUSG00000021250;ENSMUSG00000032035;ENSMUSG00000022895;ENSMUSG00000071369;ENSMUSG00000018476;ENSMUSG00000019927;ENSMUSG00000020827;ENSMUSG00000026074;ENSMUSG00000027692	Mapk11;Fos;Ets1;Ets2;Map3k5;Kdm6b;Ube2d1;Mink1;Map4k4;Tnik
6	Signal Transduction	R-MMU-187037	Signaling by NTRK1 (TRKA)	6/ 1311	55/ 8793	0.109091	0.848683	1	ENSMUSG00000053716;ENSMUSG00000031530;ENSMUSG00000027859;ENSMUSG00000037868;ENSMUSG00000019960;ENSMUSG00000025402	Dusp7;Dusp4;Ngf;Egr2;Dusp6;Nab2
8	Signal Transduction	R-MMU-74752	Signaling by Insulin receptor	8/ 1311	71/ 8793	0.112676	0.850229	1	ENSMUSG00000001750;ENSMUSG00000045322;ENSMUSG00000110206;ENSMUSG00000054252;ENSMUSG00000037225;ENSMUSG00000005320;ENSMUSG00000024403;ENSMUSG00000031565	Tcirg1;Tlr9;Flt3l;Fgfr3;Fgf2;Fgfr4;Atp6v1g2;Fgfr1
1	Metabolism	R-MMU-203615	eNOS activation	1/ 1311	12/ 8793	0.0833333	0.856122	1	ENSMUSG00000020810	Cygb
1	Metabolism of proteins	R-MMU-264876	Insulin processing	1/ 1311	12/ 8793	0.0833333	0.856122	1	ENSMUSG00000057069	Ero1b
1	DNA Repair	R-MMU-5358565	Mismatch repair (MMR) directed by MSH2:MSH6 (MutSalpha)	1/ 1311	12/ 8793	0.0833333	0.856122	1	ENSMUSG00000024854	Pold4
1	DNA Replication	R-MMU-69166	Removal of the Flap Intermediate	1/ 1311	12/ 8793	0.0833333	0.856122	1	ENSMUSG00000024854	Pold4
1	Immune System	R-MMU-9645460	Alpha-protein kinase 1 signaling pathway	1/ 1311	12/ 8793	0.0833333	0.856122	1	ENSMUSG00000028028	Alpk1
1	Metabolism	R-MMU-1483213	Synthesis of PE	1/ 1311	12/ 8793	0.0833333	0.856122	1	ENSMUSG00000027412	Lpin3
1	Metabolism	R-MMU-1475029	Reversible hydration of carbon dioxide	1/ 1311	12/ 8793	0.0833333	0.856122	1	ENSMUSG00000032373	Car12
1	Metabolism of RNA	R-MMU-429947	Deadenylation of mRNA	1/ 1311	12/ 8793	0.0833333	0.856122	1	ENSMUSG00000033955	Tnks1bp1
1	Signal Transduction	R-MMU-444473	Formyl peptide receptors bind formyl peptides and many other ligands	1/ 1311	12/ 8793	0.0833333	0.856122	1	ENSMUSG00000045551	Fpr1
1	Metabolism of proteins	R-MMU-3232118	SUMOylation of transcription factors	1/ 1311	12/ 8793	0.0833333	0.856122	1	ENSMUSG00000043099	Hic1
8	Metabolism of proteins	R-MMU-446193	Biosynthesis of the N-glycan precursor (dolichol lipid-linked oligosaccharide, LLO) and transfer to a nascent protein	8/ 1311	72/ 8793	0.111111	0.860793	1	ENSMUSG00000030283;ENSMUSG00000040710;ENSMUSG00000039037;ENSMUSG00000057286;ENSMUSG00000003418;ENSMUSG00000034744;ENSMUSG00000022885;ENSMUSG00000007038	St8sia1;St8sia4;St6galnac5;St6galnac2;St8sia6;Nagk;St6gal1;Neu1
2	Signal Transduction	R-MMU-9648002	RAS processing	2/ 1311	22/ 8793	0.0909091	0.861159	1	ENSMUSG00000036985;ENSMUSG00000026778	Zdhhc9;Prkcq
3	Signal Transduction	R-MMU-9706574	RHOBTB GTPase Cycle	3/ 1311	31/ 8793	0.0967742	0.861641	1	ENSMUSG00000022075;ENSMUSG00000015143;ENSMUSG00000026728	Rhobtb2;Actn1;Vim
3	Vesicle-mediated transport	R-MMU-6811436	COPI-independent Golgi-to-ER retrograde traffic	3/ 1311	31/ 8793	0.0967742	0.861641	1	ENSMUSG00000005447;ENSMUSG00000032549;ENSMUSG00000029757	Pafah1b3;Rab6b;Dync1i1
9	Vesicle-mediated transport	R-MMU-6811434	COPI-dependent Golgi-to-ER retrograde traffic	9/ 1311	80/ 8793	0.1125	0.862127	1	ENSMUSG00000004187;ENSMUSG00000063077;ENSMUSG00000020668;ENSMUSG00000010021;ENSMUSG00000074657;ENSMUSG00000022629;ENSMUSG00000024862;ENSMUSG00000041642;ENSMUSG00000014602	Kifc2;Kif1b;Kif3c;Kif19a;Kif5a;Kif21a;Klc2;Kif21b;Kif1a
91	Vesicle-mediated transport	R-MMU-5653656	Vesicle-mediated transport	91/ 1311	672/ 8793	0.135417	0.863187	1	ENSMUSG00000040249;ENSMUSG00000096410;ENSMUSG00000044037;ENSMUSG00000040247;ENSMUSG00000010021;ENSMUSG00000046352;ENSMUSG00000076731;ENSMUSG00000032549;ENSMUSG00000001768;ENSMUSG00000094694;ENSMUSG00000075415;ENSMUSG00000094194;ENSMUSG00000094335;ENSMUSG00000068923;ENSMUSG00000038456;ENSMUSG00000032094;ENSMUSG00000093861;ENSMUSG00000033419;ENSMUSG00000004187;ENSMUSG00000023805;ENSMUSG00000023274;…	Lrp1;Ighv1-19;Als2cl;Tbc1d10c;Kif19a;Gjb2;Ighv8-12;Rab6b;Rin2;Ighv1-9;Fnbp1;Ighv5-16;Igkv1-117;Syt11;Dennd2a;Cd3d;Igkv1-110;Snap91;Kifc2;Synj2;Cd4;Kif5a;Cyth1;Dennd3;Gjc1;Dync1i1;Dnm1;Rab7b;Iglc2;Kif21a;Apoa1;Apol7b;Ighv1-15;Rin3;Serpina1c;Dennd1c;Pafah1b3;Stx16;Avpr2;Grk3;Ighv1-54;Dennd4b;Ighv1-26;Egfr;Ighv1-47;Dennd5b;Cyth4;Kif1b;Ighv1-55;Syt1;Sptbn5;Col7a1;Ighv1-53;Ighv4-1;Tpd52;Apol7e;Kif21b;…
5	Signal Transduction	R-MMU-373080	Class B/2 (Secretin family receptors)	5/ 1311	49/ 8793	0.102041	0.874405	1	ENSMUSG00000032528;ENSMUSG00000002885;ENSMUSG00000034353;ENSMUSG00000038811;ENSMUSG00000048776	Vipr1;Adgre5;Ramp1;Gngt2;Pthlh
3	Developmental Biology	R-MMU-8853659	RET signaling	3/ 1311	32/ 8793	0.09375	0.875908	1	ENSMUSG00000041351;ENSMUSG00000016933;ENSMUSG00000039936	Rap1gap;Plcg1;Pik3cd
3	Cellular responses to stimuli	R-MMU-3371497	HSP90 chaperone cycle for steroid hormone receptors (SHR) in the presence of ligand	3/ 1311	32/ 8793	0.09375	0.875908	1	ENSMUSG00000031618;ENSMUSG00000029757;ENSMUSG00000046532	Nr3c2;Dync1i1;Ar
1	Protein localization	R-MMU-9609523	Insertion of tail-anchored proteins into the endoplasmic reticulum membrane	1/ 1311	13/ 8793	0.0769231	0.877603	1	ENSMUSG00000007207	Stx1a
1	DNA Replication	R-MMU-69183	Processive synthesis on the lagging strand	1/ 1311	13/ 8793	0.0769231	0.877603	1	ENSMUSG00000024854	Pold4
1	Transport of small molecules	R-MMU-1237044	Erythrocytes take up carbon dioxide and release oxygen	1/ 1311	13/ 8793	0.0769231	0.877603	1	ENSMUSG00000028621	Cyb5rl
1	Transport of small molecules	R-MMU-1480926	O2/CO2 exchange in erythrocytes	1/ 1311	13/ 8793	0.0769231	0.877603	1	ENSMUSG00000028621	Cyb5rl
1	Signal Transduction	R-MMU-5658623	FGFRL1 modulation of FGFR1 signaling	1/ 1311	13/ 8793	0.0769231	0.877603	1	ENSMUSG00000037225	Fgf2
1	Signal Transduction	R-MMU-881907	Gastrin-CREB signalling pathway via PKC and MAPK	1/ 1311	13/ 8793	0.0769231	0.877603	1	ENSMUSG00000020122	Egfr
1	DNA Repair	R-MMU-5358508	Mismatch Repair	1/ 1311	13/ 8793	0.0769231	0.877603	1	ENSMUSG00000024854	Pold4
1	Metabolism	R-MMU-75109	Triglyceride biosynthesis	1/ 1311	13/ 8793	0.0769231	0.877603	1	ENSMUSG00000027412	Lpin3
2	Sensory Perception	R-MMU-9717189	Sensory perception of taste	2/ 1311	23/ 8793	0.0869565	0.877634	1	ENSMUSG00000030340;ENSMUSG00000042644	Scnn1a;Itpr3
24	Metabolism	R-MMU-211859	Biological oxidations	24/ 1311	196/ 8793	0.122449	0.87904	1	ENSMUSG00000074604;ENSMUSG00000039519;ENSMUSG00000021575;ENSMUSG00000006344;ENSMUSG00000019102;ENSMUSG00000042073;ENSMUSG00000063415;ENSMUSG00000023963;ENSMUSG00000040703;ENSMUSG00000003484;ENSMUSG00000079057;ENSMUSG00000021432;ENSMUSG00000006345;ENSMUSG00000021259;ENSMUSG00000017969;ENSMUSG00000058135;ENSMUSG00000019256;ENSMUSG00000052914;ENSMUSG00000003559;ENSMUSG00000025479;ENSMUSG00000024365;…	Mgst2;Cyp7b1;Ahrr;Ggt5;Aldh3a1;Abhd14b;Cyp26b1;Cyp39a1;Cyp2s1;Cyp4f18;Cyp4v3;Slc35b3;Ggt1;Cyp46a1;Ptgis;Gstm1;Ahr;Cyp2j6;As3mt;Cyp2e1;Cyp21a1;Cyp27a1;Papss2;Ephx1
4	Gene expression (Transcription)	R-MMU-8878166	Transcriptional regulation by RUNX2	4/ 1311	41/ 8793	0.097561	0.879587	1	ENSMUSG00000039153;ENSMUSG00000078153;ENSMUSG00000046532;ENSMUSG00000031885	Runx2;Psme2b;Ar;Cbfb
3	Metabolism	R-MMU-75105	Fatty acyl-CoA biosynthesis	3/ 1311	33/ 8793	0.0909091	0.888854	1	ENSMUSG00000032281;ENSMUSG00000037071;ENSMUSG00000028657	Acsbg1;Scd1;Ppt1
11	Signal Transduction	R-MMU-8939211	ESR-mediated signaling	11/ 1311	99/ 8793	0.111111	0.890325	1	ENSMUSG00000032280;ENSMUSG00000038811;ENSMUSG00000024486;ENSMUSG00000017737;ENSMUSG00000027646;ENSMUSG00000067586;ENSMUSG00000015619;ENSMUSG00000019768;ENSMUSG00000031885;ENSMUSG00000020122;ENSMUSG00000029053	Tle3;Gngt2;Hbegf;Mmp9;Src;S1pr3;Gata3;Esr1;Cbfb;Egfr;Prkcz
4	Signal Transduction	R-MMU-4608870	Asymmetric localization of PCP proteins	4/ 1311	42/ 8793	0.0952381	0.890985	1	ENSMUSG00000044674;ENSMUSG00000078153;ENSMUSG00000038780;ENSMUSG00000036158	Fzd1;Psme2b;Smurf1;Prickle1
2	Extracellular matrix organization	R-MMU-8948216	Collagen chain trimerization	2/ 1311	24/ 8793	0.0833333	0.892287	1	ENSMUSG00000045672;ENSMUSG00000058806	Col27a1;Col13a1
2	Immune System	R-MMU-450321	JNK (c-Jun kinases) phosphorylation and activation mediated by activated human TAK1	2/ 1311	24/ 8793	0.0833333	0.892287	1	ENSMUSG00000055994;ENSMUSG00000038058	Nod2;Nod1
1	DNA Replication	R-MMU-69109	Leading Strand Synthesis	1/ 1311	14/ 8793	0.0714286	0.895879	1	ENSMUSG00000024854	Pold4
1	Developmental Biology	R-MMU-3928663	EPHA-mediated growth cone collapse	1/ 1311	14/ 8793	0.0714286	0.895879	1	ENSMUSG00000006445	Epha2
1	Immune System	R-MMU-937039	IRAK1 recruits IKK complex	1/ 1311	14/ 8793	0.0714286	0.895879	1	ENSMUSG00000031537	Ikbkb
1	Hemostasis	R-MMU-210993	Tie2 Signaling	1/ 1311	14/ 8793	0.0714286	0.895879	1	ENSMUSG00000031465	Angpt2
1	Cell Cycle	R-MMU-174437	Removal of the Flap Intermediate from the C-strand	1/ 1311	14/ 8793	0.0714286	0.895879	1	ENSMUSG00000024854	Pold4
1	Metabolism of RNA	R-MMU-430039	mRNA decay by 5' to 3' exoribonuclease	1/ 1311	14/ 8793	0.0714286	0.895879	1	ENSMUSG00000041477	Dcp1b
1	DNA Replication	R-MMU-69091	Polymerase switching	1/ 1311	14/ 8793	0.0714286	0.895879	1	ENSMUSG00000024854	Pold4
1	Immune System	R-MMU-975144	IRAK1 recruits IKK complex upon TLR7/8 or 9 stimulation	1/ 1311	14/ 8793	0.0714286	0.895879	1	ENSMUSG00000031537	Ikbkb
1	Metabolism	R-MMU-196741	Cobalamin (Cbl, vitamin B12) transport and metabolism	1/ 1311	14/ 8793	0.0714286	0.895879	1	ENSMUSG00000021240	Abcd4
1	Metabolism	R-MMU-199220	Vitamin B5 (pantothenate) metabolism	1/ 1311	14/ 8793	0.0714286	0.895879	1	ENSMUSG00000006641	Slc5a6
7	Signal Transduction	R-MMU-190236	Signaling by FGFR	7/ 1311	68/ 8793	0.102941	0.898395	1	ENSMUSG00000031565;ENSMUSG00000016933;ENSMUSG00000054252;ENSMUSG00000037225;ENSMUSG00000051379;ENSMUSG00000005320;ENSMUSG00000022114	Fgfr1;Plcg1;Fgfr3;Fgf2;Flrt3;Fgfr4;Spry2
3	Vesicle-mediated transport	R-MMU-8854214	TBC/RABGAPs	3/ 1311	34/ 8793	0.0882353	0.900577	1	ENSMUSG00000032549;ENSMUSG00000052688;ENSMUSG00000040247	Rab6b;Rab7b;Tbc1d10c
3	Metabolism	R-MMU-70263	Gluconeogenesis	3/ 1311	34/ 8793	0.0882353	0.900577	1	ENSMUSG00000004267;ENSMUSG00000017390;ENSMUSG00000024036	Eno2;Aldoc;Slc37a1
5	Organelle biogenesis and maintenance	R-MMU-5620924	Intraflagellar transport	5/ 1311	52/ 8793	0.0961538	0.904708	1	ENSMUSG00000034848;ENSMUSG00000024253;ENSMUSG00000045136;ENSMUSG00000020668;ENSMUSG00000030323	Ttc21b;Dync2li1;Tubb2b;Kif3c;Ift122
2	Metabolism of proteins	R-MMU-8955332	Carboxyterminal post-translational modifications of tubulin	2/ 1311	25/ 8793	0.08	0.905295	1	ENSMUSG00000030276;ENSMUSG00000045136	Ttll3;Tubb2b
2	Signal Transduction	R-MMU-5654696	Downstream signaling of activated FGFR2	2/ 1311	25/ 8793	0.08	0.905295	1	ENSMUSG00000037225;ENSMUSG00000016933	Fgf2;Plcg1
2	Transport of small molecules	R-MMU-5223345	Miscellaneous transport and binding events	2/ 1311	25/ 8793	0.08	0.905295	1	ENSMUSG00000067219;ENSMUSG00000025026	Nipal1;Add3
2	Signal Transduction	R-MMU-420092	Glucagon-type ligand receptors	2/ 1311	25/ 8793	0.08	0.905295	1	ENSMUSG00000032528;ENSMUSG00000038811	Vipr1;Gngt2
7	Immune System	R-MMU-1169410	Antiviral mechanism by IFN-stimulated genes	7/ 1311	69/ 8793	0.101449	0.906435	1	ENSMUSG00000031537;ENSMUSG00000018411;ENSMUSG00000016933;ENSMUSG00000040296;ENSMUSG00000025278;ENSMUSG00000004040;ENSMUSG00000093661	Ikbkb;Mapt;Plcg1;Rigi;Flnb;Stat3;Eif4e3
4	Immune System	R-MMU-5676590	NIK-->noncanonical NF-kB signaling	4/ 1311	44/ 8793	0.0909091	0.910973	1	ENSMUSG00000020941;ENSMUSG00000078153;ENSMUSG00000002983;ENSMUSG00000025225	Map3k14;Psme2b;Relb;Nfkb2
9	Signal Transduction	R-MMU-5610787	Hedgehog 'off' state	9/ 1311	86/ 8793	0.104651	0.911131	1	ENSMUSG00000030323;ENSMUSG00000045136;ENSMUSG00000078153;ENSMUSG00000025855;ENSMUSG00000031659;ENSMUSG00000022840;ENSMUSG00000020654;ENSMUSG00000034848;ENSMUSG00000034121	Ift122;Tubb2b;Psme2b;Prkar1b;Adcy7;Adcy5;Adcy3;Ttc21b;Mks1
3	Metabolism of proteins	R-MMU-3899300	SUMOylation of transcription cofactors	3/ 1311	35/ 8793	0.0857143	0.911173	1	ENSMUSG00000042292;ENSMUSG00000039989;ENSMUSG00000040669	Mrtfa;Cbx4;Phc1
3	Gene expression (Transcription)	R-MMU-8939243	RUNX1 interacts with co-factors whose precise effect on RUNX1 targets is not known	3/ 1311	35/ 8793	0.0857143	0.911173	1	ENSMUSG00000039989;ENSMUSG00000040669;ENSMUSG00000031885	Cbx4;Phc1;Cbfb
12	Vesicle-mediated transport	R-MMU-8856688	Golgi-to-ER retrograde transport	12/ 1311	110/ 8793	0.109091	0.911267	1	ENSMUSG00000004187;ENSMUSG00000063077;ENSMUSG00000024862;ENSMUSG00000032549;ENSMUSG00000029757;ENSMUSG00000010021;ENSMUSG00000005447;ENSMUSG00000074657;ENSMUSG00000022629;ENSMUSG00000020668;ENSMUSG00000041642;ENSMUSG00000014602	Kifc2;Kif1b;Klc2;Rab6b;Dync1i1;Kif19a;Pafah1b3;Kif5a;Kif21a;Kif3c;Kif21b;Kif1a
1	Metabolism	R-MMU-2022857	Keratan sulfate degradation	1/ 1311	15/ 8793	0.0666667	0.911427	1	ENSMUSG00000041577	Prelp
1	Metabolism	R-MMU-156581	Methylation	1/ 1311	15/ 8793	0.0666667	0.911427	1	ENSMUSG00000003559	As3mt
1	Hemostasis	R-MMU-428930	Thromboxane signalling through TP receptor	1/ 1311	15/ 8793	0.0666667	0.911427	1	ENSMUSG00000038811	Gngt2
1	Drug ADME	R-MMU-9757110	Prednisone ADME	1/ 1311	15/ 8793	0.0666667	0.911427	1	ENSMUSG00000025955	Akr1cl
1	Gene expression (Transcription)	R-MMU-9614085	FOXO-mediated transcription	1/ 1311	15/ 8793	0.0666667	0.911427	1	ENSMUSG00000044167	Foxo1
6	Signal Transduction	R-MMU-195253	Degradation of beta-catenin by the destruction complex	6/ 1311	62/ 8793	0.0967742	0.916808	1	ENSMUSG00000078153;ENSMUSG00000027985;ENSMUSG00000000782;ENSMUSG00000055799;ENSMUSG00000032280;ENSMUSG00000034771	Psme2b;Lef1;Tcf7;Tcf7l1;Tle3;Tle2
6	Protein localization	R-MMU-9033241	Peroxisomal protein import	6/ 1311	62/ 8793	0.0967742	0.916808	1	ENSMUSG00000026664;ENSMUSG00000074064;ENSMUSG00000019927;ENSMUSG00000020826;ENSMUSG00000072949;ENSMUSG00000029098	Phyh;Mlycd;Ube2d1;Nos2;Acot1;Acox3
2	Metabolism	R-MMU-1483191	Synthesis of PC	2/ 1311	26/ 8793	0.0769231	0.916821	1	ENSMUSG00000027412;ENSMUSG00000057193	Lpin3;Slc44a2
2	Signal Transduction	R-MMU-380972	Energy dependent regulation of mTOR by LKB1-AMPK	2/ 1311	26/ 8793	0.0769231	0.916821	1	ENSMUSG00000028944;ENSMUSG00000038205	Prkag2;Prkab2
2	Signal Transduction	R-MMU-5654727	Negative regulation of FGFR2 signaling	2/ 1311	26/ 8793	0.0769231	0.916821	1	ENSMUSG00000037225;ENSMUSG00000022114	Fgf2;Spry2
4	Signal Transduction	R-MMU-9018519	Estrogen-dependent gene expression	4/ 1311	45/ 8793	0.0888889	0.919689	1	ENSMUSG00000032280;ENSMUSG00000015619;ENSMUSG00000019768;ENSMUSG00000031885	Tle3;Gata3;Esr1;Cbfb
16	Signal Transduction	R-MMU-9006931	Signaling by Nuclear Receptors	16/ 1311	143/ 8793	0.111888	0.920285	1	ENSMUSG00000038811;ENSMUSG00000024486;ENSMUSG00000037992;ENSMUSG00000017737;ENSMUSG00000027646;ENSMUSG00000067586;ENSMUSG00000017491;ENSMUSG00000001288;ENSMUSG00000015619;ENSMUSG00000019768;ENSMUSG00000015843;ENSMUSG00000031885;ENSMUSG00000032280;ENSMUSG00000020122;ENSMUSG00000063415;ENSMUSG00000029053	Gngt2;Hbegf;Rara;Mmp9;Src;S1pr3;Rarb;Rarg;Gata3;Esr1;Rxrg;Cbfb;Tle3;Egfr;Cyp26b1;Prkcz
3	DNA Repair	R-MMU-73933	Resolution of Abasic Sites (AP sites)	3/ 1311	36/ 8793	0.0833333	0.920733	1	ENSMUSG00000028687;ENSMUSG00000032298;ENSMUSG00000024854	Mutyh;Neil1;Pold4
3	Signal Transduction	R-MMU-8943724	Regulation of PTEN gene transcription	3/ 1311	36/ 8793	0.0833333	0.920733	1	ENSMUSG00000039989;ENSMUSG00000040669;ENSMUSG00000018474	Cbx4;Phc1;Chd3
1	Programmed Cell Death	R-MMU-111471	Apoptotic factor-mediated response	1/ 1311	16/ 8793	0.0625	0.924656	1	ENSMUSG00000022575	Gsdmd
1	Metabolism of RNA	R-MMU-450513	Tristetraprolin (TTP, ZFP36) binds and destabilizes mRNA	1/ 1311	16/ 8793	0.0625	0.924656	1	ENSMUSG00000044786	Zfp36
1	Cell Cycle	R-MMU-174414	Processive synthesis on the C-strand of the telomere	1/ 1311	16/ 8793	0.0625	0.924656	1	ENSMUSG00000024854	Pold4
1	Metabolism	R-MMU-196757	Metabolism of folate and pterines	1/ 1311	16/ 8793	0.0625	0.924656	1	ENSMUSG00000066442	Mthfs
1	Metabolism	R-MMU-159418	Recycling of bile acids and salts	1/ 1311	16/ 8793	0.0625	0.924656	1	ENSMUSG00000046027	Stard5
1	Metabolism	R-MMU-194002	Glucocorticoid biosynthesis	1/ 1311	16/ 8793	0.0625	0.924656	1	ENSMUSG00000024365	Cyp21a1
1	Metabolism of RNA	R-MMU-450385	Butyrate Response Factor 1 (BRF1) binds and destabilizes mRNA	1/ 1311	16/ 8793	0.0625	0.924656	1	ENSMUSG00000021127	Zfp36l1
3	Metabolism	R-MMU-77289	Mitochondrial Fatty Acid Beta-Oxidation	3/ 1311	37/ 8793	0.0810811	0.929343	1	ENSMUSG00000076435;ENSMUSG00000072949;ENSMUSG00000029456	Acsf2;Acot1;Acad10
3	DNA Repair	R-MMU-73884	Base Excision Repair	3/ 1311	37/ 8793	0.0810811	0.929343	1	ENSMUSG00000028687;ENSMUSG00000032298;ENSMUSG00000024854	Mutyh;Neil1;Pold4
10	Protein localization	R-MMU-9609507	Protein localization	10/ 1311	98/ 8793	0.102041	0.933744	1	ENSMUSG00000031378;ENSMUSG00000026664;ENSMUSG00000074064;ENSMUSG00000019927;ENSMUSG00000031958;ENSMUSG00000029098;ENSMUSG00000007207;ENSMUSG00000072949;ENSMUSG00000010025;ENSMUSG00000020826	Abcd1;Phyh;Mlycd;Ube2d1;Ldhd;Acox3;Stx1a;Acot1;Aldh3a2;Nos2
40	Immune System	R-MMU-983169	Class I MHC mediated antigen processing & presentation	40/ 1311	328/ 8793	0.121951	0.934359	1	ENSMUSG00000067235;ENSMUSG00000037321;ENSMUSG00000056116;ENSMUSG00000021200;ENSMUSG00000038780;ENSMUSG00000014164;ENSMUSG00000031642;ENSMUSG00000058317;ENSMUSG00000024339;ENSMUSG00000033313;ENSMUSG00000024589;ENSMUSG00000091705;ENSMUSG00000029804;ENSMUSG00000019927;ENSMUSG00000030598;ENSMUSG00000027087;ENSMUSG00000071715;ENSMUSG00000026480;ENSMUSG00000037816;ENSMUSG00000078153;ENSMUSG00000015340;…	H2-Q10;Tap1;H2-T22;Asb2;Smurf1;Klhl3;Sh3rf1;Ube2e2;Tap2;Fbxl8;Nedd4l;H2-Q2;Herc3;Ube2d1;Fbxo17;Itgav;Ncf4;Ncf2;Fbxw17;Psme2b;Cybb;Mgrn1;Spsb1;Mib2;Cblb;Lmo7;Znrf1;H2-T10;Asb13;H2-M2;Cd207;Fbxl12;H2-Q4;Trim36;Socs1;H2-K1;Ncf1;H2-M3;H2-Q7;H2-Q6
4	Gene expression (Transcription)	R-MMU-8939236	RUNX1 regulates transcription of genes involved in differentiation of HSCs	4/ 1311	47/ 8793	0.0851064	0.934859	1	ENSMUSG00000053110;ENSMUSG00000015619;ENSMUSG00000078153;ENSMUSG00000031885	Yap1;Gata3;Psme2b;Cbfb
1	Signal Transduction	R-MMU-190241	FGFR2 ligand binding and activation	1/ 1311	17/ 8793	0.0588235	0.93591	1	ENSMUSG00000037225	Fgf2
1	DNA Repair	R-MMU-5696397	Gap-filling DNA repair synthesis and ligation in GG-NER	1/ 1311	17/ 8793	0.0588235	0.93591	1	ENSMUSG00000024854	Pold4
1	Neuronal System	R-MMU-8849932	Synaptic adhesion-like molecules	1/ 1311	17/ 8793	0.0588235	0.93591	1	ENSMUSG00000013236	Ptprs
1	Transport of small molecules	R-MMU-8949215	Mitochondrial calcium ion transport	1/ 1311	17/ 8793	0.0588235	0.93591	1	ENSMUSG00000032754	Slc8b1
2	Gene expression (Transcription)	R-MMU-212300	PRC2 methylates histones and DNA	2/ 1311	29/ 8793	0.0689655	0.943975	1	ENSMUSG00000024193;ENSMUSG00000020661	Phf1;Dnmt3a
2	Immune System	R-MMU-909733	Interferon alpha/beta signaling	2/ 1311	29/ 8793	0.0689655	0.943975	1	ENSMUSG00000004266;ENSMUSG00000038037	Ptpn6;Socs1
3	Metabolism of proteins	R-MMU-5689901	Metalloprotease DUBs	3/ 1311	39/ 8793	0.0769231	0.944037	1	ENSMUSG00000024776;ENSMUSG00000064220;ENSMUSG00000032691	Stambpl1;H2ac18;Nlrp3
1	DNA Replication	R-MMU-69186	Lagging Strand Synthesis	1/ 1311	18/ 8793	0.0555556	0.945484	1	ENSMUSG00000024854	Pold4
1	Transport of small molecules	R-MMU-442660	Na+/Cl- dependent neurotransmitter transporters	1/ 1311	18/ 8793	0.0555556	0.945484	1	ENSMUSG00000021565	Slc6a19
1	Metabolism of proteins	R-MMU-9629569	Protein hydroxylation	1/ 1311	18/ 8793	0.0555556	0.945484	1	ENSMUSG00000038930	Rccd1
5	Metabolism of proteins	R-MMU-2980736	Peptide hormone metabolism	5/ 1311	58/ 8793	0.0862069	0.946739	1	ENSMUSG00000023913;ENSMUSG00000057069;ENSMUSG00000044453;ENSMUSG00000021587;ENSMUSG00000035000	Pla2g7;Ero1b;Ffar1;Pcsk1;Dpp4
2	Signal Transduction	R-MMU-77387	Insulin receptor recycling	2/ 1311	30/ 8793	0.0666667	0.950977	1	ENSMUSG00000001750;ENSMUSG00000024403	Tcirg1;Atp6v1g2
1	Cell Cycle	R-MMU-171319	Telomere Extension By Telomerase	1/ 1311	19/ 8793	0.0526316	0.953629	1	ENSMUSG00000021611	Tert
1	Gene expression (Transcription)	R-MMU-8864260	Transcriptional regulation by the AP-2 (TFAP2) family of transcription factors	1/ 1311	19/ 8793	0.0526316	0.953629	1	ENSMUSG00000019768	Esr1
1	Signal Transduction	R-MMU-5654699	SHC-mediated cascade:FGFR2	1/ 1311	19/ 8793	0.0526316	0.953629	1	ENSMUSG00000037225	Fgf2
1	Signal Transduction	R-MMU-5654695	PI-3K cascade:FGFR2	1/ 1311	19/ 8793	0.0526316	0.953629	1	ENSMUSG00000037225	Fgf2
1	Gene expression (Transcription)	R-MMU-2173796	SMAD2/SMAD3:SMAD4 heterotrimer regulates transcription	1/ 1311	19/ 8793	0.0526316	0.953629	1	ENSMUSG00000032402	Smad3
1	Signal Transduction	R-MMU-5365859	RA biosynthesis pathway	1/ 1311	19/ 8793	0.0526316	0.953629	1	ENSMUSG00000063415	Cyp26b1
1	DNA Repair	R-MMU-5651801	PCNA-Dependent Long Patch Base Excision Repair	1/ 1311	19/ 8793	0.0526316	0.953629	1	ENSMUSG00000024854	Pold4
2	Signal Transduction	R-MMU-420499	Class C/3 (Metabotropic glutamate/pheromone receptors)	2/ 1311	31/ 8793	0.0645161	0.957138	1	ENSMUSG00000024462;ENSMUSG00000000617	Gabbr1;Grm6
2	Transport of small molecules	R-MMU-917977	Transferrin endocytosis and recycling	2/ 1311	31/ 8793	0.0645161	0.957138	1	ENSMUSG00000001750;ENSMUSG00000024403	Tcirg1;Atp6v1g2
12	Metabolism	R-MMU-8957322	Metabolism of steroids	12/ 1311	121/ 8793	0.0991736	0.959757	1	ENSMUSG00000025955;ENSMUSG00000021259;ENSMUSG00000024365;ENSMUSG00000039519;ENSMUSG00000038534;ENSMUSG00000052131;ENSMUSG00000040105;ENSMUSG00000046027;ENSMUSG00000026170;ENSMUSG00000017969;ENSMUSG00000029311;ENSMUSG00000023963	Akr1cl;Cyp46a1;Cyp21a1;Cyp7b1;Osbpl7;Akr1b7;Plpp6;Stard5;Cyp27a1;Ptgis;Hsd17b11;Cyp39a1
1	Organelle biogenesis and maintenance	R-MMU-5620916	VxPx cargo-targeting to cilium	1/ 1311	20/ 8793	0.05	0.960557	1	ENSMUSG00000037098	Rab11fip3
1	Sensory Perception	R-MMU-9717207	Sensory perception of sweet, bitter, and umami (glutamate) taste	1/ 1311	20/ 8793	0.05	0.960557	1	ENSMUSG00000042644	Itpr3
1	Cell Cycle	R-MMU-176407	Conversion from APC/C:Cdc20 to APC/C:Cdh1 in late anaphase	1/ 1311	20/ 8793	0.05	0.960557	1	ENSMUSG00000019927	Ube2d1
1	Cell Cycle	R-MMU-141405	Inhibition of the proteolytic activity of APC/C required for the onset of anaphase by mitotic spindle checkpoint components	1/ 1311	20/ 8793	0.05	0.960557	1	ENSMUSG00000019927	Ube2d1
1	Metabolism	R-MMU-70895	Branched-chain amino acid catabolism	1/ 1311	20/ 8793	0.05	0.960557	1	ENSMUSG00000037826	Ppm1k
1	Signal Transduction	R-MMU-187687	Signalling to ERKs	1/ 1311	20/ 8793	0.05	0.960557	1	ENSMUSG00000027859	Ngf
1	Cell Cycle	R-MMU-176412	Phosphorylation of the APC/C	1/ 1311	20/ 8793	0.05	0.960557	1	ENSMUSG00000019927	Ube2d1
1	Cell Cycle	R-MMU-141430	Inactivation of APC/C via direct inhibition of the APC/C complex	1/ 1311	20/ 8793	0.05	0.960557	1	ENSMUSG00000019927	Ube2d1
16	Metabolism of proteins	R-MMU-3108232	SUMO E3 ligases SUMOylate target proteins	16/ 1311	154/ 8793	0.103896	0.961016	1	ENSMUSG00000022475;ENSMUSG00000040669;ENSMUSG00000025225;ENSMUSG00000030094;ENSMUSG00000037992;ENSMUSG00000043099;ENSMUSG00000042292;ENSMUSG00000023927;ENSMUSG00000042349;ENSMUSG00000002108;ENSMUSG00000031618;ENSMUSG00000019768;ENSMUSG00000038331;ENSMUSG00000021025;ENSMUSG00000039989;ENSMUSG00000046532	Hdac7;Phc1;Nfkb2;Xpc;Rara;Hic1;Mrtfa;Satb1;Ikbke;Nr1h3;Nr3c2;Esr1;Satb2;Nfkbia;Cbx4;Ar
2	Extracellular matrix organization	R-MMU-1592389	Activation of Matrix Metalloproteinases	2/ 1311	32/ 8793	0.0625	0.962553	1	ENSMUSG00000054162;ENSMUSG00000017737	Spock3;Mmp9
2	Gene expression (Transcription)	R-MMU-8939902	Regulation of RUNX2 expression and activity	2/ 1311	32/ 8793	0.0625	0.962553	1	ENSMUSG00000039153;ENSMUSG00000078153	Runx2;Psme2b
3	Metabolism	R-MMU-196071	Metabolism of steroid hormones	3/ 1311	43/ 8793	0.0697674	0.965296	1	ENSMUSG00000052131;ENSMUSG00000029311;ENSMUSG00000024365	Akr1b7;Hsd17b11;Cyp21a1
3	Immune System	R-MMU-5607761	Dectin-1 mediated noncanonical NF-kB signaling	3/ 1311	43/ 8793	0.0697674	0.965296	1	ENSMUSG00000078153;ENSMUSG00000002983;ENSMUSG00000025225	Psme2b;Relb;Nfkb2
4	Cellular responses to stimuli	R-MMU-9711097	Cellular response to starvation	4/ 1311	53/ 8793	0.0754717	0.96606	1	ENSMUSG00000015944;ENSMUSG00000036206;ENSMUSG00000024403;ENSMUSG00000001750	Castor2;Sh3bp4;Atp6v1g2;Tcirg1
4	Signal Transduction	R-MMU-5687128	MAPK6/MAPK4 signaling	4/ 1311	53/ 8793	0.0754717	0.96606	1	ENSMUSG00000044167;ENSMUSG00000030774;ENSMUSG00000078153;ENSMUSG00000033102	Foxo1;Pak1;Psme2b;Cdc14b
4	Cellular responses to stimuli	R-MMU-9639288	Amino acids regulate mTORC1	4/ 1311	53/ 8793	0.0754717	0.96606	1	ENSMUSG00000015944;ENSMUSG00000036206;ENSMUSG00000024403;ENSMUSG00000001750	Castor2;Sh3bp4;Atp6v1g2;Tcirg1
4	Transport of small molecules	R-MMU-917937	Iron uptake and transport	4/ 1311	53/ 8793	0.0754717	0.96606	1	ENSMUSG00000001750;ENSMUSG00000022199;ENSMUSG00000024403;ENSMUSG00000027015	Tcirg1;Slc22a17;Atp6v1g2;Cybrd1
1	Gene expression (Transcription)	R-MMU-8953750	Transcriptional Regulation by E2F6	1/ 1311	21/ 8793	0.047619	0.966452	1	ENSMUSG00000040669	Phc1
1	Signal Transduction	R-MMU-202040	G-protein activation	1/ 1311	21/ 8793	0.047619	0.966452	1	ENSMUSG00000038811	Gngt2
1	Cell Cycle	R-MMU-174048	APC/C:Cdc20 mediated degradation of Cyclin B	1/ 1311	21/ 8793	0.047619	0.966452	1	ENSMUSG00000019927	Ube2d1
1	Signal Transduction	R-MMU-5654700	FRS-mediated FGFR2 signaling	1/ 1311	21/ 8793	0.047619	0.966452	1	ENSMUSG00000037225	Fgf2
1	Signal Transduction	R-MMU-9013422	RHOBTB1 GTPase cycle	1/ 1311	21/ 8793	0.047619	0.966452	1	ENSMUSG00000026728	Vim
2	DNA Repair	R-MMU-5696394	DNA Damage Recognition in GG-NER	2/ 1311	33/ 8793	0.0606061	0.967308	1	ENSMUSG00000002109;ENSMUSG00000030094	Ddb2;Xpc
7	Transport of small molecules	R-MMU-382556	ABC-family proteins mediated transport	7/ 1311	81/ 8793	0.0864198	0.967617	1	ENSMUSG00000020620;ENSMUSG00000031378;ENSMUSG00000078153;ENSMUSG00000026944;ENSMUSG00000032842;ENSMUSG00000041797;ENSMUSG00000032083	Abca8b;Abcd1;Psme2b;Abca2;Abcc10;Abca9;Apoa1
5	Metabolism	R-MMU-70171	Glycolysis	5/ 1311	63/ 8793	0.0793651	0.968052	1	ENSMUSG00000025877;ENSMUSG00000025648;ENSMUSG00000026773;ENSMUSG00000017390;ENSMUSG00000004267	Hk3;Pfkfb4;Pfkfb3;Aldoc;Eno2
1	DNA Replication	R-MMU-69190	DNA strand elongation	1/ 1311	22/ 8793	0.0454545	0.971465	1	ENSMUSG00000024854	Pold4
1	Immune System	R-MMU-912694	Regulation of IFNA/IFNB signaling	1/ 1311	22/ 8793	0.0454545	0.971465	1	ENSMUSG00000004266	Ptpn6
1	Metabolism	R-MMU-75876	Synthesis of very long-chain fatty acyl-CoAs	1/ 1311	22/ 8793	0.0454545	0.971465	1	ENSMUSG00000032281	Acsbg1
1	Hemostasis	R-MMU-456926	Thrombin signalling through proteinase activated receptors (PARs)	1/ 1311	22/ 8793	0.0454545	0.971465	1	ENSMUSG00000038811	Gngt2
1	Cell Cycle	R-MMU-179409	APC-Cdc20 mediated degradation of Nek2A	1/ 1311	22/ 8793	0.0454545	0.971465	1	ENSMUSG00000019927	Ube2d1
2	Cell Cycle	R-MMU-69236	G1 Phase	2/ 1311	34/ 8793	0.0588235	0.971479	1	ENSMUSG00000042228;ENSMUSG00000027646	Lyn;Src
2	Immune System	R-MMU-1236978	Cross-presentation of soluble exogenous antigens (endosomes)	2/ 1311	34/ 8793	0.0588235	0.971479	1	ENSMUSG00000034783;ENSMUSG00000078153	Cd207;Psme2b
2	Cell Cycle	R-MMU-69231	Cyclin D associated events in G1	2/ 1311	34/ 8793	0.0588235	0.971479	1	ENSMUSG00000042228;ENSMUSG00000027646	Lyn;Src
2	Cell Cycle	R-MMU-75815	Ubiquitin-dependent degradation of Cyclin D	2/ 1311	34/ 8793	0.0588235	0.971479	1	ENSMUSG00000070348;ENSMUSG00000078153	Ccnd1;Psme2b
2	Vesicle-mediated transport	R-MMU-432720	Lysosome Vesicle Biogenesis	2/ 1311	34/ 8793	0.0588235	0.971479	1	ENSMUSG00000003309;ENSMUSG00000054702	Ap1m2;Ap1s3
9	Extracellular matrix organization	R-MMU-1474228	Degradation of the extracellular matrix	9/ 1311	100/ 8793	0.09	0.971656	1	ENSMUSG00000025650;ENSMUSG00000028339;ENSMUSG00000056174;ENSMUSG00000025473;ENSMUSG00000017737;ENSMUSG00000038677;ENSMUSG00000058806;ENSMUSG00000054162;ENSMUSG00000004098	Col7a1;Col15a1;Col8a2;Adam8;Mmp9;Scube3;Col13a1;Spock3;Col5a3
4	Vesicle-mediated transport	R-MMU-432722	Golgi Associated Vesicle Biogenesis	4/ 1311	55/ 8793	0.0727273	0.972884	1	ENSMUSG00000003309;ENSMUSG00000027506;ENSMUSG00000054702;ENSMUSG00000000915	Ap1m2;Tpd52;Ap1s3;Hip1r
8	Metabolism	R-MMU-156580	Phase II - Conjugation of compounds	8/ 1311	92/ 8793	0.0869565	0.973454	1	ENSMUSG00000003559;ENSMUSG00000074604;ENSMUSG00000006345;ENSMUSG00000006344;ENSMUSG00000042073;ENSMUSG00000058135;ENSMUSG00000021432;ENSMUSG00000024899	As3mt;Mgst2;Ggt1;Ggt5;Abhd14b;Gstm1;Slc35b3;Papss2
16	Metabolism of proteins	R-MMU-2990846	SUMOylation	16/ 1311	160/ 8793	0.1	0.974379	1	ENSMUSG00000022475;ENSMUSG00000040669;ENSMUSG00000030094;ENSMUSG00000037992;ENSMUSG00000043099;ENSMUSG00000042292;ENSMUSG00000038331;ENSMUSG00000042349;ENSMUSG00000023927;ENSMUSG00000002108;ENSMUSG00000031618;ENSMUSG00000019768;ENSMUSG00000025225;ENSMUSG00000021025;ENSMUSG00000039989;ENSMUSG00000046532	Hdac7;Phc1;Xpc;Rara;Hic1;Mrtfa;Satb2;Ikbke;Satb1;Nr1h3;Nr3c2;Esr1;Nfkb2;Nfkbia;Cbx4;Ar
2	DNA Repair	R-MMU-5696400	Dual Incision in GG-NER	2/ 1311	35/ 8793	0.0571429	0.975134	1	ENSMUSG00000024854;ENSMUSG00000002109	Pold4;Ddb2
1	Hemostasis	R-MMU-140837	Intrinsic Pathway of Fibrin Clot Formation	1/ 1311	23/ 8793	0.0434783	0.97573	1	ENSMUSG00000026715	Serpinc1
1	DNA Repair	R-MMU-110373	Resolution of AP sites via the multiple-nucleotide patch replacement pathway	1/ 1311	23/ 8793	0.0434783	0.97573	1	ENSMUSG00000024854	Pold4
1	Metabolism	R-MMU-8979227	Triglyceride metabolism	1/ 1311	23/ 8793	0.0434783	0.97573	1	ENSMUSG00000027412	Lpin3
2	Signal Transduction	R-MMU-165159	MTOR signalling	2/ 1311	36/ 8793	0.0555556	0.978334	1	ENSMUSG00000028944;ENSMUSG00000038205	Prkag2;Prkab2
2	Signal Transduction	R-MMU-4641257	Degradation of AXIN	2/ 1311	36/ 8793	0.0555556	0.978334	1	ENSMUSG00000078153;ENSMUSG00000000142	Psme2b;Axin2
3	Immune System	R-MMU-9833482	PKR-mediated signaling	3/ 1311	47/ 8793	0.0638298	0.978766	1	ENSMUSG00000031537;ENSMUSG00000004040;ENSMUSG00000018411	Ikbkb;Stat3;Mapt
1	Metabolism	R-MMU-8956321	Nucleotide salvage	1/ 1311	24/ 8793	0.0416667	0.979358	1	ENSMUSG00000035824	Tk2
1	DNA Repair	R-MMU-110314	Recognition of DNA damage by PCNA-containing replication complex	1/ 1311	24/ 8793	0.0416667	0.979358	1	ENSMUSG00000024854	Pold4
1	Cell Cycle	R-MMU-174411	Polymerase switching on the C-strand of the telomere	1/ 1311	25/ 8793	0.04	0.982444	1	ENSMUSG00000024854	Pold4
1	Gene expression (Transcription)	R-MMU-6791312	TP53 Regulates Transcription of Cell Cycle Genes	1/ 1311	25/ 8793	0.04	0.982444	1	ENSMUSG00000033955	Tnks1bp1
1	Gene expression (Transcription)	R-MMU-6804758	Regulation of TP53 Activity through Acetylation	1/ 1311	25/ 8793	0.04	0.982444	1	ENSMUSG00000018474	Chd3
1	Metabolism	R-MMU-1614635	Sulfur amino acid metabolism	1/ 1311	25/ 8793	0.04	0.982444	1	ENSMUSG00000074768	Bhmt
3	Cellular responses to stimuli	R-MMU-1234176	Oxygen-dependent proline hydroxylation of Hypoxia-inducible Factor Alpha	3/ 1311	49/ 8793	0.0612245	0.983465	1	ENSMUSG00000019927;ENSMUSG00000022178;ENSMUSG00000078153	Ube2d1;Ajuba;Psme2b
2	Hemostasis	R-MMU-140877	Formation of Fibrin Clot (Clotting Cascade)	2/ 1311	38/ 8793	0.0526316	0.98358	1	ENSMUSG00000033831;ENSMUSG00000026715	Fgb;Serpinc1
16	Vesicle-mediated transport	R-MMU-6811442	Intra-Golgi and retrograde Golgi-to-ER traffic	16/ 1311	167/ 8793	0.0958084	0.984678	1	ENSMUSG00000004187;ENSMUSG00000032549;ENSMUSG00000020175;ENSMUSG00000063077;ENSMUSG00000024862;ENSMUSG00000018008;ENSMUSG00000029757;ENSMUSG00000010021;ENSMUSG00000005447;ENSMUSG00000074657;ENSMUSG00000017132;ENSMUSG00000022629;ENSMUSG00000027522;ENSMUSG00000020668;ENSMUSG00000041642;ENSMUSG00000014602	Kifc2;Rab6b;Rab36;Kif1b;Klc2;Cyth4;Dync1i1;Kif19a;Pafah1b3;Kif5a;Cyth1;Kif21a;Stx16;Kif3c;Kif21b;Kif1a
7	Immune System	R-MMU-6803157	Antimicrobial peptides	7/ 1311	89/ 8793	0.0786517	0.985025	1	ENSMUSG00000040899;ENSMUSG00000021880;ENSMUSG00000044827;ENSMUSG00000023274;ENSMUSG00000079563;ENSMUSG00000022037;ENSMUSG00000030413	Ccr6;Rnase6;Tlr1;Cd4;Pglyrp2;Clu;Pglyrp1
2	DNA Repair	R-MMU-5696395	Formation of Incision Complex in GG-NER	2/ 1311	39/ 8793	0.0512821	0.985718	1	ENSMUSG00000002109;ENSMUSG00000030094	Ddb2;Xpc
2	Gene expression (Transcription)	R-MMU-73762	RNA Polymerase I Transcription Initiation	2/ 1311	39/ 8793	0.0512821	0.985718	1	ENSMUSG00000072258;ENSMUSG00000018474	Taf1a;Chd3
6	Metabolism	R-MMU-70326	Glucose metabolism	6/ 1311	81/ 8793	0.0740741	0.986983	1	ENSMUSG00000025877;ENSMUSG00000017390;ENSMUSG00000025648;ENSMUSG00000004267;ENSMUSG00000024036;ENSMUSG00000026773	Hk3;Aldoc;Pfkfb4;Eno2;Slc37a1;Pfkfb3
1	Drug ADME	R-MMU-9749641	Aspirin ADME	1/ 1311	27/ 8793	0.037037	0.987302	1	ENSMUSG00000025479	Cyp2e1
1	Metabolism	R-MMU-191273	Cholesterol biosynthesis	1/ 1311	27/ 8793	0.037037	0.987302	1	ENSMUSG00000040105	Plpp6
1	DNA Repair	R-MMU-5656169	Termination of translesion DNA synthesis	1/ 1311	27/ 8793	0.037037	0.987302	1	ENSMUSG00000024854	Pold4
1	Metabolism	R-MMU-499943	Interconversion of nucleotide di- and triphosphates	1/ 1311	27/ 8793	0.037037	0.987302	1	ENSMUSG00000031360	Ctps2
2	Gene expression (Transcription)	R-MMU-73854	RNA Polymerase I Promoter Clearance	2/ 1311	40/ 8793	0.05	0.987583	1	ENSMUSG00000072258;ENSMUSG00000018474	Taf1a;Chd3
2	Signal Transduction	R-MMU-4641258	Degradation of DVL	2/ 1311	40/ 8793	0.05	0.987583	1	ENSMUSG00000044548;ENSMUSG00000078153	Dact1;Psme2b
2	Gene expression (Transcription)	R-MMU-73864	RNA Polymerase I Transcription	2/ 1311	41/ 8793	0.0487805	0.989211	1	ENSMUSG00000072258;ENSMUSG00000018474	Taf1a;Chd3
4	Metabolism of proteins	R-MMU-4551638	SUMOylation of chromatin organization proteins	4/ 1311	63/ 8793	0.0634921	0.989282	1	ENSMUSG00000038331;ENSMUSG00000040669;ENSMUSG00000023927;ENSMUSG00000039989	Satb2;Phc1;Satb1;Cbx4
4	Metabolism of RNA	R-MMU-450531	Regulation of mRNA stability by proteins that bind AU-rich elements	4/ 1311	63/ 8793	0.0634921	0.989282	1	ENSMUSG00000021948;ENSMUSG00000044786;ENSMUSG00000078153;ENSMUSG00000021127	Prkcd;Zfp36;Psme2b;Zfp36l1
23	Metabolism of proteins	R-MMU-5688426	Deubiquitination	23/ 1311	230/ 8793	0.1	0.98957	1	ENSMUSG00000031066;ENSMUSG00000046532;ENSMUSG00000024776;ENSMUSG00000055994;ENSMUSG00000031681;ENSMUSG00000032267;ENSMUSG00000056493;ENSMUSG00000021025;ENSMUSG00000000142;ENSMUSG00000032402;ENSMUSG00000078153;ENSMUSG00000021277;ENSMUSG00000002109;ENSMUSG00000019927;ENSMUSG00000059866;ENSMUSG00000040296;ENSMUSG00000032691;ENSMUSG00000064220;ENSMUSG00000032000;ENSMUSG00000015619;ENSMUSG00000019768;…	Usp11;Ar;Stambpl1;Nod2;Smad1;Usp28;Foxk1;Nfkbia;Axin2;Smad3;Psme2b;Traf3;Ddb2;Ube2d1;Tnip2;Rigi;Nlrp3;H2ac18;Birc3;Gata3;Esr1;Nod1;Tnfaip3
62	Vesicle-mediated transport	R-MMU-199991	Membrane Trafficking	62/ 1311	533/ 8793	0.116323	0.989666	1	ENSMUSG00000015377;ENSMUSG00000030313;ENSMUSG00000018008;ENSMUSG00000020175;ENSMUSG00000063077;ENSMUSG00000027522;ENSMUSG00000044037;ENSMUSG00000040247;ENSMUSG00000010021;ENSMUSG00000052688;ENSMUSG00000022629;ENSMUSG00000035864;ENSMUSG00000074899;ENSMUSG00000046352;ENSMUSG00000044456;ENSMUSG00000025650;ENSMUSG00000024486;ENSMUSG00000079015;ENSMUSG00000003309;ENSMUSG00000032549;ENSMUSG00000001768;…	Dennd6b;Dennd5b;Cyth4;Rab36;Kif1b;Stx16;Als2cl;Tbc1d10c;Kif19a;Rab7b;Kif21a;Syt1;Sptbn5;Gjb2;Rin3;Col7a1;Hbegf;Serpina1c;Ap1m2;Rab6b;Rin2;Dennd1c;Pafah1b3;Rinl;Gja4;Fnbp1;Tpd52;Kif21b;Ap1s3;Kif1a;Hip1r;Avpr2;Pacsin1;Gjc1;Sec16b;Syt11;Dennd2a;Bin1;Cd3d;Dennd2d;Ldlr;Grk3;Dnm1;Egfr;Klc2;Cd3g;Snap91;Trip10;Kifc2;Sh3kbp1;Epn2;Madd;Il7r;Dennd4b;Cd4;Kif5a;Cyth1;Dennd3;Synj2;Sptbn1;Kif3c;Dync1i1
3	Signal Transduction	R-MMU-5654738	Signaling by FGFR2	3/ 1311	53/ 8793	0.0566038	0.990052	1	ENSMUSG00000037225;ENSMUSG00000016933;ENSMUSG00000022114	Fgf2;Plcg1;Spry2
3	Cellular responses to stimuli	R-MMU-1234174	Cellular response to hypoxia	3/ 1311	53/ 8793	0.0566038	0.990052	1	ENSMUSG00000019927;ENSMUSG00000022178;ENSMUSG00000078153	Ube2d1;Ajuba;Psme2b
18	Sensory Perception	R-MMU-9709957	Sensory Perception	18/ 1311	190/ 8793	0.0947368	0.990454	1	ENSMUSG00000025955;ENSMUSG00000040249;ENSMUSG00000021123;ENSMUSG00000079057;ENSMUSG00000029510;ENSMUSG00000030340;ENSMUSG00000056822;ENSMUSG00000055653;ENSMUSG00000002985;ENSMUSG00000032327;ENSMUSG00000028003;ENSMUSG00000002992;ENSMUSG00000042644;ENSMUSG00000022579;ENSMUSG00000032083;ENSMUSG00000061808;ENSMUSG00000049362;ENSMUSG00000017009	Akr1cl;Lrp1;Rdh12;Cyp4v3;Gpc2;Scnn1a;Or2l13;Gpc3;Apoe;Stra6;Lrat;Apoc2;Itpr3;Gpihbp1;Apoa1;Ttr;Or5k1;Sdc4
2	Metabolism of RNA	R-MMU-429914	Deadenylation-dependent mRNA decay	2/ 1311	42/ 8793	0.047619	0.990629	1	ENSMUSG00000033955;ENSMUSG00000041477	Tnks1bp1;Dcp1b
1	Gene expression (Transcription)	R-MMU-5250924	B-WICH complex positively regulates rRNA expression	1/ 1311	29/ 8793	0.0344828	0.990816	1	ENSMUSG00000072258	Taf1a
1	Gene expression (Transcription)	R-MMU-5250913	Positive epigenetic regulation of rRNA expression	1/ 1311	29/ 8793	0.0344828	0.990816	1	ENSMUSG00000072258	Taf1a
1	Signal Transduction	R-MMU-4641262	Disassembly of the destruction complex and recruitment of AXIN to the membrane	1/ 1311	29/ 8793	0.0344828	0.990816	1	ENSMUSG00000044674	Fzd1
1	Gene expression (Transcription)	R-MMU-73772	RNA Polymerase I Promoter Escape	1/ 1311	29/ 8793	0.0344828	0.990816	1	ENSMUSG00000072258	Taf1a
3	Immune System	R-MMU-1461973	Defensins	3/ 1311	54/ 8793	0.0555556	0.991252	1	ENSMUSG00000044827;ENSMUSG00000040899;ENSMUSG00000023274	Tlr1;Ccr6;Cd4
3	Metabolism of proteins	R-MMU-163841	Gamma carboxylation, hypusinylation, hydroxylation, and arylsulfatase activation	3/ 1311	54/ 8793	0.0555556	0.991252	1	ENSMUSG00000053460;ENSMUSG00000038930;ENSMUSG00000031445	Ggcx;Rccd1;Proz
4	Gene expression (Transcription)	R-MMU-5628897	TP53 Regulates Metabolic Genes	4/ 1311	65/ 8793	0.0615385	0.991559	1	ENSMUSG00000028944;ENSMUSG00000032009;ENSMUSG00000038028;ENSMUSG00000038205	Prkag2;Sesn3;Tigar;Prkab2
1	Cellular responses to stimuli	R-MMU-9762114	GSK3B and BTRC:CUL1-mediated-degradation of NFE2L2	1/ 1311	30/ 8793	0.0333333	0.99219	1	ENSMUSG00000078153	Psme2b
1	Metabolism of proteins	R-MMU-8866652	Synthesis of active ubiquitin: roles of E1 and E2 enzymes	1/ 1311	30/ 8793	0.0333333	0.99219	1	ENSMUSG00000019927	Ube2d1
1	Metabolism	R-MMU-389661	Glyoxylate metabolism and glycine degradation	1/ 1311	30/ 8793	0.0333333	0.99219	1	ENSMUSG00000025815	Dhtkd1
1	Gene expression (Transcription)	R-MMU-73863	RNA Polymerase I Transcription Termination	1/ 1311	30/ 8793	0.0333333	0.99219	1	ENSMUSG00000072258	Taf1a
3	DNA Repair	R-MMU-5693565	Recruitment and ATM-mediated phosphorylation of repair and signaling proteins at DNA double strand breaks	3/ 1311	55/ 8793	0.0545455	0.992312	1	ENSMUSG00000025932;ENSMUSG00000017897;ENSMUSG00000037032	Eya1;Eya2;Apbb1
3	DNA Repair	R-MMU-5693606	DNA Double Strand Break Response	3/ 1311	55/ 8793	0.0545455	0.992312	1	ENSMUSG00000025932;ENSMUSG00000017897;ENSMUSG00000037032	Eya1;Eya2;Apbb1
14	Metabolism of proteins	R-MMU-948021	Transport to the Golgi and subsequent modification	14/ 1311	159/ 8793	0.0880503	0.992492	1	ENSMUSG00000025650;ENSMUSG00000026589;ENSMUSG00000079015;ENSMUSG00000026110;ENSMUSG00000042428;ENSMUSG00000029757;ENSMUSG00000003418;ENSMUSG00000022793;ENSMUSG00000022885;ENSMUSG00000017929;ENSMUSG00000038886;ENSMUSG00000020315;ENSMUSG00000074899;ENSMUSG00000060402	Col7a1;Sec16b;Serpina1c;Mgat4a;Mgat3;Dync1i1;St8sia6;B4galt4;St6gal1;B4galt5;Man2a2;Sptbn1;Sptbn5;Chst8
7	Metabolism	R-MMU-15869	Metabolism of nucleotides	7/ 1311	96/ 8793	0.0729167	0.992637	1	ENSMUSG00000024066;ENSMUSG00000032565;ENSMUSG00000033427;ENSMUSG00000035824;ENSMUSG00000032420;ENSMUSG00000031360;ENSMUSG00000015085	Xdh;Nudt16;Upb1;Tk2;Nt5e;Ctps2;Entpd2
2	Autophagy	R-MMU-9663891	Selective autophagy	2/ 1311	44/ 8793	0.0454545	0.992941	1	ENSMUSG00000029757;ENSMUSG00000026728	Dync1i1;Vim
1	Cell Cycle	R-MMU-176408	Regulation of APC/C activators between G1/S and early anaphase	1/ 1311	31/ 8793	0.0322581	0.993359	1	ENSMUSG00000019927	Ube2d1
1	Cell Cycle	R-MMU-174417	Telomere C-strand (Lagging Strand) Synthesis	1/ 1311	31/ 8793	0.0322581	0.993359	1	ENSMUSG00000024854	Pold4
1	Metabolism of proteins	R-MMU-6814122	Cooperation of PDCL (PhLP1) and TRiC/CCT in G-protein beta folding	1/ 1311	31/ 8793	0.0322581	0.993359	1	ENSMUSG00000038811	Gngt2
2	Vesicle-mediated transport	R-MMU-6811440	Retrograde transport at the Trans-Golgi-Network	2/ 1311	45/ 8793	0.0444444	0.993877	1	ENSMUSG00000027522;ENSMUSG00000032549	Stx16;Rab6b
2	Chromatin organization	R-MMU-3214842	HDMs demethylate histones	2/ 1311	45/ 8793	0.0444444	0.993877	1	ENSMUSG00000018476;ENSMUSG00000019947	Kdm6b;Arid5b
2	Cell Cycle	R-MMU-180786	Extension of Telomeres	2/ 1311	45/ 8793	0.0444444	0.993877	1	ENSMUSG00000021611;ENSMUSG00000024854	Tert;Pold4
3	Cell Cycle	R-MMU-380259	Loss of Nlp from mitotic centrosomes	3/ 1311	57/ 8793	0.0526316	0.994072	1	ENSMUSG00000022433;ENSMUSG00000039781;ENSMUSG00000023764	Csnk1e;Cep131;Sfi1
3	Cell Cycle	R-MMU-380284	Loss of proteins required for interphase microtubule organization from the centrosome	3/ 1311	57/ 8793	0.0526316	0.994072	1	ENSMUSG00000022433;ENSMUSG00000039781;ENSMUSG00000023764	Csnk1e;Cep131;Sfi1
1	Metabolism of proteins	R-MMU-5694530	Cargo concentration in the ER	1/ 1311	32/ 8793	0.03125	0.994352	1	ENSMUSG00000079015	Serpina1c
1	Metabolism of proteins	R-MMU-390466	Chaperonin-mediated protein folding	1/ 1311	32/ 8793	0.03125	0.994352	1	ENSMUSG00000038811	Gngt2
1	Metabolism of proteins	R-MMU-391251	Protein folding	1/ 1311	32/ 8793	0.03125	0.994352	1	ENSMUSG00000038811	Gngt2
2	Metabolism of proteins	R-MMU-4570464	SUMOylation of RNA binding proteins	2/ 1311	46/ 8793	0.0434783	0.994691	1	ENSMUSG00000039989;ENSMUSG00000040669	Cbx4;Phc1
4	Metabolism of proteins	R-MMU-3108214	SUMOylation of DNA damage response and repair proteins	4/ 1311	69/ 8793	0.057971	0.994802	1	ENSMUSG00000022475;ENSMUSG00000040669;ENSMUSG00000039989;ENSMUSG00000030094	Hdac7;Phc1;Cbx4;Xpc
1	Cellular responses to stimuli	R-MMU-9759194	Nuclear events mediated by NFE2L2	1/ 1311	33/ 8793	0.030303	0.995197	1	ENSMUSG00000078153	Psme2b
1	DNA Repair	R-MMU-110313	Translesion synthesis by Y family DNA polymerases bypasses lesions on DNA template	1/ 1311	33/ 8793	0.030303	0.995197	1	ENSMUSG00000024854	Pold4
2	Cell Cycle	R-MMU-174084	Autodegradation of Cdh1 by Cdh1:APC/C	2/ 1311	47/ 8793	0.0425532	0.995399	1	ENSMUSG00000019927;ENSMUSG00000078153	Ube2d1;Psme2b
2	Cell Cycle	R-MMU-157579	Telomere Maintenance	2/ 1311	47/ 8793	0.0425532	0.995399	1	ENSMUSG00000021611;ENSMUSG00000024854	Tert;Pold4
2	Signal Transduction	R-MMU-5358346	Hedgehog ligand biogenesis	2/ 1311	47/ 8793	0.0425532	0.995399	1	ENSMUSG00000037375;ENSMUSG00000078153	Hhat;Psme2b
4	Cell Cycle	R-MMU-2565942	Regulation of PLK1 Activity at G2/M Transition	4/ 1311	70/ 8793	0.0571429	0.995402	1	ENSMUSG00000022433;ENSMUSG00000039781;ENSMUSG00000022178;ENSMUSG00000023764	Csnk1e;Cep131;Ajuba;Sfi1
4	Vesicle-mediated transport	R-MMU-199992	trans-Golgi Network Vesicle Budding	4/ 1311	71/ 8793	0.056338	0.995935	1	ENSMUSG00000003309;ENSMUSG00000027506;ENSMUSG00000054702;ENSMUSG00000000915	Ap1m2;Tpd52;Ap1s3;Hip1r
3	Cell Cycle	R-MMU-8854518	AURKA Activation by TPX2	3/ 1311	60/ 8793	0.05	0.996001	1	ENSMUSG00000022433;ENSMUSG00000039781;ENSMUSG00000023764	Csnk1e;Cep131;Sfi1
2	Cell Cycle	R-MMU-2980766	Nuclear Envelope Breakdown	2/ 1311	48/ 8793	0.0416667	0.996014	1	ENSMUSG00000052889;ENSMUSG00000027412	Prkcb;Lpin3
2	Metabolism of proteins	R-MMU-8866654	E3 ubiquitin ligases ubiquitinate target proteins	2/ 1311	48/ 8793	0.0416667	0.996014	1	ENSMUSG00000019927;ENSMUSG00000020642	Ube2d1;Rnf144a
1	Cell Cycle	R-MMU-69613	p53-Independent G1/S DNA damage checkpoint	1/ 1311	35/ 8793	0.0285714	0.996527	1	ENSMUSG00000078153	Psme2b
1	Cell Cycle	R-MMU-349425	Autodegradation of the E3 ubiquitin ligase COP1	1/ 1311	35/ 8793	0.0285714	0.996527	1	ENSMUSG00000078153	Psme2b
1	Cell Cycle	R-MMU-69610	p53-Independent DNA Damage Response	1/ 1311	35/ 8793	0.0285714	0.996527	1	ENSMUSG00000078153	Psme2b
1	Cellular responses to stimuli	R-MMU-2559582	Senescence-Associated Secretory Phenotype (SASP)	1/ 1311	35/ 8793	0.0285714	0.996527	1	ENSMUSG00000019927	Ube2d1
1	Cell Cycle	R-MMU-69601	Ubiquitin Mediated Degradation of Phosphorylated Cdc25A	1/ 1311	35/ 8793	0.0285714	0.996527	1	ENSMUSG00000078153	Psme2b
1	Metabolism of RNA	R-MMU-450408	AUF1 (hnRNP D0) binds and destabilizes mRNA	1/ 1311	36/ 8793	0.0277778	0.997047	1	ENSMUSG00000078153	Psme2b
1	Gene expression (Transcription)	R-MMU-6806003	Regulation of TP53 Expression and Degradation	1/ 1311	36/ 8793	0.0277778	0.997047	1	ENSMUSG00000036106	Prr5
1	Gene expression (Transcription)	R-MMU-6804757	Regulation of TP53 Degradation	1/ 1311	36/ 8793	0.0277778	0.997047	1	ENSMUSG00000036106	Prr5
13	Metabolism of proteins	R-MMU-5689880	Ub-specific processing proteases	13/ 1311	161/ 8793	0.0807453	0.997072	1	ENSMUSG00000002109;ENSMUSG00000064220;ENSMUSG00000078153;ENSMUSG00000040296;ENSMUSG00000031681;ENSMUSG00000032267;ENSMUSG00000032000;ENSMUSG00000015619;ENSMUSG00000032402;ENSMUSG00000031066;ENSMUSG00000021025;ENSMUSG00000000142;ENSMUSG00000046532	Ddb2;H2ac18;Psme2b;Rigi;Smad1;Usp28;Birc3;Gata3;Smad3;Usp11;Nfkbia;Axin2;Ar
3	Chromatin organization	R-MMU-3214841	PKMTs methylate histone lysines	3/ 1311	63/ 8793	0.047619	0.997314	1	ENSMUSG00000028163;ENSMUSG00000025225;ENSMUSG00000051977	Nfkb1;Nfkb2;Prdm9
2	Cell Cycle	R-MMU-174154	APC/C:Cdc20 mediated degradation of Securin	2/ 1311	51/ 8793	0.0392157	0.997414	1	ENSMUSG00000019927;ENSMUSG00000078153	Ube2d1;Psme2b
1	Metabolism	R-MMU-350562	Regulation of ornithine decarboxylase (ODC)	1/ 1311	37/ 8793	0.027027	0.997489	1	ENSMUSG00000078153	Psme2b
1	Immune System	R-MMU-1462054	Alpha-defensins	1/ 1311	38/ 8793	0.0263158	0.997865	1	ENSMUSG00000023274	Cd4
1	Cell Cycle	R-MMU-8854050	FBXL7 down-regulates AURKA during mitotic entry and in early mitosis	1/ 1311	38/ 8793	0.0263158	0.997865	1	ENSMUSG00000078153	Psme2b
1	Organelle biogenesis and maintenance	R-MMU-5620920	Cargo trafficking to the periciliary membrane	1/ 1311	38/ 8793	0.0263158	0.997865	1	ENSMUSG00000037098	Rab11fip3
1	Cell Cycle	R-MMU-187577	SCF(Skp2)-mediated degradation of p27/p21	1/ 1311	39/ 8793	0.025641	0.998185	1	ENSMUSG00000078153	Psme2b
1	Signal Transduction	R-MMU-5610780	Degradation of GLI1 by the proteasome	1/ 1311	39/ 8793	0.025641	0.998185	1	ENSMUSG00000078153	Psme2b
1	Cell Cycle	R-MMU-69541	Stabilization of p53	1/ 1311	39/ 8793	0.025641	0.998185	1	ENSMUSG00000078153	Psme2b
3	Cell Cycle	R-MMU-380270	Recruitment of mitotic centrosome proteins and complexes	3/ 1311	66/ 8793	0.0454545	0.998203	1	ENSMUSG00000022433;ENSMUSG00000039781;ENSMUSG00000023764	Csnk1e;Cep131;Sfi1
3	Cell Cycle	R-MMU-380287	Centrosome maturation	3/ 1311	66/ 8793	0.0454545	0.998203	1	ENSMUSG00000022433;ENSMUSG00000039781;ENSMUSG00000023764	Csnk1e;Cep131;Sfi1
3	Metabolism of proteins	R-MMU-204005	COPII-mediated vesicle transport	3/ 1311	67/ 8793	0.0447761	0.99843	1	ENSMUSG00000079015;ENSMUSG00000025650;ENSMUSG00000026589	Serpina1c;Col7a1;Sec16b
3	Cell Cycle	R-MMU-380320	Recruitment of NuMA to mitotic centrosomes	3/ 1311	67/ 8793	0.0447761	0.99843	1	ENSMUSG00000022433;ENSMUSG00000039781;ENSMUSG00000023764	Csnk1e;Cep131;Sfi1
1	Signal Transduction	R-MMU-5610785	GLI3 is processed to GLI3R by the proteasome	1/ 1311	40/ 8793	0.025	0.998457	1	ENSMUSG00000078153	Psme2b
2	Cell Cycle	R-MMU-174184	Cdc20:Phospho-APC/C mediated degradation of Cyclin A	2/ 1311	55/ 8793	0.0363636	0.998554	1	ENSMUSG00000019927;ENSMUSG00000078153	Ube2d1;Psme2b
1	DNA Repair	R-MMU-73893	DNA Damage Bypass	1/ 1311	41/ 8793	0.0243902	0.998688	1	ENSMUSG00000024854	Pold4
13	Developmental Biology	R-MMU-6805567	Keratinization	13/ 1311	170/ 8793	0.0764706	0.998725	1	ENSMUSG00000044393;ENSMUSG00000039457;ENSMUSG00000059898;ENSMUSG00000020911;ENSMUSG00000001552;ENSMUSG00000024331;ENSMUSG00000054065;ENSMUSG00000037185;ENSMUSG00000035775;ENSMUSG00000024770;ENSMUSG00000023039;ENSMUSG00000040606;ENSMUSG00000064023	Dsg2;Ppl;Dsc3;Krt19;Jup;Dsc2;Pkp3;Krt80;Krt20;Lipn;Krt7;Kazn;Klk8
2	Cell Cycle	R-MMU-179419	APC:Cdc20 mediated degradation of cell cycle proteins prior to satisfation of the cell cycle checkpoint	2/ 1311	56/ 8793	0.0357143	0.99875	1	ENSMUSG00000019927;ENSMUSG00000078153	Ube2d1;Psme2b
2	DNA Replication	R-MMU-69017	CDK-mediated phosphorylation and removal of Cdc6	2/ 1311	56/ 8793	0.0357143	0.99875	1	ENSMUSG00000019927;ENSMUSG00000078153	Ube2d1;Psme2b
16	Metabolism of proteins	R-MMU-8951664	Neddylation	16/ 1311	199/ 8793	0.080402	0.998908	1	ENSMUSG00000033781;ENSMUSG00000039873;ENSMUSG00000066892;ENSMUSG00000002109;ENSMUSG00000037816;ENSMUSG00000033313;ENSMUSG00000078153;ENSMUSG00000037104;ENSMUSG00000014164;ENSMUSG00000049106;ENSMUSG00000021200;ENSMUSG00000035186;ENSMUSG00000019927;ENSMUSG00000030598;ENSMUSG00000033060;ENSMUSG00000039911	Asb13;Neurl2;Fbxl12;Ddb2;Fbxw17;Fbxl8;Psme2b;Socs5;Klhl3;Dcaf5;Asb2;Ubd;Ube2d1;Fbxo17;Lmo7;Spsb1
2	Cell Cycle	R-MMU-174178	APC/C:Cdh1 mediated degradation of Cdc20 and other APC/C:Cdh1 targeted proteins in late mitosis/early G1	2/ 1311	57/ 8793	0.0350877	0.998921	1	ENSMUSG00000019927;ENSMUSG00000078153	Ube2d1;Psme2b
4	Gene expression (Transcription)	R-MMU-6804756	Regulation of TP53 Activity through Phosphorylation	4/ 1311	82/ 8793	0.0487805	0.998984	1	ENSMUSG00000028944;ENSMUSG00000020032;ENSMUSG00000038205;ENSMUSG00000028630	Prkag2;Nuak1;Prkab2;Dyrk2
2	Cell Cycle	R-MMU-176409	APC/C:Cdc20 mediated degradation of mitotic proteins	2/ 1311	58/ 8793	0.0344828	0.999068	1	ENSMUSG00000019927;ENSMUSG00000078153	Ube2d1;Psme2b
9	Gene expression (Transcription)	R-MMU-8878171	Transcriptional regulation by RUNX1	9/ 1311	136/ 8793	0.0661765	0.99915	1	ENSMUSG00000040669;ENSMUSG00000078153;ENSMUSG00000053110;ENSMUSG00000015619;ENSMUSG00000019768;ENSMUSG00000031885;ENSMUSG00000039989;ENSMUSG00000039521;ENSMUSG00000014030	Phc1;Psme2b;Yap1;Gata3;Esr1;Cbfb;Cbx4;Foxp3;Pax5
1	Cell Cycle	R-MMU-8852276	The role of GTSE1 in G2/M progression after G2 checkpoint	1/ 1311	44/ 8793	0.0227273	0.999194	1	ENSMUSG00000078153	Psme2b
2	Cell Cycle	R-MMU-176814	Activation of APC/C and APC/C:Cdc20 mediated degradation of mitotic proteins	2/ 1311	59/ 8793	0.0338983	0.999195	1	ENSMUSG00000019927;ENSMUSG00000078153	Ube2d1;Psme2b
3	Gene expression (Transcription)	R-MMU-6807505	RNA polymerase II transcribes snRNA genes	3/ 1311	72/ 8793	0.0416667	0.999204	1	ENSMUSG00000027246;ENSMUSG00000008496;ENSMUSG00000026107	Ell3;Pou2f2;Nabp1
4	Organelle biogenesis and maintenance	R-MMU-5620912	Anchoring of the basal body to the plasma membrane	4/ 1311	85/ 8793	0.0470588	0.99931	1	ENSMUSG00000022433;ENSMUSG00000039781;ENSMUSG00000034121;ENSMUSG00000023764	Csnk1e;Cep131;Mks1;Sfi1
1	Metabolism	R-MMU-351202	Metabolism of polyamines	1/ 1311	45/ 8793	0.0222222	0.999314	1	ENSMUSG00000078153	Psme2b
20	Metabolism of proteins	R-MMU-446203	Asparagine N-linked glycosylation	20/ 1311	241/ 8793	0.0829876	0.999372	1	ENSMUSG00000030283;ENSMUSG00000040710;ENSMUSG00000039037;ENSMUSG00000026589;ENSMUSG00000079015;ENSMUSG00000026110;ENSMUSG00000042428;ENSMUSG00000029757;ENSMUSG00000025650;ENSMUSG00000057286;ENSMUSG00000003418;ENSMUSG00000022793;ENSMUSG00000034744;ENSMUSG00000022885;ENSMUSG00000017929;ENSMUSG00000007038;ENSMUSG00000038886;ENSMUSG00000020315;ENSMUSG00000074899;ENSMUSG00000060402	St8sia1;St8sia4;St6galnac5;Sec16b;Serpina1c;Mgat4a;Mgat3;Dync1i1;Col7a1;St6galnac2;St8sia6;B4galt4;Nagk;St6gal1;B4galt5;Neu1;Man2a2;Sptbn1;Sptbn5;Chst8
1	Gene expression (Transcription)	R-MMU-8936459	RUNX1 regulates genes involved in megakaryocyte differentiation and platelet function	1/ 1311	47/ 8793	0.0212766	0.999505	1	ENSMUSG00000031885	Cbfb
1	Cell Cycle	R-MMU-69563	p53-Dependent G1 DNA Damage Response	1/ 1311	47/ 8793	0.0212766	0.999505	1	ENSMUSG00000078153	Psme2b
1	Cell Cycle	R-MMU-69580	p53-Dependent G1/S DNA damage checkpoint	1/ 1311	47/ 8793	0.0212766	0.999505	1	ENSMUSG00000078153	Psme2b
4	Signal Transduction	R-MMU-6807070	PTEN Regulation	4/ 1311	88/ 8793	0.0454545	0.999533	1	ENSMUSG00000039989;ENSMUSG00000040669;ENSMUSG00000078153;ENSMUSG00000018474	Cbx4;Phc1;Psme2b;Chd3
3	Metabolism of proteins	R-MMU-6807878	COPI-mediated anterograde transport	3/ 1311	76/ 8793	0.0394737	0.999541	1	ENSMUSG00000020315;ENSMUSG00000074899;ENSMUSG00000029757	Sptbn1;Sptbn5;Dync1i1
3	DNA Repair	R-MMU-5696399	Global Genome Nucleotide Excision Repair (GG-NER)	3/ 1311	76/ 8793	0.0394737	0.999541	1	ENSMUSG00000024854;ENSMUSG00000002109;ENSMUSG00000030094	Pold4;Ddb2;Xpc
3	Cellular responses to stimuli	R-MMU-3371556	Cellular response to heat stress	3/ 1311	76/ 8793	0.0394737	0.999541	1	ENSMUSG00000025092;ENSMUSG00000057897;ENSMUSG00000032060	Hspa12a;Camk2b;Cryab
1	Cell Cycle	R-MMU-69202	Cyclin E associated events during G1/S transition	1/ 1311	48/ 8793	0.0208333	0.999579	1	ENSMUSG00000078153	Psme2b
1	DNA Repair	R-MMU-5693571	Nonhomologous End-Joining (NHEJ)	1/ 1311	48/ 8793	0.0208333	0.999579	1	ENSMUSG00000020474	Polm
1	Cell Cycle	R-MMU-69615	G1/S DNA Damage Checkpoints	1/ 1311	49/ 8793	0.0204082	0.999642	1	ENSMUSG00000078153	Psme2b
6	Signal Transduction	R-MMU-5663220	RHO GTPases Activate Formins	6/ 1311	114/ 8793	0.0526316	0.999696	1	ENSMUSG00000023008;ENSMUSG00000042292;ENSMUSG00000029757;ENSMUSG00000021262;ENSMUSG00000055805;ENSMUSG00000027805	Fmnl3;Mrtfa;Dync1i1;Evl;Fmnl1;Pfn2
1	DNA Repair	R-MMU-5685942	HDR through Homologous Recombination (HRR)	1/ 1311	50/ 8793	0.02	0.999696	1	ENSMUSG00000024854	Pold4
1	Cell Cycle	R-MMU-69656	Cyclin A:Cdk2-associated events at S phase entry	1/ 1311	50/ 8793	0.02	0.999696	1	ENSMUSG00000078153	Psme2b
1	Signal Transduction	R-MMU-8948751	Regulation of PTEN stability and activity	1/ 1311	50/ 8793	0.02	0.999696	1	ENSMUSG00000078153	Psme2b
2	DNA Replication	R-MMU-68867	Assembly of the pre-replicative complex	2/ 1311	66/ 8793	0.030303	0.999714	1	ENSMUSG00000019927;ENSMUSG00000078153	Ube2d1;Psme2b
78	Gene expression (Transcription)	R-MMU-212436	Generic Transcription Pathway	78/ 1311	725/ 8793	0.107586	0.999725	1	ENSMUSG00000026923;ENSMUSG00000026610;ENSMUSG00000046532;ENSMUSG00000058900;ENSMUSG00000051977;ENSMUSG00000015843;ENSMUSG00000064141;ENSMUSG00000039989;ENSMUSG00000027646;ENSMUSG00000053985;ENSMUSG00000031618;ENSMUSG00000038780;ENSMUSG00000053110;ENSMUSG00000066829;ENSMUSG00000063488;ENSMUSG00000029050;ENSMUSG00000015468;ENSMUSG00000001288;ENSMUSG00000027660;ENSMUSG00000022475;ENSMUSG00000020032;…	Notch1;Esrrg;Ar;Rsl1;Prdm9;Rxrg;Zfp69;Cbx4;Src;Zfp14;Nr3c2;Smurf1;Yap1;Zfp810;Zkscan7;Ski;Notch4;Rarg;Skil;Hdac7;Nuak1;Rorc;Nr1d1;Zfp964;Zfp839;Zfp202;Maml2;Lef1;Dyrk2;Prr5;Tigar;Nr4a1;Smad3;Zfp429;Ube2d1;Npas4;Zfp1;Rabggta;Pax5;Esr1;Runx2;Prkab2;Zfp28;Zfp398;Foxo1;Zfp383;Psme2b;Zfp710;Igfbp3;Zfp775;Zfp420;Tcf7l1;Chd3;Cbfb;Zfp641;Zfp455;Krba1;Mamld1;Hdac10;Zfp764;Tgif1;Phc1;Rarb;Zfp94;Zfp354c;Tcf…
1	DNA Replication	R-MMU-68949	Orc1 removal from chromatin	1/ 1311	51/ 8793	0.0196078	0.999741	1	ENSMUSG00000078153	Psme2b
22	Immune System	R-MMU-983168	Antigen processing: Ubiquitination & Proteasome degradation	22/ 1311	271/ 8793	0.0811808	0.999781	1	ENSMUSG00000021200;ENSMUSG00000038780;ENSMUSG00000024589;ENSMUSG00000031642;ENSMUSG00000058317;ENSMUSG00000066892;ENSMUSG00000033949;ENSMUSG00000033313;ENSMUSG00000029804;ENSMUSG00000019927;ENSMUSG00000030598;ENSMUSG00000037816;ENSMUSG00000078153;ENSMUSG00000022517;ENSMUSG00000039911;ENSMUSG00000029060;ENSMUSG00000022637;ENSMUSG00000033060;ENSMUSG00000033545;ENSMUSG00000033781;ENSMUSG00000014164;…	Asb2;Smurf1;Nedd4l;Sh3rf1;Ube2e2;Fbxl12;Trim36;Fbxl8;Herc3;Ube2d1;Fbxo17;Fbxw17;Psme2b;Mgrn1;Spsb1;Mib2;Cblb;Lmo7;Znrf1;Asb13;Klhl3;Socs1
2	Cell Cycle	R-MMU-453276	Regulation of mitotic cell cycle	2/ 1311	69/ 8793	0.0289855	0.999817	1	ENSMUSG00000019927;ENSMUSG00000078153	Ube2d1;Psme2b
2	Chromatin organization	R-MMU-3214858	RMTs methylate histone arginines	2/ 1311	69/ 8793	0.0289855	0.999817	1	ENSMUSG00000064220;ENSMUSG00000020661	H2ac18;Dnmt3a
2	Cell Cycle	R-MMU-174143	APC/C-mediated degradation of cell cycle proteins	2/ 1311	69/ 8793	0.0289855	0.999817	1	ENSMUSG00000019927;ENSMUSG00000078153	Ube2d1;Psme2b
4	Autophagy	R-MMU-9612973	Autophagy	4/ 1311	96/ 8793	0.0416667	0.999838	1	ENSMUSG00000028944;ENSMUSG00000029757;ENSMUSG00000038205;ENSMUSG00000026728	Prkag2;Dync1i1;Prkab2;Vim
4	Autophagy	R-MMU-1632852	Macroautophagy	4/ 1311	96/ 8793	0.0416667	0.999838	1	ENSMUSG00000028944;ENSMUSG00000029757;ENSMUSG00000038205;ENSMUSG00000026728	Prkag2;Dync1i1;Prkab2;Vim
1	Cellular responses to stimuli	R-MMU-9755511	KEAP1-NFE2L2 pathway	1/ 1311	54/ 8793	0.0185185	0.999841	1	ENSMUSG00000078153	Psme2b
3	Metabolism of proteins	R-MMU-5689603	UCH proteinases	3/ 1311	84/ 8793	0.0357143	0.99985	1	ENSMUSG00000078153;ENSMUSG00000064220;ENSMUSG00000056493	Psme2b;H2ac18;Foxk1
2	Metabolism of proteins	R-MMU-8852135	Protein ubiquitination	2/ 1311	72/ 8793	0.0277778	0.999883	1	ENSMUSG00000019927;ENSMUSG00000020642	Ube2d1;Rnf144a
2	DNA Replication	R-MMU-69052	Switching of origins to a post-replicative state	2/ 1311	72/ 8793	0.0277778	0.999883	1	ENSMUSG00000019927;ENSMUSG00000078153	Ube2d1;Psme2b
1	DNA Repair	R-MMU-6782210	Gap-filling DNA repair synthesis and ligation in TC-NER	1/ 1311	57/ 8793	0.0175439	0.999902	1	ENSMUSG00000024854	Pold4
1	DNA Repair	R-MMU-6782135	Dual incision in TC-NER	1/ 1311	58/ 8793	0.0172414	0.999917	1	ENSMUSG00000024854	Pold4
205	Metabolism	R-MMU-1430728	Metabolism	205/ 1311	1703/ 8793	0.120376	0.999934	1	ENSMUSG00000027463;ENSMUSG00000029510;ENSMUSG00000074064;ENSMUSG00000000673;ENSMUSG00000048142;ENSMUSG00000039519;ENSMUSG00000025855;ENSMUSG00000023805;ENSMUSG00000067370;ENSMUSG00000010025;ENSMUSG00000046027;ENSMUSG00000029456;ENSMUSG00000020868;ENSMUSG00000050556;ENSMUSG00000028517;ENSMUSG00000044469;ENSMUSG00000003484;ENSMUSG00000047759;ENSMUSG00000020810;ENSMUSG00000051650;ENSMUSG00000022367;…	Slc52a3;Gpc2;Mlycd;Haao;Nat8l;Cyp7b1;Prkar1b;Synj2;B3galt4;Aldh3a2;Stard5;Acad10;Xylt2;Kcnb1;Plpp3;Tnfaip8l1;Cyp4f18;Hs3st3a1;Cygb;B3gnt2;Has2;Nt5e;Acot1;Gpd1l;Smpd3;Itpk1;Cacna1d;Cacna1e;Kcns3;Cacna1a;Chst15;Ltc4s;Chsy3;Cyp39a1;Cemip;Cds1;Pik3cd;Cyp2j6;Sgsh;Ndst1;Cyp21a1;Gngt2;Tk2;Hmgcs2;Prelp;Pik3r5;Adcy5;Plcg2;Lpgat1;Pfkfb3;Mocos;Cds2;Arg2;Pla2r1;Ahrr;Aldh3a1;Mboat7;Lrat;Apoa1;Cacnb3;Ffar1;Ttr…
1	Cellular responses to stimuli	R-MMU-3371453	Regulation of HSF1-mediated heat shock response	1/ 1311	60/ 8793	0.0166667	0.99994	1	ENSMUSG00000025092	Hspa12a
1	Metabolism of RNA	R-MMU-975956	Nonsense Mediated Decay (NMD) independent of the Exon Junction Complex (EJC)	1/ 1311	60/ 8793	0.0166667	0.99994	1	ENSMUSG00000071723	Gspt2
6	Metabolism of proteins	R-MMU-199977	ER to Golgi Anterograde Transport	6/ 1311	129/ 8793	0.0465116	0.999952	1	ENSMUSG00000025650;ENSMUSG00000026589;ENSMUSG00000079015;ENSMUSG00000029757;ENSMUSG00000020315;ENSMUSG00000074899	Col7a1;Sec16b;Serpina1c;Dync1i1;Sptbn1;Sptbn5
3	Gene expression (Transcription)	R-MMU-212165	Epigenetic regulation of gene expression	3/ 1311	93/ 8793	0.0322581	0.999958	1	ENSMUSG00000072258;ENSMUSG00000024193;ENSMUSG00000020661	Taf1a;Phf1;Dnmt3a
10	Organelle biogenesis and maintenance	R-MMU-5617833	Cilium Assembly	10/ 1311	175/ 8793	0.0571429	0.999964	1	ENSMUSG00000024253;ENSMUSG00000023764;ENSMUSG00000030323;ENSMUSG00000020668;ENSMUSG00000045136;ENSMUSG00000037098;ENSMUSG00000022433;ENSMUSG00000034848;ENSMUSG00000034121;ENSMUSG00000039781	Dync2li1;Sfi1;Ift122;Kif3c;Tubb2b;Rab11fip3;Csnk1e;Ttc21b;Mks1;Cep131
2	DNA Replication	R-MMU-69002	DNA Replication Pre-Initiation	2/ 1311	80/ 8793	0.025	0.999965	1	ENSMUSG00000019927;ENSMUSG00000078153	Ube2d1;Psme2b
2	Sensory Perception	R-MMU-381753	Olfactory Signaling Pathway	2/ 1311	81/ 8793	0.0246914	0.99997	1	ENSMUSG00000056822;ENSMUSG00000049362	Or2l13;Or5k1
3	DNA Replication	R-MMU-69239	Synthesis of DNA	3/ 1311	98/ 8793	0.0306122	0.999979	1	ENSMUSG00000019927;ENSMUSG00000024854;ENSMUSG00000078153	Ube2d1;Pold4;Psme2b
11	Chromatin organization	R-MMU-3247509	Chromatin modifying enzymes	11/ 1311	193/ 8793	0.0569948	0.999985	1	ENSMUSG00000022914;ENSMUSG00000018474;ENSMUSG00000051977;ENSMUSG00000064220;ENSMUSG00000058318;ENSMUSG00000028927;ENSMUSG00000028163;ENSMUSG00000019947;ENSMUSG00000018476;ENSMUSG00000020661;ENSMUSG00000025225	Brwd1;Chd3;Prdm9;H2ac18;Phf21a;Padi2;Nfkb1;Arid5b;Kdm6b;Dnmt3a;Nfkb2
11	Chromatin organization	R-MMU-4839726	Chromatin organization	11/ 1311	193/ 8793	0.0569948	0.999985	1	ENSMUSG00000022914;ENSMUSG00000018474;ENSMUSG00000051977;ENSMUSG00000064220;ENSMUSG00000058318;ENSMUSG00000028927;ENSMUSG00000028163;ENSMUSG00000019947;ENSMUSG00000018476;ENSMUSG00000020661;ENSMUSG00000025225	Brwd1;Chd3;Prdm9;H2ac18;Phf21a;Padi2;Nfkb1;Arid5b;Kdm6b;Dnmt3a;Nfkb2
1	DNA Repair	R-MMU-6781827	Transcription-Coupled Nucleotide Excision Repair (TC-NER)	1/ 1311	70/ 8793	0.0142857	0.999988	1	ENSMUSG00000024854	Pold4
3	Cell Cycle	R-MMU-453279	Mitotic G1 phase and G1/S transition	3/ 1311	102/ 8793	0.0294118	0.999988	1	ENSMUSG00000078153;ENSMUSG00000042228;ENSMUSG00000027646	Psme2b;Lyn;Src
3	DNA Repair	R-MMU-5696398	Nucleotide Excision Repair	3/ 1311	103/ 8793	0.0291262	0.99999	1	ENSMUSG00000024854;ENSMUSG00000002109;ENSMUSG00000030094	Pold4;Ddb2;Xpc
141	Metabolism of proteins	R-MMU-597592	Post-translational protein modification	141/ 1311	1273/ 8793	0.110762	0.999993	1	ENSMUSG00000020303;ENSMUSG00000026715;ENSMUSG00000029757;ENSMUSG00000023927;ENSMUSG00000028195;ENSMUSG00000073678;ENSMUSG00000033313;ENSMUSG00000031066;ENSMUSG00000037992;ENSMUSG00000015850;ENSMUSG00000032289;ENSMUSG00000022475;ENSMUSG00000051650;ENSMUSG00000032549;ENSMUSG00000029923;ENSMUSG00000030598;ENSMUSG00000040472;ENSMUSG00000056493;ENSMUSG00000039037;ENSMUSG00000024164;ENSMUSG00000037816;…	Stc2;Serpinc1;Dync1i1;Satb1;Ccn1;Pgap1;Fbxl8;Usp11;Rara;Adamtsl4;Thsd4;Hdac7;B3gnt2;Rab6b;Rab19;Fbxo17;Rabggta;Foxk1;St6galnac5;C3;Fbxw17;Cpm;Tubb2b;H2ac18;Igfbp3;Galnt4;B4galt4;Man2a2;Lmo7;St8sia4;Shisa5;Csf1;Mgat3;Mrtfa;Vwa1;Stambpl1;Esr1;Nod1;Adamts14;Tnfaip3;Satb2;Ceacam1;Ttll3;Adamts10;Rab7b;Asb2;Apoa1;Apol7b;Rccd1;Fam20c;Ly6d;St8sia1;Reck;Serpina1c;Nod2;Plaur;Thy1;Ikbke;Smad3;Ggcx;Rab37;Wfs…
3	DNA Replication	R-MMU-69306	DNA Replication	3/ 1311	105/ 8793	0.0285714	0.999993	1	ENSMUSG00000019927;ENSMUSG00000024854;ENSMUSG00000078153	Ube2d1;Pold4;Psme2b
6	Gene expression (Transcription)	R-MMU-5633007	Regulation of TP53 Activity	6/ 1311	145/ 8793	0.0413793	0.999994	1	ENSMUSG00000038205;ENSMUSG00000020032;ENSMUSG00000028944;ENSMUSG00000028630;ENSMUSG00000036106;ENSMUSG00000018474	Prkab2;Nuak1;Prkag2;Dyrk2;Prr5;Chd3
2	Cell Cycle	R-MMU-73886	Chromosome Maintenance	2/ 1311	92/ 8793	0.0217391	0.999994	1	ENSMUSG00000021611;ENSMUSG00000024854	Tert;Pold4
5	Cellular responses to stimuli	R-MMU-9711123	Cellular response to chemical stress	5/ 1311	134/ 8793	0.0373134	0.999995	1	ENSMUSG00000071715;ENSMUSG00000078153;ENSMUSG00000026480;ENSMUSG00000015950;ENSMUSG00000015340	Ncf4;Psme2b;Ncf2;Ncf1;Cybb
2	Cell Cycle	R-MMU-9648025	EML4 and NUDC in mitotic spindle formation	2/ 1311	94/ 8793	0.0212766	0.999996	1	ENSMUSG00000032624;ENSMUSG00000029757	Eml4;Dync1i1
4	Cell Cycle	R-MMU-69242	S Phase	4/ 1311	124/ 8793	0.0322581	0.999997	1	ENSMUSG00000019927;ENSMUSG00000070348;ENSMUSG00000024854;ENSMUSG00000078153	Ube2d1;Ccnd1;Pold4;Psme2b
5	DNA Repair	R-MMU-5693532	DNA Double-Strand Break Repair	5/ 1311	137/ 8793	0.0364964	0.999997	1	ENSMUSG00000025932;ENSMUSG00000017897;ENSMUSG00000024854;ENSMUSG00000037032;ENSMUSG00000020474	Eya1;Eya2;Pold4;Apbb1;Polm
1	Metabolism of RNA	R-MMU-927802	Nonsense-Mediated Decay (NMD)	1/ 1311	78/ 8793	0.0128205	0.999997	1	ENSMUSG00000071723	Gspt2
1	Metabolism of RNA	R-MMU-975957	Nonsense Mediated Decay (NMD) enhanced by the Exon Junction Complex (EJC)	1/ 1311	78/ 8793	0.0128205	0.999997	1	ENSMUSG00000071723	Gspt2
2	Cell Cycle	R-MMU-68875	Mitotic Prophase	2/ 1311	98/ 8793	0.0204082	0.999998	1	ENSMUSG00000052889;ENSMUSG00000027412	Prkcb;Lpin3
5	Cell Cycle	R-MMU-69275	G2/M Transition	5/ 1311	141/ 8793	0.035461	0.999998	1	ENSMUSG00000022433;ENSMUSG00000023764;ENSMUSG00000022178;ENSMUSG00000078153;ENSMUSG00000039781	Csnk1e;Sfi1;Ajuba;Psme2b;Cep131
1	Cell Cycle	R-MMU-69206	G1/S Transition	1/ 1311	81/ 8793	0.0123457	0.999998	1	ENSMUSG00000078153	Psme2b
5	Cell Cycle	R-MMU-453274	Mitotic G2-G2/M phases	5/ 1311	143/ 8793	0.034965	0.999998	1	ENSMUSG00000022433;ENSMUSG00000023764;ENSMUSG00000022178;ENSMUSG00000078153;ENSMUSG00000039781	Csnk1e;Sfi1;Ajuba;Psme2b;Cep131
10	Organelle biogenesis and maintenance	R-MMU-1852241	Organelle biogenesis and maintenance	10/ 1311	202/ 8793	0.049505	0.999998	1	ENSMUSG00000024253;ENSMUSG00000023764;ENSMUSG00000030323;ENSMUSG00000020668;ENSMUSG00000045136;ENSMUSG00000037098;ENSMUSG00000022433;ENSMUSG00000034848;ENSMUSG00000034121;ENSMUSG00000039781	Dync2li1;Sfi1;Ift122;Kif3c;Tubb2b;Rab11fip3;Csnk1e;Ttc21b;Mks1;Cep131
1	Metabolism of proteins	R-MMU-5389840	Mitochondrial translation elongation	1/ 1311	86/ 8793	0.0116279	0.999999	1	ENSMUSG00000037772	Mrpl23
81	Gene expression (Transcription)	R-MMU-73857	RNA Polymerase II Transcription	81/ 1311	841/ 8793	0.0963139	0.999999	1	ENSMUSG00000026923;ENSMUSG00000026610;ENSMUSG00000046532;ENSMUSG00000058900;ENSMUSG00000051977;ENSMUSG00000028944;ENSMUSG00000064141;ENSMUSG00000039989;ENSMUSG00000027646;ENSMUSG00000053985;ENSMUSG00000031618;ENSMUSG00000038780;ENSMUSG00000053110;ENSMUSG00000066829;ENSMUSG00000063488;ENSMUSG00000029050;ENSMUSG00000015468;ENSMUSG00000001288;ENSMUSG00000027660;ENSMUSG00000022475;ENSMUSG00000020032;…	Notch1;Esrrg;Ar;Rsl1;Prdm9;Prkag2;Zfp69;Cbx4;Src;Zfp14;Nr3c2;Smurf1;Yap1;Zfp810;Zkscan7;Ski;Notch4;Rarg;Skil;Hdac7;Nuak1;Rorc;Nr1d1;Zfp964;Zfp839;Zfp202;Maml2;Lef1;Dyrk2;Prr5;Tigar;Nabp1;Smad3;Rxrg;Zfp429;Ube2d1;Nr4a1;Npas4;Zfp1;Rabggta;Pax5;Esr1;Runx2;Prkab2;Zfp28;Zfp398;Foxo1;Zfp383;Psme2b;Zfp710;Igfbp3;Zfp775;Zfp420;Tcf7l1;Chd3;Cbfb;Zfp641;Tnks1bp1;Zfp455;Krba1;Mamld1;Hdac10;Zfp764;Tgif1;Phc1;…
1	Metabolism of proteins	R-MMU-5419276	Mitochondrial translation termination	1/ 1311	88/ 8793	0.0113636	0.999999	1	ENSMUSG00000037772	Mrpl23
1	Metabolism of proteins	R-MMU-5368287	Mitochondrial translation	1/ 1311	89/ 8793	0.011236	0.999999	1	ENSMUSG00000037772	Mrpl23
2	Cell Cycle	R-MMU-69618	Mitotic Spindle Checkpoint	2/ 1311	109/ 8793	0.0183486	1	1	ENSMUSG00000019927;ENSMUSG00000029757	Ube2d1;Dync1i1
1	Cell Cycle	R-MMU-141444	Amplification of signal from unattached kinetochores via a MAD2 inhibitory signal	1/ 1311	92/ 8793	0.0108696	1	1	ENSMUSG00000029757	Dync1i1
1	Cell Cycle	R-MMU-141424	Amplification of signal from the kinetochores	1/ 1311	92/ 8793	0.0108696	1	1	ENSMUSG00000029757	Dync1i1
12	Metabolism	R-MMU-71291	Metabolism of amino acids and derivatives	12/ 1311	237/ 8793	0.0506329	1	1	ENSMUSG00000037826;ENSMUSG00000048142;ENSMUSG00000021125;ENSMUSG00000000673;ENSMUSG00000078153;ENSMUSG00000039783;ENSMUSG00000075289;ENSMUSG00000015970;ENSMUSG00000025815;ENSMUSG00000074768;ENSMUSG00000074141;ENSMUSG00000003526	Ppm1k;Nat8l;Arg2;Haao;Psme2b;Kmo;Carns1;Chdh;Dhtkd1;Bhmt;Il4i1;Prodh
27	Cellular responses to stimuli	R-MMU-8953897	Cellular responses to stimuli	27/ 1311	394/ 8793	0.0685279	1	1	ENSMUSG00000029757;ENSMUSG00000022895;ENSMUSG00000031618;ENSMUSG00000057897;ENSMUSG00000032083;ENSMUSG00000020827;ENSMUSG00000046532;ENSMUSG00000022178;ENSMUSG00000053137;ENSMUSG00000032035;ENSMUSG00000015944;ENSMUSG00000071369;ENSMUSG00000019927;ENSMUSG00000024403;ENSMUSG00000021250;ENSMUSG00000071715;ENSMUSG00000026480;ENSMUSG00000027692;ENSMUSG00000078153;ENSMUSG00000015340;ENSMUSG00000018476;…	Dync1i1;Ets2;Nr3c2;Camk2b;Apoa1;Mink1;Ar;Ajuba;Mapk11;Ets1;Castor2;Map3k5;Ube2d1;Atp6v1g2;Fos;Ncf4;Ncf2;Tnik;Psme2b;Cybb;Kdm6b;Tcirg1;Sh3bp4;Hspa12a;Cryab;Ncf1;Map4k4
27	Cellular responses to stimuli	R-MMU-2262752	Cellular responses to stress	27/ 1311	394/ 8793	0.0685279	1	1	ENSMUSG00000029757;ENSMUSG00000022895;ENSMUSG00000031618;ENSMUSG00000057897;ENSMUSG00000032083;ENSMUSG00000020827;ENSMUSG00000046532;ENSMUSG00000022178;ENSMUSG00000053137;ENSMUSG00000032035;ENSMUSG00000015944;ENSMUSG00000071369;ENSMUSG00000019927;ENSMUSG00000024403;ENSMUSG00000021250;ENSMUSG00000071715;ENSMUSG00000026480;ENSMUSG00000027692;ENSMUSG00000078153;ENSMUSG00000015340;ENSMUSG00000018476;…	Dync1i1;Ets2;Nr3c2;Camk2b;Apoa1;Mink1;Ar;Ajuba;Mapk11;Ets1;Castor2;Map3k5;Ube2d1;Atp6v1g2;Fos;Ncf4;Ncf2;Tnik;Psme2b;Cybb;Kdm6b;Tcirg1;Sh3bp4;Hspa12a;Cryab;Ncf1;Map4k4
1	DNA Repair	R-MMU-5693567	HDR through Homologous Recombination (HRR) or Single Strand Annealing (SSA)	1/ 1311	100/ 8793	0.01	1	1	ENSMUSG00000024854	Pold4
1	Cell Cycle	R-MMU-2500257	Resolution of Sister Chromatid Cohesion	1/ 1311	106/ 8793	0.00943396	1	1	ENSMUSG00000029757	Dync1i1
1	DNA Repair	R-MMU-5693538	Homology Directed Repair	1/ 1311	106/ 8793	0.00943396	1	1	ENSMUSG00000024854	Pold4
5	Cell Cycle	R-MMU-68877	Mitotic Prometaphase	5/ 1311	171/ 8793	0.0292398	1	1	ENSMUSG00000022433;ENSMUSG00000029757;ENSMUSG00000032624;ENSMUSG00000023764;ENSMUSG00000039781	Csnk1e;Dync1i1;Eml4;Sfi1;Cep131
3	Cell Cycle	R-MMU-2467813	Separation of Sister Chromatids	3/ 1311	154/ 8793	0.0194805	1	1	ENSMUSG00000019927;ENSMUSG00000078153;ENSMUSG00000029757	Ube2d1;Psme2b;Dync1i1
12	Gene expression (Transcription)	R-MMU-3700989	Transcriptional Regulation by TP53	12/ 1311	273/ 8793	0.043956	1	1	ENSMUSG00000038205;ENSMUSG00000020032;ENSMUSG00000028944;ENSMUSG00000020427;ENSMUSG00000028630;ENSMUSG00000036106;ENSMUSG00000058402;ENSMUSG00000038028;ENSMUSG00000018474;ENSMUSG00000032009;ENSMUSG00000040472;ENSMUSG00000033955	Prkab2;Nuak1;Prkag2;Igfbp3;Dyrk2;Prr5;Zfp420;Tigar;Chd3;Sesn3;Rabggta;Tnks1bp1
1	Metabolism	R-MMU-163200	Respiratory electron transport, ATP synthesis by chemiosmotic coupling, and heat production by uncoupling proteins.	1/ 1311	120/ 8793	0.00833333	1	1	ENSMUSG00000023912	Slc25a27
1	Cell Cycle	R-MMU-69481	G2/M Checkpoints	1/ 1311	120/ 8793	0.00833333	1	1	ENSMUSG00000078153	Psme2b
84	Gene expression (Transcription)	R-MMU-74160	Gene expression (Transcription)	84/ 1311	962/ 8793	0.0873181	1	1	ENSMUSG00000026923;ENSMUSG00000026610;ENSMUSG00000046532;ENSMUSG00000058900;ENSMUSG00000051977;ENSMUSG00000028944;ENSMUSG00000064141;ENSMUSG00000039989;ENSMUSG00000019768;ENSMUSG00000053985;ENSMUSG00000031618;ENSMUSG00000038780;ENSMUSG00000053110;ENSMUSG00000066829;ENSMUSG00000063488;ENSMUSG00000029050;ENSMUSG00000015468;ENSMUSG00000001288;ENSMUSG00000027660;ENSMUSG00000022475;ENSMUSG00000044807;…	Notch1;Esrrg;Ar;Rsl1;Prdm9;Prkag2;Zfp69;Cbx4;Esr1;Zfp14;Nr3c2;Smurf1;Yap1;Zfp810;Zkscan7;Ski;Notch4;Rarg;Skil;Hdac7;Zfp354c;Rorc;Nr1d1;Zfp964;Zfp839;Zfp202;Maml2;Phf1;Dyrk2;Prr5;Src;Tigar;Nabp1;Smad3;Rxrg;Zfp429;Ube2d1;Nr4a1;Npas4;Zfp1;Zfp418;Pax5;Zfp169;Zfp764;Runx2;Prkab2;Zfp28;Zfp398;Foxo1;Zfp383;Psme2b;Zfp710;Igfbp3;Zfp775;Zfp420;Taf1a;Tcf7l1;Chd3;Cbfb;Zfp641;Tnks1bp1;Zfp455;Krba1;Mamld1;Hdac…
155	Metabolism of proteins	R-MMU-392499	Metabolism of proteins	155/ 1311	1570/ 8793	0.0987261	1	1	ENSMUSG00000020303;ENSMUSG00000026715;ENSMUSG00000029757;ENSMUSG00000023927;ENSMUSG00000028195;ENSMUSG00000073678;ENSMUSG00000034634;ENSMUSG00000031066;ENSMUSG00000015850;ENSMUSG00000002985;ENSMUSG00000022475;ENSMUSG00000051650;ENSMUSG00000032549;ENSMUSG00000029923;ENSMUSG00000030598;ENSMUSG00000040472;ENSMUSG00000032402;ENSMUSG00000039037;ENSMUSG00000024164;ENSMUSG00000037816;ENSMUSG00000020183;…	Stc2;Serpinc1;Dync1i1;Satb1;Ccn1;Pgap1;Ly6d;Usp11;Adamtsl4;Apoe;Hdac7;B3gnt2;Rab6b;Rab19;Fbxo17;Rabggta;Smad3;St6galnac5;C3;Fbxw17;Cpm;Tubb2b;H2ac18;Igfbp3;Galnt4;B4galt4;St6galnac2;Man2a2;Lmo7;St8sia4;Shisa5;Csf1;Mgat3;Mrtfa;Vwa1;Stambpl1;Esr1;Nod1;Adamts14;Tnfaip3;Satb2;Gngt2;Ceacam1;Galnt12;Adamts10;Rab7b;Asb2;Apoa1;Ffar1;Apol7b;Rccd1;Fam20c;St8sia1;Sptbn5;Serpina1c;Nod2;Fbxl8;Thy1;Ikbke;Foxk1…
9	DNA Repair	R-MMU-73894	DNA Repair	9/ 1311	272/ 8793	0.0330882	1	1	ENSMUSG00000025932;ENSMUSG00000024854;ENSMUSG00000030094;ENSMUSG00000028687;ENSMUSG00000002109;ENSMUSG00000032298;ENSMUSG00000020474;ENSMUSG00000017897;ENSMUSG00000037032	Eya1;Pold4;Xpc;Mutyh;Ddb2;Neil1;Polm;Eya2;Apbb1
3	Cell Cycle	R-MMU-68882	Mitotic Anaphase	3/ 1311	190/ 8793	0.0157895	1	1	ENSMUSG00000019927;ENSMUSG00000078153;ENSMUSG00000029757	Ube2d1;Psme2b;Dync1i1
3	Cell Cycle	R-MMU-2555396	Mitotic Metaphase and Anaphase	3/ 1311	191/ 8793	0.0157068	1	1	ENSMUSG00000019927;ENSMUSG00000078153;ENSMUSG00000029757	Ube2d1;Psme2b;Dync1i1
2	Metabolism of proteins	R-MMU-72766	Translation	2/ 1311	190/ 8793	0.0105263	1	1	ENSMUSG00000037772;ENSMUSG00000071723	Mrpl23;Gspt2
1	Metabolism	R-MMU-1428517	The citric acid (TCA) cycle and respiratory electron transport	1/ 1311	167/ 8793	0.00598802	1	1	ENSMUSG00000023912	Slc25a27
1	Metabolism of RNA	R-MMU-72203	Processing of Capped Intron-Containing Pre-mRNA	1/ 1311	270/ 8793	0.0037037	1	1	ENSMUSG00000102252	Snrpn
1	Metabolism of RNA	R-MMU-72163	mRNA Splicing - Major Pathway	1/ 1311	196/ 8793	0.00510204	1	1	ENSMUSG00000102252	Snrpn
9	Cell Cycle	R-MMU-68886	M Phase	9/ 1311	327/ 8793	0.0275229	1	1	ENSMUSG00000027412;ENSMUSG00000078153;ENSMUSG00000032624;ENSMUSG00000029757;ENSMUSG00000022433;ENSMUSG00000019927;ENSMUSG00000023764;ENSMUSG00000039781;ENSMUSG00000052889	Lpin3;Psme2b;Eml4;Dync1i1;Csnk1e;Ube2d1;Sfi1;Cep131;Prkcb
1	Metabolism of RNA	R-MMU-6791226	Major pathway of rRNA processing in the nucleolus and cytosol	1/ 1311	158/ 8793	0.00632911	1	1	ENSMUSG00000022433	Csnk1e
9	Metabolism of RNA	R-MMU-8953854	Metabolism of RNA	9/ 1311	547/ 8793	0.0164534	1	1	ENSMUSG00000071723;ENSMUSG00000021948;ENSMUSG00000021127;ENSMUSG00000078153;ENSMUSG00000102252;ENSMUSG00000044786;ENSMUSG00000041477;ENSMUSG00000022433;ENSMUSG00000033955	Gspt2;Prkcd;Zfp36l1;Psme2b;Snrpn;Zfp36;Dcp1b;Csnk1e;Tnks1bp1
14	Cell Cycle	R-MMU-69278	Cell Cycle, Mitotic	14/ 1311	445/ 8793	0.0314607	1	1	ENSMUSG00000022178;ENSMUSG00000024854;ENSMUSG00000023764;ENSMUSG00000039781;ENSMUSG00000032624;ENSMUSG00000078153;ENSMUSG00000027646;ENSMUSG00000019927;ENSMUSG00000070348;ENSMUSG00000022433;ENSMUSG00000027412;ENSMUSG00000042228;ENSMUSG00000052889;ENSMUSG00000029757	Ajuba;Pold4;Sfi1;Cep131;Eml4;Psme2b;Src;Ube2d1;Ccnd1;Csnk1e;Lpin3;Lyn;Prkcb;Dync1i1
15	Cell Cycle	R-MMU-1640170	Cell Cycle	15/ 1311	526/ 8793	0.0285171	1	1	ENSMUSG00000022178;ENSMUSG00000024854;ENSMUSG00000023764;ENSMUSG00000039781;ENSMUSG00000032624;ENSMUSG00000078153;ENSMUSG00000027646;ENSMUSG00000019927;ENSMUSG00000070348;ENSMUSG00000021611;ENSMUSG00000022433;ENSMUSG00000027412;ENSMUSG00000042228;ENSMUSG00000052889;ENSMUSG00000029757	Ajuba;Pold4;Sfi1;Cep131;Eml4;Psme2b;Src;Ube2d1;Ccnd1;Tert;Csnk1e;Lpin3;Lyn;Prkcb;Dync1i1
1	Metabolism of RNA	R-MMU-8868773	rRNA processing in the nucleus and cytosol	1/ 1311	158/ 8793	0.00632911	1	1	ENSMUSG00000022433	Csnk1e
3	Cell Cycle	R-MMU-69620	Cell Cycle Checkpoints	3/ 1311	240/ 8793	0.0125	1	1	ENSMUSG00000019927;ENSMUSG00000078153;ENSMUSG00000029757	Ube2d1;Psme2b;Dync1i1
1	Metabolism of RNA	R-MMU-72172	mRNA Splicing	1/ 1311	203/ 8793	0.00492611	1	1	ENSMUSG00000102252	Snrpn
1	Metabolism of RNA	R-MMU-72312	rRNA processing	1/ 1311	158/ 8793	0.00632911	1	1	ENSMUSG00000022433	Csnk1e
